# Supplementary material for: Evaluation and comparison of multi-omics data integration methods for cancer subtyping
Source: PLoS Comput Biol. 2021 Aug 12;17(8):e1009224. doi: 10.1371/journal.pcbi.1009224 (PMC8384175; doi:10.1371/journal.pcbi.1009224)
Supplement: S2 File — (XLSX) [file pcbi.1009224.s002.xlsx]

## Sheet: Dataset #1 log-rank test Com.
S2 File. Accuracy Calculation of Dataset group #1
Dataset #1 Complete Datasets Log-rank test (-log10(p-value))
Cancer	mRNA	miRNA	Methy	CNV	iClusterBayes
					C = 2	3	4	5	6	7	8	MAX	AVG	# of SIG
BRCA	1	1			0.945468	0.622032	0.0259294	0.322611	0.403209	1.95164	0.824237	1.95164	0.727875	1
	1		1		0.0206194	0.320018	0.443044	0.410074	0.462095	0.982897	0.664713	0.982897	0.471923	0
	1			1	1.23223	0.579081	0.187658	0.511759	0.474041	0.432089	2.65835	2.65835	0.867886	1
		1	1		0.0248662	0.013344	0.401851	0.007569	0.151221	0.519799	0.816259	0.816259	0.276416	0
		1		1	0.51074	0.687726	0.147571	0.258673	1.06048	1.51479	1.13888	1.51479	0.759836	1
			1	1	0.0206194	0.0392959	0.945848	0.028101	0.442134	2.55396	0.513656	2.55396	0.649088	1
	1	1	1		0.0206194	0.146416	0.42393	0.085836	0.135512	0.568589	0.0665898	0.568589	0.206785	0
	1	1		1	1.02396	0.452291	0.57444	0.0768166	1.21752	1.45603	1.59559	1.59559	0.913807	2
	1		1	1	0.561423	0.333137	0.366609	0.299972	0.497439	0.33878	0.968432	0.968432	0.480827	0
		1	1	1	0.0206194	0.00536545	0.462298	0.258514	0.495347	0.718169	0.134076	0.718169	0.299198	0
	1	1	1	1	0.557312	0.333137	0.496568	0.23869	0.384286	0.281326	0.261734	0.557312	0.364722	0
COAD	1	1			0.792001	0.939617	0.896521	0.866879	0.1447	0.0647823	1.38529	1.38529	0.727112	1
	1		1		0.120212	0.0638895	0.333317	0.989193	0.209229	0.0917648	0.491068	0.989193	0.328382	0
	1			1	1.11495	1.44046	0.889304	0.713805	1.60376	0.736641	3.67437	3.67437	1.45333	3
		1	1		0.0211048	0.290336	0.0246675	0.553447	0.111658	0.0100834	0.0977012	0.553447	0.158428	0
		1		1	1.95985	1.3679	1.32161	1.73569	0.664828	0.554053	1.37482	1.95985	1.28268	5
			1	1	0.279917	0.431142	0.564677	0.051377	1.13577	1.50768	1.68306	1.68306	0.807661	2
	1	1	1		0.120212	0.543423	0.196764	0.0338238	0.342812	0.110063	0.112061	0.543423	0.208451	0
	1	1		1	1.11495	1.46834	1.46301	0.400609	0.191607	0.851816	0.625656	1.46834	0.873713	2
	1		1	1	0.110988	1.04035	0.507198	0.727131	0.439878	0.594553	0.163359	1.04035	0.511923	0
		1	1	1	0.179128	0.469727	1.72627	0.46134	0.115557	0.237119	1.46056	1.72627	0.664243	2
	1	1	1	1	0.110988	1.02784	0.512623	0.824918	1.21315	0.0719575	0.800317	1.21315	0.651686	0
KIRC	1	1			3.33337	5.17263	7.64975	4.02273	7.73993	14.7773	NA	14.7773	7.11595	6
	1		1		2.94612	5.91364	10.6308	8.9914	4.00568	7.09098	6.00393	10.6308	6.51179	7
	1			1	1.77061	1.87553	5.20831	7.99568	4.383	3.66962	11.0731	11.0731	5.13941	7
		1	1		0.660886	0.0411683	4.98716	3.84645	6.09259	6.36856	4.5867	6.36856	3.79764	5
		1		1	0.0243244	0.256157	0.121485	1.05025	0.326281	0.677411	0.548986	1.05025	0.429271	0
			1	1	0.831469	0.78068	4.53462	4.91009	3.21687	5.39686	3.3761	5.39686	3.29238	5
	1	1	1		2.94612	6.01909	12.0137	11.3507	8.30016	5.52871	10.0768	12.0137	8.0336	7
	1	1		1	1.77061	1.97137	4.4034	1.69878	3.39364	7.97881	2.85774	7.97881	3.43919	7
	1		1	1	3.53517	3.15105	2.65418	7.72816	3.34102	4.46344	12.8827	12.8827	5.39368	7
		1	1	1	0.441225	0.608416	0.785279	3.35509	4.31876	6.00261	4.42251	6.00261	2.8477	4
	1	1	1	1	3.64936	2.89896	2.48724	7.35853	3.26286	8.84466	8.33255	8.84466	5.26202	7
LUAD	1	1			2.05712	0.813735	4.23508	2.15486	1.44914	3.28111	4.60555	4.60555	2.65666	6
	1		1		0.274477	0.594689	0.564258	0.438987	0.470983	2.13811	0.641662	2.13811	0.73188	1
	1			1	0.967649	0.826654	1.05872	1.48895	4.284	4.27984	0.611854	4.284	1.93109	3
		1	1		0.394126	0.285995	0.122299	0.14948	0.67063	0.34914	2.2848	2.2848	0.608066	1
		1		1	0.0664414	0.000913269	0.364486	0.0211634	0.25328	1.66682	0.314433	1.66682	0.383934	1
			1	1	0.245236	0.174629	0.0998889	0.131231	0.0990023	0.227169	0.0593003	0.245236	0.148065	0
	1	1	1		0.280414	0.442407	0.3033	0.996629	3.15287	4.36856	0.666069	4.36856	1.45861	2
	1	1		1	1.12184	0.625003	1.14679	1.04699	1.26076	0.680648	2.47882	2.47882	1.19441	1
	1		1	1	0.0427202	0.832028	0.362641	1.27348	1.66942	0.413387	2.61941	2.61941	1.03044	2
		1	1	1	0.262491	0.09037	0.0696928	0.0292597	0.180347	0.567936	0.273607	0.567936	0.210529	0
	1	1	1	1	0.0133598	0.719208	0.128227	0.436373	2.67747	6.18111	1.37519	6.18111	1.64728	3
LUSC	1	1			1.01757	0.377019	0.529885	0.694071	0.969132	1.21377	1.13333	1.21377	0.847825	0
	1		1		0.192626	0.562036	0.477448	0.606807	0.271919	0.487428	0.0427485	0.606807	0.377287	0
	1			1	0.908137	0.870316	1.07156	0.874018	0.346566	0.372543	0.208221	1.07156	0.664481	0
		1	1		0.242783	0.535513	0.501676	0.741732	0.920143	1.13705	0.540514	1.13705	0.659916	0
		1		1	0.702891	0.886459	0.405546	0.419432	0.270683	0.670532	0.367094	0.886459	0.531805	0
			1	1	0.100484	0.13878	0.338285	0.529741	0.604056	0.076208	0.14938	0.604056	0.276705	0
	1	1	1		0.261454	0.475225	0.454765	0.290069	0.339792	0.45884	0.141208	0.475225	0.345908	0
	1	1		1	0.965778	1.31388	0.756082	1.22923	0.392359	0.152196	0.771738	1.31388	0.797324	1
	1		1	1	0.422927	0.512062	0.799389	0.479717	1.22178	1.1496	0.392315	1.22178	0.711113	0
		1	1	1	0.111607	0.0572193	0.339551	0.446818	0.538697	0.137923	0.407377	0.538697	0.291313	0
	1	1	1	1	0.380621	0.256832	0.376611	0.606309	0.716297	1.31952	0.324064	1.31952	0.568607	1
ACC	1	1			4.59346	5.27572	6.84771	8.1512	8.92812	3.08588	6.74473	8.92812	6.2324	7
	1		1		2.32167	4.70115	2.9467	6.01592	4.42481	9.89963	3.98238	9.89963	4.89889	7
	1			1	3.01045	3.33288	3.73433	1.26027	1.90799	1.76543	2.28566	3.73433	2.471	6
		1	1		2.32167	1.63451	0.777413	2.65778	2.61009	1.1825	1.00434	2.65778	1.74119	4
		1		1	1.89936	1.60124	1.47983	2.95245	1.50371	1.78872	0.63405	2.95245	1.6942	6
			1	1	2.12804	2.27741	2.35559	2.27999	2.48679	2.55459	2.00054	2.55459	2.29756	7
	1	1	1		2.19573	5.32698	7.1986	7.79317	4.30715	8.5157	2.63909	8.5157	5.4252	7
	1	1		1	3.01045	3.78466	2.36226	2.65772	3.18468	0.963533	4.09044	4.09044	2.86482	6
	1		1	1	2.16472	3.59342	2.848	3.72773	4.3851	1.58948	3.5707	4.3851	3.12559	7
		1	1	1	2.12804	2.27741	3.93542	2.2377	1.68979	1.12133	1.33506	3.93542	2.10353	6
	1	1	1	1	2.16472	3.59342	3.24266	2.25614	3.35993	3.29611	5.97469	5.97469	3.41253	7
KIRP	1	1			0.269704	0.149703	0.393896	0.40325	0.537986	0.218352	0.426226	0.537986	0.342731	0
	1		1		0.136928					10.752	15.9547	15.9547	8.94788	2
	1			1	0.583251	0.74084	1.02199	0.977286	8.07883		1.5364	8.07883	2.15643	2
		1	1		6.31605							6.31605	6.31605	1
		1		1	0.851992	2.25241	1.54607	3.02209	1.25102	7.43415	9.79588	9.79588	3.73623	5
			1	1	3.20625	7.44129						7.44129	5.32377	2
	1	1	1		6.31605			0.230422				6.31605	3.27324	1
	1	1		1	0.269704	0.61144	1.15302	0.685165	0.940325	0.816911	1.12061	1.15302	0.799598	0
	1		1	1	3.20625	6.68403		12.1308	0.223662	15.9547	15.9547	15.9547	9.02568	5
		1	1	1	3.16256	6.48545				11.7905		11.7905	7.14617	3
	1	1	1	1	3.10242	6.75203						6.75203	4.92722	2
LIHC	1	1			0.646945	0.351231	0.032096	0.573308	0.603048	1.06023	0.398256	1.06023	0.523587	0
	1		1		0.0823387	0.109623	0.320163	0.270503	0.0134692	1.47213	0.26298	1.47213	0.361601	1
	1			1	0.881152	0.0618659	0.176974	0.0856595	0.0408611	0.686723	0.180583	0.881152	0.301974	0
		1	1		0.0823387	0.0626402	0.0430589	2.18675	0.375892	0.0962408	0.357829	2.18675	0.457822	1
		1		1	0.108964	0.0139884	1.06657	0.563788	0.651676	0.689041	2.03381	2.03381	0.732548	1
			1	1	0.324198	0.318686	0.300159	0.120284	0.168914	1.55296	0.433515	1.55296	0.459816	1
	1	1	1		0.0823387	0.0629128	0.0457187	0.130002	0.0471069	0.142674	0.758689	0.758689	0.181349	0
	1	1		1	0.116154	0.11013	0.529613	0.173756	0.0352428	0.930613	0.422941	0.930613	0.331207	0
	1		1	1	0.324198	0.124686	0.2549	0.952464	0.106432	1.72845	0.273535	1.72845	0.537809	1
		1	1	1	0.324198	0.362631	0.294044	0.304807	1.52185	0.0696619	3.41236	3.41236	0.898508	2
	1	1	1	1	0.521736	0.0468058	0.037809	0.133576	0.215135	0.0376217	0.518361	0.521736	0.215863	0
THYM	1	1			0.0954553	0.476694	1.75635	1.17212	1.95982	4.12552	0.693793	4.12552	1.46853	3
	1		1		2.53437	1.4968	2.24181	1.88288	1.04941	3.04519	2.38614	3.04519	2.09094	6
	1			1	0.0877985	0.770261	0.759589	0.625579	0.794366	1.20208	1.23966	1.23966	0.782762	0
		1	1		2.14283	2.11437	2.52611	2.90729	1.77928	0.944245	2.97275	2.97275	2.19813	6
		1		1	0.881711	0.48959	0.646544	0.308069	0.0725883	2.00355	0.774056	2.00355	0.739444	1
			1	1	0.881711	1.21235	2.47822	1.34457	1.28843	2.81157	3.13755	3.13755	1.8792	4
	1	1	1		2.53437	1.34467	1.4982	2.29469	1.40794	2.15742	1.28871	2.53437	1.78943	6
	1	1		1	0.700761	0.35831	0.811581	2.26951	1.43033	2.82231	0.715157	2.82231	1.30114	3
	1		1	1	2.19007	2.15992	2.74376	2.84509	1.46659	2.42033	2.69351	2.84509	2.3599	7
		1	1	1	1.26532	1.21235	2.39505	2.20725	2.25241	2.38419	2.71272	2.71272	2.06133	5
	1	1	1	1	2.08635	1.02651	2.66033	2.40372	0.877592	1.88444	2.14068	2.66033	1.86852	5
Cancer	mRNA	miRNA	Methy	CNV	LRAcluster
					C = 2	3	4	5	6	7	8	MAX	AVG	# of SIG
BRCA	1	1			1.22641	0.341626	0.426985	0.387783	0.959214	0.751757	0.601882	1.22641	0.670808	0
	1		1		0.0544101	0.0325018	0.46073	0.200837	0.553927	0.207554	0.244701	0.553927	0.250666	0
	1			1	1.03776	0.813159	1.14889	1.22989	0.822708	0.572245	0.447888	1.22989	0.867507	0
		1	1		0.0544101	0.851718	1.08102	0.870373	0.492434	0.49913	0.800786	1.08102	0.664267	0
		1		1	0.319297	0.573368	0.1025	0.142335	1.32362	0.975735	1.08006	1.32362	0.645274	1
			1	1	0.0544101	0.850991	0.419531	0.195201	0.238859	0.117587	0.397034	0.850991	0.324802	0
	1	1	1		0.0544101	0.0305417	0.398878	0.284223	0.629398	0.237718	0.235127	0.629398	0.267185	0
	1	1		1	1.00116	0.816852	1.34601	1.47004	1.19483	0.503368	0.455224	1.47004	0.96964	2
	1		1	1	0.0544101	0.588874	0.399097	0.527486	0.246804	0.13044	0.127253	0.588874	0.296338	0
		1	1	1	0.0544101	0.796054	0.417348	0.14078	0.283989	0.155183	0.386354	0.796054	0.31916	0
	1	1	1	1	0.0544101	0.592529	0.413222	0.527486	0.246804	0.112138	0.213187	0.592529	0.308539	0
COAD	1	1			0.831527	0.569558	0.483719	0.475263	0.682481	0.562684	0.460062	0.831527	0.580756	0
	1		1		0.0214075	0.202841	0.350202	0.733668	0.401728	0.345672	0.336906	0.733668	0.341775	0
	1			1	1.02384	0.917595	1.36003	1.33184	0.516461	0.291308	0.359404	1.36003	0.82864	2
		1	1		0.00197573	0.668132	0.574639	0.362027	0.241829	0.136007	0.062691	0.668132	0.292472	0
		1		1	1.67361	1.85777	0.601956	1.88831	0.831216	1.15057	1.20892	1.88831	1.31605	3
			1	1	0.326481	1.73762	1.46303	1.00148	0.210832	1.14501	0.917318	1.73762	0.971682	2
	1	1	1		0.0214075	0.112759	0.332285	0.733668	0.401728	0.323767	0.336906	0.733668	0.323217	0
	1	1		1	1.02384	0.781773	1.35911	1.33184	0.616023	0.291308	0.388743	1.35911	0.827519	2
	1		1	1	0.167223	1.83411	1.4472	0.990477	1.37453	1.24153	0.956122	1.83411	1.14446	3
		1	1	1	0.326481	1.73762	1.11754	1.00148	0.210832	0.999292	0.81572	1.73762	0.886996	1
	1	1	1	1	0.167223	1.9174	1.45089	0.990477	1.37453	1.24153	0.956122	1.9174	1.15688	3
KIRC	1	1			3.56787	6.82391	6.21896	9.37882	5.89279	10.475	13.9031	13.9031	8.0372	7
	1		1		2.33918	5.82391	5.62893	9.4023	10.9393	11.3152	9.82102	11.3152	7.89569	7
	1			1	2.82509	2.45028	4.1463	5.51286	7.34775	8.01502	7.31069	8.01502	5.37257	7
		1	1		0.878372	1.31095	3.97542	8.01323	8.74232	6.75945	6.02503	8.74232	5.10068	6
		1		1	0.269619	0.106812	0.208423	3.24032	3.20095	3.22689	3.08901	3.24032	1.906	4
			1	1	1.3225	0.988496	0.697973	2.94142	3.71421	2.53353	1.83297	3.71421	2.00444	5
	1	1	1		2.34507	5.82391	6.09474	9.82974	10.9393	11.3152	11.4225	11.4225	8.25292	7
	1	1		1	2.82509	2.45028	4.04335	5.19791	7.30715	8.01502	9.50585	9.50585	5.62066	7
	1		1	1	3.00802	2.82941	2.02561	4.19382	6.61261	5.82974	8.64016	8.64016	4.7342	7
		1	1	1	1.3225	0.988496	0.697973	2.99138	3.71421	2.53353	1.83297	3.71421	2.01158	5
	1	1	1	1	3.00802	2.82941	2.02561	4.19382	6.61261	5.82974	8.64016	8.64016	4.7342	7
LUAD	1	1			1.56271	1.32926	1.7523	1.52518	1.44912	5.19044	5.14327	5.19044	2.56461	7
	1		1		0.0418747	0.543264	0.345467	0.304242	0.0974152	0.43088	0.305647	0.543264	0.295541	0
	1			1	0.958007	0.645494	0.224237	0.81959	0.902731	1.40612	1.65123	1.65123	0.943916	2
		1	1		0.371019	0.439883	0.160239	0.500936	0.0488765	0.0302611	0.0804047	0.500936	0.233089	0
		1		1	0.0200518	0.318999	0.352878	0.0531004	0.625683	0.406743	0.411309	0.625683	0.31268	0
			1	1	0.269774	0.721347	0.197105	0.122519	0.219416	0.140668	0.156587	0.721347	0.261059	0
	1	1	1		0.00461249	0.543264	0.640537	0.337833	0.0788498	0.405759	0.237214	0.640537	0.321153	0
	1	1		1	1.04343	0.607263	0.220096	0.802427	0.864634	1.19636	1.22778	1.22778	0.851713	0
	1		1	1	0.0976098	0.691938	0.586624	0.267544	0.578821	0.332109	0.197867	0.691938	0.393216	0
		1	1	1	0.269774	0.514587	0.197105	0.125001	0.219416	0.115589	0.119084	0.514587	0.222937	0
	1	1	1	1	0.129884	0.731119	0.480507	0.267544	0.620779	0.332109	0.173617	0.731119	0.390794	0
LUSC	1	1			1.01733	0.983176	0.327862	0.643112	0.814354	0.640328	0.428486	1.01733	0.693521	0
	1		1		0.374289	0.336431	0.874982	0.508269	0.396106	0.553885	0.178492	0.874982	0.46035	0
	1			1	0.965778	0.366483	0.574541	0.550996	0.452786	0.309199	0.269577	0.965778	0.49848	0
		1	1		0.583197	1.19592	0.82156	0.43335	0.407007	0.580271	0.247518	1.19592	0.609831	0
		1		1	0.8704	0.423391	0.312054	0.577616	0.572042	0.647205	0.521192	0.8704	0.560557	0
			1	1	0.064597	0.294199	0.31486	0.236655	0.467946	0.387585	0.203429	0.467946	0.281324	0
	1	1	1		0.268465	0.282577	0.907982	0.56321	0.796436	0.0576667	0.159753	0.907982	0.433727	0
	1	1		1	0.965778	0.46055	0.574541	0.584576	0.688751	0.346757	0.308487	0.965778	0.561349	0
	1		1	1	0.403407	0.0219789	0.545714	0.114594	0.168249	0.0737183	0.0703029	0.545714	0.199709	0
		1	1	1	0.133697	0.294199	0.367278	0.210225	0.388714	0.35252	0.128036	0.388714	0.26781	0
	1	1	1	1	0.320932	0.0393126	0.550232	0.12045	0.140654	0.0737183	0.0785032	0.550232	0.189115	0
ACC	1	1			3.81468	3.83832	7.22113	7.10127	6.94692	7.28988	7.3536	7.3536	6.22369	7
	1		1		3.83528	6.31515	6.14448	5.86967	5.14388	5.6038	5.18709	6.31515	5.44276	7
	1			1	3.01045	2.14964	2.32103	2.72401	2.34619	2.39892	5.1343	5.1343	2.86922	7
		1	1		2.40866	2.191	1.01194	0.975044	3.16843	3.02197	2.82522	3.16843	2.22889	5
		1		1	1.89936	1.15086	0.908044	0.863852	1.62576	0.749083	0.680016	1.89936	1.12528	2
			1	1	2.12804	2.16167	2.07721	3.40827	4.01278	3.59928	3.67034	4.01278	3.00823	7
	1	1	1		3.83528	6.31515	6.19246	6.22988	5.65956	6.84771	6.47108	6.84771	5.93588	7
	1	1		1	3.01045	2.14964	2.95717	2.72401	2.34619	2.37762	5.11014	5.11014	2.9536	7
	1		1	1	3.01045	2.82652	3.66279	4.76955	4.01818	5.8729	5.82391	5.8729	4.28347	7
		1	1	1	2.12804	2.16167	2.07721	3.40827	4.10568	3.59928	3.67034	4.10568	3.0215	7
	1	1	1	1	3.01045	2.65456	3.66279	6.49894	5.68613	5.8729	5.82391	6.49894	4.74424	7
KIRP	1	1			0.14318	0.285386	0.116187	0.260293	0.476428	0.316378	0.712287	0.712287	0.33002	0
	1		1
	1			1	1.63247	0.665844	0.305986	0.189994	0.110509	0.819143	0.702182	1.63247	0.632305	1
		1	1
		1		1	0.984123	0.718041	0.658484	6.12436	8.2321	5.77989	4.63639	8.2321	3.8762	4
			1	1	3.49028	15.9547						15.9547	9.72248	2
	1	1	1
	1	1		1	1.69507	0.556122	0.173501	0.148188	0.141125	0.5904	0.0271815	1.69507	0.475941	1
	1		1	1	3.65863	15.9547	15.3526					15.9547	11.6553	3
		1	1	1	3.49028	15.9547						15.9547	9.72248	2
	1	1	1	1	3.65863	15.9547	15.3526					15.9547	11.6553	3
LIHC	1	1			0.454759	0.0383671	0.402238	0.466418	0.114739	0.0523298	0.0668545	0.466418	0.227958	0
	1		1		0.154468	0.0847919	0.00313491	0.0581295	0.156636	0.0624093	0.181302	0.181302	0.100125	0
	1			1	0.379562	0.0245077	0.159549	0.13344	0.0968119	0.178238	0.139247	0.379562	0.158765	0
		1	1		0.050813	0.00456137	0.24185	0.0544777	0.115414	0.0985479	0.199193	0.24185	0.109265	0
		1		1	0.248031	0.210874	0.384141	0.521683	0.601829	0.921246	0.7278	0.921246	0.516515	0
			1	1	0.192681	0.362224	0.0761184	0.255276	0.124313	0.0612359	0.158618	0.362224	0.175781	0
	1	1	1		0.07857	0.026562	0.0133376	0.112412	0.156636	0.201875	0.181302	0.201875	0.110099	0
	1	1		1	0.565233	0.0118999	0.241098	0.0713691	0.0548992	0.163235	0.118298	0.565233	0.175148	0
	1		1	1	0.0933791	0.0427292	0.214138	0.17511	0.193444	0.162701	0.394849	0.394849	0.182336	0
		1	1	1	0.192681	0.362224	0.0761184	0.255276	0.124313	0.0612359	0.158618	0.362224	0.175781	0
	1	1	1	1	0.0933791	0.0765482	0.534214	0.188575	0.175181	0.165688	0.558607	0.558607	0.256027	0
THYM	1	1			0.0954553	1.10315	1.09089	0.871466	1.26222	0.73008	0.633536	1.26222	0.826686	0
	1		1		2.7044	2.07209	1.71181	1.58934	1.65794	1.69641	1.47615	2.7044	1.84402	7
	1			1	0.700761	0.365586	0.808491	0.63692	2.33442	1.36737	1.18795	2.33442	1.05736	2
		1	1		2.07532	2.75744	2.18223	1.67715	1.42317	2.10601	2.08734	2.75744	2.0441	7
		1		1	0.881711	1.21235	0.864329	2.47185	1.79628	1.85668	1.55749	2.47185	1.5201	4
			1	1	2.57694	1.21235	1.89384	1.78355	2.30787	3.17507	1.91083	3.17507	2.12292	6
	1	1	1		2.59922	2.07209	1.69392	1.58934	1.75902	1.69641	1.47577	2.59922	1.84082	7
	1	1		1	0.700761	0.365586	0.874538	0.63692	2.34849	1.36737	1.18795	2.34849	1.0688	2
	1		1	1	2.80306	2.55655	3.23759	2.47693	1.71062	1.82843	2.36543	3.23759	2.42552	7
		1	1	1	2.57694	0.913243	1.89384	1.78355	2.30787	3.17507	1.91083	3.17507	2.08019	6
	1	1	1	1	2.80306	2.55655	3.23759	2.47693	1.71062	1.82843	2.33827	3.23759	2.42164	7
Cancer	mRNA	miRNA	Methy	CNV	SNF
					C = 2	3	4	5	6	7	8	MAX	AVG	# of SIG
BRCA	1	1			0.992536	0.700766	3.44083	1.23236	2.99068	1.12631	2.08631	3.44083	1.79568	3
	1		1		0.487912	0.870565	0.532677	0.723226	0.81366	2.53496	0.93728	2.53496	0.985755	1
	1			1	0.491585	0.736028	1.10687	0.915793	0.88889	0.76721	0.339002	1.10687	0.74934	0
		1	1		0.668716	1.14645	0.710402	0.503283	0.31026	1.37139	1.71589	1.71589	0.918055	2
		1		1	0.330476	0.546011	1.78957	1.9689	1.84667	0.975453	1.28494	1.9689	1.24886	3
			1	1	0.24502	0.64854	0.390746	0.836875	1.36582	1.7165	1.2668	1.7165	0.924328	2
	1	1	1		0.332709	0.792661	1.79437	2.0999	1.67346	2.55741	3.63985	3.63985	1.84148	5
	1	1		1	0.324963	1.44694	1.24491	2.9389	2.24037	1.53096	2.22649	2.9389	1.70765	5
	1		1	1	0.607482	0.844779	0.722907	0.580598	0.421379	0.555764	0.227321	0.844779	0.565747	0
		1	1	1	0.62743	1.03051	1.26646	1.02203	2.37142	2.70146	2.04572	2.70146	1.58072	3
	1	1	1	1	0.520798	0.722053	0.732647	3.61224	2.95154	1.26698	3.68344	3.68344	1.9271	3
COAD	1	1			1.76042	0.676527	0.804302	0.86082	0.0749791	0.140057	0.97541	1.76042	0.756074	1
	1		1		0.120696	0.709782	0.216796	0.044738	0.0630395	0.12711	0.279954	0.709782	0.223159	0
	1			1	0.498559	0.657033	0.584045	0.708075	0.0883251	1.14916	1.1411	1.14916	0.689472	0
		1	1		0.545047	0.422485	0.126203	0.397248	0.0632163	0.0454281	0.255105	0.545047	0.264962	0
		1		1	0.766834	0.280458	0.394679	0.341952	0.709325	0.531907	0.851138	0.851138	0.553756	0
			1	1	0.036733	0.401847	0.281684	0.480089	0.36062	0.408143	0.161915	0.480089	0.304433	0
	1	1	1		0.089581	0.897636	0.570284	0.234647	0.390846	0.0842279	0.979153	0.979153	0.463768	0
	1	1		1	0.568039	0.327603	0.215392	0.29129	2.17927	0.324352	0.507089	2.17927	0.630433	1
	1		1	1	0.0971128	0.223128	0.14531	0.121909	0.0385722	0.013735	0.0495861	0.223128	0.098479	0
		1	1	1	0.0519939	0.00412046	0.131257	0.204807	0.508872	0.170608	0.557326	0.557326	0.232712	0
	1	1	1	1	0.0545814	0.343012	0.0884259	0.0836393	0.125086	0.261037	1.70614	1.70614	0.380274	1
KIRC	1	1			4.34969	4.05355	5.79048	2.50915	4.22988	6.10237	12.6925	12.6925	5.67538	7
	1		1		5.76195	6.27003	4.41454	11.3152	8.58336	7.76447	8.451	11.3152	7.50864	7
	1			1	1.67371	2.2811	2.76626	1.24212	3.17127	2.51522	4.26281	4.26281	2.55893	6
		1	1		0.451332	5.05208	7.97469	9.37986	10.4389	11.4498	NA	11.4498	7.45777	5
		1		1	0.52065	3.39377	3.36068	1.94825	1.97322	2.80366	2.81567	3.39377	2.40227	6
			1	1	0.231911	1.54383	1.14111	1.41054	2.51204	5.10846	8.16178	8.16178	2.87281	5
	1	1	1		0.566618	5.46344	7.33348	8.63078	5.42022	10.5498	10.0419	10.5498	6.85803	6
	1	1		1	1.18955	5.08778	4.39794	3.66786	4.383	3.84946	3.40334	5.08778	3.71127	6
	1		1	1	0.581123	3.44954	3.18475	3.22925	8.45717	8.81248	7.27572	8.81248	4.99858	6
		1	1	1	0.008934	4.21681	3.99946	4.23807	7.21112	8.60555	5.57675	8.60555	4.83667	6
	1	1	1	1	0.612849	5.1343	4.81531	3.28373	5.28904	9.80967	8.01818	9.80967	5.28044	6
LUAD	1	1			0.943599	2.05693	1.69344	1.93634	2.94885	9.0752	5.72816	9.0752	3.48322	6
	1		1		0.215645	0.0878451	0.732656	0.791067	2.73481	1.52262	1.41161	2.73481	1.07089	3
	1			1	0.183491	0.128792	0.547358	1.20927	2.26498	2.45744	2.07299	2.45744	1.26633	3
		1	1		0.641748	0.821482	0.452427	0.163883	0.036606	0.359763	0.351807	0.821482	0.40396	0
		1		1	0.370877	0.328267	0.0979747	0.0619582	0.159439	0.625986	4.27327	4.27327	0.845396	1
			1	1	0.308711	0.306442	0.0770231	0.313482	0.138248	0.0260096	0.483234	0.483234	0.236164	0
	1	1	1		0.781609	1.28068	0.879478	2.60497	2.33809	1.61834	3.54013	3.54013	1.86333	4
	1	1		1	0.545372	0.155455	0.593822	0.320942	0.666989	3.75749	3.14011	3.75749	1.31145	2
	1		1	1	0.543546	0.404302	1.24592	0.518765	1.59594	0.487728	2.64958	2.64958	1.06368	2
		1	1	1	0.642024	0.690299	0.928157	0.144671	0.375201	0.359521	0.534742	0.928157	0.524945	0
	1	1	1	1	0.673154	0.450066	0.717805	1.96663	1.42755	1.11127	3.40296	3.40296	1.39278	3
LUSC	1	1			0.67359	0.720095	0.5724	0.5635	0.409135	0.35748	0.671612	0.720095	0.56683	0
	1		1		0.692633	0.452711	0.308127	0.531255	0.346064	0.27397	0.442332	0.692633	0.435299	0
	1			1	1.05429	1.14106	1.07713	0.372449	0.427745	0.384935	0.258543	1.14106	0.673736	0
		1	1		0.600359	0.142809	0.310864	0.095601	0.872364	0.094264	0.217136	0.872364	0.333342	0
		1		1	0.0408295	0.793657	0.079948	0.34818	0.418699	0.661057	0.693423	0.793657	0.433685	0
			1	1	0.40893	0.378743	0.399692	1.69773	0.410148	0.233417	0.0574635	1.69773	0.512304	1
	1	1	1		0.761594	0.536932	0.595539	0.734249	0.631818	0.30971	0.558888	0.761594	0.589819	0
	1	1		1	0.78324	0.93481	0.871464	0.247813	0.724443	0.411759	0.202585	0.93481	0.596588	0
	1		1	1	0.51888	0.706213	0.346461	0.606481	0.445147	0.577037	0.334928	0.706213	0.505021	0
		1	1	1	0.368065	0.513179	0.455197	0.362384	0.385358	0.360912	0.274634	0.513179	0.388533	0
	1	1	1	1	0.490535	0.949172	0.982226	0.448653	0.435537	0.476722	0.411281	0.982226	0.599161	0
ACC	1	1			4.35952	4.767	3.97445	4.43533	4.84164	6.5784	3.72566	6.5784	4.66886	7
	1		1		4.62893	4.81816	4.19654	3.38027	5.64782	3.91034	3.70632	5.64782	4.32691	7
	1			1	3.61255	3.28601	5.19179	3.56889	4.17849	5.12263	6.43771	6.43771	4.48544	7
		1	1		4.59346	7.79048	4.31785	4.58838	4.95078	3.60903	3.96893	7.79048	4.83127	7
		1		1	4.42713	3.20238	3.44096	3.85135	3.72274	3.49549	3.57715	4.42713	3.67388	7
			1	1	4.49485	2.64522	2.45377	3.41568	2.84302	2.05819	1.92801	4.49485	2.83411	7
	1	1	1		5.88606	7.35754	5.32239	3.60611	6.92812	5.74473	6.3439	7.35754	5.88412	7
	1	1		1	4.37469	3.20238	2.27664	5.12321	4.33255	3.62948	5.1261	5.1261	4.00929	7
	1		1	1	6.23732	4.14448	4.17718	3.46287	2.42499	2.47321	3.29881	6.23732	3.74555	7
		1	1	1	4.01278	2.90011	5.30892	3.20861	2.05566	2.585	3.27201	5.30892	3.33473	7
	1	1	1	1	4.65758	3.948	3.39345	2.50935	5.66555	3.26728	5.7122	5.7122	4.16477	7
KIRP	1	1			0.269213	0.263265	0.280598	0.284483	0.120115	0.217294	0.102805	0.284483	0.219682	0
	1		1		1.73364	0.795421	1.63956	5.06349	3.59291	3.83667	4.56543	5.06349	3.03245	6
	1			1	0.354621	0.107498	1.67197	2.29456	1.21227	0.920576	1.13006	2.29456	1.09879	2
		1	1		6.66756	15.9547		15.3526	12.9747	12.2104	10.248	15.9547	12.2347	6
		1		1	0.211496	0.250356	0.23215	3.6178	3.37421	2.81043	2.96144	3.6178	1.92255	4
			1	1	3.25416	6.39362	6.83863	6.88941	8.26841	10.0083	9.24109	10.0083	7.27052	7
	1	1	1		0.185996	0.512796	0.240894	3.4454	0.830514	0.522426	0.181209	3.4454	0.845605	1
	1	1		1	0.322574	0.428248	0.441516	0.295043	0.338462	0.0275081	0.119733	0.441516	0.281869	0
	1		1	1	2.49704	5.31069	6.4828	8.2636	6.65758	6.1343	8.9914	8.9914	6.33392	7
		1	1	1	2.21235	6.63078	6.71444	6.84164	5.74715	6.1891	10.2899	10.2899	6.37505	7
	1	1	1	1	2.57979	1.44165	3.93602	4.20343	4.69037	3.16215	5.98716	5.98716	3.71437	7
LIHC	1	1			0.0676713	0.0401645	0.0659222	0.00177549	0.115347	0.30605	0.0190535	0.30605	0.0879977	0
	1		1		0.346209	0.0916931	0.543575	0.636199	1.15931	0.567402	0.861594	1.15931	0.600854	0
	1			1	0.488322	0.648871	0.209722	0.691431	0.349897	0.238269	0.125149	0.691431	0.393094	0
		1	1		0.227662	0.359291	0.60922	0.931053	0.151918	0.72947	0.341747	0.931053	0.478623	0
		1		1	0.90985	0.506603	0.720536	0.702722	0.28189	0.248508	0.535809	0.90985	0.557988	0
			1	1	0.320723	0.242519	1.16381	1.2141	0.776488	0.598146	0.369244	1.2141	0.669289	0
	1	1	1		0.0292435	0.116695	0.111139	0.0300652	0.312967	0.0243233	0.0596303	0.312967	0.0977233	0
	1	1		1	0.0612182	0.237351	0.647747	0.626748	0.116202	0.385676	0.204584	0.647747	0.325647	0
	1		1	1	0.130923	0.0789456	0.747488	0.753001	1.01739	1.40783	1.24086	1.40783	0.768063	1
		1	1	1	0.324798	0.304864	0.799621	1.209	1.64044	1.15417	1.29565	1.64044	0.961221	1
	1	1	1	1	0.171795	0.0272963	0.287453	0.168567	0.859605	0.513311	1.17633	1.17633	0.457765	0
THYM	1	1			0.0483259	1.9936	1.53904	1.43401	1.23637	0.814597	1.3222	1.9936	1.19831	4
	1		1		2.22158	3.13714	3.12256	1.76031	1.53933	1.7848	1.50929	3.13714	2.15357	7
	1			1	1.89563	3.10657	2.83103	1.74551	2.48259	2.31805	1.9675	3.10657	2.33527	7
		1	1		1.97557	2.62564	1.75082	1.75573	2.06565	2.50317	2.19675	2.62564	2.12476	7
		1		1	1.66816	2.98174	1.73944	2.96481	3.0637	2.77723	2.72627	3.0637	2.56019	7
			1	1	4.37986	4.4318	3.92671	3.40035	2.24787	2.01037	2.76635	4.4318	3.30904	7
	1	1	1		2.33602	2.31757	1.8967	2.08269	1.49645	0.72042	1.82446	2.33602	1.81062	6
	1	1		1	1.57459	2.97407	2.30947	2.23336	2.07225	1.70211	1.95844	2.97407	2.11776	7
	1		1	1	2.51644	3.86754	3.21775	2.74464	2.28814	2.17835	2.10607	3.86754	2.7027	7
		1	1	1	3.21512	2.96101	2.97733	3.62171	3.31261	2.16263	2.74374	3.62171	2.99916	7
	1	1	1	1	2.68897	2.78107	2.6481	2.14262	2.08433	1.79407	2.2236	2.78107	2.33754	7
Cancer	mRNA	miRNA	Methy	CNV	PFA
					C = 2	3	4	5	6	7	8	MAX	AVG	# of SIG
BRCA	1	1			0.240482	1.76098	1.30803	2.42725	0.0479886	0.600684	0.450571	2.42725	0.976569	3
	1		1		1.1246	0.181432	0.449423	2.99804	2.72878	0.329109	0.445177	2.99804	1.17951	2
	1			1	0.318857	0.896522	0.647322	1.18921	2.47475	0.140094	0.494804	2.47475	0.880224	1
		1	1		0.706712	0.308168	1.99255	0.181001	0.158733	3.43226	1.35848	3.43226	1.16256	3
		1		1	1.38128	0.428941	0.602455	0.419405	1.58602	0.025897	0.131496	1.58602	0.653643	2
			1	1	0.0579882	0.00537301	0.00922892	1.33867	1.68284	0.0167247	0.073945	1.68284	0.454968	2
	1	1	1		0.0579882	0.541482	0.0456416	0.690648	0.412838	0.14369	1.18108	1.18108	0.439052	0
	1	1		1	0.135097	0.111333	0.991627	1.10237	0.646981	0.766124	1.52407	1.52407	0.753942	1
	1		1	1	0.135097	0.371115	0.34964	0.447385	0.547447	0.100536	0.234085	0.547447	0.312186	0
		1	1	1	8.38091	NA	NA	NA	NA	NA	NA	8.38091	8.38091	1
	1	1	1	1	0.0298176	0.047763	0.0837172	0.0459498	0.875575	2.7939	0.384887	2.7939	0.608801	1
COAD	1	1			0.284788	0.260958	0.833703	0.693895	0.746723	1.45901	1.46632	1.46632	0.820771	2
	1		1		0.14894	0.0654597	0.0626394	0.024912	0.0199683	0.084638	0.667867	0.667867	0.153489	0
	1			1	NA	NA	NA	NA	NA	NA	NA
		1	1		0.2819	0.0895587	0.11835	0.0240936	0.0629865	0.0344826	0.0590487	0.2819	0.0957743	0
		1		1	0.561803	0.197388	0.220704	1.29508	0.108628	0.445661	0.214396	1.29508	0.434809	0
			1	1	0.279469	0.100605	0.164374	0.062249	0.0889263	0.476249	0.040341	0.476249	0.173173	0
	1	1	1		0.269956	0.124587	0.144213	0.069165	0.497685	0.0897089	0.134935	0.497685	0.190036	0
	1	1		1	1.5201	0.3579	2.40942	1.2452	1.34809	0.616146	1.88983	2.40942	1.34096	4
	1		1	1	4.20761	2.0013	0.74332	2.61887	0.193282	0.531582	2.0395	4.20761	1.76221	4
		1	1	1	0.187665	9.69897	9.10513	8.38195	7.87943	8.10624	6.9914	9.69897	7.19297	6
	1	1	1	1	0.103621	1.54912	0.53956	0.364772	2.19581	0.659321	2.7685	2.7685	1.16867	3
KIRC	1	1			0.324671	3.34051	0.13425	0.201593	2.65874	0.853931	2.42788	3.34051	1.42023	3
	1		1		0.00349321	0.0999853	0.0360974	3.11773	2.88642	3.29795	2.11565	3.29795	1.65105	4
	1			1	13.8761	12.9208	12.8477	13.02	12.8601	11.2321	10.5376	13.8761	12.4706	7
		1	1		0.0104715	0.131185	0.105456	1.19044	0.0205155	1.88641	0.160419	1.88641	0.5007	1
		1		1	0.377352	1.0241	1.42355	0.40239	3.53267	12.2976	12.2749	12.2976	4.47608	4
			1	1	0.260352	0.130678	0.129326	0.528464	0.553009	0.0789072	0.818521	0.818521	0.357037	0
	1	1	1		0.381106	0.167774	1.24308	0.581877	1.19695	2.07952	1.80527	2.07952	1.06508	2
	1	1		1	0.243491	0.133909	1.42268	1.65274	2.71592	11.9747	11.1891	11.9747	4.19036	5
	1		1	1	0.403185	13.0372	13.1273	12.3152	14.4921	12.2197	11.0605	14.4921	10.9507	6
		1	1	1	0.0773918	0.350689	0.248018	0.225118	0.761693	1.01696	0.609815	1.01696	0.469955	0
	1	1	1	1	0.214736	0.508821	0.842795	1.76922	3.09735	13.9508	12.8013	13.9508	4.74072	4
LUAD	1	1			0.315438	0.52565	0.187953	0.468934	1.13919	0.60092	1.13227	1.13919	0.624336	0
	1		1		0.280102	0.24283	0.272722	0.0393309	3.00576	2.20997	2.23836	3.00576	1.18415	3
	1			1	0.268467	0.279775	2.08239	1.68476	1.17614	1.54013	1.62718	2.08239	1.23698	4
		1	1		0.270648	0.610835	0.756994	0.367089	1.34494	0.769455	0.657481	1.34494	0.682492	1
		1		1	1.76484	1.0781	1.00425	0.605851	0.516712	0.58369	1.1459	1.76484	0.957048	1
			1	1	1.83349	1.73521	1.55295	14.3316	14.4498	11.2013	13.8601	14.4498	8.4235	7
	1	1	1		0.954481	0.833942	0.355262	0.869377	0.527095	0.107502	0.315613	0.954481	0.566182	0
	1	1		1	0.167987	3.45373	2.57392	1.98378	2.19952	1.88429	1.4764	3.45373	1.9628	6
	1		1	1	0.805221	2.26609	2.64379	1.65856	1.72348	1.33522	1.6671	2.64379	1.7285	6
		1	1	1	10.3251	9.43533	0.0728118	0.0329086	8.04576	7.30715	7.16431	10.3251	6.05477	5
	1	1	1	1	0.0116393	3.53154	2.68585	2.21183	1.76899	1.29985	2.0157	3.53154	1.9322	5
LUSC	1	1			0.400846	0.765848	0.222156	0.170746	0.226138	0.909852	0.134742	0.909852	0.404333	0
	1		1		0.797713	0.565437	0.519721	0.976243	0.44708	1.74794	1.9931	1.9931	1.00675	2
	1			1	0.400846	0.549878	0.164838	0.206757	0.788886	0.557075	0.131271	0.788886	0.399936	0
		1	1		0.0755582	1.88848	1.59377	1.62125	2.00399	1.32821	1.44361	2.00399	1.42212	6
		1		1	0.355997	1.2928	0.0773507	1.05143	0.775302	0.923349	0.847505	1.2928	0.760534	0
			1	1	1.1507	0.27745	0.618588	0.49287	0.383758	0.268086	1.162	1.162	0.621922	0
	1	1	1		0.516323	0.367093	0.646292	0.713966	0.332706	0.378624	0.532102	0.713966	0.498158	0
	1	1		1	0.400846	0.695009	0.235476	0.244714	0.742322	0.934711	0.268251	0.934711	0.503047	0
	1		1	1	0.884207	0.719366	0.645919	0.269703	0.254562	0.214251	0.133041	0.884207	0.445864	0
		1	1	1	0.516323	0.237627	0.24696	0.805353	0.788498	0.196477	0.0968286	0.805353	0.412581	0
	1	1	1	1	0.720174	0.52427	0.531655	1.52154	1.24842	1.03695	1.18118	1.52154	0.966312	1
ACC	1	1			0.0260578	0.563084	0.662408	1.06639	0.83614	0.289025	0.656113	1.06639	0.585602	0
	1		1		0.152797	3.79061	4.64975	5.25649	4.54516	4.15614	4.42136	5.25649	3.85319	6
	1			1	0.228386	3.67247	0.5707	3.54682	5.02365	2.28193	2.3937	5.02365	2.53109	5
		1	1		2.85361	3.38571	2.9146	2.61337	3.0245	3.66118	3.85908	3.85908	3.18743	7
		1		1	0.038593	0.317596	1.14264	1.68534	1.43985	2.71042	1.53837	2.71042	1.26754	4
			1	1	0.304509	5.25414	0.906959	6.62525	7.29757	5.63827	6.25649	7.29757	4.61189	5
	1	1	1		1.12281	0.846898	0.180318	0.735364	0.608908	1.56114	0.674624	1.56114	0.81858	1
	1	1		1	0.0251144	0.632695	2.62092	1.32126	2.95451	4.79588	2.61941	4.79588	2.13854	5
	1		1	1	3.11283	2.69062	2.89165	4.5376	6.73049	5.65956	5.38828	6.73049	4.43015	7
		1	1	1	1.36162	2.42474	1.56538	3.834	3.43407	2.88162	4.82391	4.82391	2.90362	7
	1	1	1	1	2.92077	3.00173	3.18298	4.78781	4.31966	6.8729	5.16431	6.8729	4.32145	7
KIRP	1	1			0.405881	0.0345993	0.774195	0.557411	0.00157282	0.105499	0.083162	0.774195	0.280331	0
	1		1		0	2.0743	15.0516	5.08145	11.055	10.0757	9.82102	15.0516	7.59416	6
	1			1	2.55448	1.11754	1.87827	3.22994	2.84414	4.18243	1.53937	4.18243	2.47803	6
		1	1		2.07391	1.50672	1.15942	1.67292	10.3497	7.67778	9.33255	10.3497	4.82471	6
		1		1	4.04479	2.45355	4.30016	10.2083	5.23582	8.16941	7.06803	10.2083	5.92573	7
			1	1	3.89221	3.46105	3.60665	12.3526				12.3526	5.82813	4
	1	1	1		14.0625							14.0625	14.0625	1
	1	1		1	0.180684	0.415815	0.254199	1.78897	1.29138	0.0390974	0.580988	1.78897	0.650162	1
	1		1	1	0	0.630148	1.33557	0.762495	7.24033	14.4776	10.8097	14.4776	5.03654	4
		1	1	1	2.07391	2.75754	1.63019	2.89854		4.5867		4.5867	2.78938	5
	1	1	1	1
LIHC	1	1			0.930037	0.718309	0.307738	0.226557	0.217826	0.212996	0.0601603	0.930037	0.381946	0
	1		1		1.11241	0.0140292	0.0423587	0.656093	0.571252	0.336356	0.414645	1.11241	0.449592	0
	1			1	0.251552	0.56441	0.416042	6.33255	0.520975	7.17849	5.25727	7.17849	2.93161	3
		1	1		0.22551	0.072464	0.0496901	0.0172261	0.484508	0.914218	0.478013	0.914218	0.320233	0
		1		1	0.0201566	0.771209	0.034624	1.13735	0.615908	0.0496433	0.375215	1.13735	0.429159	0
			1	1	0.119742	0.0314943	0.0540973	0.0670419	0.195182	1.03582	7.85387	7.85387	1.33675	1
	1	1	1		0.0852494	0.382611	0.33609	0.594594	0.586502	0.639715	0.503314	0.639715	0.446868	0
	1	1		1	0.869709	0.765734	0.457792	0.791682	0.2567	0.328873	0.597939	0.869709	0.581204	0
	1		1	1	0.22551	0.0814888	0.154277	0.139645	0.242773	0.680888	2.21972	2.21972	0.5349	1
		1	1	1	0.438204	0.221964	0.179259	0.101059	0.216995	0.397587	0.440629	0.440629	0.2851	0
	1	1	1	1	0.0852494	0.190007	0.082238	0.0460773	0.0545143	0.0436758	0.11331	0.190007	0.0878673	0
THYM	1	1			0.0604948	0.0253734	0.0171014	1.16341	2.65288	2.22775	2.72114	2.72114	1.26688	3
	1		1		0.538821	0.111714	1.63605	3.02858	0.0445908	0.212737	4.36452	4.36452	1.41957	3
	1			1	1.18812	0.0229873	0.142198	0.0459008	1.06815	2.33262	0.670541	2.33262	0.781503	1
		1	1		0.127898	0.17232	0.0700671	0.235231	0.46244	0.974441	0.835532	0.974441	0.411133	0
		1		1	1.25937	1.75864	1.71958	0.475281	2.25249	2.11409	1.05037	2.25249	1.51855	4
			1	1	3.04464	3.81413	3.29763	3.0157	2.58351	2.21972	2.08093	3.81413	2.86518	7
	1	1	1		1.18812	0.745626	0.530472	0.422837	0.247885	3.03989	1.70482	3.03989	1.12567	2
	1	1		1	0.0604948	1.6978	0.420671	1.28064	4.51999	4.51428	10.719	10.719	3.31612	4
	1		1	1	0.255951	0.0817117	3.68014	6.44009	3.62433	6.28233	5.84164	6.44009	3.74374	5
		1	1	1	1.62178	0.676213	2.26601	1.94289	1.62167	1.80531	2.98343	2.98343	1.84533	6
	1	1	1	1	0.0867103	0.0172928	0.116217	1.10795	0.0721169	0.95218	0.532049	1.10795	0.412074	0
Cancer	mRNA	miRNA	Methy	CNV	NEMO
					C = 2	3	4	5	6	7	8	MAX	AVG	# of SIG
BRCA	1	1			1.809	0.805472	2.67149	0.777291	1.01858	0.109732	2.27885	2.67149	1.35292	3
	1		1		0.629643	0.701622	0.403211	0.390463	0.87682	2.17503	1.29014	2.17503	0.923846	1
	1			1	1.46215	0.508317	0.718496	0.756182	1.25507	0.99483	1.35487	1.46215	1.00713	2
		1	1		0.350917	0.556041	0.377724	0.547264	1.20809	1.96925	1.30809	1.96925	0.902482	2
		1		1	0.599687	0.286567	0.662818	1.18491	2.61271	1.4318	2.24821	2.61271	1.28953	3
			1	1	0.449123	0.184502	0.365657	0.244665	0.116677	0.358093	0.582085	0.582085	0.328686	0
	1	1	1		0.607103	0.183506	1.74686	2.10175	2.97068	1.95775	2.62904	2.97068	1.74238	5
	1	1		1	0.685411	0.457904	1.09421	2.57703	2.33185	0.550687	1.21584	2.57703	1.27328	2
	1		1	1	0.470777	0.273495	0.641236	0.443304	0.38733	1.12041	0.398251	1.12041	0.533544	0
		1	1	1	0.344482	0.361511	0.548554	0.523308	0.781254	2.24683	0.899276	2.24683	0.815031	1
	1	1	1	1	0.60775	0.304227	0.69608	2.46077	2.26709	4.09042	2.55721	4.09042	1.85479	4
COAD	1	1			1.74767	0.866876	1.18824	0.945034	0.316241	0.350928	0.638589	1.74767	0.864797	1
	1		1		0.196769	0.406992	0.589187	0.146746	0.570147	0.295194	0.519277	0.589187	0.389187	0
	1			1	0.611433	0.069632	0.289586	0.774833	0.374842	0.121507	0.0876737	0.774833	0.332787	0
		1	1		0.23764	0.13982	0.183624	0.258822	0.272958	0.0916687	0.0707672	0.272958	0.179329	0
		1		1	0.704824	0.348411	0.423464	0.510415	0.946943	0.96958	0.81873	0.96958	0.674624	0
			1	1	0.0756932	0.247166	0.161402	1.08409	0.684021	0.185711	0.282471	1.08409	0.388651	0
	1	1	1		0.2888	0.892867	0.493859	0.30938	0.437441	0.444083	1.24823	1.24823	0.587809	0
	1	1		1	0.588889	1.06179	0.402675	0.484937	0.0981375	0.0507954	0.189212	1.06179	0.41092	0
	1		1	1	0.309018	0.469126	0.503714	0.126441	0.148071	0.268904	0.219705	0.503714	0.29214	0
		1	1	1	0.108078	0.402661	0.355731	0.0721306	0.204564	0.649488	0.349488	0.649488	0.30602	0
	1	1	1	1	0.130238	0.0970811	0.293466	0.0551499	0.323973	1.03294	0.455493	1.03294	0.341191	0
KIRC	1	1			5.0278	4.33913	3.02912	3.36445	4.71444	8.5376	7.41341	8.5376	5.20371	7
	1		1		7.13077	7.23508	8.77469	10.7212	6.39469	8.88273	10.7447	10.7447	8.55485	7
	1			1	1.55349	2.95194	9.28651	6.67778	5.72125	7.17198	6.87615	9.28651	5.74844	7
		1	1		6.13608	5.36251	8.1891	12.3516	9.58503	11.1267	11.1029	12.3516	9.12199	7
		1		1	0.39955	5.2993	4.38195	6.05948	6.54212	5.30715	4.46852	6.54212	4.63687	6
			1	1	0.340653	9.44009	6.48545	5.18177	11.4634	6.51428	5.95078	11.4634	6.48235	6
	1	1	1		7.05998	6.42136	9.91009	10.6162	9.86328	10.6615	3.78742	10.6615	8.33141	7
	1	1		1	0.563803	4.86967	3.02598	7.57025	7.7122	9.86967	10.9508	10.9508	6.36605	6
	1		1	1	0.349354	5.6925	8.76195	5.34008	4.61979	13.8761	13.1574	13.8761	7.3996	6
		1	1	1	1.47506	5.49349	9.63451	5.32975	11.8477	11.0168	6.01863	11.8477	7.25943	7
	1	1	1	1	0.719522	7.97062	9.27165	8.73993	7.86012	9.73518	11.0706	11.0706	7.90966	6
LUAD	1	1			1.23279	1.66628	1.26195	8.65331	7.62078	4.32668	3.51199	8.65331	4.03911	5
	1		1		0.235894	0.707457	0.713053	0.710315	3.10147	3.95818	3.85868	3.95818	1.89787	3
	1			1	0.20451	0.304229	0.788556	1.35015	3.78213	2.64533	1.92889	3.78213	1.57197	4
		1	1		0.664672	0.355283	0.329152	0.413799	0.405061	0.13667	0.103901	0.664672	0.344077	0
		1		1	0.623507	0.392259	0.122612	0.440614	0.525849	0.823788	3.18796	3.18796	0.873799	1
			1	1	0.455834	0.167263	0.156859	0.285144	0.530309	0.0976379	0.410724	0.530309	0.300539	0
	1	1	1		0.889832	0.672	0.431452	3.69006	3.67814	3.13278	4.78043	4.78043	2.46781	4
	1	1		1	0.282826	0.366964	1.22609	1.95064	2.14436	3.10882	3.15436	3.15436	1.74772	4
	1		1	1	0.367519	0.344457	0.595058	0.823027	3.50823	2.69937	3.42011	3.50823	1.67968	3
		1	1	1	0.401568	0.328211	0.314674	0.468713	0.216959	0.217375	1.84486	1.84486	0.541766	1
	1	1	1	1	0.563476	0.390244	0.59829	0.207709	1.15029	1.41571	0.773221	1.41571	0.728419	1
LUSC	1	1			0.956414	0.799682	0.660626	0.585664	1.17239	0.851165	0.564403	1.17239	0.79862	0
	1		1		0.769363	0.317128	0.744663	0.297903	0.367083	0.103949	0.224678	0.769363	0.403538	0
	1			1	1.17161	0.679899	0.69539	0.577809	0.518608	0.176504	0.907567	1.17161	0.675341	0
		1	1		0.0851401	0.0867641	0.168242	0.179546	0.240821	0.570803	0.407447	0.570803	0.248395	0
		1		1	0.608607	0.56819	0.872003	0.858555	0.127448	0.457232	0.699201	0.872003	0.598748	0
			1	1	0.0718251	0.339702	0.225586	0.599389	0.231844	0.488077	0.351223	0.599389	0.329664	0
	1	1	1		1.21942	0.855667	0.499371	0.228395	0.704779	0.220094	0.152584	1.21942	0.55433	0
	1	1		1	1.09392	1.03531	0.770724	0.498431	0.660849	0.540866	0.553785	1.09392	0.736269	0
	1		1	1	0.648418	0.78851	0.617942	0.478937	0.617669	0.285402	0.35247	0.78851	0.541335	0
		1	1	1	0.468385	0.518377	0.997775	0.228057	0.25859	0.58364	0.109422	0.997775	0.452035	0
	1	1	1	1	0.75376	0.67118	0.409788	0.330117	0.528809	0.280077	0.180428	0.75376	0.450594	0
ACC	1	1			6.05849	3.41823	5.38091	5.065	6.80134	5.90309	5.87943	6.80134	5.50093	7
	1		1		2.85975	6.12668	6.6968	5.59346	7.49214	6.21254	5.47108	7.49214	5.77892	7
	1			1	3.61255	3.5333	4.89279	3.51937	4.90309	4.1349	3.89187	4.90309	4.0697	7
		1	1		4.48413	6.3536	7.96658	7.47108	7.42597	6.7122	7.35164	7.96658	6.8236	7
		1		1	3.40836	3.29672	2.65561	3.26498	3.59538	3.26075	2.17704	3.59538	3.09412	7
			1	1	3.92833	4.91364	3.62842	4.72816	5.19928	5.42946	3.21644	5.42946	4.43482	7
	1	1	1		3.57122	7.56864	10.5575	8.64589	8.43297	7.92445	7.6968	10.5575	7.77107	7
	1	1		1	4.37469	3.08998	4.01412	3.92176	2.89602	4.18642	1.91655	4.37469	3.48565	7
	1		1	1	5.54516	3.58345	4.64975	4.4828	4.28651	3.92711	2.83586	5.54516	4.18723	7
		1	1	1	6.24642	4.11238	3.345	6.17457	4.40012	4.26841	3.70528	6.24642	4.60745	7
	1	1	1	1	4.39041	4.89963	5.54061	7.42136	4.28651	6.37572	3.4611	7.42136	5.19648	7
KIRP	1	1			0.469888	0.105734	0.243917	0.162814	0.286169	2.2751	0.728912	2.2751	0.610361	1
	1		1		1.34255	1.5977	4.18977	5.0511	13.8508		14.2644	14.2644	6.71605	6
	1			1	1.03436	0.705075	0.533994	0.622284	0.310671	0.466095	0.293284	1.03436	0.566538	0
		1	1		1.38505	3.74016	13.4698				15.6536	15.6536	8.56217	4
		1		1	1.55743	0.65845	1.35426	1.04679	2.29339	1.19052	1.22449	2.29339	1.33219	3
			1	1	3.52904	9.29671	9.04769					9.29671	7.29115	3
	1	1	1		0.503889	0.481026	0.607087	4.05012	0.644176	4.47366	3.32212	4.47366	2.01173	3
	1	1		1	0.117397	0.179443	0.119587	0.217342	0.194955	0.899424	0.562686	0.899424	0.327262	0
	1		1	1	3.30024	7.03527	7.12668	7.5391				7.5391	6.25032	4
		1	1	1	3.49577	5.39254	5.8041	10.2449	8.44855	13.4921	8.71897	13.4921	7.94242	7
	1	1	1	1	0.0365693	2.0313	1.31482		9.33255	6.41229	15.4776	15.4776	5.76751	5
LIHC	1	1			0.026577	0.457625	0.0660074	0.000795361	0.21047	0.551309	0.163432	0.551309	0.210888	0
	1		1		0.193765	0.248806	0.743703	0.254304	0.240901	0.555753	0.684061	0.743703	0.417327	0
	1			1	0.855737	0.39874	0.253958	0.673007	0.322122	0.05686	0.336982	0.855737	0.413915	0
		1	1		0.130581	0.229018	0.18348	0.238368	0.00799139	0.0142728	0.152539	0.238368	0.136607	0
		1		1	0.40153	0.13732	0.0412336	0.00725238	0.0203498	0.0324247	0.0505553	0.40153	0.0986665	0
			1	1	0.207187	0.0148865	0.325876	0.322755	0.06362	0.542949	0.463988	0.542949	0.277323	0
	1	1	1		0.0817301	0.173783	0.0480363	0.00488027	0.403861	0.570847	0.198987	0.570847	0.211732	0
	1	1		1	0.0159968	0.0511561	0.259236	0.0802065	0.123802	0.720056	0.570398	0.720056	0.260122	0
	1		1	1	0.157208	0.108602	0.108312	0.136737	0.936517	0.761436	0.16979	0.936517	0.3398	0
		1	1	1	0.244338	0.171148	0.54888	0.0699223	0.278471	0.183651	0.124725	0.54888	0.231591	0
	1	1	1	1	0.097848	0.0661968	0.237443	0.0910732	0.177701	0.157899	0.0556383	0.237443	0.126257	0
THYM	1	1			0.0483259	2.45113	1.91962	2.15121	1.60542	1.5259	1.31072	2.45113	1.57319	6
	1		1		2.24936	3.27724	2.18127	2.91779	2.71676	2.0302	1.82961	3.27724	2.45746	7
	1			1	2.4817	2.14748	2.77001	3.25099	2.85568	2.19239	2.45119	3.25099	2.59278	7
		1	1		2.27621	1.8481	2.16963	1.74669	1.40396	1.86199	1.70319	2.27621	1.85854	7
		1		1	1.87275	1.16319	1.95457	1.8786	2.35035	1.64587	1.34509	2.35035	1.74435	6
			1	1	2.30575	2.04099	2.59162	3.5986	2.31695	1.95341	2.53728	3.5986	2.4778	7
	1	1	1		2.45431	1.88644	2.7174	2.90649	2.2865	2.21283	1.80154	2.90649	2.32365	7
	1	1		1	2.03975	2.84813	2.62057	2.10545	1.65501	1.64276	1.55769	2.84813	2.06705	7
	1		1	1	3.75195	2.91813	2.99196	2.81825	2.54531	1.98053	2.12035	3.75195	2.73235	7
		1	1	1	3.49837	2.8398	3.21775	2.65472	2.30614	2.5505	1.8257	3.49837	2.699	7
	1	1	1	1	2.46593	2.2684	3.21775	2.47575	2.39506	2.42151	7.51145	7.51145	3.25083	7
Cancer	mRNA	miRNA	Methy	CNV	moCluster
					C = 2	3	4	5	6	7	8	MAX	AVG	# of SIG
BRCA	1	1			0.147307	0.740974	1.38357	3.12726	2.8499	2.73904	2.724	3.12726	1.95886	5
	1		1		0.773667	0.464765	0.581997	1.20975	0.960561	0.766272	0.60253	1.20975	0.765649	0
	1			1	1.11119	0.67721	0.503197	0.446972	0.896918	0.709371	0.819165	1.11119	0.737717	0
		1	1		0.188468	0.147152	0.893103	0.727416	0.744531	0.618262	0.474138	0.893103	0.541867	0
		1		1	0.522235	0.245707	2.91199	2.53141	2.31075	2.08459	3.13721	3.13721	1.96341	5
			1	1	0.244637	0.0879737	2.20909	1.8466	1.5409	1.28707	1.09436	2.20909	1.18723	3
	1	1	1		0.809327	0.458726	0.339242	0.205955	0.281019	0.357395	0.632807	0.809327	0.440639	0
	1	1		1	0.0840824	1.57179	1.90016	2.01867	2.1133	1.85538	1.78143	2.1133	1.61783	6
	1		1	1	0.668492	0.761265	0.653006	1.07422	1.01732	1.0723	1.30433	1.30433	0.935848	1
		1	1	1	1.24584	0.807917	0.636843	0.814	0.772899	0.679014	1.40716	1.40716	0.909096	1
	1	1	1	1	0.184719	0.424033	0.283065	0.515752	1.1123	1.69708	1.44795	1.69708	0.809271	2
COAD	1	1			1.00111	0.588894	0.428911	0.272277	0.2147	0.16031	0.101229	1.00111	0.395348	0
	1		1		0.921745	0.542548	0.33472	0.202025	0.276996	0.185645	0.125601	0.921745	0.369897	0
	1			1	0.57378	0.274737	0.139325	0.778584	0.613033	0.691984	0.750141	0.778584	0.545941	0
		1	1		1.27894	1.15103	0.930832	0.700707	0.875027	0.684115	0.530809	1.27894	0.87878	0
		1		1	0.321608	0.376776	0.254161	0.14442	0.201391	0.138349	0.138478	0.376776	0.225026	0
			1	1	0.182485	0.501548	0.6747	0.476188	0.42106	0.435375	0.389425	0.6747	0.440112	0
	1	1	1		0.981203	0.621424	0.386739	0.273134	0.182469	0.136253	0.171661	0.981203	0.393269	0
	1	1		1	0.0474352	0.628264	1.56254	1.24083	1.05781	1.06978	0.884547	1.56254	0.927315	1
	1		1	1	0.852759	1.34979	1.14304	1.02235	1.11666	1.60294	2.3802	2.3802	1.35254	3
		1	1	1	0.5538	0.265312	0.157646	0.112772	0.168077	0.315369	0.222366	0.5538	0.256477	0
	1	1	1	1	0.369821	0.283749	0.221598	0.656201	0.62407	0.672172	0.698554	0.698554	0.503738	0
KIRC	1	1			4.54952	3.81193	3.42412	3.3587	3.52192	3.34374	3.09001	4.54952	3.58571	7
	1		1		0.350447	2.08437	2.13345	3.73115	3.62267	3.58314	4.00525	4.00525	2.78721	6
	1			1	0.0208156	0.133474	0.222742	0.167657	0.250083	0.211587	0.555588	0.555588	0.223135	0
		1	1		4.54952	3.83641	3.49357	4.7353	4.27631	3.97785	3.65048	4.7353	4.07421	7
		1		1	0.0608805	3.8105	3.28062	2.83761	2.48351	2.57748	3.13612	3.8105	2.5981	6
			1	1	0.33608	0.292659	0.416316	0.260621	0.187065	0.467255	0.347545	0.467255	0.329649	0
	1	1	1		4.54952	5.05599	6.15036	5.60843	5.35692	4.92999	4.90192	6.15036	5.22188	7
	1	1		1	0.0574954	0.00613438	0.00102226	0.0223389	0.148333	0.10242	0.220123	0.220123	0.0796953	0
	1		1	1	0.154008	0.156768	0.109146	0.121731	0.0857207	0.290945	0.292967	0.292967	0.173041	0
		1	1	1	0.423509	0.17097	0.0728779	1.65601	1.36976	1.357	1.32522	1.65601	0.910764	4
	1	1	1	1	2.63054	2.01504	1.82411	1.47818	3.8492	3.99465	9.07288	9.07288	3.55209	7
LUAD	1	1			0.165979	0.0754141	0.0583791	0.0222077	0.043587	1.26384	1.07123	1.26384	0.385806	0
	1		1		0.142585	0.0619358	0.017375	0.0186356	0.19135	0.430635	0.387578	0.430635	0.178585	0
	1			1	0.926885	1.15798	0.865692	0.777913	1.04816	0.994276	0.805448	1.15798	0.939479	0
		1	1		0.00833141	0.0653656	0.476444	0.457912	0.919402	0.722648	0.682867	0.919402	0.476138	0
		1		1	0.495847	0.736255	0.485898	0.31533	0.201184	0.131454	0.0883912	0.736255	0.350623	0
			1	1	0.132799	0.177926	0.795784	0.630781	0.455041	0.587995	0.55185	0.795784	0.476025	0
	1	1	1		0.0287215	0.0367865	1.96333	1.83251	2.51585	2.73736	2.49221	2.73736	1.65811	5
	1	1		1	0.0563884	0.218389	0.846868	0.612546	0.963008	1.11069	1.67055	1.67055	0.782635	1
	1		1	1	0.228693	0.0628479	0.0281723	0.0664685	0.0340221	0.197085	1.15366	1.15366	0.252993	0
		1	1	1	0.0865205	0.0254279	0.0516001	0.281753	0.259781	0.17762	0.256697	0.281753	0.162771	0
	1	1	1	1	1.14038	0.702339	1.28737	0.994112	0.780694	1.2721	1.90207	1.90207	1.15415	1
LUSC	1	1			0.54351	0.248465	0.196166	0.102335	0.171957	0.131474	0.0985629	0.54351	0.21321	0
	1		1		0.290375	0.196948	0.0850826	0.102113	0.0517226	0.0850966	0.121224	0.290375	0.133223	0
	1			1	0.0985562	0.0350257	0.0668862	0.197957	0.116952	0.0960516	0.441159	0.441159	0.15037	0
		1	1		0.176869	0.0431267	0.0124511	0.0883223	0.170201	0.171771	0.182279	0.182279	0.120717	0
		1		1	0.111481	0.019833	0.308098	0.240166	0.362188	2.47886	2.23751	2.47886	0.822591	2
			1	1	0.262337	0.10142	0.123823	0.0830615	0.101038	0.0889775	0.061871	0.262337	0.117504	0
	1	1	1		0.00462894	0.00478536	0.0631861	0.183929	0.155086	0.232417	0.385419	0.385419	0.147064	0
	1	1		1	0.0322899	0.00584032	0.00610739	0.00610739	0.0118898	0.0959348	0.0618878	0.0959348	0.0314368	0
	1		1	1	0.00991657	0.1876	0.193247	0.104225	0.285931	0.740506	0.944075	0.944075	0.352214	0
		1	1	1	0.0427092	0.655959	0.430431	0.287311	0.457856	0.350352	0.249221	0.655959	0.353406	0
	1	1	1	1	0.530078	0.292905	1.09427	0.831332	0.722478	0.554311	0.435644	1.09427	0.637288	0
ACC	1	1			0.448199	3.11632	2.78017	4.04672	5.41454	5.25806	5.40782	5.41454	3.78169	6
	1		1		1.12281	1.69775	1.45376	2.02285	3.46344	6.32975	5.88941	6.32975	3.13997	6
	1			1	0.190201	0.0469596	0.0148781	0.18187	0.980757	15.6536		15.6536	2.84472	1
		1	1		0.255607							0.255607	0.255607	0
		1		1	2.05663	2.96709	2.83603	2.46259	2.2803	2.20701	3.8417	3.8417	2.66448	7
			1	1	0.197701	1.01926	1.4941	1.4385	1.18281	0.987639	1.06073	1.4941	1.05439	2
	1	1	1		0.187839	0.0507418	0.101242	15.1096	15.3526			15.3526	6.1604	2
	1	1		1	0.187839	0.163956	2.45392	2.11659	1.90785	3.02953	3.25399	3.25399	1.87338	5
	1		1	1	0.405953	0.702275	0.576503	0.399839	0.321979	6.74958	6.61261	6.74958	2.25268	2
		1	1	1	0.563356		15.9547					15.9547	8.25902	1
	1	1	1	1
KIRP	1	1			0.224666	0.464881	0.474201	0.305306	0.344645	0.244791	0.306442	0.474201	0.337848	0
	1		1
	1			1	0.884856	10.0031	9.26043	9.70333	9.11407	8.58004	8.08831	10.0031	7.94773	6
		1	1		0.162199	0.28358	1.35121	1.21531	1.05215	1.29984	2.47912	2.47912	1.12049	2
		1		1	1.46344	2.60646	2.13924	1.91625	10.2034	10.5058	10.2248	10.5058	5.57992	7
			1	1	0.132857	0.174243	2.20326	4.9431	4.64589	5.36351	5.16368	5.36351	3.23236	5
	1	1	1		1.20826	0.785911	0.626067	0.551157	0.556583	0.426897	0.580045	1.20826	0.676417	0
	1	1		1	0.180976	0.0763114	1.42583	4.60555	4.45717	4.18575	4.13312	4.60555	2.72353	5
	1		1	1	2.72041	2.13044	1.8295	1.58111	1.32319	1.13159	1.02199	2.72041	1.67689	5
		1	1	1	1.98211	1.47373	1.14808	0.99423	1.51656	1.37734	1.19728	1.98211	1.38419	4
	1	1	1	1	0.0285151	0.35793	9.49621	8.92812	8.39147	9.37263	9.12378	9.49621	6.52838	5
LIHC	1	1			0.0320658	0.138934	0.715545	0.555688	0.45281	0.361079	0.302942	0.715545	0.365581	0
	1		1		0.498621	4.42946	3.85652	3.42166	3.01762	2.85534	2.70572	4.42946	2.96928	6
	1			1	0.137469	0.0267726	0.0348917	0.0521367	0.0332733	0.0504994	0.0767084	0.137469	0.0588216	0
		1	1		0.117794	0.17156	0.131867	0.166002	0.159709	0.926843	0.889344	0.926843	0.36616	0
		1		1	0.165306	0.45228	0.780375	0.698261	0.643561	0.597306	0.481518	0.780375	0.545515	0
			1	1	0.00369666	0.0192307	0.0448592	0.123836	0.222796	0.231288	0.1906	0.231288	0.119472	0
	1	1	1		0.225277	0.917411	0.730082	0.555952	0.41969	0.296983	0.294682	0.917411	0.49144	0
	1	1		1	1.0589	0.711434	0.548054	0.647953	0.993292	0.788008	0.667377	1.0589	0.773574	0
	1		1	1	0.1413	0.293229	0.165807	0.762434	0.851093	0.680033	0.527227	0.851093	0.488732	0
		1	1	1	0.376047	0.173312	0.21701	0.221958	0.704786	0.53665	0.435133	0.704786	0.3807	0
	1	1	1	1	0.120294	0.087638	0.158344	0.257395	0.354452	0.319175	0.230424	0.354452	0.218246	0
THYM	1	1			0.0867103	1.70546	1.5165	1.8612	1.80839	1.53096	2.89971	2.89971	1.62985	6
	1		1		2.73156	2.17558	3.76686	3.36155	4.59007	4.24949	4.01233	4.59007	3.55535	7
	1			1	0.109137	0.0172927	0.0142239	0.0121863	0.862419	0.672408	0.697327	0.862419	0.340713	0
		1	1		NA	NA	NA	NA	NA	NA	NA
		1		1	2.2863	1.70546	1.94487	2.0997	3.70336	3.32721	3.02479	3.70336	2.58453	7
			1	1	0.145118	0.028752	0.0281672	0.00821581	1.3078	1.51714	3.24807	3.24807	0.89761	3
	1	1	1		0.0867103	0.438603	0.834101	0.678575	0.49519	1.87003	1.60794	1.87003	0.858736	2
	1	1		1	2.2863	1.70546	1.3158	1.59521	2.24546	3.10405	2.77339	3.10405	2.14653	7
	1		1	1	1.13154	2.41668	6.42136	6.2636	5.75945	5.30452	4.89279	6.42136	4.59856	6
		1	1	1	2.2863	1.92357	1.50537	2.5178	2.68818	2.92791	2.6852	2.92791	2.36205	7
	1	1	1	1	2.2863	2.01045	1.58428	2.60828	2.74619	2.98425	2.81442	2.98425	2.43345	7
Cancer	mRNA	miRNA	Methy	CNV	CIMLR
					C = 2	3	4	5	6	7	8	MAX	AVG	# of SIG
BRCA	1	1			1.75529	1.6545	2.05816	1.19142	0.787299	0.526248	0.861225	2.05816	1.26202	3
	1		1		0.393892	1.06316	1.75307	1.28208	1.62472	1.27813	1.07209	1.75307	1.20959	2
	1			1	1.52994	1.51385	1.10518	0.843691	1.19194	0.781745	1.39426	1.52994	1.19437	3
		1	1		1.71283	1.75091	1.83018	1.50462	0.90832	0.424849	0.361707	1.83018	1.21334	4
		1		1	1.56643	2.1067	2.06777	2.25129	1.29233	1.04497	0.478693	2.25129	1.54403	4
			1	1	0.975168	0.595204	0.43059	0.838447	0.202318	0.2574	0.195598	0.975168	0.499246	0
	1	1	1		1.32009	1.6263	2.18812	2.38563	1.00532	1.08863	0.787732	2.38563	1.48597	4
	1	1		1	2.10927	1.77368	2.14172	1.60362	1.39718	1.39207	0.797871	2.14172	1.6022	6
	1		1	1	1.04225	1.27013	1.18229	0.448912	0.47022	0.707204	0.669769	1.27013	0.827253	0
		1	1	1	2.02863	1.94152	2.68734	1.96695	1.17031	1.27678	0.59211	2.68734	1.66623	4
	1	1	1	1	2.19306	1.81045	1.3645	1.57391	1.36087	2.09564	1.37721	2.19306	1.68224	7
COAD	1	1			1.68752	1.74967	2.44185	1.27084	0.897936	0.491832	0.3471	2.44185	1.26954	3
	1		1		0.00455384	0.429816	0.773531	0.304515	0.381536	0.316315	0.320405	0.773531	0.361524	0
	1			1	0.212188	0.753313	0.732386	0.302759	0.287199	0.263144	0.215365	0.753313	0.395193	0
		1	1		1.80591	1.46314	2.44555	0.75653	0.95404	0.850429	0.7131	2.44555	1.2841	3
		1		1	1.94851	2.61096	0.8428	0.446673	0.1885	0.872792	0.653342	2.61096	1.08051	2
			1	1	0.467252	0.481527	0.393629	0.44961	0.326366	0.354979	0.295615	0.481527	0.395568	0
	1	1	1		1.62404	2.18881	1.46029	1.25108	0.875233	0.91492	0.585916	2.18881	1.27147	3
	1	1		1	1.22531	0.338053	0.945017	1.0519	0.404705	1.17566	0.9077	1.22531	0.864049	0
	1		1	1	0.18446	0.974597	0.420616	0.449078	0.494455	0.0691656	0.680068	0.974597	0.467491	0
		1	1	1	1.65163	0.269996	0.71461	0.169318	0.558593	1.18534	0.944517	1.65163	0.784857	1
	1	1	1	1	1.82419	0.438104	1.53743	1.39475	1.46202	0.901985	0.640002	1.82419	1.17121	4
KIRC	1	1			2.69923	2.39057	4.49349	2.06256	1.96887	2.82908	2.75449	4.49349	2.74261	7
	1		1		5.53611	4.51713	7.67366	6.67366	5.284	7.77211	7.6517	7.77211	6.44405	7
	1			1	1.71414	0.592947	1.6938	0.846775	0.946887	0.909359	1.92661	1.92661	1.23293	3
		1	1		2.3871	2.45329	4.18575	3.39453	1.8626	2.2175	2.55315	4.18575	2.72199	7
		1		1	2.46417	2.73563	4.4828	1.70561	2.04093	2.88385	2.0735	4.4828	2.62664	7
			1	1	0.971716	0.56819	0.11094	1.32016	2.41166	3.59321	2.63402	3.59321	1.65856	4
	1	1	1		2.46652	2.58508	3.16635	2.28958	2.04557	3.71104	3.84596	3.84596	2.87287	7
	1	1		1	2.46652	2.4119	4.02549	1.82214	1.96709	2.60067	3.22489	4.02549	2.64553	7
	1		1	1	0.237079	1.10672	3.19945	2.44174	2.42633	2.43363	2.61573	3.19945	2.06581	5
		1	1	1	2.77244	2.67003	4.50031	1.83326	2.1121	2.80522	2.12787	4.50031	2.68875	7
	1	1	1	1	0.556065	2.21829	4.00218	1.72817	2.87374	1.6184	3.27771	4.00218	2.32494	6
LUAD	1	1			0.960371	1.66912	0.940373	0.690587	0.00875313	0.185074	2.94133	2.94133	1.05652	2
	1		1		0.943672	0.407867	0.195176	1.40328	1.49052	1.49094	1.95344	1.95344	1.12641	4
	1			1	0.655309	0.861263	0.695173	1.2027	0.727077	0.995792	2.73745	2.73745	1.12497	1
		1	1		1.05775	1.67814	0.93755	0.852497	0.192773	1.45692	2.07972	2.07972	1.17933	3
		1		1	0.887829	1.32427	0.641398	0.319444	1.42808	1.90945	1.70273	1.90945	1.17332	4
			1	1	0.342203	0.316932	0.574243	1.39864	0.211703	0.519909	0.374825	1.39864	0.534065	1
	1	1	1		0.822164	1.05441	0.928017	1.19947	1.45401	1.7767	2.80839	2.80839	1.43474	3
	1	1		1	1.13826	1.46528	0.862374	0.366214	1.74843	4.64589	2.35638	4.64589	1.79755	4
	1		1	1	0.120831	0.0206604	0.288681	0.915567	1.01932	0.980915	0.766292	1.01932	0.587466	0
		1	1	1	0.951138	1.07957	0.781767	1.05412	1.00495	2.50765	2.10734	2.50765	1.35522	2
	1	1	1	1	1.01874	1.07946	0.808908	0.510566	1.11195	4.07007	4.07676	4.07676	1.81092	2
LUSC	1	1			0.634353	0.224158	0.102099	0.0915182	0.291578	0.575644	0.274157	0.634353	0.313358	0
	1		1		0.459428	0.248049	0.434484	0.501236	0.570884	1.30098	0.781974	1.30098	0.613862	0
	1			1	0.166128	0.738736	0.846676	0.535864	0.166035	0.00725433	0.168764	0.846676	0.375637	0
		1	1		0.436633	0.132118	0.194078	0.0787207	0.197574	0.607243	0.439907	0.607243	0.298039	0
		1		1	0.40751	0.20196	0.0161921	0.0988151	0.191826	0.538965	0.160078	0.538965	0.230764	0
			1	1	2.29269	0.757805	0.804897	0.594998	0.557237	0.501412	0.197905	2.29269	0.815278	1
	1	1	1		0.568624	0.151904	0.0632502	0.0237617	0.161401	0.674154	0.381037	0.674154	0.289162	0
	1	1		1	0.530742	0.215824	0.0580058	0.0798157	0.281355	0.0480668	0.376349	0.530742	0.227166	0
	1		1	1	0.442655	0.755168	0.881086	0.291159	0.479064	0.612422	0.24157	0.881086	0.529018	0
		1	1	1	0.362814	0.250523	0.334633	0.121306	0.239315	0.0247035	0.233997	0.362814	0.223899	0
	1	1	1	1	0.441186	0.19061	0.0284834	0.140799	0.246353	0.137519	0.0849835	0.441186	0.181419	0
ACC	1	1			4.94692	3.44315	3.76387	4.45346	3.25657	2.20242	3.61845	4.94692	3.66926	7
	1		1		4.68194	3.44215	3.62417	4.54061	3.19525	2.97709	3.1579	4.68194	3.65987	7
	1			1	2.54986	3.06114	3.24771	3.84311	4.34582	3.75131	2.21974	4.34582	3.28838	7
		1	1		3.2867	3.44315	3.63612	3.44259	2.57311	4.10403	3.1941	4.10403	3.38283	7
		1		1	5.29414	3.55501	3.41551	4.45346	4.43771	3.31177	3.05748	5.29414	3.93215	7
			1	1	1.49486	2.24985	2.40153	2.2978	2.44364	2.79194	3.78897	3.78897	2.49551	7
	1	1	1		5.52288	3.11682	3.53835	1.57536	3.52644	4.55909	4.96658	5.52288	3.82936	7
	1	1		1	5.06399	3.93322	3.85885	4.45346	4.61261	3.94088	2.79243	5.06399	4.09363	7
	1		1	1	2.77837	3.11522	4.05306	4.44129	3.69817	3.84783		4.44129	3.65566	6
		1	1	1	4.38722	3.12378	3.87217	3.63644	4.28067	4.64207	4.05355	4.64207	3.99941	7
	1	1	1	1	4.28567	3.67917	5.17457	4.45967	3.78619	2.18097	4.69037	5.17457	4.03666	7
KIRP	1	1			0.388125	0.666779	0.631505	1.11243	0.448155	0.306092	0.309186	1.11243	0.551753	0
	1		1		4.45842	1.71616	6.3439	7.5157	7.02503	4.01547	4.12494	7.5157	5.02852	7
	1			1	1.72661	3.53897	2.81323	2.80384	1.51008	1.85721	1.45639	3.53897	2.24376	7
		1	1		0.684976	0.322938	0.439592	0.883762	0.287009	0.940054	0.787303	0.940054	0.620805	0
		1		1	0.546275	1.2656	1.16389	0.121271	0.414201	0.271575	0.594395	1.2656	0.625315	0
			1	1	1.64704	2.79463	3.24065	3.79228	2.77322			3.79228	2.84956	5
	1	1	1		0.156142	0.753296	0.138441	0.661559	0.441539	0.287776	0.425473	0.753296	0.409175	0
	1	1		1	1.03229	0.90745	0.580206	0.0478838	0.0217388	0.0668143	0.992848	1.03229	0.521319	0
	1		1	1	4.54061	0.091532	2.67292	2.41013	3.69848	1.91026	4.93554	4.93554	2.89421	6
		1	1	1	0.612086	1.40551	0.779993	0.129147	0.287176	0.582917	0.228238	1.40551	0.575009	1
	1	1	1	1	0.409202	0.957851	0.919309	0.36006	0.0673928	0.304058	0.649183	0.957851	0.523865	0
LIHC	1	1			0.00134434	0.0650337	0.0685613	0.308704	0.350929	0.16775	0.227928	0.350929	0.170036	0
	1		1		0.346745	0.0900092	0.0960332	0.450633	0.0515799	0.40189	0.772876	0.772876	0.315681	0
	1			1	0.544832	0.500941	0.141822	0.0771549	0.0488459	0.130726	0.159171	0.544832	0.22907	0
		1	1		0.0422459	0.0724032	0.0102674	0.174575	0.243176	0.0552272	0.680281	0.680281	0.182597	0
		1		1	0.000782009	0.120252	0.248977	0.210386	0.181367	0.101617	0.136964	0.248977	0.142907	0
			1	1	0.668057	0.276338	0.962459	0.112856	0.0848579	0.134437	0.252099	0.962459	0.355872	0
	1	1	1		0.118904	0.113947	0.108446	0.0943629	0.109906	0.223916	0.570269	0.570269	0.191393	0
	1	1		1	0.299156	0.283584	0.251075	0.292338	0.388815	0.203611	0.230509	0.388815	0.278441	0
	1		1	1	0.531575	0.241154	0.130322	0.39997	1.53879	0.12981	1.09688	1.53879	0.581215	1
		1	1	1	0.0198166	0.467777	0.294873	0.130317	0.493689	0.29322	0.535632	0.535632	0.319332	0
	1	1	1	1	0.378222	0.125056	0.371556	0.191565	0.245331	0.249667	0.627589	0.627589	0.312712	0
THYM	1	1			0.12259	0.775134	1.7407	1.72931	1.45701	2.21605	1.62477	2.21605	1.3808	5
	1		1		3.04617	2.27717	2.09363	0.922669	0.719252	1.11013	1.10999	3.04617	1.61129	3
	1			1	2.16013	1.55488	1.20958	4.02457	3.52717	2.10634	1.87134	4.02457	2.35057	6
		1	1		1.09555	0.758564	2.06249	1.99224	1.60301	1.37946	1.06597	2.06249	1.42247	4
		1		1	5.42829	3.44698	3.22261	2.81109	2.34902	2.41795	1.87489	5.42829	3.07869	7
			1	1	2.90373	2.01036	1.66164	2.33379	2.05148	1.99831	2.2219	2.90373	2.16875	7
	1	1	1		1.12628	0.775134	1.73612	1.72931	1.11036	1.08959	0.883334	1.73612	1.20716	2
	1	1		1	0.311383	3.44698	3.02735	2.90871	2.53076	2.29823	1.77318	3.44698	2.32809	6
	1		1	1	2.11523	2.09676	1.02052	1.12794	2.39945	2.67284	2.46768	2.67284	1.98577	5
		1	1	1	4.53165	3.44698	3.22264	2.91876	2.44402	2.13468	1.98496	4.53165	2.95481	7
	1	1	1	1	1.81231	3.41917	3.2364	2.97157	2.54646	2.21619	2.00975	3.41917	2.60169	7
Cancer	mRNA	miRNA	Methy	CNV	MultiNMF
					C = 2	3	4	5	6	7	8	MAX	AVG	# of SIG
BRCA	1	1			0.867471	0.692629	1.13468	0.458758	0.161623	0.664686	0.911103	1.13468	0.698708	0
	1		1		0.303422	1.19394	1.42064	0.52852	0.0237608	0.721991	0.707264	1.42064	0.699933	1
	1			1	0.148001	0.319281	0.187904	0.470496	0.396176	0.443681	0.99273	0.99273	0.42261	0
		1	1		0.747683	0.1538	0.860457	1.19858	2.007	0.537067	2.76472	2.76472	1.18133	2
		1		1	0.736539	0.811814	0.172039	3.29082	2.8807	0.692509	1.93269	3.29082	1.50244	3
			1	1	0.479427	0.314438	0.706912	0.774942	0.879362	0.36435	0.450407	0.879362	0.56712	0
	1	1	1		0.782684	0.888564	2.95072	0.234511	0.6584	1.49611	1.08587	2.95072	1.15669	2
	1	1		1	1.42505	1.53549	0.219614	1.72361	0.798544	1.33413	0.925457	1.72361	1.13741	4
	1		1	1	1.9917	0.910187	0.639407	0.827106	0.116454	0.527392	0.608103	1.9917	0.802907	1
		1	1	1	0.302189	0.411144	0.39043	2.1341	0.997187	0.740212	1.37594	2.1341	0.907315	2
	1	1	1	1	0.203155	1.17108	1.79281	0.284195	0.659148	2.15874	2.35747	2.35747	1.23237	3
COAD	1	1			1.44934	1.33934	1.45049	0.650149	0.693849	1.1006	0.755673	1.45049	1.06278	3
	1		1		1.11348	1.19054	0.39546	0.0673378	0.269464	0.09727	0.0919843	1.19054	0.460792	0
	1			1	0.474811	1.18751	0.514825	0.268402	0.362412	0.316594	0.128603	1.18751	0.464737	0
		1	1		0.898753	0.923036	0.403818	0.268234	0.448054	0.341771	0.475413	0.923036	0.537011	0
		1		1	0.637005	0.742858	0.414056	0.269905	0.815584	0.0721059	2.42227	2.42227	0.767683	1
			1	1	0.445939	0.805619	0.941494	0.723855	0.431207	0.814545	0.559824	0.941494	0.674641	0
	1	1	1		1.60292	1.42081	0.339938	1.22713	1.1598	0.853162	0.445215	1.60292	1.007	2
	1	1		1	1.60292	1.32195	0.274844	0.569192	1.43844	0.902758	0.946389	1.60292	1.00807	3
	1		1	1	0.30296	1.11978	0.388347	0.138145	0.123229	0.325356	0.334403	1.11978	0.390316	0
		1	1	1	1.05608	1.06846	0.339028	0.222096	1.2822	0.77931	0.732962	1.2822	0.782876	0
	1	1	1	1	1.60292	1.06695	0.165494	0.224668	0.824516	0.616085	0.64734	1.60292	0.735425	1
KIRC	1	1			3.42723	4.73755	6.73283	6.25337	5.53165	7.35458	4.63451	7.35458	5.52453	7
	1		1		0.386242	2.38181	6.03198	4.95861	4.77989	7.88606	6.95468	7.88606	4.76847	6
	1			1	0.382259	5.38405	5.33536	5.48017	5.30539	7.30892	7.73755	7.73755	5.27624	6
		1	1		0.838529	1.87753	6.05552	5.23508	6.02	4.88941	6.62893	6.62893	4.50643	6
		1		1	2.56184	3.18343	6.48678	6.10018	5.83863	6.33161	5.16052	6.48678	5.09471	7
			1	1	0.579273	0.0828752	0.804737	0.708677	0.250181	1.81985	2.83271	2.83271	1.01119	2
	1	1	1		3.20166	1.31336	6.8962	5.28819	7.27327	6.77211	5.89279	7.27327	5.23394	7
	1	1		1	5.65758	3.50909	4.64207	5.16877	7.19928	5.82102	5.86328	7.19928	5.40873	7
	1		1	1	0.503468	4.64589	4.43297	5.31247	5.47756	5.82974	7.31426	7.31426	4.78805	6
		1	1	1	5.94692	4.15552	2.1425	8.1891	4.62893	4.42946	5.52143	8.1891	5.00198	7
	1	1	1	1	2.06172	7.01773	7.56864	6.62709	5.97062	7.68613	4.72816	7.68613	5.95144	7
LUAD	1	1			0.500681	1.39797	1.50893	1.32343	1.29863	2.28612	2.40468	2.40468	1.53149	5
	1		1		0.626973	2.54803	2.16068	1.52081	2.53588	1.34772	3.23241	3.23241	1.99607	6
	1			1	0.414645	2.34195	1.4664	2.63355	1.52504	2.57457	3.43912	3.43912	2.05647	6
		1	1		0.108018	0.0603074	0.930497	0.941614	0.602647	1.47922	0.810729	1.47922	0.70472	1
		1		1	0.330725	0.464996	1.09447	0.699027	0.697459	1.6289	1.21489	1.6289	0.875781	1
			1	1	0.308774	0.150121	0.348778	0.637444	0.0533741	0.0143004	0.0642102	0.637444	0.225286	0
	1	1	1		0.174091	0.948579	1.49975	1.60686	1.29699	0.839046	1.15855	1.60686	1.07484	2
	1	1		1	0.182092	0.667078	1.6841	1.62001	2.08519	1.24338	4.24795	4.24795	1.67569	4
	1		1	1	0.658251	1.16434	2.4056	2.36973	2.4803	2.48896	1.83465	2.48896	1.91455	5
		1	1	1	0.318798	1.26786	1.24513	0.893861	0.981576	0.794446	0.736112	1.26786	0.891112	0
	1	1	1	1	0.23876	2.1861	1.96444	1.88268	2.03468	1.02592	2.52729	2.52729	1.69427	5
LUSC	1	1			0.240901	1.89595	0.367322	0.194853	0.0973815	0.470406	0.479466	1.89595	0.535183	1
	1		1		0.0734676	1.8332	0.563368	0.373693	0.213021	0.477471	0.856455	1.8332	0.62724	1
	1			1	0.137424	0.936481	0.576532	0.314488	0.125823	0.312341	0.401164	0.936481	0.400608	0
		1	1		0.421768	0.245195	1.07382	1.03332	0.154698	0.627748	1.02086	1.07382	0.653916	0
		1		1	0.122132	0.748054	0.250547	0.0684541	0.399292	0.361946	0.397812	0.748054	0.335462	0
			1	1	0.236132	0.0184138	0.152383	0.122708	1.01021	0.582583	0.383244	1.01021	0.357954	0
	1	1	1		0.246825	0.181565	0.40323	0.074446	0.258515	0.161567	0.52161	0.52161	0.263965	0
	1	1		1	0.375662	0.374347	0.276596	0.177209	0.115949	0.135226	0.523569	0.523569	0.282651	0
	1		1	1	0.0554071	0.32658	0.387539	0.412187	0.211853	0.532079	0.509902	0.532079	0.347935	0
		1	1	1	0.419525	0.483564	0.256156	0.0937318	0.221299	0.498515	0.440073	0.498515	0.344695	0
	1	1	1	1	0.459922	0.162911	0.206793	0.151169	0.582907	0.121678	0.379097	0.582907	0.294925	0
ACC	1	1			4.22475	6.57512	7.60033	7.8041	7.74715	5.39903	7.26281	7.8041	6.65904	7
	1		1		2.4596	6.2233	6.61798	3.84065	5.13077	7.00218	3.93549	7.00218	5.03	7
	1			1	0.384412	5.88941	6.65956	5.284	5.74232	4.31426	5.64016	6.65956	4.84487	6
		1	1		2.06469	6.97062	6.30103	6.20273	5.91364	6.24565	4.34199	6.97062	5.43434	7
		1		1	2.06469	5.12668	7.47108	5.72816	7.6216	5.22621	5.70774	7.6216	5.56374	7
			1	1	3.73926	1.53551	2.16236	3.08125	3.36961	3.70844	3.9704	3.9704	3.08098	7
	1	1	1		4.22475	6.64207	9.41908	7.78516	8.08778	7.01773	7.30539	9.41908	7.21171	7
	1	1		1	4.22475	6.3098	8.97881	7.6968	7.63639	6.98716	7.2668	8.97881	7.01436	7
	1		1	1	7.57187	5.72125	6.53165	5.97062	4.1986	3.28489	6.2204	7.57187	5.64275	7
		1	1	1	1.85962	6.97062	6.30103	5.72816	7.6216	5.4828	6.68403	7.6216	5.80684	7
	1	1	1	1	4.22475	7.06956	7.9393	8.24718	7.63639	5.22257	8.98716	8.98716	7.0467	7
KIRP	1	1			0.292557	0.320433	0.224662	0.383873	0.119259	0.431655	0.507365	0.507365	0.325686	0
	1		1		0.183223	0.2679	0.0469484	0.264274	0.251618	0.116571	0.353676	0.353676	0.21203	0
	1			1	0.227901	0.129854	0.264862	0.281617	0.31232	0.638598	0.902354	0.902354	0.393929	0
		1	1		1.02369	1.17956	0.203291	0.728624	1.00452	0.645135	0.167323	1.17956	0.707449	0
		1		1	0.0102801	0.498085	0.496138	0.644526	0.371308	0.0999488	0.429463	0.644526	0.36425	0
			1	1	3.09671	1.6558	2.45842					3.09671	2.40364	3
	1	1	1		0.0518182	0.543967	0.220771	0.101243	0.958499	0.0671843	0.151967	0.958499	0.29935	0
	1	1		1	0.244899	0.121842	0.0655709	0.864419	0.389672	0.164645	0.175111	0.864419	0.289451	0
	1		1	1	0.0724226	0.17956	0.3921	0.34565	0.358483	0.149127	0.127998	0.3921	0.232191	0
		1	1	1	0.806812	0.231743	0.0262343	0.0729103	0.518678	0.546486	0.207159	0.806812	0.344289	0
	1	1	1	1	0.781749	0.354501	0.371281	0.068623	0.650915	0.241821	0.463514	0.781749	0.418915	0
LIHC	1	1			0.402944	0.0025158	0.0764477	0.186515	0.215571	0.652837	0.470867	0.652837	0.286814	0
	1		1		0.410524	0.1128	0.680835	0.648679	0.341688	0.229472	0.309355	0.680835	0.390479	0
	1			1	0.417648	0.0836861	0.955865	0.501488	0.25689	0.411752	0.370853	0.955865	0.428312	0
		1	1		0.231627	0.582961	0.0903502	0.0187177	0.00570767	0.0447714	0.0825084	0.582961	0.150949	0
		1		1	0.116486	0.0199114	0.0259871	0.162363	0.013951	0.331251	0.0559446	0.331251	0.103699	0
			1	1	0.0253115	0.354916	0.981964	0.0880479	0.272016	0.178366	0.0346982	0.981964	0.276474	0
	1	1	1		0.384837	0.0519535	0.30515	0.000187462	0.317299	0.423005	0.687401	0.687401	0.309976	0
	1	1		1	0.729836	0.0715452	0.0667613	0.218512	0.507494	0.649045	0.181095	0.729836	0.346327	0
	1		1	1	0.256341	0.295369	0.21945	0.72393	0.504983	0.159138	0.222431	0.72393	0.340235	0
		1	1	1	0.23709	0.0625398	0.0665302	0.225128	0.0332004	0.219784	0.548229	0.548229	0.198929	0
	1	1	1	1	0.91085	0.25646	0.136026	0.680731	0.917864	0.445422	0.0574465	0.917864	0.4864	0
THYM	1	1			0.940969	2.15206	1.37229	1.10193	1.48785	1.83053	1.33021	2.15206	1.45941	5
	1		1		0.284521	1.94031	4.57675	1.82536	2.26562	1.89264	1.6469	4.57675	2.06173	6
	1			1	0.165508	1.10629	1.14385	2.37379	1.80553	1.83861	1.70629	2.37379	1.44855	4
		1	1		1.83408	2.41981	2.39411	1.75345	2.67708	2.51674	2.15989	2.67708	2.25074	7
		1		1	1.08971	2.4306	2.22414	1.75345	2.53923	1.29608	0.937615	2.53923	1.75298	4
			1	1	2.34278	0.759088	2.49113	2.09522	2.37438	1.77502	0.964685	2.49113	1.8289	5
	1	1	1		0.940969	1.78304	1.24726	2.09811	1.77741	1.55996	1.636	2.09811	1.57754	5
	1	1		1	0.443513	1.80553	0.818541	2.20475	1.84685	1.96629	1.80666	2.20475	1.55602	5
	1		1	1	0.647452	1.47742	1.42766	2.44127	2.03094	2.77677	2.44402	2.77677	1.89222	6
		1	1	1	1.15458	2.4306	2.22414	1.86996	1.73187	1.66461	2.68478	2.68478	1.96579	6
	1	1	1	1	0.443513	1.80553	1.21408	2.00118	1.84339	2.11955	1.87504	2.11955	1.61461	5
Cancer	mRNA	miRNA	Methy	CNV	Subtype-GAN
					C = 2	3	4	5	6	7	8	MAX	AVG	# of SIG
BRCA	1	1			2.35545	2.22847	1.85183	1.03206	1.20725	0.827222	1.37887	2.35545	1.55445	4
	1		1		1.56118	2.12056	2.41744	2.87511	1.17557	1.51813	0.880718	2.87511	1.79267	5
	1			1	1.32533	0.850901	1.00925	0.69399	1.45299	1.43683	1.64634	1.64634	1.20223	4
		1	1		0.938372	1.848	1.33066	0.429331	0.487123	0.399564	1.21464	1.848	0.94967	2
		1		1	1.19426	0.841854	0.616677	0.319486	0.413403	1.93969	1.80139	1.93969	1.01811	2
			1	1	0.889933	0.371644	0.212849	0.431378	1.174	0.711141	0.86848	1.174	0.665632	0
	1	1	1		1.60292	1.06555	0.72322	3.01302	2.60655	2.87782	2.70043	3.01302	2.08422	5
	1	1		1	3.22783	2.08866	2.8563	2.0179	2.46343	1.91346	2.28117	3.22783	2.40696	7
	1		1	1	0.501146	1.75399	1.38596	1.5192	0.957246	0.887616	1.46624	1.75399	1.2102	4
		1	1	1	1.0005	0.485831	0.444847	0.202774	0.35559	0.674598	0.151523	1.0005	0.473666	0
	1	1	1	1	2.7062	1.84333	1.84847	1.58141	1.16042	0.902252	1.09005	2.7062	1.5903	4
COAD	1	1			0.417294	0.743545	0.0608716	0.234577	0.229976	0.692961	0.240757	0.743545	0.374283	0
	1		1		0.356963	0.0979905	0.6145	1.11914	2.37657	1.23196	1.36587	2.37657	1.02328	2
	1			1	0.261834	0.156561	0.216707	0.00428942	0.101978	0.0885154	1.8053	1.8053	0.376455	1
		1	1		0.0652904	0.457035	0.890675	1.25989	0.499096	0.738908	0.657582	1.25989	0.65264	0
		1		1	0.0634292	0.991279	0.229621	0.238273	0.365618	0.35908	0.502341	0.991279	0.392806	0
			1	1	0.0107042	0.816855	0.451292	0.400189	0.963608	1.20618	1.2523	1.2523	0.728733	0
	1	1	1		0.501137	0.0863025	0.194188	0.142738	0.445093	0.207322	0.323052	0.501137	0.271404	0
	1	1		1	0.768085	0.316618	0.323605	0.11716	0.0601615	0.0514813	0.47485	0.768085	0.301709	0
	1		1	1	0.0851386	0.204422	0.310996	0.0962771	0.0828058	0.2749	0.479195	0.479195	0.219105	0
		1	1	1	2.18876	1.05251	0.631515	1.62147	0.876781	0.206161	0.502294	2.18876	1.01135	2
	1	1	1	1	0.50079	0.523562	0.616777	0.491917	2.13727	1.87098	1.45946	2.13727	1.08582	3
KIRC	1	1			3.68369	3.02168	6.7986	10.2782	7.38722	11.3799	4.97881	11.3799	6.78972	7
	1		1		3.79219	4.63639	6.65956	4.31247	4.5376	4.38722	6.78252	6.78252	5.01542	7
	1			1	2.76012	3.45829	6.74232	2.10264	4.27003	2.07093	4.8041	6.74232	3.74406	7
		1	1		3.54313	3.78492	6.04239	4.88941	7.27327	7.8729	7.88273	7.88273	5.89839	7
		1		1	2.93144	1.81691	2.63854	5.92445	1.17803	6.1349	3.07439	6.1349	3.38552	6
			1	1	1.28968	1.92708	3.36088	6.19791	5.45717	2.51529	5.94692	6.19791	3.81356	6
	1	1	1		3.73476	2.98561	3.19679	6.9914	6.02641	8.09909	3.52104	8.09909	4.93644	7
	1	1		1	1.97683	3.78618	1.93549	2.89857	5.45842	3.29822	6.4034	6.4034	3.67959	7
	1		1	1	4.09205	5.39577	6.08884	2.5096	2.84404	5.02457	3.45774	6.08884	4.2018	7
		1	1	1	2.16156	2.98638	2.00968	2.22711	2.65765	5.80688	4.4034	5.80688	3.17895	7
	1	1	1	1	2.06119	3.10278	2.28425	1.97094	1.77951	2.60258	2.21336	3.10278	2.2878	7
LUAD	1	1			2.48455	4.41229	2.38666	4.85387	5.59346	5.63827	1.56139	5.63827	3.84721	7
	1		1		2.81986	2.64326	1.65952	1.28252	5.54668	4.86012	4.68825	5.54668	3.35717	6
	1			1	1.52354	1.5017	1.119	1.06892	1.6248	1.36489	2.69725	2.69725	1.55716	5
		1	1		2.03941	2.43933	1.36211	1.63122	0.571896	0.552522	4.32606	4.32606	1.84608	5
		1		1	2.53041	1.31894	1.29114	1.74781	1.10394	0.706085	0.58356	2.53041	1.32598	3
			1	1	0.338805	0.917838	0.270515	0.0876224	0.229039	0.266528	0.351231	0.917838	0.351654	0
	1	1	1		2.5663	1.21455	4.54212	5.93181	4.25649	4.21824	3.16034	5.93181	3.69855	6
	1	1		1	0.524875	1.84157	2.17038	5.3098	3.67675	3.67407	3.26268	5.3098	2.92288	6
	1		1	1	2.37766	2.11881	1.86648	2.56273	5.20831	4.38091	5.11182	5.20831	3.37525	7
		1	1	1	0.68892	1.67488	1.03859	1.6549	1.3691	1.74403	1.54499	1.74403	1.38792	5
	1	1	1	1	0.66694	0.757931	2.29316	1.46404	1.66986	2.03491	1.20747	2.29316	1.44205	4
LUSC	1	1			1.02366	0.47016	0.112031	0.903247	1.69674	0.532476	0.106965	1.69674	0.692182	1
	1		1		0.529625	0.623098	0.809343	0.716196	0.308238	0.918824	0.563078	0.918824	0.638343	0
	1			1	0.702625	1.00237	0.869706	0.327313	0.0734985	0.251202	0.130011	1.00237	0.479532	0
		1	1		0.954442	0.435621	0.672862	0.911397	0.102829	2.6252	0.259858	2.6252	0.851745	1
		1		1	0.908946	1.35599	0.0778813	0.532892	0.503523	0.763773	0.956309	1.35599	0.728474	1
			1	1	1.57945	0.754906	0.975995	0.292775	1.22925	1.21375	1.12614	1.57945	1.02461	1
	1	1	1		1.25649	0.637141	1.70561	1.505	0.662012	0.858947	0.480525	1.70561	1.0151	2
	1	1		1	0.962471	1.07165	0.590409	0.339647	0.2512	0.43343	0.273848	1.07165	0.560379	0
	1		1	1	0.26831	0.13404	0.365488	0.358849	0.340345	0.694061	0.100679	0.694061	0.32311	0
		1	1	1	0.126304	0.0840891	0.149599	0.371449	0.386611	0.409279	0.715071	0.715071	0.320343	0
	1	1	1	1	0.558161	0.218568	0.244638	0.742396	0.581122	0.139261	0.119997	0.742396	0.37202	0
ACC	1	1			5.38828	6.21824	1.82183	2.65792	5.55596	5.4318	7.49894	7.49894	4.939	7
	1		1		5.41229	4.1107	2.26157	5.33068	5.0655	3.29396	3.50691	5.41229	4.14023	7
	1			1	1.49681	1.84554	0.647726	1.46116	0.85609	0.960111	0.906696	1.84554	1.16773	3
		1	1		1.22678	2.92176						2.92176	2.07427	1
		1		1	1.01149	1.36044	0.919575	1.04488	0.328875	1.72758	2.7451	2.7451	1.30542	3
			1	1	0.00973315	2.11682	2.92399	2.62093	8.62525	8.14691	10.7375	10.7375	5.02588	6
	1	1	1		2.96169	3.60281	3.36201	3.27662	11.02	4.18243	2.06368	11.02	4.35275	7
	1	1		1	0.227839	5.20551	3.25498	3.43599	3.92515		15.6536	15.6536	5.28385	5
	1		1	1	0.859632	5.73993	5.17328	4.36251	4.92445	5.22841	7.01863	7.01863	4.75812	6
		1	1	1	0.139909	2.71541	2.21909	3.57822	3.40453	2.85199	1.69452	3.57822	2.37195	6
	1	1	1	1	0.836871	4.04964	4.1349	2.43915	2.65837	2.15288	2.80351	4.1349	2.72504	6
KIRP	1	1			0.0717567	0.013028	0.206448	0.101147	0.0461292	0.419442	0.186592	0.419442	0.149221	0
	1		1		0.216954	1.02079	0.713693	0.450023	1.17562	1.66783	0.694479	1.66783	0.848484	1
	1			1	0.330888	0.0881724	0.0475859	0.561709	0.298517	2.0296	3.50031	3.50031	0.97954	2
		1	1		0.540508	1.03989	0.796191	1.93777	4.84164	15.6536	13.0164	15.6536	5.40372	4
		1		1	0.135132	0.129575	0.562457	0.451027	0.519503	0.355289	0.0891497	0.562457	0.320305	0
			1	1	5.66354	3.82426	3.07723	3.99384				5.66354	4.13972	4
	1	1	1		0.327827	0.725693	0.543523	0.391239	0.571377	0.202286	10.3706	10.3706	1.87608	1
	1	1		1	0.395831	0.169297	0.209254	0.475872	0.468576	0.919779	0.0778569	0.919779	0.388066	0
	1		1	1	0.0994921	1.17535	0.226281	1.02988	0.025619	1.43919	0.389675	1.43919	0.626499	1
		1	1	1	2.87864	4.35754	6.89279	2.72393	3.36799			6.89279	4.04418	5
	1	1	1	1	0.725434	5.06098	4.38616	4.94692	6.9914	3.22863	4.49485	6.9914	4.26205	6
LIHC	1	1			0.13367	0.130415	0.172394	0.156777	0.408015	0.283685	0.706546	0.706546	0.2845	0
	1		1		0.258146	0.0122491	0.591793	0.33249	0.43437	0.431732	0.311162	0.591793	0.338849	0
	1			1	0.185904	0.73807	0.577233	0.371733	0.238984	0.394742	0.397181	0.73807	0.414835	0
		1	1		0.285829	0.356216	0.150043	0.57058	0.0936434	0.0931031	0.0238729	0.57058	0.224755	0
		1		1	0.352257	0.128552	0.124181	0.23506	0.0179592	0.123012	0.136177	0.352257	0.1596	0
			1	1	0.445921	0.329407	0.685315	1.62899	1.52179	2.05692	1.82909	2.05692	1.21392	4
	1	1	1		0.228144	0.0145174	0.00129358	0.234703	0.0116621	0.0260769	0.231797	0.234703	0.106885	0
	1	1		1	0.424169	0.277616	0.534966	1.09126	0.36495	0.488671	1.00122	1.09126	0.597549	0
	1		1	1	0.515195	0.0644927	0.230607	0.212528	0.273244	0.22569	0.348224	0.515195	0.26714	0
		1	1	1	0.19071	0.171684	0.0303109	0.106763	0.0384303	0.0173942	0.00773605	0.19071	0.0804327	0
	1	1	1	1	0.204975	0.877867	0.356454	0.547727	0.117753	0.0430667	0.00655245	0.877867	0.307771	0
THYM	1	1			0.17311	0.938619	0.664323	0.535974	4.00349	5.83268	0.767613	5.83268	1.84512	2
	1		1		1.00436	2.50313	2.38566	2.47831	2.7286	2.95331	1.95097	2.95331	2.28633	6
	1			1	2.01924	1.2942	2.59496	2.46316	3.17054	5.68825	1.72321	5.68825	2.70765	6
		1	1		2.34776	1.9736	2.24529	3.87854	1.57933	3.15887	1.99322	3.87854	2.4538	7
		1		1	2.25397	2.36933	1.98222	1.84314	2.23216	2.11948	4.6925	4.6925	2.49897	7
			1	1	8.70333	8.37986	8.03953	8.42829	7.07469	7.22475	6.79588	8.70333	7.80662	7
	1	1	1		0.436962	1.22004	1.12505	1.42188	1.65924	1.30459	0.964157	1.65924	1.1617	3
	1	1		1	1.10842	0.165098	0.678289	1.65476	2.2949	1.98357	0.311386	2.2949	1.17092	3
	1		1	1	0	1.02419	0.983501	0.300943	1.52913	2.52084	2.3715	2.52084	1.24716	3
		1	1	1	2.49539	1.48608	1.42596	1.01902	1.04765	1.97465	1.29982	2.49539	1.53551	4
	1	1	1	1	1.93272	1.62767	0.124905	0.395491	0.623574	2.07861	0.368888	2.07861	1.02169	3
Cancer	mRNA	miRNA	Methy	CNV	PINS
BRCA	1	1			0.632966
	1		1		0.593121
	1			1	0.960934
		1	1		1.22203
		1		1	0.151297
			1	1	0.251162
	1	1	1		0.560276
	1	1		1	0.689013
	1		1	1	0.834863
		1	1	1	0.104613
	1	1	1	1	0.689013
COAD	1	1			10.9747
	1		1		0.252994
	1			1	0.819931
		1	1		2.26292
		1		1	0.591203
			1	1	0.0382063
	1	1	1		0.819931
	1	1		1	0.819931
	1		1	1	0.819931
		1	1	1	0.0382063
	1	1	1	1	0.355895
KIRC	1	1			3.51006
	1		1		4.48812
	1			1	1.73705
		1	1		1.22282
		1		1	1.66139
			1	1	1.22282
	1	1	1		1.22282
	1	1		1	0.0771873
	1		1	1	1.22282
		1	1	1	1.22282
	1	1	1	1	2.70552
LUAD	1	1			0.210519
	1		1		1.39881
	1			1	2.38045
		1	1		0.575762
		1		1	2.19362
			1	1	0.231355
	1	1	1		1.79658
	1	1		1	1.19631
	1		1	1	0.348792
		1	1	1	0.48901
	1	1	1	1	0.904541
LUSC	1	1			0.488761
	1		1		0.746813
	1			1	0.218012
		1	1		0.405206
		1		1	0.224842
			1	1	1.3814
	1	1	1		0.24432
	1	1		1	1.05125
	1		1	1	0.749674
		1	1	1	0.576468
	1	1	1	1	0.737771
ACC	1	1			6.03245
	1		1		4.90658
	1			1	4.7986
		1	1		2.83878
		1		1	2.04819
			1	1	3.60254
	1	1	1		2.76859
	1	1		1	1.89936
	1		1	1	4.20066
		1	1	1	2.83878
	1	1	1	1	4.20066
KIRP	1	1			0.581927
	1		1		0.652115
	1			1	0.0243969
		1	1
		1		1	1.83482
			1	1	8.41794
	1	1	1		0.0243969
	1	1		1	1.83482
	1		1	1	0.117012
		1	1	1
	1	1	1	1	1.31489
LIHC	1	1			0.675777
	1		1		0.729373
	1			1	0.568645
		1	1		0.355704
		1		1	0.0389653
			1	1	1.00251
	1	1	1		0.073012
	1	1		1	0.568645
	1		1	1	0.219273
		1	1	1	0.0297586
	1	1	1	1	0.165452
THYM	1	1			1.56923
	1		1		0.633136
	1			1	1.78191
		1	1		0.572511
		1		1	1.50738
			1	1	1.75571
	1	1	1		1.71128
	1	1		1	0.630281
	1		1	1	1.52294
		1	1	1	2.47379
	1	1	1	1	2.08526
Cancer	mRNA	miRNA	Methy	CNV	K-means
					C = 2	3	4	5	6	7	8	MAX	AVG	# of SIG
BRCA	1				1.51635	0.51966	0.0843915	1.59237	1.31483	2.67901	1.46481	2.67901	1.3102	5
		1			1.15302	1.03436	0.356962	0.22255	0.715578	0.156339	0.260271	1.15302	0.557012	0
			1		0.0544101	0.354345	1.05027	0.619204	0.39807	0.291676	0.250897	1.05027	0.431268	0
				1	0.121659	0.580041	0.339355	0.101477	0.107995	0.290458	1.232	1.232	0.396141	0
COAD	1				0.819931	0.87794	0.404894	0.605879	0.617909	0.536526	0.530107	0.87794	0.627598	0
		1			2.28447	2.26292	1.98613	1.1097	0.185936	0.697846	1.30512	2.28447	1.40459	4
			1		0.0382063	0.0930969	0.357452	0.146028	0.155964	0.10784	0.191883	0.357452	0.155781	0
				1	1.57045	2.37487	1.20558	1.26475	0.830491	1.45663	0.901337	2.37487	1.37202	3
KIRC	1				3.82829	3.33637	4.54821	5.09909	4.6925	8.07366	10.5719	10.5719	5.73571	7
		1			5.12205	4.17393	3.82464	8.03574	7.39577	6.66555	8.10018	8.10018	6.18827	7
			1		1.22282	1.66072	4.1209	9.31069	6.54668	9.30103	8.767	9.31069	5.84712	6
				1	0.413981	0.0771873	1.69297	1.89713	2.09907	1.12232	2.32261	2.32261	1.37504	4
LUAD	1				1.79658	1.3388	1.94343	2.72714	4.47756	6.82102	5.28988	6.82102	3.48492	7
		1			0.417668	1.34737	1.07968	0.519571	0.37025	1.58502	1.1828	1.58502	0.928909	2
			1		0.374562	0.24338	0.275001	0.194531	0.106671	0.266344	0.19942	0.374562	0.23713	0
				1	0.139962	0.489449	0.374918	0.285787	1.49589	2.13353	1.89336	2.13353	0.97327	3
LUSC	1				0.844729	0.299019	0.79556	0.396917	0.537445	0.347587	0.355159	0.844729	0.510917	0
		1			0.24432	0.0542783	0.130636	0.350764	0.430859	0.470102	0.597623	0.597623	0.325512	0
			1		1.36865	0.907425	1.45901	0.812116	0.588987	0.146553	0.297673	1.45901	0.797202	2
				1	1.05125	0.531574	0.245148	0.861562	0.657801	1.20635	0.657269	1.20635	0.744422	0
ACC	1				3.2651	3.95129	6.02	5.46852	4.33724	5.19928	4.80688	6.02	4.72119	7
		1			4.71444	4.58336	6.1986	5.66354	5.19044	4.73049	4.65956	6.1986	5.10577	7
			1		2.83878	2.02269	1.7868	0.885394	0.944795	1.11759	3.77861	3.77861	1.91066	4
				1	1.89936	1.66459	1.80093	1.68043	2.50732	2.17527	1.91646	2.50732	1.9492	7
KIRP	1				0.0243969	0.349095	0.325049	0.249598	0.242429	1.10188	0.993447	1.10188	0.469413	0
		1			0.452093	0.282354	0.421802	1.42521	1.17129	1.0374	0.779705	1.42521	0.795694	1
			1
				1	1.83482	1.64209	7.38616	8.41794	8.06198	9.84466	9.3851	9.84466	6.65325	7
LIHC	1				0.568645	0.0266293	0.27943	0.294751	0.682992	0.351734	0.0616355	0.682992	0.323688	0
		1			0.378911	0.0609118	0.147345	0.0529384	0.02163	0.0561525	0.0365456	0.378911	0.107776	0
			1		0.0847337	0.347518	0.146424	0.0890354	0.0663099	0.00133803	0.0202518	0.347518	0.107944	0
				1	0.570764	0.307612	0.217956	0.827769	0.260409	0.186211	1.69792	1.69792	0.581234	1
THYM	1				0.630281	1.23179	1.47094	2.45073	2.12139	1.8972	1.82152	2.45073	1.66055	5
		1			2.50115	2.32885	2.64686	2.40734	2.05716	1.76446	1.39272	2.64686	2.15694	7
			1		2.07532	1.9904	2.42664	0.840888	0.842752	1.46296	1.7677	2.42664	1.62952	5
				1	0.0867103	0.690384	0.502976	0.340513	0.169098	0.208234	1.72545	1.72545	0.531909	1
Cancer	mRNA	miRNA	Methy	CNV	Spectral Clustering
					C = 2	3	4	5	6	7	8	MAX	AVG	# of SIG
BRCA	1				1.79114	1.38876	0.96901	0.62516	1.42078	1.58229	1.74292	1.79114	1.36001	5
		1			1.36381	0.305286	0.137691	0.138246	0.289768	0.966679	1.47027	1.47027	0.667393	2
			1		0.0544101	0.616739	0.479744	0.709859	0.589806	0.114378	0.220574	0.709859	0.39793	0
				1	0.32226	0.858628	0.545663	0.847402	0.983721	0.453304	0.182464	0.983721	0.599063	0
COAD	1				0.313917	0.127345	1.06762	0.488911	0.597282	0.126235	0.356921	1.06762	0.439747	0
		1			4.00877	2.42052	1.84839	0.183827	1.02988	2.53245	1.18453	4.00877	1.88691	4
			1		0.34543	0.850169	0.523611	0.104552	0.0493226	0.259542	0.139213	0.850169	0.324548	0
				1	1.62393	1.66759	0.423936	0.134054	0.985462	1.30663	0.792238	1.66759	0.990549	3
KIRC	1				0.398337	4.44612	4.47108	5.09745	3.23983	6.16685	7.06449	7.06449	4.41202	6
		1			0.17591	0.270255	2.27261	3.64241	3.60273	2.64402	2.05018	3.64241	2.09402	5
			1		0.855322	7.87943	6.38722	6.35164	7.61261	7.50169	4.32239	7.87943	5.84433	6
				1	0.258947	1.20542	0.309724	3.06793	2.00768	1.70741	1.86863	3.06793	1.48939	4
LUAD	1				2.02465	1.3555	2.20548	3.10978	1.75061	6.60206	6.01189	6.60206	3.29428	7
		1			0.366451	0.0637772	1.25544	0.926725	0.367223	0.496058	0.359373	1.25544	0.547863	0
			1		0.00394036	0.0885956	0.266655	0.198926	0.0344339	0.0254147	0.148703	0.266655	0.109524	0
				1	0.329355	0.0560362	0.0344018	0.287191	0.720919	1.58154	0.106596	1.58154	0.445148	1
LUSC	1				0.887039	0.461118	1.05879	1.68815	1.16276	0.676477	0.459681	1.68815	0.91343	1
		1			0.425793	0.321342	0.489206	0.190138	0.396422	0.0703735	0.138181	0.489206	0.290208	0
			1		0.308718	0.380896	1.03016	0.644409	0.0611659	0.699624	0.606934	1.03016	0.533129	0
				1	0.756753	0.64247	0.930009	0.667754	0.460653	0.66033	0.196517	0.930009	0.616355	0
ACC	1				3.56523	4.33913	3.41538	1.28061	2.19563	3.43106	3.37332	4.33913	3.08577	6
		1			6.72584	4.9431	4.60555	3.80054	2.92693	4.23433	4.86646	6.72584	4.58611	7
			1		2.40866	1.22229	4.14267	1.10525	3.94605	1.71856	1.24752	4.14267	2.25586	4
				1	1.89936	1.45011	1.1202	0.946002	1.42489	1.48096	1.37174	1.89936	1.38475	5
KIRP	1				0.0569455	0.635772	0.617427	0.251419	0.294674	0.422011	0.3705	0.635772	0.378393	0
		1			0.0569263	0.168402	0.378531	0.371373	0.460264	0.176131	0.214792	0.460264	0.260917	0
			1		6.6216	4.58503	2.03694		12.4461	12.0496	10.1029	12.4461	7.97371	6
				1	0.906985	1.14817	0.945092	0.359562	0.792546	0.877026	4.47108	4.47108	1.35721	1
LIHC	1				0.392057	0.567295	0.454212	0.070477	1.04926	0.99116	0.947504	1.04926	0.638852	0
		1			0.153755	0.00410271	0.00246985	0.0346855	0.0281157	0.225199	0.0850631	0.225199	0.0761988	0
			1		0.0253153	0.144704	0.0631776	0.207385	1.11254	0.749713	0.296997	1.11254	0.371404	0
				1	0.00159332	0.00906935	1.13499	0.300145	1.13923	0.427715	1.1032	1.13923	0.587993	0
THYM	1				0.0877985	1.08786	1.1288	1.19144	0.897877	2.91212	1.27081	2.91212	1.22524	1
		1			2.16579	2.32885	2.03697	1.49796	1.45836	1.30456	0.521769	2.32885	1.61632	6
			1		2.66173	1.98732	1.04762	2.09615	2.49104	1.8688	2.0678	2.66173	2.03149	6
				1	3.01131	3.66595	2.15241	1.67789	2.44208	2.52041	1.44686	3.66595	2.4167	7
Cancer	mRNA	miRNA	Methy	CNV	Hierarchical Clustering
					C = 2	3	4	5	6	7	8	MAX	AVG	# of SIG
BRCA	1				0.239641	0.200787	0.107397	1.83827	1.75037	1.4978	1.2629	1.83827	0.985309	3
		1			0.161274	0.26474	0.995235	0.761245	0.575339	0.441639	0.324198	0.995235	0.503381	0
			1		0.0544101	0.0483893	0.0224881	0.280197	0.17824	5.30159	4.88933	5.30159	1.53923	2
				1	0.106124	0.353479	0.202847	0.142101	0.0768151	0.0425595	0.0498297	0.353479	0.139108	0
COAD	1				0.0832991	0.634364	0.653697	0.821274	NA	NA	NA	0.821274	0.548159	0
		1			0.298256	0.24297	0.703835	0.491249	1.2139	1.46003	1.44043	1.46003	0.83581	2
			1		0.437006	0.316703	0.174227	0.0878961	0.056498	0.278942	0.264225	0.437006	0.230785	0
				1	0.512027	1.19894	4.2024	4.16662	8.77874	8.52352	9.01902	9.01902	5.20018	5
KIRC	1				0.398337	0.274688	5.5986	5.06651	4.60555	5.03152	4.70115	5.5986	3.66805	5
		1			6.82102	6.1707	5.77211	5.24413	4.9393	14.6757	14.1555	14.6757	8.25407	7
			1		3.94741	4.6968	5.86328	5.39686	4.91721	4.84771	4.65561	5.86328	4.90355	7
				1	2.64624	2.02561	3.50424	3.07204	2.68539	4.1261	4.16558	4.16558	3.17503	7
LUAD	1				2.89428	3.29274	3.00768	2.79228	3.3271	3.46077	3.13007	3.46077	3.12928	7
		1			3.02674	2.41248	2.01937	1.74497	5.52143	5.0846	5.23284	5.52143	3.57749	7
			1		0.334446	0.390005	0.274354	0.155844	0.214101	0.155496	0.099845	0.390005	0.232013	0
				1	1.14038	3.45109	3.22621	2.79262	2.79035	2.71574	2.45416	3.45109	2.65294	6
LUSC	1				0.140824	0.327666	0.210857	0.123397	0.0868503	0.0981167	0.095444	0.327666	0.154736	0
		1			0.676479	0.369737	0.422136	1.06814	2.62694	2.48119	2.20392	2.62694	1.40694	3
			1		0.208957	0.319469	0.190231	0.308508	0.26835	0.185961	0.140263	0.319469	0.231677	0
				1	0.717337	0.378804	1.09829	0.84347	0.663803	0.540874	0.530349	1.09829	0.681846	0
ACC	1				4.22475	3.52915	2.99843	2.58708	2.35254	2.96058	2.77827	4.22475	3.06154	7
		1			4.22475	3.55907	3.93483	3.47559				4.22475	3.79856	4
			1		0.851944	0.546652	0.327007	0.486258	3.14548	3.0806	3.02995	3.14548	1.63827	3
				1	1.50098	1.00397	0.699103	0.519348	0.414445	0.397361	0.80661	1.50098	0.763116	1
KIRP	1				0.0303292	0.0725047	0.268669	0.72869	1.35814	1.37444	1.14959	1.37444	0.711767	2
		1			1.57471	1.14251	0.92731	0.681937	0.932931	0.743899	1.60697	1.60697	1.08718	2
			1		0.522583							0.522583	0.522583	0
				1	0.451215	0.244764	0.130507	1.67867	1.42946	1.21076	1.03791	1.67867	0.883327	2
LIHC	1				0.175198	0.0861247	0.128658	0.0805616	0.680941	0.695638	0.792912	0.792912	0.377148	0
		1			0.552246	9.06905	8.37675	7.78516	7.24565	6.97881	6.52288	9.06905	6.64722	6
			1		0.120386	0.134934	0.345156	3.12555	2.77286	2.45863	2.22502	3.12555	1.5975	4
				1	0.814355	0.848331	0.565993	0.386147	0.259252	0.264893	0.313926	0.848331	0.493271	0
THYM	1				0.32487	0.113273	0.0459438	1.5615	1.27954	3.12371	2.93563	3.12371	1.34064	3
		1			0.109137	0.0578603	2.27328	1.89168	4.32975	4.61618	4.23882	4.61618	2.50239	5
			1		0.269441	0.281843	0.152979	6.89279	6.70774	6.22988	5.79317	6.89279	3.76112	4
				1	0	0.00581863	0.00254206	0.554127	0.39908	0.284442	0.200032	0.554127	0.206577	0

## Sheet: Dataset #1 log-rank test Sig.
Dataset #1 Significant Datasets Log-rank test (-log10(p-value))
Cancer	mRNA	miRNA	Methy	CNV	iClusterBayes
					C = 2	3	4	5	6	7	8	MAX	AVG	# of SIG
BRCA	1	1			1.26547	0.242794	1.9546	1.71981	3.77293	3.28154	2.58964	3.77293	2.11811	5
	1		1		0.0665035	1.32109	0.51714	0.970551	0.367042	0.362723	1.2187	1.32109	0.689107	1
	1			1	1.99093	1.26273	0.8743	0.881921	0.228451	0.714638	0.43729	1.99093	0.912895	1
		1	1		0.457552	1.21577	0.580927	0.186756	1.4547	1.1563	0.440485	1.4547	0.784642	1
		1		1	0.635407	2.12411	1.07787	0.652042	2.69713	0.876867	1.32383	2.69713	1.34104	3
			1	1	0.0742541	0.70225	0.123626	0.569802	0.284835	0.19845	0.708411	0.708411	0.380233	0
	1	1	1		0.200329	0.995384	0.50587	0.131329	3.53247	2.37588	0.59805	3.53247	1.19133	2
	1	1		1	1.67567	1.93727	0.513917	0.963666	0.77319	0.488327	1.42154	1.93727	1.11051	3
	1		1	1	0.434424	0.713617	1.22619	0.0894977	1.27443	0.590293	0.228674	1.27443	0.651018	0
		1	1	1	0.0645178	0.829323	0.212519	1.93961	1.54726	0.877322	1.22351	1.93961	0.956294	2
	1	1	1	1	0.307979	0.624755	0.819756	0.377396	0.723453	1.62658	0.132871	1.62658	0.65897	1
COAD	1	1			0.100101	1.05208	0.247863	0.142091	0.312285	0.160896	0.520795	1.05208	0.362301	0
	1		1		0.295536	0.203518	0.106109	0.187493	0.417955	0.250087	0.0559991	0.417955	0.216671	0
	1			1	0.0844929	1.89078	2.88563	4.48945	2.72111	1.0713	0.553042	4.48945	1.95654	4
		1	1		0.563236	0.897003	0.582352	0.118731	0.659541	0.109522	0.132346	0.897003	0.437533	0
		1		1	0.632924	1.07912	2.40742	1.50486	0.881836	0.874178	1.90669	2.40742	1.32672	3
			1	1	1.53284	0.557975	1.34229	0.867449	2.28267	3.42162	0.714441	3.42162	1.53133	4
	1	1	1		0.294005	0.507553	0.258545	0.192998	0.225712	0.81225	0.0654866	0.81225	0.33665	0
	1	1		1	0.170349	1.83688	3.17904	3.01333	1.18699	0.732755	2.42344	3.17904	1.79183	4
	1		1	1	0.450482	0.9583	0.448314	1.4548	1.77345	2.69289	2.13114	2.69289	1.41563	4
		1	1	1	1.66053	0.314253	0.163427	2.01353	1.65882	2.27045	1.30181	2.27045	1.3404	5
	1	1	1	1	0.349446	0.542694	0.665331	2.11175	1.37732	1.01788	0.48237	2.11175	0.935256	2
KIRC	1	1			3.53191	2.17196	5.70774	9.38934	4.85387	5.64589	NA	9.38934	5.21679	6
	1		1		2.70886	4.12901	5	5.5817	9.57675	5.48017	9.67366	9.67366	6.02145	7
	1			1	0.904067	1.34656	2.03694	2.24402	5.16813	6.2233	5.57025	6.2233	3.35618	6
		1	1		0.723225	3.84009	6.70553	6.47366	9.34775	3.91674	9.16813	9.34775	5.7393	6
		1		1	0.492985	0.279244	0.0152365	1.03837	0.673836	0.763416	0.616689	1.03837	0.554254	0
			1	1	0.525845	0.37884	2.60414	3.12066	0.930667	1.64398	1.37636	3.12066	1.5115	4
	1	1	1		2.83522	4.17522	3.87248	6.75449	5.75203	3.2517	7.21753	7.21753	4.83695	7
	1	1		1	1.97381	1.92511	2.46872	5.69037	3.61888	3.42368	4.057	5.69037	3.30822	7
	1		1	1	2.69446	2.05193	4.92812	3.75871	3.39616	1.82685	2.86733	4.92812	3.07479	7
		1	1	1	0.168046	0.617553	0.487859	0.62547	0.760044	1.85416	3.89997	3.89997	1.20187	2
	1	1	1	1	2.48667	3.23265	5.97881	4.55284	2.87608	6.19314	7.49214	7.49214	4.68748	7
LUAD	1	1			2.51254	1.96005	4.05948	2.70391	2.04748	1.31371	4.46597	4.46597	2.72331	7
	1		1		0.893574	1.54215	1.25508	1.65313	2.43181	1.89099	3.1354	3.1354	1.82888	5
	1			1	2.41388	1.90836	1.06942	0.860312	3.25633	1.20926	1.42559	3.25633	1.73474	4
		1	1		0.0591905	0.0150607	0.984892	0.0466024	0.713965	0.0206579	0.274826	0.984892	0.302171	0
		1		1	2.26346	1.37892	0.572086	0.689679	1.48122	0.418539	0.31139	2.26346	1.01647	3
			1	1	0.162454	0.7439	0.598519	0.691222	0.193607	0.243169	0.628066	0.7439	0.465848	0
	1	1	1		0.976923	1.22815	1.9492	2.75455	0.604161	2.51844	2.04674	2.75455	1.72545	4
	1	1		1	2.10486	1.66014	2.06193	1.63311	1.60666	2.83989	1.45738	2.83989	1.90914	7
	1		1	1	1.77597	1.77169	1.36057	1.8394	1.22387	2.43102	0.194821	2.43102	1.51391	5
		1	1	1	0.211742	0.960967	0.867093	0.621743	0.369313	4.49621	0.281439	4.49621	1.1155	1
	1	1	1	1	1.61614	1.14363	1.72803	1.61334	2.38483	3.51703	3.54244	3.54244	2.22078	6
LUSC	1	1			1.24167	0.50905	0.403598	0.793314	0.592156	0.529323	0.143267	1.24167	0.601768	0
	1		1		0.160158	0.248037	0.513308	0.66754	0.543494	0.939602	0.406064	0.939602	0.496886	0
	1			1	0.840482	1.28223	0.879316	0.533755	0.226148	0.383172	0.165244	1.28223	0.615764	0
		1	1		0.375772	0.430785	0.527186	0.433099	0.366947	1.2856	0.245765	1.2856	0.523593	0
		1		1	0.962021	1.51707	0.37928	1.19427	0.543077	0.596656	0.984894	1.51707	0.882467	1
			1	1	0.642141	0.135363	1.01088	2.40993	0.639466	0.403116	0.448527	2.40993	0.812776	1
	1	1	1		0.156221	0.364752	0.272457	0.365913	0.376582	0.424739	0.511782	0.511782	0.353207	0
	1	1		1	0.77115	0.613372	0.767985	0.885995	0.512749	0.269739	0.624543	0.885995	0.635076	0
	1		1	1	0.510092	0.018917	0.808468	1.11021	1.68521	1.09124	0.157011	1.68521	0.768736	1
		1	1	1	0.642141	0.0154302	0.692574	0.620412	0.778994	1.45038	0.293334	1.45038	0.641895	1
	1	1	1	1	0.579433	1.89209	0.317622	0.541173	0.297707	1.46763	0.126834	1.89209	0.746071	2
ACC	1	1			1.16349	0.7063	3.15205	5.9393	3.8819	0.924719	0.0714013	5.9393	2.26274	3
	1		1		1.93756	4.02091	2.81264	1.70294	3.5196	1.96307	0.0437455	4.02091	2.28578	6
	1			1	2.41951	1.16831	2.21949	3.47699	3.03282	0.405825	0.561369	3.47699	1.89776	4
		1	1		1.55537	2.60933	1.39199	1.58531	2.38423	3.33061	0.220552	3.33061	1.8682	6
		1		1	0.87276	1.1841	1.39976	2.0481	2.63169	1.47311	0.714764	2.63169	1.4749	4
			1	1	1.70691	2.67396	1.5639	1.13328	2.35325	1.34089	0.562069	2.67396	1.61918	5
	1	1	1		1.93756	3.96175	4.20343	4.74958	1.18771	2.53414	1.19868	4.74958	2.82469	5
	1	1		1	2.41951	1.77775	2.835	2.72355	3.36261	1.99315	0.436085	3.36261	2.22109	6
	1		1	1	2.45974	4.47366	3.32899	2.87777	2.19743	2.2231	1.46097	4.47366	2.71738	7
		1	1	1	1.70691	2.67396	1.94457	1.8887	1.88772	0.75222	0.626118	2.67396	1.64003	5
	1	1	1	1	2.45974	3.96403	3.856	3.00124	1.98554	2.8016	0.670189	3.96403	2.67691	6
KIRP	1	1			0.253225	0.180633	0.0510727	0.176306	0.0200634	0.345199	0.377049	0.377049	0.200507	0
	1		1		0.0752621	0.0511626	0.645018	0.459311	0.505401	0.625431	0.169171	0.645018	0.361537	0
	1			1	0.184444	0.261084	1.0589	0.587206	0.182013	0.120197	0.810791	1.0589	0.457805	0
		1	1		2.16934	1.8522	2.24925	1.816	1.3789	2.19848	2.70847	2.70847	2.05324	7
		1		1	3.74813	2.8651	1.74581	3.30898	3.65357	3.15697	2.48861	3.74813	2.99531	7
			1	1	3.85384	3.95099	3.30789	2.78631	1.03695	3.30269	3.25418	3.95099	3.07041	6
	1	1	1		0.104655	0.162675	0.081838	0.33784	1.4798	0.664719	0.505873	1.4798	0.476772	1
	1	1		1	3.74813	2.52491	3.27619	2.21392	0.725258	0.769592	1.45739	3.74813	2.1022	5
	1		1	1	3.17765	3.62493	0.255855	2.37529	5.34294	0.989222	0.116468	5.34294	2.26891	4
		1	1	1	3.51003	3.68854	0.982459	2.01023	3.92353	4.11919	2.95692	4.11919	3.02727	6
	1	1	1	1	0.213059	0.0974284	7.31605	0.441267	4.14026	2.89405	0.732182	7.31605	2.26204	3
LIHC	1	1			0.425783	0.509028	0.451502	0.926528	0.380714	0.0869138	0.249201	0.926528	0.43281	0
	1		1		0.439053	0.24431	0.239072	0.0650951	0.620029	0.813996	0.97778	0.97778	0.485619	0
	1			1	0.787381	0.598683	0.748014	0.109551	0.439701	0.556135	0.617575	0.787381	0.551006	0
		1	1		0.439053	0.817963	0.415927	0.574817	0.511121	0.37518	0.742755	0.817963	0.553831	0
		1		1	1.10189	0.696183	0.463599	0.311543	1.44751	0.993978	0.163194	1.44751	0.739701	1
			1	1	0.355753	0.0197067	0.202981	0.410301	0.55119	1.18619	0.604277	1.18619	0.475771	0
	1	1	1		0.439053	0.126719	0.112046	0.250956	0.298494	0.663784	0.389129	0.663784	0.32574	0
	1	1		1	1.25358	0.997347	0.138283	0.941463	0.368385	0.0196695	0.754774	1.25358	0.639072	0
	1		1	1	0.368526	0.0595816	0.212924	0.0404913	0.568185	0.713593	1.07353	1.07353	0.433833	0
		1	1	1	0.355753	0.137045	0.512228	0.177878	0.31357	1.15436	1.6755	1.6755	0.618047	1
	1	1	1	1	0.368526	0.115728	0.0807437	0.812119	0.15786	0.0361622	0.153048	0.812119	0.246312	0
THYM	1	1			1.93071	2.11272	1.84147	1.43438	0.948925	0.824689	0.847759	2.11272	1.42009	4
	1		1		2.24936	1.8753	2.32508	2.07345	1.39408	2.40452	1.31969	2.40452	1.94878	7
	1			1	1.96664	1.93922	0.782314	2.03888	2.26152	1.76042	2.45339	2.45339	1.88606	6
		1	1		3.24223	2.19468	1.42076	1.82343	1.68457	2.19765	1.81713	3.24223	2.05435	7
		1		1	0.818819	2.39311	2.11862	1.91745	2.886	3.57867	3.0113	3.57867	2.38914	6
			1	1	1.8643	1.96731	1.455	2.74671	3.88078	1.78369	1.40022	3.88078	2.15686	7
	1	1	1		2.24936	1.72024	1.60653	1.2717	1.89725	1.22958	0.966704	2.24936	1.56305	4
	1	1		1	1.89378	1.41123	1.59277	2.03332	2.08145	2.65525	2.97934	2.97934	2.09245	7
	1		1	1	2.05072	2.07761	2.14214	1.62854	2.01989	3.28026	3.03654	3.28026	2.31939	7
		1	1	1	1.8643	2.05912	1.94027	1.87983	2.42778	2.96369	3.65271	3.65271	2.39824	7
	1	1	1	1	2.00071	1.88963	1.26994	1.75839	1.70682	2.81271	1.72115	2.81271	1.87991	6
Cancer	mRNA	miRNA	Methy	CNV	LRAcluster
					C = 2	3	4	5	6	7	8	MAX	AVG	# of SIG
BRCA	1	1			1.97125	1.26122	2.27898	1.23449	0.761304	0.828652	1.50739	2.27898	1.40618	3
	1		1		0.123825	0.581305	0.897716	0.386143	0.111012	0.985257	0.519744	0.985257	0.515	0
	1			1	2.70624	2.04182	2.97121	3.0559	2.43328	1.73169	0.832486	3.0559	2.25323	6
		1	1		0.264113	1.20055	0.323936	0.0995791	0.0447853	0.645032	0.35518	1.20055	0.419025	0
		1		1	2.79342	1.33943	1.66127	1.09082	0.911493	1.3246	1.09828	2.79342	1.4599	4
			1	1	0.0726603	0.0933414	0.212554	0.0147395	0.0402171	0.00537251	0.269395	0.269395	0.101183	0
	1	1	1		0.21955	0.847468	0.570452	0.408727	0.0579471	0.174174	0.402226	0.847468	0.382935	0
	1	1		1	2.30292	1.80263	2.63121	2.92403	2.54091	1.52751	0.866993	2.92403	2.08517	6
	1		1	1	0.176017	0.813983	1.18519	0.85345	0.613355	0.646058	0.387314	1.18519	0.66791	0
		1	1	1	0.011422	0.121461	0.429739	0.0216772	0.0510405	0.00391552	0.178647	0.429739	0.116843	0
	1	1	1	1	0.109932	0.664689	0.354252	1.21658	0.923024	0.886119	0.568317	1.21658	0.674702	0
COAD	1	1			0.474552	1.01082	1.12231	0.0996927	0.1875	0.0757355	0.634016	1.12231	0.514947	0
	1		1		0.271947	0.426137	0.414258	0.278019	0.125288	0.42206	0.34743	0.426137	0.326449	0
	1			1	0.0272308	2.07902	2.10756	2.57447	2.51086	1.24414	2.03678	2.57447	1.79715	5
		1	1		0.449964	0.771922	0.453571	0.431294	0.246993	0.0763632	0.766914	0.771922	0.456717	0
		1		1	2.36394	2.15892	1.2276	1.67771	1.77139	1.13908	0.804349	2.36394	1.59186	4
			1	1	0.998398	0.00414511	0.981287	1.11796	2.23849	1.38104	2.49617	2.49617	1.31678	3
	1	1	1		0.235261	0.188394	0.341489	0.312019	0.0868756	0.463759	0.296227	0.463759	0.274861	0
	1	1		1	0.0380301	1.10182	1.31125	1.99458	2.35635	1.90082	1.19107	2.35635	1.41342	4
	1		1	1	0.0578451	0.74353	0.724638	1.49093	1.78816	1.89101	2.02214	2.02214	1.24547	4
		1	1	1	0.998398	0.00553091	0.72512	0.613143	2.10462	1.48857	2.52339	2.52339	1.2084	3
	1	1	1	1	0.0578451	0.688169	0.671522	0.365537	2.32109	1.59441	2.29871	2.32109	1.14247	3
KIRC	1	1			3.77068	7.9431	8.64016	9.23284	10.6364	9.61798	NA	10.6364	8.30686	6
	1		1		2.03408	3.95393	6.44855	4.49894	8.79588	6.48812	7.00922	8.79588	5.6041	7
	1			1	2.14225	1.50703	0.80637	1.87902	1.99785	2.59897	3.33769	3.33769	2.03845	6
		1	1		0.723225	2.36591	1.72441	1.72806	1.66506	3.35315	4.1891	4.1891	2.24984	6
		1		1	0.166013	0.541316	0.237302	0.384046	0.164913	0.366226	0.274419	0.541316	0.304891	0
			1	1	0.600636	0.707647	0.314893	0.819593	1.61867	0.627918	0.205134	1.61867	0.699214	1
	1	1	1		2.08626	2.80484	6.88606	4.6073	4.79588	5.03012	5.60555	6.88606	4.54514	7
	1	1		1	1.8716	1.18484	1.19086	1.87818	2.47659	2.42792	2.74232	2.74232	1.96747	5
	1		1	1	0.814386	1.45366	0.859925	1.74863	1.51473	1.92112	1.74761	1.92112	1.43715	5
		1	1	1	0.600636	0.707647	0.314893	0.764952	1.61867	0.610993	0.291075	1.61867	0.701267	1
	1	1	1	1	0.931337	2.16404	1.39545	1.74863	1.48493	1.64887	2.49819	2.49819	1.69592	6
LUAD	1	1			2.31852	2.70625	3.19246	2.24945	1.91747	1.85424	1.75345	3.19246	2.28455	7
	1		1		1.3768	1.50368	0.929849	1.19393	2.3227	1.8819	2.1107	2.3227	1.61708	5
	1			1	1.82503	1.67162	1.51608	2.22093	1.80672	1.31233	0.769945	2.22093	1.58895	6
		1	1		0.0495356	0.152445	0.0836487	0.34122	0.184845	0.0852101	0.269878	0.34122	0.166683	0
		1		1	2.03891	1.63424	1.40573	0.536158	1.02	0.853239	0.553782	2.03891	1.14887	3
			1	1	0.0164945	0.164299	0.354782	0.0952144	0.0434936	0.121663	0.135432	0.354782	0.133054	0
	1	1	1		1.17508	1.66119	1.66737	1.99046	1.32553	1.47603	0.615849	1.99046	1.41593	5
	1	1		1	2.15099	1.48774	2.28981	2.28825	1.8124	1.29648	0.901539	2.28981	1.74674	5
	1		1	1	1.82456	1.21888	0.734749	0.815198	0.886385	1.846	2.22976	2.22976	1.36508	3
		1	1	1	0.0225102	0.350481	0.486629	0.529665	0.220692	0.0955279	0.11689	0.529665	0.260342	0
	1	1	1	1	1.43085	1.43369	0.746493	1.08501	1.06046	1.9681	2.29459	2.29459	1.43131	4
LUSC	1	1			1.1925	0.823906	1.06109	0.892803	0.699884	0.818234	0.686787	1.1925	0.882172	0
	1		1		0.11386	0.215508	0.112749	0.0701268	0.179463	0.523505	0.488892	0.523505	0.243444	0
	1			1	0.311273	0.730497	0.7081	0.683418	0.289613	0.600812	0.768591	0.768591	0.584615	0
		1	1		0.021035	0.342764	1.63965	1.52789	1.565	0.722404	0.168784	1.63965	0.855362	3
		1		1	0.0349664	1.03726	0.391881	0.965326	0.464764	0.308918	0.228292	1.03726	0.490202	0
			1	1	0.176733	1.85901	0.957839	0.620251	0.923915	0.775628	0.775495	1.85901	0.869839	1
	1	1	1		0.257308	0.2417	0.0990298	0.123539	0.167172	0.681743	0.792451	0.792451	0.337563	0
	1	1		1	0.470823	0.760739	0.629574	0.652422	0.307779	1.26258	0.82338	1.26258	0.701043	0
	1		1	1	0.772616	0.488912	0.530165	0.508878	1.01622	1.08469	1.05062	1.08469	0.778872	0
		1	1	1	0.119391	1.77059	0.957839	0.513629	0.939926	0.568906	0.511686	1.77059	0.768852	1
	1	1	1	1	0.827305	0.543574	0.610479	0.509384	1.05163	1.97849	1.1481	1.97849	0.95271	1
ACC	1	1			1.16349	0.796928	4.03386	4.28483	3.85806	4.50307	4.54668	4.54668	3.31242	5
	1		1		2.79036	2.21886	4.16178	3.91391	2.50356	1.64469	3.68648	4.16178	2.98852	7
	1			1	2.96529	1.49058	3.16184	2.86447	4.04479	3.56773	3.36022	4.04479	3.06499	7
		1	1		1.987	1.61082	1.75272	1.24766	1.11131	2.20676	2.00996	2.20676	1.70375	5
		1		1	1.19628	1.7687	1.96098	1.82933	2.67931	2.08786	1.64101	2.67931	1.88049	6
			1	1	1.70691	1.32291	1.6698	1.45994	1.28051	1.22112	0.952905	1.70691	1.37344	4
	1	1	1		2.79036	2.21886	4.74473	3.91391	2.50356	1.64469	3.64244	4.74473	3.06551	7
	1	1		1	3.19653	1.43615	3.16184	2.09325	3.45033	3.56773	3.36022	3.56773	2.89515	7
	1		1	1	2.45974	2.3733	4.36151	2.58073	2.24544	2.3079	4.80967	4.80967	3.01976	7
		1	1	1	1.70691	1.32291	1.6698	1.45994	1.28051	1.38446	1.69949	1.70691	1.50343	6
	1	1	1	1	2.45974	2.50446	4.36151	2.58073	2.24544	3.69351	4.80967	4.80967	3.23644	7
KIRP	1	1			0.365883	0.0980435	0.451303	0.0633386	0.146256	0.426088	0.522347	0.522347	0.29618	0
	1		1		0.342212	0.711165	1.63717	1.27104	0.499339	1.18644	0.722964	1.63717	0.910048	1
	1			1	0.758763	2.62614	2.15729	4.48945	3.7885	2.16924	1.81478	4.48945	2.54345	6
		1	1		2.27429	4.92445	2.70763	1.71305	2.31649	2.51431	1.87744	4.92445	2.61824	7
		1		1	3.86537	5.41341	2.9057	2.61912	3.57043	3.04119	4.14569	5.41341	3.65156	7
			1	1	3.71852	2.28458	4.84771	3.94551	4.10679	3.59519	3.30388	4.84771	3.68603	7
	1	1	1		0.697404	0.488513	2.01675	1.44165	0.481007	1.5531	1.93927	2.01675	1.2311	4
	1	1		1	1.01038	2.72717	2.22145	4.29073	3.64125	1.97005	2.20578	4.29073	2.58097	6
	1		1	1	0.655706	2.6973	1.92972	2.19232	4.07883	4.62342	2.06471	4.62342	2.606	6
		1	1	1	3.71852	2.28458	4.61798	3.94551	4.10679	3.59519	3.30388	4.61798	3.65321	7
	1	1	1	1	0.821755	2.69857	1.7969	2.53295	4.15366	2.6583	2.13453	4.15366	2.39952	6
LIHC	1	1			0.584549	0.297372	0.651871	0.67521	0.202398	0.708582	0.475744	0.708582	0.513675	0
	1		1		0.529736	0.415835	0.556275	0.282045	0.175558	0.587714	0.539582	0.587714	0.440963	0
	1			1	0.925063	0.130366	1.04581	0.464248	0.669395	0.390739	0.296108	1.04581	0.560247	0
		1	1		0.433686	0.436804	0.240108	0.406634	0.17591	0.796453	0.7538	0.796453	0.463342	0
		1		1	0.595132	1.08216	0.531122	0.449129	0.800642	0.767496	0.589568	1.08216	0.687893	0
			1	1	0.216367	0.101833	0.125462	0.0638239	0.0829257	0.0666121	0.0393499	0.216367	0.099482	0
	1	1	1		0.529736	0.415835	0.556275	0.24378	0.179292	0.521873	0.534804	0.556275	0.425942	0
	1	1		1	1.03348	0.130517	0.128696	0.537769	0.581318	0.228051	0.188504	1.03348	0.404048	0
	1		1	1	0.205758	0.127361	0.127526	0.02358	0.0974992	0.0200798	0.0221924	0.205758	0.0891423	0
		1	1	1	0.216367	0.101833	0.179688	0.0638239	0.0829257	0.072132	0.0430584	0.216367	0.108547	0
	1	1	1	1	0.205758	0.127361	0.113507	0.00674942	0.100651	0.0169804	0.0221924	0.205758	0.0847428	0
THYM	1	1			1.93071	1.37748	1.34741	1.58567	1.19431	0.981743	0.810767	1.93071	1.3183	4
	1		1		2.24936	1.72044	1.3975	2.19258	1.4838	1.25563	1.43077	2.24936	1.67573	6
	1			1	2.30086	1.85376	2.10454	1.1965	2.12925	1.98448	1.91631	2.30086	1.92653	6
		1	1		3.04854	1.81603	2.01525	4.51713	2.3068	3.99506	5.05404	5.05404	3.2504	7
		1		1	2.31583	2.06568	2.11862	1.92973	1.91966	1.66716	1.37319	2.31583	1.91284	7
			1	1	3.26978	3.10736	2.60303	2.66277	2.00536	1.78229	1.11824	3.26978	2.36412	6
	1	1	1		2.24936	1.72024	1.41885	1.78485	1.48339	1.23146	1.48811	2.24936	1.62518	6
	1	1		1	1.93071	1.80283	2.17029	1.1965	2.09452	1.95179	1.85446	2.17029	1.8573	6
	1		1	1	2.00071	2.27429	1.64674	1.64055	1.36008	1.52095	1.16751	2.27429	1.65869	6
		1	1	1	2.6022	2.98842	2.60303	2.10241	2.20416	2.04989	1.16914	2.98842	2.24561	6
	1	1	1	1	2.00071	2.95684	1.22991	1.51781	3.237	2.24085	2.57797	3.237	2.25158	6
Cancer	mRNA	miRNA	Methy	CNV	SNF
					C = 2	3	4	5	6	7	8	MAX	AVG	# of SIG
BRCA	1	1			1.82945	0.805043	3.6695	1.30981	0.686077	3.0594	1.2816	3.6695	1.80584	4
	1		1		0.276015	1.38107	0.156328	1.53193	0.860378	1.35887	0.72357	1.53193	0.898309	3
	1			1	2.92292	1.09077	0.734656	1.13313	0.784996	0.106868	0.15275	2.92292	0.98944	1
		1	1		0.281878	0.932811	0.950377	0.873059	0.195998	0.929565	1.19851	1.19851	0.766028	0
		1		1	2.31294	0.585599	1.81195	1.80106	0.742861	0.489638	0.904674	2.31294	1.23553	3
			1	1	0.151109	0.593323	2.28895	2.01182	1.18213	0.753322	0.613509	2.28895	1.08488	2
	1	1	1		0.338494	0.493965	1.43768	1.53348	0.386726	2.17594	1.40954	2.17594	1.11083	4
	1	1		1	2.18423	0.828303	0.383355	1.86733	1.06709	1.45205	0.652716	2.18423	1.20501	3
	1		1	1	0.462841	0.316803	0.695723	1.07182	0.963335	0.481758	0.532574	1.07182	0.646407	0
		1	1	1	0.428202	0.212702	0.590603	0.993867	1.15051	0.847467	0.598839	1.15051	0.688885	0
	1	1	1	1	0.627358	0.775563	1.1488	1.58982	1.62222	1.36352	0.878348	1.62222	1.14366	3
COAD	1	1			1.41633	0.480077	1.27134	0.292673	0.131169	0.681392	0.293505	1.41633	0.652355	1
	1		1		0.0416466	0.418948	0.372315	0.407761	0.366393	0.308782	0.143637	0.418948	0.294212	0
	1			1	0.514388	1.42074	1.77107	2.00311	1.81091	2.04491	1.51984	2.04491	1.58357	6
		1	1		0.594579	1.27582	0.105628	0.0893841	0.259231	0.178952	0.0399031	1.27582	0.363357	0
		1		1	0.730225	1.00418	0.638391	0.972528	1.32583	0.661524	0.531301	1.32583	0.837711	1
			1	1	0.151554	0.823235	0.591861	0.641492	0.685891	0.670778	0.84624	0.84624	0.63015	0
	1	1	1		0.301944	0.473111	0.229375	0.236965	0.507187	0.173566	0.456925	0.507187	0.339868	0
	1	1		1	0.344978	0.552768	0.989734	4.10073	3.47338	2.97744	3.80217	4.10073	2.32017	4
	1		1	1	0.311086	0.485974	0.462579	0.42759	0.954332	1.04523	0.814381	1.04523	0.643025	0
		1	1	1	0.102585	0.248051	0.769122	1.30785	2.07426	1.41057	1.1961	2.07426	1.01551	3
	1	1	1	1	0.20845	0.334	1.0238	1.29949	2.37666	2.4249	2.37995	2.4249	1.43532	3
KIRC	1	1			5.06601	4.05601	4.88941	8.39469	3.89213	6.75945	NA	8.39469	5.50962	6
	1		1		8.38091	5.75945	5.47108	5.84164	2.7614	6.89279	7.13847	8.38091	6.03511	7
	1			1	1.75306	1.41891	1.3222	0.400178	2.18824	1.89552	0.974665	2.18824	1.42183	5
		1	1		4.767	5.26922	7.44733	5.92082	8.45223	10.2487	11.9666	11.9666	7.72456	7
		1		1	1.28656	0.896858	0.874622	1.09713	0.560919	1.18939	0.908535	1.28656	0.973431	0
			1	1	0.384486	1.59757	0.728505	1.09462	0.774339	1.95256	1.92223	1.95256	1.20776	3
	1	1	1		6.007	4.92812	7.41341	7.4437	5.15058	7.38091	6.36957	7.4437	6.38476	7
	1	1		1	2.64011	1.27097	1.69197	3.0088	2.35754	1.86595	2.11621	3.0088	2.13593	6
	1		1	1	4.54668	1.74443	1.59537	4.27819	3.02865	1.81282	3.07728	4.54668	2.86906	7
		1	1	1	3.48635	2.40163	1.39471	3.73547	3.85784	3.07289	5.05651	5.05651	3.28648	7
	1	1	1	1	3.4998	2.63642	2.40743	4.32606	3.96389	5.52578	5.71897	5.71897	4.01119	7
LUAD	1	1			2.12263	1.15197	2.26228	1.78224	1.87374	5.37161	3.42231	5.37161	2.56954	6
	1		1		0.467492	0.84976	1.21088	1.50103	1.26198	1.56167	0.976203	1.56167	1.11843	2
	1			1	1.52581	1.10486	1.0624	2.07418	2.79401	2.78631	2.34223	2.79401	1.95569	5
		1	1		0.711628	1.59499	0.484806	1.46227	1.51187	1.40627	1.17988	1.59499	1.1931	4
		1		1	0.764415	1.77538	0.709201	0.364834	0.912775	0.80213	1.04606	1.77538	0.910685	1
			1	1	0.383608	0.100887	0.00145429	0.348825	0.194016	0.531835	0.128917	0.531835	0.241363	0
	1	1	1		1.05029	1.54354	2.67475	1.185	1.95161	2.27178	2.08975	2.67475	1.82382	5
	1	1		1	1.78666	0.781092	0.766575	2.27053	2.25949	4.95078	3.93659	4.95078	2.3931	5
	1		1	1	0.859687	1.31618	0.673013	1.0589	1.42221	1.34548	1.88846	1.88846	1.22342	4
		1	1	1	0.607993	1.06741	0.691141	0.159331	0.507984	1.04889	0.2772	1.06741	0.62285	0
	1	1	1	1	1.16613	0.983399	1.15631	1.0082	1.18149	3.16808	2.49754	3.16808	1.59445	2
LUSC	1	1			0.680459	0.285161	0.889002	0.729834	0.948833	1.39306	1.33724	1.39306	0.894798	2
	1		1		0.465749	0.261583	0.280897	0.163821	0.183423	0.0836548	0.387246	0.465749	0.260911	0
	1			1	1.81217	0.857302	0.472872	0.542947	0.463161	1.89868	0.485689	1.89868	0.93326	2
		1	1		0.577268	0.412803	0.372652	0.401375	0.499171	0.632706	2.05429	2.05429	0.707182	1
		1		1	0.556179	0.743795	0.710898	1.05263	0.254069	0.620981	0.337384	1.05263	0.610848	0
			1	1	0.0659151	0.339081	0.48104	0.709371	0.162421	0.125648	0.140194	0.709371	0.289096	0
	1	1	1		0.50332	0.568076	0.940741	0.769898	0.893593	2.52195	1.09177	2.52195	1.04134	1
	1	1		1	0.411138	0.775661	0.712977	0.785247	0.948556	0.823617	1.76153	1.76153	0.88839	1
	1		1	1	0.354598	0.755029	0.596696	1.10497	0.50701	0.737749	0.758016	1.10497	0.687724	0
		1	1	1	0.304276	0.261542	0.455282	0.773716	0.465603	0.781779	0.251175	0.781779	0.470482	0
	1	1	1	1	0.220791	0.552504	0.279124	0.694652	0.226951	0.174625	0.635869	0.694652	0.397788	0
ACC	1	1			4.29585	4.02919	3.98148	3.98489	3.39088	3.4798	4.00877	4.29585	3.88155	7
	1		1		3.51154	1.54522	2.1356	2.97511	6.1296	4.2993	2.9616	6.1296	3.36542	7
	1			1	3.80199	2.69803	3.09505	4.07469	3.64076	2.94388	2.30957	4.07469	3.22342	7
		1	1		3.69017	1.92464	2.13513	3.14658	2.49854	3.80201	3.15961	3.80201	2.9081	7
		1		1	3.47339	2.1234	2.09716	2.27024	1.92813	2.59224	2.21718	3.47339	2.38596	7
			1	1	1.65764	1.09906	2.04054	1.91069	1.79855	3.80003	3.71583	3.80003	2.2889	6
	1	1	1		3.71991	4.08249	4.98716	3.00407	5.20066	3.98632	2.84566	5.20066	3.97518	7
	1	1		1	4.66154	2.71018	2.83106	3.65074	3.2682	2.60765	3.73782	4.66154	3.35246	7
	1		1	1	3.44479	1.9809	1.79372	3.05644	3.33635	2.35301	2.0804	3.44479	2.57795	7
		1	1	1	1.73806	2.25942	2.20697	2.00208	2.969	2.77697	2.14435	2.969	2.29955	7
	1	1	1	1	3.92459	2.93692	3.0006	5.84466	2.99354	3.39108	3.36243	5.84466	3.63626	7
KIRP	1	1			0.35996	0.0839855	0.131806	0.0923724	0.197765	0.0965722	0.0824083	0.35996	0.149267	0
	1		1		0.997261	0.230538	0.793554	0.495259	0.41249	1.57806	0.47422	1.57806	0.711626	1
	1			1	0.386365	1.29528	0.687747	0.44495	0.796031	2.41426	1.73303	2.41426	1.10824	2
		1	1		0.384729	0.271144	0.320077	3.34697	3.78955	3.28263	3.05351	3.78955	2.06409	4
		1		1	0.355733	1.11275	2.16303	0.474763	0.93461	0.979884	2.5734	2.5734	1.22774	2
			1	1	2.24149	6.23508	3.49561	3.68646	2.05201	1.88889	2.45167	6.23508	3.15017	7
	1	1	1		0.339904	0.110982	0.236327	0.143702	0.488412	0.0450315	0.366667	0.488412	0.247289	0
	1	1		1	0.402896	0.116313	0.401868	0.209088	0.298756	0.0978731	0.781294	0.781294	0.329727	0
	1		1	1	2.49049	2.7703	2.48282	2.23643	2.62008	2.05192	0.893553	2.7703	2.2208	6
		1	1	1	1.7699	4.82681	3.01047	2.71981	2.85148	2.63324	2.51339	4.82681	2.90359	7
	1	1	1	1	2.02577	2.2852	1.15505	1.05474	0.897875	1.00803	1.29416	2.2852	1.38869	2
LIHC	1	1			0.156304	0.293941	0.12925	0.15596	0.403503	0.0619211	0.117746	0.403503	0.188375	0
	1		1		0.32922	0.59306	0.0025947	0.194083	0.107864	0.0290961	0.0592854	0.59306	0.187886	0
	1			1	0.99768	1.06247	0.77841	0.94022	0.870756	1.16898	0.304591	1.16898	0.87473	0
		1	1		0.495243	0.537729	0.365935	0.744909	0.226905	0.0620174	0.224313	0.744909	0.379579	0
		1		1	1.44989	1.28724	1.08878	1.10557	1.26012	0.974821	1.07604	1.44989	1.1775	1
			1	1	0.675474	0.306955	0.838873	0.494739	0.294591	1.04249	0.296642	1.04249	0.564252	0
	1	1	1		0.154534	0.157747	0.0773006	0.093211	0.114332	0.235645	0.133501	0.235645	0.138039	0
	1	1		1	0.214215	0.900377	0.490481	0.910038	0.738297	0.357164	0.086477	0.910038	0.52815	0
	1		1	1	0.875864	0.606541	1.04245	0.469946	0.664397	0.680533	0.595885	1.04245	0.705088	0
		1	1	1	0.570326	0.492702	0.990489	0.529942	0.787079	0.370278	0.170327	0.990489	0.558735	0
	1	1	1	1	0.688171	0.394997	0.905488	0.505793	0.948395	0.581697	0.304046	0.948395	0.61837	0
THYM	1	1			1.8907	2.46387	1.49318	2.94749	1.98458	1.49962	1.594	2.94749	1.98192	7
	1		1		2.24936	2.13198	2.4795	2.79395	1.72914	2.11084	1.80706	2.79395	2.18598	7
	1			1	3.34465	3.34562	3.13084	2.48883	2.49334	6.52143	6.86646	6.86646	4.02731	7
		1	1		2.48377	2.78569	1.92757	4.24033	2.284	2.12075	1.05834	4.24033	2.41435	6
		1		1	2.04916	2.90711	2.40069	2.3809	2.17145	3.20481	3.13378	3.20481	2.60684	7
			1	1	2.25492	0.901585	2.33419	1.92139	1.56798	1.76966	1.57266	2.33419	1.76034	6
	1	1	1		2.45897	2.49769	3.04676	3.15581	1.8008	1.99732	1.63458	3.15581	2.37028	7
	1	1		1	2.59006	2.98225	2.70984	2.42495	1.91574	2.00867	3.40571	3.40571	2.57675	7
	1		1	1	2.00071	3.19648	2.86887	2.76362	1.93714	2.59886	1.72434	3.19648	2.44143	7
		1	1	1	2.4327	2.73746	3.26815	2.24082	1.90631	1.3282	2.8404	3.26815	2.39343	7
	1	1	1	1	2.40878	2.91477	2.85804	2.40307	2.40932	2.76427	2.34461	2.91477	2.58612	7
Cancer	mRNA	miRNA	Methy	CNV	PFA
					C = 2	3	4	5	6	7	8	MAX	AVG	# of SIG
BRCA	1	1			0.600043	0.872139	1.6863	0.13407	1.10485	0.553695	2.21786	2.21786	1.02414	2
	1		1		0.353675	0.264378	0.234557	0.1691	0.824328	0.781138	0.0694995	0.824328	0.385239	0
	1			1	0.503907	0.381483	0.290551	0.289354	0.0672023	0.012916	0.0925231	0.503907	0.233991	0
		1	1		4.29843	0.634353	0.984779	0.23442	1.23424	1.05957	1.07122	4.29843	1.35957	1
		1		1	1.44514	0.157544	0.0412781	0.550337	0.205939	0.0874375	0.376755	1.44514	0.409204	1
			1	1	0.0774642	0.45995	0.32668	4.51856	3.76207	3.69233	2.74684	4.51856	2.22627	4
	1	1	1		0.227441	0.567674	0.929838	0.552123	1.98875	0.620035	0.656951	1.98875	0.79183	1
	1	1		1	3.26394	3.42758	2.51537	2.01854	2.82755	2.21483	3.25549	3.42758	2.78904	7
	1		1	1	0.878844	0.506644	0.48827	1.32429	0.713124	0.499465	1.1043	1.32429	0.787849	1
		1	1	1	3.26394	3.13152	2.48111	2.54459	3.34132	2.23968	2.50422	3.34132	2.78662	7
	1	1	1	1	3.26394	2.65891	3.96184	3.09864	2.84279	2.58235	2.44015	3.96184	2.97837	7
COAD	1	1			0.670354	0.18958	0.335173	0.0850182	0.0696483	0.397347	0.0874288	0.670354	0.262078	0
	1		1		0.194689	0.123807	0.565093	0.110629	0.499815	1.78527	0.151316	1.78527	0.490089	1
	1			1	0.205113	1.95219	0.205084	1.79304	1.09216	4.64782	1.05911	4.64782	1.56493	3
		1	1		0.0229665	0.158226	0.0927014	0.0456031	0.0360824	0.0148273	3.05006	3.05006	0.488639	1
		1		1	0.393549	0.249179	0.127692	0.131789	0.181817	0.916016	0.769128	0.916016	0.395596	0
			1	1	0.0208649	0.199353	0.118461	0.0427388	0.107621	0.260432	1.08786	1.08786	0.262476	0
	1	1	1		0.293227	1.05765	1.31581	0.458917	1.23873	0.428416	0.68231	1.31581	0.78215	1
	1	1		1	1.13353	3.14152	0.244357	0.774197	1.82148	1.90137	1.67079	3.14152	1.52675	4
	1		1	1	0.954375	0.262481	0.251693	0.375151	0.148479	0.351149	0.613527	0.954375	0.422408	0
		1	1	1	0.018195	0.416507	0.0676666	0.184101	0.195872	0.608225	0.265804	0.608225	0.25091	0
	1	1	1	1	0.176868	0.985641	2.95573	1.10694	0.65897	1.68399	2.23699	2.95573	1.40073	3
KIRC	1	1			0.2788	0.433869	2.16408	1.47394	1.11939	5.57675	NA	5.57675	1.84114	3
	1		1		0.0208156	1.74105	0.275587	0.26826	0.429527	0.172665	0.194551	1.74105	0.443208	1
	1			1	0.149007	0.027058	0.150676	0.384658	0.364207	0.443414	0.140683	0.443414	0.2371	0
		1	1		0.771704	0.294816	0.169137	0.0408647	0.153017	0.440426	0.359364	0.771704	0.318476	0
		1		1	1.16462	0.415904	1.596	0.770721	0.55025	0.459025	0.474229	1.596	0.775822	1
			1	1	NA	NA	NA	NA	NA	NA	NA	0	#DIV/0!	0
	1	1	1		0.940537	0.688766	0.728673	1.86105	0.246561	0.736383	0.616777	1.86105	0.83125	1
	1	1		1	0.25993	0.409451	0.305932	1.43233	1.34265	2.08233	2.64454	2.64454	1.21103	4
	1		1	1	0.0798385	0.553082	1.03009	0.646135	0.716122	0.486874	0.532658	1.03009	0.577828	0
		1	1	1	0.216776	0.408153	0.784922	1.03623	0.782528	0.706847	0.679446	1.03623	0.659272	0
	1	1	1	1	0.373861	0.040598	0.734057	1.35513	3.37533	2.14818	2.40083	3.37533	1.48971	4
LUAD	1	1			0.259333	0.240632	2.99217	1.4034	0.454966	0.309178	0.200953	2.99217	0.837234	2
	1		1		0.712824	1.09108	0.130456	3.57909	0.434623	1.26301	2.07699	3.57909	1.32687	2
	1			1	0.211171	0.0407796	0.0323235	0.320431	0.387933	0.277414	0.381113	0.387933	0.235881	0
		1	1		1.48585	2.68009	0.413606	1.57319	0.828787	1.92332	0.292974	2.68009	1.31397	4
		1		1	0.29184	0.387103	0.129039	0.075769	0.469254	0.288012	0.907938	0.907938	0.364136	0
			1	1	0.178185	0.0444237	0.0776045	0.0457403	0.236043	0.0106625	0.0190437	0.236043	0.0873861	0
	1	1	1		0.711205	1.73554	0.0723212	3.80568	3.78053	3.95762	2.00312	3.95762	2.29515	5
	1	1		1	0.0759628	0.164151	0.402448	0.215029	0.941494	0.967135	1.05377	1.05377	0.545712	0
	1		1	1	0.412856	0.0239948	0.0144612	1.03794	0.393998	0.373895	1.12499	1.12499	0.483162	0
		1	1	1	0.572574	0.106923	0.234234	1.42181	0.932461	1.65139	1.18918	1.65139	0.872653	2
	1	1	1	1	0.0860964	2.0704	0.537263	1.04662	1.87946	2.26181	2.72821	2.72821	1.5157	4
LUSC	1	1			0.25889	0.240124	0.0667264	0.160496	0.174247	0.437966	0.34971	0.437966	0.241166	0
	1		1		0.203869	0.181492	0.138153	0.700877	0.226437	0.307279	0.395445	0.700877	0.30765	0
	1			1	0.410527	0.349639	0.378152	0.730176	0.486051	0.328833	0.128353	0.730176	0.401676	0
		1	1		0.227416	0.0429351	1.23457	0.152607	0.090816	0.334837	0.624358	1.23457	0.386792	0
		1		1	0.0339532	0.655575	0.213221	0.119461	0.146487	0.338014	0.0116904	0.655575	0.216914	0
			1	1	0.516323	0.501882	0.601177	0.21132	0.284595	0.393997	0.262911	0.601177	0.396029	0
	1	1	1		0.0119971	0.0728381	1.09207	0.721077	0.103445	0.176605	0.00240525	1.09207	0.311491	0
	1	1		1	0.508025	0.275922	0.0118205	0.173912	1.23091	0.705991	2.45397	2.45397	0.765792	1
	1		1	1	0.0149778	0.211204	0.244097	0.175724	0.167716	0.142743	0.112949	0.244097	0.152773	0
		1	1	1	0.17777	2.57824	2.07189	2.11513	1.92872	1.79851	1.4587	2.57824	1.73271	6
	1	1	1	1	0.528439	0.116899	0.11158	0.427105	0.425708	1.85969	0.586471	1.85969	0.579413	1
ACC	1	1			6.73993	2.90852	1.7036	1.32602	3.03975	2.62096	3.05476	6.73993	3.05622	7
	1		1		0.0681897	0.103107	4.73283	1.40806	6.11748	3.04752	1.30781	6.11748	2.39786	5
	1			1	4.09909	3.65248	2.65797	4.03858	4.44491	3.82768	4.49894	4.49894	3.88852	7
		1	1		3.13085	0.671199	0.472743	2.11111	0.382164	0.441646	1.82143	3.13085	1.29016	3
		1		1	0.417326	2.99445	2.51365	1.03881	0.699408	0.894984	0.601746	2.99445	1.30862	2
			1	1	0.45106	1.99783	2.19485	2.89776	4.03858	5.89963	5.71444	5.89963	3.31345	6
	1	1	1		0.0760549	1.66209	0.428201	0.620125	0.294649	1.55853	0.752513	1.66209	0.770309	2
	1	1		1	1.33005	1.38316	1.80925	1.71443	1.66836	2.82039	2.50407	2.82039	1.88996	7
	1		1	1	2.26113	2.01952	1.46385	1.29963	0.731228	0.652818	0.795726	2.26113	1.3177	3
		1	1	1	2.21395	2.3231	2.87976	3.97713	3.11504	3.23954	3.65736	3.97713	3.05798	7
	1	1	1	1	2.23541	4.43415	5.74232	5.70553	5.31876	5.33913	6.75945	6.75945	5.07639	7
KIRP	1	1			0.900225	0.745108	0.352091	0.937513	3.13462	1.56484	4.96658	4.96658	1.80014	3
	1		1		0.266716	0.0919644	0.0775814	0.137637	0.154651	0.191238	1.15	1.15	0.295684	0
	1			1	2.00925	3.81156	3.65331	3.84411	3.55689	2.87692	2.56058	3.84411	3.18752	7
		1	1		0.34161	0.135758	0.291612	0.168916	0.615157	0.173096	1.01758	1.01758	0.391962	0
		1		1	0.138939	0.0603716	0.0211908	0.00855809	0.00642182	1.66802	0.644579	1.66802	0.364012	1
			1	1	0.133573	0.0903378	2.06578	6.09205	5.76447	5.80967	5.7167	6.09205	3.66751	5
	1	1	1		0.40998	0.236422	1.97633	0.213851	1.86662	1.01337	0.397443	1.97633	0.873431	2
	1	1		1	0.331863	5.37059	5.05355	4.53165	3.35347	1.23556	1.16632	5.37059	3.00614	4
	1		1	1	0.701959	0.0669395	1.92527	2.80504	3.34191	2.68723	3.56418	3.56418	2.15608	5
		1	1	1	0.411158	0.184248	0.414441	0.143753	0.170464	0.061079	0.0736336	0.414441	0.208397	0
	1	1	1	1	0.00560817	0.103358	0.511342	0.804532	0.444801	0.830133	0.500723	0.830133	0.457214	0
LIHC	1	1			0.216014	0.392403	0.019379	0.178024	0.066132	0.00627763	0.224983	0.392403	0.157602	0
	1		1		0.347925	0.346737	0.578458	0.249652	2.44282	1.50157	0.385717	2.44282	0.836125	2
	1			1	0.252305	0.540345	0.329437	0.808613	0.190467	0.260775	0.283841	0.808613	0.380826	0
		1	1		0.831692	0.358531	0.515163	0.37859	0.0955483	0.080618	0.0054177	0.831692	0.323652	0
		1		1	0.0973472	0.1929	0.0371863	0.285902	0.0434918	0.0134078	0.109374	0.285902	0.111373	0
			1	1	1.20736	0.972827	1.50226	1.12421	0.553335	0.559951	0.522066	1.50226	0.920287	1
	1	1	1		0.216906	0.0277023	0.921455	1.73758	2.18552	0.227262	0.342658	2.18552	0.80844	2
	1	1		1	0.148876	0.141603	1.31073	1.96351	0.863046	0.470337	0.392768	1.96351	0.755839	2
	1		1	1	0.25514	0.103485	0.0455741	0.129938	0.044629	0.00851043	0.14955	0.25514	0.105261	0
		1	1	1	0.325439	0.14305	0.330752	0.420258	0.212459	0.313019	0.37243	0.420258	0.302487	0
	1	1	1	1	0.495055	0.236709	0.117093	0.265693	0.369713	0.268711	0.789337	0.789337	0.363187	0
THYM	1	1			1.97479	2.83209	2.79649	1.98765	1.91785	1.63211	0.264437	2.83209	1.91506	6
	1		1		2.21639	1.80718	2.56225	2.78628	2.54385	1.81916	1.88047	2.78628	2.2308	7
	1			1	0.118228	1.98624	1.76545	4.16558	3.78916	5.07572	5.01011	5.07572	3.13007	6
		1	1		0.803645	1.82054	0.894731	0.555655	1.3995	2.46102	1.23099	2.46102	1.30944	3
		1		1	1.76161	1.41626	1.06823	0.86804	0.686336	0.801898	0.691471	1.76161	1.04198	2
			1	1	NA	NA	NA	NA	NA	NA	NA	0	#DIV/0!	0
	1	1	1		2.21639	2.68038	2.85565	2.43681	2.37098	2.12267	1.93047	2.85565	2.37333	7
	1	1		1	0.958107	2.12721	1.64936	2.11158	1.90732	1.50317	2.89657	2.89657	1.87904	6
	1		1	1	0.0867103	0.0259459	1.57259	1.30043	1.04005	1.43629	3.05376	3.05376	1.21654	3
		1	1	1	0.95676	1.12346	0.279853	1.68666	0.92671	1.30415	0.0317911	1.68666	0.90134	2
	1	1	1	1	2.19992	1.73918	1.94884	1.86098	1.54253	2.05729	1.80093	2.19992	1.87852	7
Cancer	mRNA	miRNA	Methy	CNV	NEMO
					C = 2	3	4	5	6	7	8	MAX	AVG	# of SIG
BRCA	1	1			2.73514	0.947548	3.94963	1.58725	1.06859	2.42478	1.70454	3.94963	2.05964	5
	1		1		1.04249	2.17609	0.597435	2.17683	0.64839	1.34885	0.363468	2.17683	1.19336	3
	1			1	2.3833	1.24853	0.293583	1.79964	1.17994	0.41267	0.414191	2.3833	1.10455	2
		1	1		0.0258912	0.601103	0.580609	0.730178	0.330997	0.990858	0.180528	0.990858	0.491452	0
		1		1	1.58053	0.707825	0.791371	0.293045	0.643116	0.296458	0.63845	1.58053	0.707257	1
			1	1	0.234398	0.469757	0.307132	0.49323	0.626053	0.293949	0.187644	0.626053	0.373166	0
	1	1	1		0.490364	0.377637	2.2014	1.59175	1.65564	2.21302	2.50673	2.50673	1.57665	5
	1	1		1	1.9961	0.74839	1.16079	1.9509	1.88044	2.12678	2.29382	2.29382	1.73674	5
	1		1	1	0.695016	0.583879	0.83713	1.12757	1.29274	0.656929	0.403895	1.29274	0.799594	0
		1	1	1	0.403473	0.0897616	0.668422	0.933136	0.857752	0.71316	0.678755	0.933136	0.620637	0
	1	1	1	1	0.898325	0.830264	0.551813	2.00714	1.43796	1.86058	1.3375	2.00714	1.2748	4
COAD	1	1			1.29303	0.25069	0.92264	0.273555	0.357691	0.388517	0.194656	1.29303	0.525825	0
	1		1		0.0305136	0.565062	0.308364	0.272143	0.65662	0.559775	0.0876994	0.65662	0.354311	0
	1			1	0.822432	1.08492	2.67389	2.68506	3.83249	3.59813	2.56942	3.83249	2.46662	5
		1	1		0.856197	1.31175	0.310039	0.424001	0.555616	0.44333	0.782078	1.31175	0.669002	1
		1		1	0.406959	1.10051	0.850133	0.649927	1.85945	1.35769	1.28232	1.85945	1.07243	2
			1	1	0.0960953	0.789424	0.155411	0.747851	1.05486	1.39725	1.19794	1.39725	0.776977	1
	1	1	1		0.261647	0.833502	0.636488	0.389853	0.555078	0.35111	0.847471	0.847471	0.553593	0
	1	1		1	0.428952	0.433035	0.475859	4.62893	3.13194	4.25337	3.27346	4.62893	2.37508	4
	1		1	1	0.347724	0.0157984	0.61071	0.798237	0.336785	0.612211	0.72552	0.798237	0.492427	0
		1	1	1	0.203644	0.228595	1.6578	0.838171	0.854619	1.36445	2.83534	2.83534	1.14037	3
	1	1	1	1	0.26413	0.347963	1.23466	0.839196	0.544324	2.0966	1.82035	2.0966	1.02103	2
KIRC	1	1			5.45346	6.02457	4.49894	2.9327	3.15894	10.059	12.9508	12.9508	6.43977	7
	1		1		7.04769	7.22988	7.29585	8.53313	8.35262	8.80688	9.22768	9.22768	8.07053	7
	1			1	2.43211	1.72181	1.42988	4.03905	3.32579	6.383	5.14086	6.383	3.49607	7
		1	1		2.8198	5.90658	7.30016	6.5784	7.38405	11.6925	10.7423	11.6925	7.48912	7
		1		1	5.56225	2.54813	1.18059	10.0804	9.14086	4.94692	4.35655	10.0804	5.40224	6
			1	1	0.196034	1.07366	0.339435	1.42263	3.02922	4.3098	6.02641	6.02641	2.34246	4
	1	1	1		5.32148	5.37986	8.18575	8.19791	6.05404	12.9172	9.70997	12.9172	7.9666	7
	1	1		1	3.91742	2.72664	1.90676	2.51536	7.56384	9.27491	9.92445	9.92445	5.4042	7
	1		1	1	4.32514	2.23854	2.25494	4.50446	10.5157	8.15058	6.35164	10.5157	5.47728	7
		1	1	1	5.9431	3.21819	2.3331	5.96257	9.45469	6.70553	7.75945	9.45469	5.91095	7
	1	1	1	1	3.91237	3.17998	2.88575	5.88941	10.0419	11.2314	8.92082	11.2314	6.58023	7
LUAD	1	1			2.14087	1.06084	2.36608	2.25716	2.1816	2.5561	2.90907	2.90907	2.21025	6
	1		1		0.691522	1.23339	1.5085	1.19494	0.611793	1.66986	1.35364	1.66986	1.18052	3
	1			1	2.11604	1.15221	0.895348	2.79257	5.86646	3.62161	5.76447	5.86646	3.17267	5
		1	1		1.16492	0.550885	0.288757	1.45515	0.583493	0.610724	2.01211	2.01211	0.952291	2
		1		1	0.636277	0.942597	0.150311	0.020635	0.298436	1.71114	2.74431	2.74431	0.929101	2
			1	1	0.921062	0.424541	0.244824	0.595349	0.635497	0.176797	0.112064	0.921062	0.444305	0
	1	1	1		1.27109	1.39466	3.25824	1.45273	2.81782	1.54716	1.61983	3.25824	1.90879	6
	1	1		1	1.00082	0.377925	1.01656	1.82939	2.36926	4.43415	4.87943	4.87943	2.2725	4
	1		1	1	1.35182	0.95233	0.925834	0.446724	1.72624	2.24525	2.94659	2.94659	1.51354	4
		1	1	1	0.632485	0.468125	0.952755	0.731429	1.13017	1.35579	0.822427	1.35579	0.870454	1
	1	1	1	1	1.54829	0.582005	0.863328	2.09472	1.34113	2.3174	2.80633	2.80633	1.65046	5
LUSC	1	1			0.632381	0.582992	1.02349	0.76997	0.852765	1.14054	1.83084	1.83084	0.976141	1
	1		1		0.514905	0.12852	0.513609	0.862095	0.308036	1.64996	0.254841	1.64996	0.604567	1
	1			1	1.45755	0.606349	0.863366	0.793658	0.769015	1.05849	0.680475	1.45755	0.889843	1
		1	1		0.554322	0.287313	1.19747	0.375237	0.254361	0.215288	0.334996	1.19747	0.459856	0
		1		1	0.379677	0.429187	0.679244	1.27334	0.782422	0.35932	0.288253	1.27334	0.598777	0
			1	1	0.0959877	0.0959479	0.534814	0.686529	0.637859	0.553358	0.444349	0.686529	0.435549	0
	1	1	1		0.707819	0.483242	0.813352	1.33469	0.279348	0.935358	0.461207	1.33469	0.71643	1
	1	1		1	0.490832	0.706502	0.523152	0.708001	0.701175	0.531222	1.65926	1.65926	0.76002	1
	1		1	1	0.966454	0.500343	0.61802	0.706728	0.505775	0.569827	0.178892	0.966454	0.578006	0
		1	1	1	0.170716	0.0235684	0.287161	0.285969	0.34997	0.395903	1.01625	1.01625	0.361362	0
	1	1	1	1	0.235194	0.509301	0.747432	0.924088	0.435469	0.782176	0.220642	0.924088	0.550615	0
ACC	1	1			3.22924	2.21568	4.35655	3.94653	3.66738	4.77211	4.37882	4.77211	3.79519	7
	1		1		3.09923	2.40513	2.10241	2.38652	5.04287	5.59176	6.07212	6.07212	3.81429	7
	1			1	4.73755	2.92704	6.32422	6.20204	5.64397	4.73049	5.84466	6.32422	5.20143	7
		1	1		3.18291	3.40182	1.76778	2.01041	2.34261	2.20914	3.89102	3.89102	2.68653	7
		1		1	3.93261	3.73625	4.59007	4.89963	3.37533	3.64704	3.48476	4.89963	3.95224	7
			1	1	2.12479	1.25126	1.80761	1.931	2.89375	3.25982	8.83268	8.83268	3.15727	6
	1	1	1		3.09072	3.83837	3.80666	4.19928	8.42713	6.9914	6.36251	8.42713	5.24515	7
	1	1		1	4.66154	3.06764	6.6038	5.89279	3.74323	3.81867	2.43053	6.6038	4.31689	7
	1		1	1	3.13332	2.04063	3.96654	2.97883	2.95433	5.10458	8.4389	8.4389	4.08816	7
		1	1	1	3.56295	1.83423	4.29499	3.55752	3.53848	3.2142	3.89645	4.29499	3.41412	7
	1	1	1	1	2.24193	2.93692	4.72354	4.43533	7.32514	8.8041	8.27165	8.8041	5.53409	7
KIRP	1	1			0.351455	0.115841	0.171511	0.116933	0.163974	0.154707	0.158139	0.351455	0.17608	0
	1		1		2.07118	0.969957	0.569956	0.661736	0.433576	0.788488	1.37633	2.07118	0.981603	2
	1			1	1.27625	2.37192	1.4513	0.55154	0.50763	0.663683	0.713625	2.37192	1.07656	2
		1	1		0.154508	0.418684	0.827193	2.85339	3.54793	3.09521	2.97574	3.54793	1.98181	4
		1		1	0.121093	0.979009	1.14879	1.62005	1.12153	2.49161	2.03289	2.49161	1.35928	3
			1	1	2.13933	5.00218	3.30761	3.40947	4.68194	5.5784	2.41716	5.5784	3.79087	7
	1	1	1		0.240086	0.124687	0.103743	0.303998	0.508613	0.204546	0.353068	0.508613	0.262677	0
	1	1		1	0.0279069	0.029363	0.131209	0.381255	0.246788	0.281205	1.29711	1.29711	0.34212	0
	1		1	1	2.08191	4.2204	3.32466	2.94374	1.31995	0.719258	2.54138	4.2204	2.45019	6
		1	1	1	1.61002	2.9721	3.56228	4.7167	2.16104	2.21092	1.61524	4.7167	2.69261	7
	1	1	1	1	0.203603	0.570685	0.558291	0.767655	1.46312	1.35507	1.46328	1.46328	0.911671	3
LIHC	1	1			0.102516	0.0394043	0.0955834	0.0904168	0.0289929	0.836001	0.369748	0.836001	0.223238	0
	1		1		0.451216	0.461295	0.472461	0.0605052	0.119798	0.269399	0.0666732	0.472461	0.271621	0
	1			1	1.00093	0.788568	0.413383	1.35036	0.5197	0.561325	0.529991	1.35036	0.737751	1
		1	1		0.410187	0.0480455	0.0447576	1.17253	0.93205	0.396787	0.983278	1.17253	0.569662	0
		1		1	0.351047	0.691007	0.072857	0.299139	0.344365	0.386754	0.962952	0.962952	0.444017	0
			1	1	0.67736	0.126405	0.0778777	0.254729	0.274206	0.75138	0.5574	0.75138	0.38848	0
	1	1	1		0.103868	0.0224155	0.0751101	0.105187	0.206121	0.231822	0.474468	0.474468	0.174141	0
	1	1		1	0.138916	0.01742	0.548977	0.738888	0.509446	1.21212	0.478821	1.21212	0.520655	0
	1		1	1	1.30757	0.20233	0.356196	0.347212	0.59961	0.335474	0.392774	1.30757	0.505881	1
		1	1	1	1.10709	0.284832	0.0978543	0.702353	0.0482691	0.421296	0.89611	1.10709	0.508258	0
	1	1	1	1	0.377871	0.142622	0.216525	0.2132	0.215397	0.752423	0.317372	0.752423	0.319344	0
THYM	1	1			1.8907	2.46387	1.5143	2.53397	1.66219	2.05709	2.58579	2.58579	2.10113	7
	1		1		2.24936	2.20498	2.04254	1.72789	2.30758	1.95208	1.51075	2.30758	1.99931	7
	1			1	3.08134	2.99623	3.22509	1.59862	2.95572	1.85296	2.46361	3.22509	2.59622	7
		1	1		2.48377	2.89558	1.51015	2.68839	2.94659	2.07874	1.74149	2.94659	2.33496	7
		1		1	2.60998	2.18685	2.63094	2.44306	12.1898	11.7878	12.2749	12.2749	6.58904	7
			1	1	2.22498	0.724373	2.26802	1.95549	3.78046	1.20225	3.06977	3.78046	2.17505	5
	1	1	1		2.45897	2.67682	3.71567	2.06975	2.1234	2.70658	2.41029	3.71567	2.5945	7
	1	1		1	1.85918	2.98225	2.71742	2.36416	2.26316	2.14917	2.44607	2.98225	2.39734	7
	1		1	1	2.00071	3.20493	7.71444	2.0449	2.45954	2.51531	2.88028	7.71444	3.26002	7
		1	1	1	2.48377	3.07746	1.51976	0.99311	1.92459	1.70687	1.19389	3.07746	1.84278	5
	1	1	1	1	2.45897	2.91477	7.69465	2.66103	2.66497	1.88989	2.08464	7.69465	3.19556	7
Cancer	mRNA	miRNA	Methy	CNV	moCluster
					C = 2	3	4	5	6	7	8	MAX	AVG	# of SIG
BRCA	1	1			2.15795	1.63271	1.32416	1.02736	1.03532	0.915501	0.797652	2.15795	1.27009	3
	1		1		0.753426	0.551175	0.393003	0.475385	0.386597	0.274072	0.203401	0.753426	0.433866	0
	1			1	0.973106	0.620004	7.00261	6.42136	6.00087	NA	NA	7.00261	4.20359	3
		1	1		0.204049	0.179439	0.0915611	0.083892	0.093448	0.0550972	0.516125	0.516125	0.174802	0
		1		1	1.17583	0.968006	3.62755	3.25691	2.86671	2.93752	2.86749	3.62755	2.52857	5
			1	1	0.633023	0.309166	0.19224	0.118156	NA	NA	NA	0.633023	0.313146	0
	1	1	1		1.22975	1.29021	0.943769	0.698193	0.873261	0.692489	0.566446	1.29021	0.89916	0
	1	1		1	0.196414	0.558731	0.545195	0.365859	0.632573	0.479559	0.368772	0.632573	0.449586	0
	1		1	1	1.60313	1.13018	0.994998	0.746062	0.625954	1.18979	1.10665	1.60313	1.05668	1
		1	1	1	0.754086	1.43571	1.12569	1.1287	0.893971	0.857553	0.750657	1.43571	0.992339	1
	1	1	1	1	0.990922	1.35298	1.02809	1.32934	14.8097	14.2218	13.6478	14.8097	6.76867	5
COAD	1	1			0.626007	0.461894	0.273327	0.325454	0.318839	0.591122	0.536518	0.626007	0.447594	0
	1		1		1.05631	0.634299	0.396182	0.380584	0.325913	0.221171	0.147039	1.05631	0.451642	0
	1			1	0.0801382	0.217495	0.0976145	0.0418281	0.752892	0.752892	0.602578	0.752892	0.363634	0
		1	1		0.05673	0.0112297	0.0762555	0.235545	0.19011	0.212558	0.219886	0.235545	0.143188	0
		1		1	0.446219	0.276486	1.16118	0.883631	0.696968	0.703163	1.13345	1.16118	0.757299	0
			1	1	0.447797	0.648523	0.519566	0.407635	0.329786	0.268467	0.294285	0.648523	0.41658	0
	1	1	1		0.998633	0.850312	0.963462	0.860849	0.884536	1.18862	1.28042	1.28042	1.00383	0
	1	1		1	0.213861	0.117633	0.0755832	0.0954056	0.051218	0.0362923	0.0371623	0.213861	0.0895936	0
	1		1	1	0.0225323	0.936208	0.981447	0.758266	0.919322	1.14087	1.0811	1.14087	0.83425	0
		1	1	1	0.374563	0.374563	0.327184	0.246282	1.06352	1.54305	1.49006	1.54305	0.774175	2
	1	1	1	1	0.402156	0.240795	0.886655	0.88239	0.88239	0.684807	0.956748	0.956748	0.705135	0
KIRC	1	1			0.383698	0.901804	0.645974	0.508749	0.627424	0.570261	0.745799	0.901804	0.626244	0
	1		1		5.46852	6.44612	8.75945	8.33913	7.83565	12.8239	12.6536	12.8239	8.90378	7
	1			1	0.159385	0.281086	0.52533	0.410118	0.291766	0.289886	0.316966	0.52533	0.324934	0
		1	1		0.0753923	0.47889	0.542544	0.439383	0.414511	0.403905	0.293157	0.542544	0.378255	0
		1		1	2.21144	1.94002	1.52259	1.39178	1.1903	0.998299	0.891275	2.21144	1.44938	4
			1	1	0.589673	0.303774	0.151332	0.0910663	0.107503	0.232476	0.156377	0.589673	0.233172	0
	1	1	1		1.06384	0.714295	0.474791	0.912725	0.70465	0.714741	0.615779	1.06384	0.742974	0
	1	1		1	0.790115	0.592807	0.642849	0.473575	0.827199	1.32738	1.16375	1.32738	0.831095	1
	1		1	1	0.40767	0.311212	2.07111	1.91674	3.83938	3.99795	3.68601	3.99795	2.31858	5
		1	1	1	0.440726	0.217889	0.189647	0.172992	0.171421	0.354315	0.734399	0.734399	0.325913	0
	1	1	1	1	0.911446	0.728427	0.985384	0.748915	1.02389	0.865483	1.62818	1.62818	0.984532	1
LUAD	1	1			0.902124	0.520535	0.307575	0.179745	0.611349	0.948966	0.765389	0.948966	0.605098	0
	1		1		0.884616	0.58637	0.356456	0.83552	0.635654	0.592891	0.454084	0.884616	0.620799	0
	1			1	0.502838	0.221861	0.102432	0.0475928	0.0362468	0.0162152	0.0110052	0.502838	0.134027	0
		1	1		0.0174486	1.57927	1.38554	1.68095	1.8349	1.57685	1.38224	1.8349	1.35103	6
		1		1	2.00395	1.484	2.30109	2.1253	2.05484	1.8281	2.15245	2.30109	1.99282	7
			1	1	0.143414	0.0532393	0.0256549	0.0081118	0.0053546	0.00863987	0.016194	0.143414	0.0372297	0
	1	1	1		0.134872	0.835695	1.30036	1.21412	1.45308	1.36097	1.17168	1.45308	1.06725	2
	1	1		1	0.130699	0.0569903	0.573108	0.416813	0.334537	0.636076	0.490156	0.636076	0.376911	0
	1		1	1	1.04055	0.676763	0.506729	0.537543	0.49748	0.623219	0.478338	1.04055	0.622945	0
		1	1	1	0.0706308	0.0542688	0.50095	0.553297	0.449612	0.447783	0.351407	0.553297	0.34685	0
	1	1	1	1	1.36771	1.22144	0.978594	0.728822	0.552559	0.470185	0.378413	1.36771	0.813959	1
LUSC	1	1			0.40572	0.452249	0.311105	0.188344	0.111964	0.218589	0.46002	0.46002	0.306856	0
	1		1		0.519266	0.230852	0.109435	0.0806927	0.0392254	0.131442	0.0911381	0.519266	0.171721	0
	1			1	0.40652	0.30253	0.288426	0.227662	0.237147	0.31658	0.336593	0.40652	0.302208	0
		1	1		0.139585	0.0272868	0.111386	0.103807	0.102922	0.291564	0.47065	0.47065	0.178172	0
		1		1	0.50309	0.754402	0.888915	0.692403	0.661748	1.05937	0.964316	1.05937	0.789178	0
			1	1	0.116147	0.360426	0.194318	0.128868	0.0771302	0.193422	0.139138	0.360426	0.172778	0
	1	1	1		0.00921767	0.0150022	0.0365161	0.0503416	0.0363317	0.0717464	0.040943	0.0717464	0.037157	0
	1	1		1	0.0196392	0.171768	0.0759099	0.0359274	0.0488641	0.0286266	0.314403	0.314403	0.0993055	0
	1		1	1	0.142749	0.02914	0.294492	0.177146	0.128639	0.168978	0.138581	0.294492	0.154246	0
		1	1	1	0.2546	0.076065	0.226143	0.169159	0.126378	0.0871443	0.068984	0.2546	0.144068	0
	1	1	1	1	0.0419596	0.068527	0.399985	0.856504	0.884782	0.722843	0.566559	0.884782	0.50588	0
ACC	1	1			0.803814	0.847245	0.584486	0.39303	0.979736	0.787906	0.843756	0.979736	0.748568	0
	1		1		1.52187	2.3823	1.92553	2.43385	2.11747	1.97393	1.9861	2.43385	2.04872	7
	1			1	0.894609	0.507639	0.296434	0.759857	0.668891	1.30177	1.99828	1.99828	0.918212	2
		1	1		0.665813	0.369827	0.421127	0.757266	0.5782	0.427789	0.342996	0.757266	0.509003	0
		1		1	0.231783	0.54629	1.18722	0.94856	0.9565	1.66785	1.4507	1.66785	0.998415	2
			1	1	0.910426	0.519804	0.803272	1.39835	1.70072	2.03657	1.76516	2.03657	1.3049	4
	1	1	1		0.91836	0.937155	1.00883	0.772388	0.650589	0.545117	0.851112	1.00883	0.811937	0
	1	1		1	0.44045	0.741608	0.706724	1.38293	1.12408	0.917064	1.59363	1.59363	0.986642	2
	1		1	1	0.894609	0.507639	0.372748	1.12088	2.4158	3.14706	2.95258	3.14706	1.63019	3
		1	1	1	0.0397859	1.10616	0.847334	1.47496	1.89901	1.64734	1.49752	1.89901	1.21602	4
	1	1	1	1	0.243869	1.26128	1.21448	1.41777	1.47624	1.94419	2.35088	2.35088	1.41553	4
KIRP	1	1			0.490209	0.226886	0.626748	0.448258	0.306236	0.264864	0.189078	0.626748	0.364611	0
	1		1		0.357995	1.19093	0.932824	0.811845	0.611987	0.459179	0.338741	1.19093	0.671929	0
	1			1	0.507223	0.584704	0.3701	0.236875	0.246213	0.245185	0.212207	0.584704	0.343215	0
		1	1		0.0314411	0.540187	0.578255	0.938107	0.828745	0.715532	0.579551	0.938107	0.601688	0
		1		1	0.224735	0.65041	1.12548	1.0935	0.934904	0.984542	0.816566	1.12548	0.832876	0
			1	1	1.02043	0.733318	0.574862	0.490078	0.339372	0.498143	0.401769	1.02043	0.579711	0
	1	1	1		0.234914	0.207845	0.109093	0.100257	0.0506703	0.0818702	0.0586492	0.234914	0.120471	0
	1	1		1	0.201268	0.11175	0.279273	0.198468	0.160882	0.0970919	0.0593111	0.279273	0.158292	0
	1		1	1	0.360758	0.577699	0.483906	0.314814	0.224265	0.408878	1.5581	1.5581	0.561203	1
		1	1	1	0.305241	0.452558	0.382162	0.244991	0.302514	0.211633	0.751162	0.751162	0.378609	0
	1	1	1	1	1.13286	0.79047	0.525859	0.683601	0.615036	0.529372	0.406622	1.13286	0.669116	0
LIHC	1	1			0.0529808	0.0426389	0.106725	0.048229	0.0361109	0.0600019	0.0322626	0.106725	0.0541356	0
	1		1		0.208591	0.184097	0.913171	0.66734	0.596087	0.838048	1.05486	1.05486	0.637456	0
	1			1	0.286162	0.289546	0.365994	0.622193	0.453602	0.324198	0.242895	0.622193	0.369227	0
		1	1		0.0705805	0.0260479	0.155158	0.137218	0.150636	0.172162	0.161851	0.172162	0.124808	0
		1		1	0.40376	0.29348	0.145927	0.682297	0.875805	0.837277	0.683803	0.875805	0.560335	0
			1	1	1.6628	1.31628	1.02788	0.810116	1.67334	1.77566	1.74303	1.77566	1.42987	5
	1	1	1		0.0946153	0.0207111	0.0101057	0.302667	0.654777	0.513467	0.786607	0.786607	0.340421	0
	1	1		1	0.124888	0.213561	0.148274	0.448235	1.05504	0.999763	0.902672	1.05504	0.556061	0
	1		1	1	0.79721	2.29967	1.84894	1.84866	1.54013	1.29832	1.3283	2.29967	1.56589	5
		1	1	1	0.635844	0.311731	0.277921	0.339236	0.24289	0.195447	0.161051	0.635844	0.30916	0
	1	1	1	1	0.00492921	0.0113776	0.0357246	0.509608	1.12122	0.913276	0.928815	1.12122	0.503565	0
THYM	1	1			2.31843	1.72689	2.14081	1.76957	1.46728	1.21629	1.00598	2.31843	1.66361	5
	1		1		2.10242	2.02397	1.63097	4.30715	4.66354	4.35262	4.12494	4.66354	3.31509	7
	1			1	0.733661	1.36383	2.06094	2.03305	3.63131	3.35555	3.01358	3.63131	2.31313	6
		1	1		2.10242	1.54915	1.19009	1.34698	1.51979	4.15677	3.78264	4.15677	2.23541	6
		1		1	2.43861	2.00276	1.57728	1.7081	1.41084	1.16481	0.958906	2.43861	1.60876	5
			1	1	2.10242	1.61824	1.67245	1.72139	4.065	3.66762	3.31246	4.065	2.59423	7
	1	1	1		2.49991	2.09919	2.37031	2.02399	1.70261	2.34061	2.31406	2.49991	2.19295	7
	1	1		1	2.43861	2.00276	1.57753	1.90938	1.59676	1.33484	1.11979	2.43861	1.71138	6
	1		1	1	NA	NA	NA	NA	NA	NA	NA
		1	1	1	3.51325	3.12031	3.76436	3.29599	3.16315	2.82939	2.51199	3.76436	3.17121	7
	1	1	1	1	2.59922	2.18396	1.74438	1.45227	1.17753	1.04807	1.17476	2.59922	1.62574	4
Cancer	mRNA	miRNA	Methy	CNV	CIMLR
					C = 2	3	4	5	6	7	8	MAX	AVG	# of SIG
BRCA	1	1			3.44081	0.889822	1.69407	1.05342	0.595211	2.58033	1.58745	3.44081	1.69159	4
	1		1		0.215141	1.24948	0.67251	0.895413	0.677823	1.83683	1.18147	1.83683	0.961238	1
	1			1	3.53807	2.25639	1.57844	2.20866	1.38693	0.948249	0.993799	3.53807	1.84436	5
		1	1		1.35156	0.379502	1.18238	0.72202	1.09346	0.888303	0.652296	1.35156	0.895646	1
		1		1	1.56453	1.05855	0.375444	0.668405	0.607901	1.51134	0.669473	1.56453	0.922235	2
			1	1	0.465274	0.327031	1.19869	0.39695	1.09112	0.781614	0.575335	1.19869	0.690859	0
	1	1	1		1.28442	0.52487	1.47569	1.60489	1.49996	0.953218	2.17185	2.17185	1.35927	4
	1	1		1	1.61254	0.927153	0.518649	1.05022	1.13366	1.19881	1.74962	1.74962	1.17009	2
	1		1	1	0.64324	0.79363	1.59145	0.785681	1.62757	0.517388	0.826734	1.62757	0.969385	2
		1	1	1	1.43164	1.19478	0.52674	1.43845	2.27862	0.470792	3.13183	3.13183	1.49612	4
	1	1	1	1	2.01929	1.01391	0.318229	1.22647	1.53446	1.62847	1.27756	2.01929	1.28834	3
COAD	1	1			1.54071	1.5525	1.58091	0.457665	0.0707505	0.672911	1.17498	1.58091	1.0072	3
	1		1		0.0111058	0.491613	0.261601	0.143495	1.09589	0.709976	0.719173	1.09589	0.490407	0
	1			1	0.535273	1.01839	1.42413	0.691408	0.508715	0.564494	0.375212	1.42413	0.731089	1
		1	1		1.30287	0.632178	0.928121	0.0349636	0.653908	0.284893	1.16154	1.30287	0.714067	1
		1		1	0.790026	0.948236	0.469223	0.507431	0.519842	0.896891	0.211493	0.948236	0.620449	0
			1	1	0.359428	1.19779	1.40989	0.794338	1.53272	1.13382	0.939008	1.53272	1.05243	2
	1	1	1		1.31071	1.49837	1.30156	0.178008	0.0867553	1.18498	0.99389	1.49837	0.936325	3
	1	1		1	0.717644	1.1665	0.194658	0.0311978	0.973209	0.596339	0.35348	1.1665	0.576147	0
	1		1	1	0.230478	0.967023	1.32244	0.140984	2.36311	0.70411	1.46741	2.36311	1.02794	3
		1	1	1	0.831514	1.22628	0.382089	0.685653	0.764711	0.590161	0.32531	1.22628	0.686531	0
	1	1	1	1	0.515052	1.03754	0.421108	0.233681	1.02049	1.14801	0.480398	1.14801	0.693754	0
KIRC	1	1			2.45758	3.41	3.58664	3.37181	3.15769	3.04871	2.82692	3.58664	3.12276	7
	1		1		2.86249	8.55909	8.95078	6.54061	8.46725	6.65365	6.24872	8.95078	6.89751	7
	1			1	0.608431	1.52	1.19819	2.18104	1.5316	1.86508	1.70551	2.18104	1.51569	5
		1	1		2.26709	2.79079	4.09963	3.02567	1.76111	3.97588	4.40012	4.40012	3.18861	7
		1		1	1.56265	1.18706	1.31251	3.0017	3.48637	3.97777	2.75834	3.97777	2.46948	6
			1	1	0.0166403	1.22127	1.08985	1.29773	1.07665	0.965789	1.16387	1.29773	0.975972	0
	1	1	1		3.46829	5.86967	4.42481	4.23732	4.2668	3.26921	3.51693	5.86967	4.15043	7
	1	1		1	1.45072	1.15825	0.973171	3.19497	3.39603	2.53298	2.4407	3.39603	2.16383	5
	1		1	1	0.919126	0.395264	0.978547	1.53576	1.11658	1.24121	1.07137	1.53576	1.03684	1
		1	1	1	2.62586	1.13612	0.958426	2.72894	3.78833	2.93601	4.95078	4.95078	2.73207	5
	1	1	1	1	4.17849	1.11744	1.57506	2.17517	4.34582	2.85331	2.41507	4.34582	2.66577	6
LUAD	1	1			0.949449	0.987876	1.58921	1.49452	1.10383	1.93895	1.02568	1.93895	1.2985	3
	1		1		0.473604	0.534751	0.258617	0.96028	0.602744	1.04763	1.14054	1.14054	0.71688	0
	1			1	1.155	1.29916	1.3902	1.50833	1.05342	1.40059	3.31291	3.31291	1.58852	4
		1	1		1.67371	0.560982	2.21291	1.45904	1.75063	1.80398	2.38943	2.38943	1.69295	6
		1		1	1.64896	1.49391	2.31032	1.24212	0.885632	1.36766	1.50672	2.31032	1.49362	5
			1	1	0.460471	0.403714	0.318906	0.367144	0.955287	0.777057	0.746188	0.955287	0.575538	0
	1	1	1		1.20127	1.27297	1.70508	1.41297	2.38457	2.73153	3.77544	3.77544	2.06912	5
	1	1		1	1.42425	1.40245	0.489038	1.28746	1.69804	2.02934	2.33139	2.33139	1.52314	5
	1		1	1	1.10156	0.972147	0.358248	1.16455	0.828129	0.949186	0.553049	1.16455	0.846695	0
		1	1	1	2.4433	0.908283	0.918086	4.5867	0.908503	1.25257	1.03939	4.5867	1.72241	2
	1	1	1	1	1.62795	1.82069	2.05999	1.47499	0.60163	1.85102	0.935459	2.05999	1.48168	5
LUSC	1	1			0.461038	0.312414	0.250692	0.849237	0.369657	0.387254	0.214922	0.849237	0.406459	0
	1		1		0.414133	0.658641	0.588587	0.520597	0.421392	0.480503	0.338223	0.658641	0.488868	0
	1			1	0.0272464	0.488889	0.255904	0.736783	0.281674	0.116031	0.737233	0.737233	0.37768	0
		1	1		0.401601	0.237932	0.0507398	0.135282	0.0264441	0.0562981	0.255008	0.401601	0.166186	0
		1		1	0.436902	0.447721	0.0626209	0.129438	0.440739	0.345046	0.504399	0.504399	0.338124	0
			1	1	0.6198	0.100095	0.400159	0.537682	0.596911	0.650755	0.502377	0.650755	0.486826	0
	1	1	1		0.370873	0.048402	0.297784	0.406619	0.428722	0.701429	0.872636	0.872636	0.446638	0
	1	1		1	0.577476	0.476803	0.308155	0.372343	0.0584803	0.0721682	0.131998	0.577476	0.285346	0
	1		1	1	0.553243	0.6323	0.353102	0.137126	0.487687	0.418294	0.75923	0.75923	0.477283	0
		1	1	1	0.352442	0.310838	0.347844	0.278191	0.438808	0.311676	0.204988	0.438808	0.320684	0
	1	1	1	1	0.304157	0.161387	0.503523	0.0640792	0.0180813	0.0762217	0.0697605	0.503523	0.17103	0
ACC	1	1			3.71338	5.02136	4.47886	5.42829	5.22768	4.07779	4.82681	5.42829	4.68203	7
	1		1		2.62288	2.08236	3.18884	4.79048	2.55764	5.40782	4.22768	5.40782	3.55396	7
	1			1	1.5791	1.34833	2.83951	1.48847	1.73943	1.51801	4.6073	4.6073	2.16002	7
		1	1		3.53052	5.02136	5.11351	4.36452	4.40894	5.05601	6.56225	6.56225	4.8653	7
		1		1	2.25163	1.66515	2.41103	1.66538	2.16095	2.29255	2.70747	2.70747	2.16488	7
			1	1	1.88302	1.34833	1.18537	1.45523	1.53211	4.1707	4.19111	4.19111	2.25227	6
	1	1	1		2.4323	5.02136	4.68403	5.93554	5.4034	4.47496	5.66354	5.93554	4.80216	7
	1	1		1	3.18899	1.79102	3.06129	2.33871	2.30674	3.89261	2.73605	3.89261	2.75935	7
	1		1	1	1.88302	1.34833	1.99224	1.6517	1.93093	1.59056	4.08778	4.08778	2.06922	7
		1	1	1	3.37162	1.79102	1.92095	2.2262	2.19358	4.6517	4.88273	4.88273	3.0054	7
	1	1	1	1	3.18899	2.12935	2.11338	1.91749	3.87994	3.5797	5.27654	5.27654	3.15506	7
KIRP	1	1			0.109743	0.113627	0.041659	0.141591	0.131138	0.362606	0.328117	0.362606	0.175497	0
	1		1		0.842319	0.761406	0.434635	1.12128	0.563877	0.523483	0.406862	1.12128	0.664837	0
	1			1	0.0290894	0.797517	1.14282	0.824797	0.809222	0.366612	0.704896	1.14282	0.66785	0
		1	1		0.471243	0.181945	0.188887	0.394436	0.779943	0.485186	0.607655	0.779943	0.444185	0
		1		1	1.13317	1.49539	1.02784	1.62762	1.40094	1.45592	1.82905	1.82905	1.42428	5
			1	1	2.47477	1.03407	0.922432	1.53086	2.6256	2.0237	3.03515	3.03515	1.94951	5
	1	1	1		0.178006	0.283226	0.209646	0.0581519	0.197996	0.371951	0.308697	0.371951	0.229668	0
	1	1		1	1.94406	1.49539	1.08935	2.15036	1.6491	0.997222	0.942603	2.15036	1.46687	4
	1		1	1	0.066056	0.837683	0.517184	1.05052	0.0793755	0.601727	2.68414	2.68414	0.833812	1
		1	1	1	1.59531	1.84159	1.76979	1.59482	1.46076	2.19103	2.14821	2.19103	1.80022	7
	1	1	1	1	1.16826	1.71296	1.02784	2.05935	2.07363	1.30019	1.2702	2.07363	1.51606	3
LIHC	1	1			0.0359186	0.190703	0.0792229	0.050298	0.0330165	0.141336	0.316358	0.316358	0.120979	0
	1		1		0.25341	0.512014	0.105838	0.257476	0.150238	0.0762553	0.0242134	0.512014	0.197063	0
	1			1	0.738648	0.67523	0.41409	0.500406	1.2656	0.324276	0.827956	1.2656	0.67803	0
		1	1		0.10559	0.17079	0.229997	0.524967	0.667606	0.238858	0.247629	0.667606	0.312205	0
		1		1	0.950088	0.510131	0.344914	0.242159	0.108456	0.239557	0.359207	0.950088	0.393502	0
			1	1	0.823496	0.26762	0.600223	0.654045	1.18381	1.17862	1.00061	1.18381	0.815489	0
	1	1	1		0.246311	0.100579	0.300886	0.353442	0.0545832	0.643615	0.940635	0.940635	0.37715	0
	1	1		1	0.913035	0.534979	0.31232	0.0322305	0.242207	0.111981	0.245302	0.913035	0.341722	0
	1		1	1	0.264604	0.403259	0.265737	0.506346	0.631456	0.841999	0.413645	0.841999	0.475292	0
		1	1	1	0.301268	0.759996	0.305497	0.502957	0.186865	0.510572	0.38374	0.759996	0.421556	0
	1	1	1	1	0.361707	0.422808	0.260278	0.107699	0.0941001	0.0475442	1.474	1.474	0.395449	1
THYM	1	1			1.72473	1.78945	1.46639	1.8213	1.29009	2.03114	1.56717	2.03114	1.67004	6
	1		1		2.37543	1.82674	1.85071	1.6984	1.36917	0.90287	0.649432	2.37543	1.52468	5
	1			1	1.71213	2.92831	2.17538	2.24322	2.47542	2.15693	1.87782	2.92831	2.22417	7
		1	1		2.17878	2.20272	1.75998	2.41866	1.5202	1.28692	1.52184	2.41866	1.8413	6
		1		1	2.30772	3.04418	1.61188	2.22448	2.23711	1.89042	1.54048	3.04418	2.12233	7
			1	1	1.39326	1.23285	2.38485	2.45978	2.47551	2.22649	1.95636	2.47551	2.01844	6
	1	1	1		1.72473	1.8883	1.46639	1.8213	0.924351	2.22662	2.61132	2.61132	1.809	6
	1	1		1	2.17267	3.13339	2.5809	2.45362	2.23713	1.76311	1.4653	3.13339	2.25802	7
	1		1	1	2.05446	1.51965	2.12521	2.34667	2.34919	1.65022	2.37927	2.37927	2.06067	7
		1	1	1	2.35768	3.13339	2.58393	2.17314	1.95687	2.0206	1.62511	3.13339	2.26439	7
	1	1	1	1	2.43509	3.83823	2.80598	3.06243	2.192	1.66276	1.55746	3.83823	2.50771	7
Cancer	mRNA	miRNA	Methy	CNV	MultiNMF
					C = 2	3	4	5	6	7	8	MAX	AVG	# of SIG
BRCA	1	1			1.85744	2.30808	1.12556	0.864779	2.54647	2.5778	2.29384	2.5778	1.93914	5
	1		1		0.171518	1.21322	1.31749	1.55873	1.29466	0.821794	1.14311	1.55873	1.07436	2
	1			1	1.39169	1.1899	1.62888	1.2052	1.43003	0.903474	2.67433	2.67433	1.48907	4
		1	1		1.15228	0.326333	0.800181	1.18239	1.32609	0.858609	1.21576	1.32609	0.980235	1
		1		1	0.918912	0.543623	0.502421	0.750036	1.02073	1.4644	2.56215	2.56215	1.1089	2
			1	1	0.0532649	0.149767	0.463787	0.0803688	1.23987	1.22299	0.469551	1.23987	0.525656	0
	1	1	1		2.44942	1.08843	0.883302	1.92578	1.99654	3.58073	2.449	3.58073	2.05331	5
	1	1		1	2.20269	1.72776	0.929536	1.40107	1.84717	3.19377	3.9673	3.9673	2.18133	6
	1		1	1	2.2278	0.941545	1.30008	2.74419	1.15913	1.08367	1.10173	2.74419	1.5083	2
		1	1	1	1.0629	0.581672	1.34141	2.75109	2.27189	1.45253	1.81948	2.75109	1.61157	5
	1	1	1	1	1.92103	1.14583	0.644325	2.96797	1.41717	2.06401	2.04381	2.96797	1.74345	5
COAD	1	1			1.5611	0.597352	0.294222	0.701825	0.233808	0.291618	0.492842	1.5611	0.59611	1
	1		1		0.0208296	0.58466	0.600809	0.528277	0.260279	0.128285	1.21915	1.21915	0.47747	0
	1			1	0.17569	0.654956	0.610821	0.658784	1.4885	0.12916	0.167044	1.4885	0.554994	1
		1	1		1.22612	0.627066	0.342924	0.814922	1.23129	0.238323	0.488234	1.23129	0.709839	0
		1		1	1.17671	0.559067	1.56776	0.554174	0.332145	0.126381	1.08452	1.56776	0.771537	1
			1	1	0.0540324	0.181032	0.0995964	0.108717	0.0405368	0.265471	0.104337	0.265471	0.12196	0
	1	1	1		1.196	0.487634	0.479953	0.752904	0.443408	0.751794	0.290665	1.196	0.628908	0
	1	1		1	1.21922	0.154229	0.927913	1.1187	0.215733	0.516899	1.03952	1.21922	0.741745	0
	1		1	1	0.146877	0.898219	0.640254	0.31075	0.472109	0.341794	0.80859	0.898219	0.516942	0
		1	1	1	1.22612	0.611465	0.227121	0.468577	0.136703	0.558321	0.129237	1.22612	0.479649	0
	1	1	1	1	1.11434	0.459965	0.783543	0.422224	0.708387	0.282336	0.924982	1.11434	0.670825	0
KIRC	1	1			6.65956	10.1024	7.1986	9.8962	10.6615	7.91364	7.67778	10.6615	8.5871	7
	1		1		7.36653	8.64975	7.1296	8.60033	7.71444	9.01233	6.72354	9.01233	7.88522	7
	1			1	7.86967	10.0521	8.42481	7.14448	8.1798	9.5784	7.9914	10.0521	8.46295	7
		1	1		5.68403	8.47756	5.24033	7.91364	5.0013	2.88593	4.32975	8.47756	5.64751	7
		1		1	4.11238	5.05552	5.74715	6.22768	7.05306	4.72354	5.63639	7.05306	5.50796	7
			1	1	3.76258	3.79418	2.99502	6.79317	6.73518	6.95468	9.56703	9.56703	5.80026	7
	1	1	1		1.44896	11.9469	10.1858	10.4449	10.248	10.2716	8.54061	11.9469	9.01239	7
	1	1		1	5.29073	9.27984	10	10.5575	8.31426	10.3507	8.43415	10.5575	8.8896	7
	1		1	1	6.12263	7.45842	6.37779	7.94692	7.22475	8.32606	8.41117	8.41117	7.40968	7
		1	1	1	0.757247	2.15802	8.36856	5.5867	6.91364	7.3098	4.81531	8.36856	5.1299	6
	1	1	1	1	8.35164	8.70997	9.60906	10.3288	9.60555	9.26122	7.93554	10.3288	9.11454	7
LUAD	1	1			1.5227	1.66244	1.84505	2.16338	2.18791	1.74455	1.87234	2.18791	1.85691	7
	1		1		2.53405	1.34144	3.79581	2.90594	4.20831	3.45656	7.50724	7.50724	3.67848	7
	1			1	2.37648	2.37369	2.21342	2.14882	2.30727	2.29818	1.32956	2.37648	2.14963	7
		1	1		1.24413	2.4804	1.11606	1.20377	2.11707	1.41438	1.35555	2.4804	1.56162	4
		1		1	1.23944	1.15566	2.32355	1.59503	1.91116	1.49245	1.08844	2.32355	1.54367	4
			1	1	0.149885	3.31137	0.517445	1.05868	0.832636	0.927053	2.41067	3.31137	1.31539	2
	1	1	1		2.11124	1.33839	2.51018	3.84	2.58617	1.9177	2.49978	3.84	2.40049	7
	1	1		1	2.01552	1.6651	1.58564	1.67777	2.17084	1.51535	1.71625	2.17084	1.76378	7
	1		1	1	2.76115	2.08948	2.55731	2.68435	2.32428	2.88211	2.77615	2.88211	2.58212	7
		1	1	1	1.225	1.42168	1.8198	1.29147	2.18162	1.96138	0.826983	2.18162	1.53256	4
	1	1	1	1	2.25514	2.89048	2.91923	2.58982	2.22522	1.95926	5.53018	5.53018	2.9099	7
LUSC	1	1			0.270782	0.517464	0.723057	1.31654	1.35559	0.14884	0.215341	1.35559	0.649659	2
	1		1		0.940159	0.658767	0.521847	0.699792	0.707551	0.421161	0.676787	0.940159	0.660866	0
	1			1	0.875196	1.0518	0.586678	1.10559	1.15619	0.655855	0.379498	1.15619	0.830114	0
		1	1		0.334835	0.0490419	0.101043	0.0980794	0.750671	0.754346	0.641294	0.754346	0.389902	0
		1		1	0.415312	0.311988	0.41775	0.412364	0.324287	0.45164	0.818424	0.818424	0.450252	0
			1	1	0.0215922	0.768042	0.455756	0.280404	0.162287	0.448387	0.859788	0.859788	0.428037	0
	1	1	1		0.377559	0.258092	0.673152	0.0753025	0.800481	0.58161	0.372712	0.800481	0.448415	0
	1	1		1	0.403083	0.427692	0.365441	0.689292	1.28752	0.520704	1.19547	1.28752	0.698458	0
	1		1	1	1.04404	0.369193	0.498241	0.736226	1.27754	0.349402	0.869164	1.27754	0.734829	0
		1	1	1	0.248976	0.089943	0.048161	0.586718	0.677033	0.538386	0.0967041	0.677033	0.32656	0
	1	1	1	1	0.299742	0.697755	0.963178	0.178304	1.03212	0.507827	0.916588	1.03212	0.656503	0
ACC	1	1			1.82029	3.51324	3.94543	3.88413	4.24872	3.71984	5.14327	5.14327	3.75356	7
	1		1		8.20135	3.14793	3.05067	3.11011	3.83598	3.50356	4.48545	8.20135	4.19072	7
	1			1	5.4389	2.25595	1.82978	2.62491	4.56067	4.51286	9.51145	9.51145	4.39065	7
		1	1		1.41207	4.68613	3.12713	6.19246	3.96692	7.9431	4.36151	7.9431	4.52705	7
		1		1	1.53339	3.7232	3.5636	3.17884	4.10791	6.24565	5.21042	6.24565	3.93757	7
			1	1	0.90627	3.38654	2.51214	3.25217	1.88916	2.39642	2.52665	3.38654	2.40991	6
	1	1	1		2.00993	4.6925	4.29073	3.9836	3.31071	5.36856	5.66555	5.66555	4.1888	7
	1	1		1	3.13831	3.39754	4.05998	4.0013	4.28904	2.36335	6.22841	6.22841	3.92542	7
	1		1	1	6.24413	2.77141	3.68258	1.8121	4.1945	2.22067	3.36779	6.24413	3.47045	7
		1	1	1	1.41207	3.7232	4.66959	3.11573	3.18835	4.51713	7.2426	7.2426	3.98124	7
	1	1	1	1	2.9256	4.51999	3.56306	3.60279	3.95048	5.21968	7.50585	7.50585	4.46963	7
KIRP	1	1			0.307732	0.0733028	0.0369071	0.142228	0.066432	0.0700386	0.0234306	0.307732	0.102867	0
	1		1		0.47226	0.131503	0.127297	0.212127	0.216532	0.332478	0.0554011	0.47226	0.221085	0
	1			1	0.0768319	0.0280392	0.0994007	0.354923	0.310069	0.362197	0.115068	0.362197	0.192361	0
		1	1		0.205105	0.0358274	0.216725	0.424674	0.156044	0.0324568	0.685723	0.685723	0.250937	0
		1		1	0.147451	0.0617116	0.121966	0.0819307	0.107278	0.0449679	0.538034	0.538034	0.15762	0
			1	1	0.328748	0.435043	1.99157	1.1952	0.928958	0.783024	0.972673	1.99157	0.947888	1
	1	1	1		0.662208	0.0820021	1.44533	0.336834	0.592726	0.136741	0.109395	1.44533	0.480748	1
	1	1		1	0.239548	0.00637722	0.0398714	0.7726	0.0611534	0.324405	0.00842174	0.7726	0.207482	0
	1		1	1	0.104983	0.0194868	0.220483	0.0105602	0.0797111	0.272738	1.38899	1.38899	0.299564	1
		1	1	1	0.323025	0.0202543	0.380099	0.622097	0.158812	0.138973	0.631905	0.631905	0.325023	0
	1	1	1	1	0.86201	0.0217054	0.680512	0.0717098	0.44891	0.145968	0.338158	0.86201	0.366996	0
LIHC	1	1			0.365038	0.267507	0.18894	0.0792731	0.305472	0.11968	0.0685453	0.365038	0.199208	0
	1		1		0.410094	0.0434421	0.187758	0.182399	0.359658	0.238189	0.290221	0.410094	0.244537	0
	1			1	0.592913	0.588411	0.387602	0.512713	0.763113	0.055001	0.132991	0.763113	0.433249	0
		1	1		0.474138	0.162385	0.150271	0.0383341	0.502807	0.998388	0.635779	0.998388	0.423157	0
		1		1	0.195802	0.223656	0.257868	0.0342162	0.272802	0.0705921	0.968285	0.968285	0.289032	0
			1	1	0.463204	0.350729	0.231687	0.0415612	0.394145	0.0886777	0.0984372	0.463204	0.238349	0
	1	1	1		0.229791	0.331381	0.349436	0.396035	0.191815	0.135243	0.540139	0.540139	0.310549	0
	1	1		1	0.0328011	0.108522	0.245962	0.115698	0.302624	0.386635	0.154922	0.386635	0.192452	0
	1		1	1	0.363251	0.366765	0.151945	0.24067	0.235186	0.263076	0.425893	0.425893	0.292398	0
		1	1	1	0.236553	0.464876	0.172213	0.189631	0.114439	0.0705251	1.69099	1.69099	0.41989	1
	1	1	1	1	0.166917	0.156809	0.666463	0.22922	0.22124	0.614223	0.0571833	0.666463	0.301722	0
THYM	1	1			1.22624	1.43481	1.4136	0.462008	1.1695	1.04475	1.22442	1.43481	1.13933	2
	1		1		0.186599	1.26274	1.99011	0.714214	2.96586	2.63003	2.04076	2.96586	1.68433	4
	1			1	0.0877985	1.07905	1.0639	1.10156	1.83848	2.72022	2.28858	2.72022	1.45423	3
		1	1		1.1883	1.37009	1.17203	1.50925	1.21572	0.785455	1.44068	1.50925	1.24022	3
		1		1	1.20776	1.36873	1.13582	1.10802	0.817493	0.812905	0.387594	1.36873	0.976903	1
			1	1	2.22498	2.31963	2.03846	1.30355	1.24993	1.32912	1.06486	2.31963	1.64722	5
	1	1	1		1.16922	1.34993	0.657006	0.559622	0.485985	1.11899	1.25396	1.34993	0.942101	1
	1	1		1	1.16922	1.30927	0.581565	1.02086	0.89048	1.26592	1.24456	1.30927	1.06884	1
	1		1	1	0.0806657	1.24082	1.53964	1.21407	1.41889	1.65791	0.97503	1.65791	1.161	3
		1	1	1	1.20776	1.37009	1.17284	1.14543	1.33903	1.21355	1.10981	1.37009	1.22264	2
	1	1	1	1	1.16922	1.45995	0.825646	0.893956	0.481658	0.589234	1.07606	1.45995	0.927962	1
Cancer	mRNA	miRNA	Methy	CNV	Subtype-GAN
					C = 2	3	4	5	6	7	8	MAX	AVG	# of SIG
BRCA	1	1			3.62595	3.39811	0.546988	1.53311	1.21291	1.86934	3.1473	3.62595	2.19053	5
	1		1		0.439877	0.710036	0.423755	0.741681	0.644225	0.143405	0.0717774	0.741681	0.453537	0
	1			1	0.204745	2.00162	1.41406	1.58992	1.23985	1.06968	1.51776	2.00162	1.29109	4
		1	1		0.773332	0.930179	0.391834	0.0923209	0.0374796	0.336216	0.0172157	0.930179	0.368368	0
		1		1	1.2803	0.679565	0.727807	0.166838	0.438499	1.54756	0.968555	1.54756	0.829874	1
			1	1	1.25261	0.91104	0.504517	1.17427	0.445555	0.863427	0.313774	1.25261	0.780741	0
	1	1	1		0.942508	0.731364	0.756848	1.3789	0.798117	0.942218	2.09453	2.09453	1.09207	2
	1	1		1	2.01148	1.81328	2.18261	1.22278	0.914625	1.21891	0.697372	2.18261	1.43729	3
	1		1	1	1.10783	1.12346	1.1505	0.819059	0.793767	0.36352	0.407795	1.1505	0.823703	0
		1	1	1	1.08336	1.2787	1.36229	3.71783	2.23256	1.20833	1.36046	3.71783	1.74908	4
	1	1	1	1	1.28843	1.44686	1.0815	2.6184	1.74603	1.61027	3.01777	3.01777	1.82989	5
COAD	1	1			0.690008	0.267189	0.665738	0.296809	0.124395	0.150696	0.0769227	0.690008	0.324537	0
	1		1		0.392225	0.787528	0.354267	0.483405	0.422662	0.414858	2.08451	2.08451	0.705636	1
	1			1	0.633043	0.736363	2.07278	1.40043	1.22153	1.53632	1.77246	2.07278	1.33899	4
		1	1		0.0546535	0.3031	0.145118	0.184342	0.405858	0.557179	0.171582	0.557179	0.260262	0
		1		1	0.0463577	0.0269065	0.187157	0.231369	0.0624575	0.156815	0.113588	0.231369	0.117807	0
			1	1	0.0757294	0.188156	0.214765	0.639254	0.482575	0.913941	0.651659	0.913941	0.452297	0
	1	1	1		0.226444	0.39966	1.1715	0.39989	0.247491	0.384806	0.680323	1.1715	0.501445	0
	1	1		1	1.50392	0.812019	0.762982	0.284279	0.351941	0.37003	0.502168	1.50392	0.655334	1
	1		1	1	0.453876	0.470228	1.75612	1.71461	1.27724	0.319821	0.992693	1.75612	0.997797	2
		1	1	1	0.6015	0.412654	0.591324	0.109797	0.595353	0.406541	2.17664	2.17664	0.699116	1
	1	1	1	1	0.557112	1.05253	2.45638	3.31173	1.84181	1.89949	1.19765	3.31173	1.75953	4
KIRC	1	1			1.93362	5.74473	6.6925	4.28988	6.383	7.4034	5.93181	7.4034	5.48271	7
	1		1		3.59111	5.33819	5.0348	4.08513	5.84466	6.5867	4.94692	6.5867	5.06107	7
	1			1	2.94349	1.16023	5.12378	4.56703	6.6968	3.15604	3.81711	6.6968	3.9235	6
		1	1		6.50585	4.76447	3.69245	5.20901	2.61221	4.97469	6.15428	6.50585	4.84471	7
		1		1	4.22841	2.82185	1.79528	0.992188	1.44648	2.08106	0.983401	4.22841	2.04981	5
			1	1	0.239407	9.13549	8.81531	3.93514	8.46218	8.5817	8.77211	9.13549	6.84876	6
	1	1	1		6.12148	8.21254	8.63264	8.61439	8.19382	8.24718	7.56864	8.63264	7.94153	7
	1	1		1	3.29215	4.18509	6.65758	7.19382	6.29585	4.4318	5.61979	7.19382	5.3823	7
	1		1	1	5.64016	6.55596	5.76195	5.98716	7.69465	7.44855	9.17718	9.17718	6.89509	7
		1	1	1	3.55601	4.68194	6.13966	8.42251	10.2306	8.11351	4.16494	10.2306	6.47274	7
	1	1	1	1	0.729665	0.904879	1.00845	1.50268	0.944847	1.79666	1.58368	1.79666	1.21012	3
LUAD	1	1			1.61386	1.32152	0.83105	1.14986	4.29158	2.29752	1.10441	4.29158	1.8014	4
	1		1		3.72302	2.03916	2.88903	1.73646	2.80829	2.34822	2.7259	3.72302	2.61001	7
	1			1	3.63784	4.25026	2.39744	3.50049	2.58071	11.7352	9.23433	11.7352	5.33375	7
		1	1		1.11438	0.252069	1.29171	2.94715	3.11488	2.05481	2.32217	3.11488	1.87102	4
		1		1	0.820735	0.40311	1.45663	0.725812	0.640851	1.18179	1.05419	1.45663	0.897589	1
			1	1	0.0506485	0.0326779	0.131392	0.190415	0.163087	0.887293	1.10684	1.10684	0.36605	0
	1	1	1		3.35721	2.55893	4.08407	4.08672	4.5986	3.51082	4.3279	4.5986	3.78918	7
	1	1		1	2.69687	3.23923	3.65769	3.61646	2.52748	8.1463	9.5867	9.5867	4.78153	7
	1		1	1	3.09963	1.77398	2.09548	6.15864	3.87943	5.08145	3.06312	6.15864	3.5931	7
		1	1	1	1.80861	1.44215	1.67327	0.726707	0.964627	0.744785	0.691678	1.80861	1.15026	3
	1	1	1	1	0.250933	1.01114	2.29898	2.48206	1.81378	3.64894	3.53385	3.64894	2.14853	5
LUSC	1	1			0.897683	0.700105	1.10251	0.88994	1.37921	1.01589	0.488437	1.37921	0.924826	1
	1		1		0.784375	0.209363	0.0888058	0.12723	0.0124396	0.126564	0.487232	0.784375	0.262287	0
	1			1	1.28992	0.989664	0.835051	0.67302	0.840344	0.977219	0.82744	1.28992	0.918951	0
		1	1		1.09387	0.501591	0.613048	0.446423	1.02921	0.533125	1.11328	1.11328	0.761507	0
		1		1	0.432048	0.288346	0.496987	0.535779	0.321227	0.453171	0.946122	0.946122	0.49624	0
			1	1	0.0983108	0.315155	0.623467	0.430301	0.755795	0.511302	0.614206	0.755795	0.478362	0
	1	1	1		1.38309	0.355739	0.428429	0.0798755	0.653432	0.463247	0.147163	1.38309	0.501567	1
	1	1		1	0.507988	0.531469	0.822786	0.60954	0.162139	0.227429	0.248732	0.822786	0.444298	0
	1		1	1	1.16848	0.632727	0.424707	0.351858	0.41013	0.430817	0.520899	1.16848	0.562802	0
		1	1	1	0.000259791	0.0115578	0.495117	0.400118	0.56601	0.660068	0.505703	0.660068	0.376976	0
	1	1	1	1	0.293177	0.756103	1.04073	0.88666	0.505841	0.147109	0.392038	1.04073	0.574523	0
ACC	1	1			1.87112	2.13669	3.03911	2.72371	2.04279	2.53592	9.57675	9.57675	3.41801	7
	1		1		5.64397	1.0741	1.35604	2.06562	3.03271	2.48259	1.56049	5.64397	2.45936	6
	1			1	2.95175	2.1414	2.53374	1.91456	5.0575	4.40671	3.05143	5.0575	3.15101	7
		1	1		1.8433	1.42562	3.55541	1.72167	2.12938	1.79476	2.26284	3.55541	2.10471	7
		1		1	2.14851	2.11025	2.15371	1.4996	1.77076	1.49435	4.15802	4.15802	2.19074	7
			1	1	0.324258	0.0954844	0.806236	0.822947	0.863836	3.34203	7.42366	7.42366	1.95406	2
	1	1	1		4.0752	5.91009	6.57025	2.51433	2.46722	2.57604	2.6536	6.57025	3.82382	7
	1	1		1	1.84432	0.42721	0.873484	3.20149	0.915315	1.36832	2.15958	3.20149	1.54139	4
	1		1	1	1.36509	4.65561	4.62342	3.40586	4.24336	4.20273	3.51306	4.65561	3.71559	7
		1	1	1	2.47568	1.88295	1.10269	2.49547	2.16116	2.01112	1.94784	2.49547	2.01099	6
	1	1	1	1	0.0222115	1.57815	0.55679	0.835052	7.72584	8.15243	6.73049	8.15243	3.65728	4
KIRP	1	1			0.697831	0.303216	0.12702	0.429419	0.0391898	0.0899883	0.240625	0.697831	0.275327	0
	1		1		0.0468999	0.0321801	0.97524	0.0777987	0.219295	0.361632	1.93362	1.93362	0.520952	1
	1			1	0.684672	1.1007	1.47699	1.31649	1.30844	3.26955	3.73208	3.73208	1.84127	5
		1	1		0.0901779	0.898961	0.371278	0.269893	0.239739	0.254955	0.0527873	0.898961	0.311113	0
		1		1	0.179378	1.41685	0.115348	0.180562	1.6439	1.27374	1.51568	1.6439	0.903636	3
			1	1	2.04214	1.02728	1.8457	2.88388	0.571451	2.53182	0.895329	2.88388	1.68537	4
	1	1	1		0.0122522	0.0340245	0.151485	0.450277	0.265065	0.048379	0.29084	0.450277	0.178903	0
	1	1		1	1.06679	0.79907	1.31958	1.31064	0.529266	0.243885	0.300206	1.31958	0.795634	2
	1		1	1	0.612735	0.220414	2.17513	2.4486	1.93311	4.75449	2.67488	4.75449	2.11705	5
		1	1	1	0.94264	0.60022	0.649818	0.320305	0.417791	0.208397	2.25295	2.25295	0.770303	1
	1	1	1	1	2.64952	0.849058	1.45584	2.50212	2.01223	1.43022	3.62819	3.62819	2.07531	6
LIHC	1	1			0.164137	0.37834	0.0385778	0.0759545	0.3445	0.409208	0.483661	0.483661	0.270625	0
	1		1		0.189557	0.0290629	0.4048	0.391993	0.0691808	0.0771589	0.107867	0.4048	0.181374	0
	1			1	0.334503	0.0201896	0.175577	0.113963	0.117436	0.163685	0.0396584	0.334503	0.137859	0
		1	1		0.106958	0.0449335	0.125933	0.403802	0.119391	0.514064	0.207664	0.514064	0.217535	0
		1		1	0.552157	0.839918	0.293593	0.743147	0.294237	0.340473	0.362229	0.839918	0.489393	0
			1	1	0.894368	1.00605	1.30047	0.245346	0.741883	1.32014	0.778618	1.32014	0.898125	1
	1	1	1		0.0333104	0.0147929	0.193662	0.200579	0.281759	0.0763036	0.720324	0.720324	0.217247	0
	1	1		1	0.308438	0.351419	0.0800369	0.139153	0.469054	0.107812	0.0534554	0.469054	0.215624	0
	1		1	1	0.698196	0.717869	0.490348	0.78811	0.534223	0.903636	0.476694	0.903636	0.658439	0
		1	1	1	0.149923	0.269274	0.300055	1.09343	0.430028	0.47382	0.072937	1.09343	0.398496	0
	1	1	1	1	1.26432	0.454594	0.15465	1.33711	0.247221	0.394682	0.600548	1.33711	0.636161	1
THYM	1	1			2.34407	1.9603	1.69597	5.04721	4.57512	2.23025	2.98369	5.04721	2.97666	7
	1		1		1.95187	1.71324	1.47083	2.20598	4.86967	2.8956	1.91511	4.86967	2.43176	7
	1			1	1.73	1.67028	2.95508	3.70758	1.69963	1.15261	1.39275	3.70758	2.04399	6
		1	1		2.35827	2.06	1.65314	1.76816	1.46551	0.881593	0.953296	2.35827	1.59142	5
		1		1	2.73795	2.35979	3.00806	2.57672	2.09476	1.51546	0.515359	3.00806	2.11544	6
			1	1	1.27472	0.779091	0.387971	0.295023	0.185875	1.11507	1.98511	1.98511	0.86041	1
	1	1	1		0.908595	1.09993	1.89722	1.88748	1.19064	1.48361	0.879157	1.89722	1.33523	3
	1	1		1	1.61601	1.29799	1.57925	1.05198	1.44387	1.22592	0.68551	1.61601	1.2715	3
	1		1	1	1.5973	2.35299	1.51992	1.37323	0.427871	0.47514	0.744472	2.35299	1.21299	4
		1	1	1	2.82784	1.37197	1.13918	2.45048	2.42281	1.03602	1.4381	2.82784	1.81234	5
	1	1	1	1	2.63628	2.12585	2.19387	0.96917	1.0415	2.44713	1.54217	2.63628	1.85085	5
Cancer	mRNA	miRNA	Methy	CNV	PINS
BRCA	1	1			1.32126
	1		1		2.75092
	1			1	3.27887
		1	1		11.8601
		1		1	2.34531
			1	1	2.44897
	1	1	1		2.99259
	1	1		1	2.62804
	1		1	1	2.85961
		1	1	1	1.19852
	1	1	1	1	3.02535
COAD	1	1			1.31637
	1		1		0.352505
	1			1	1.06944
		1	1		1.67608
		1		1	3.92461
			1	1	0.269161
	1	1	1		1.34206
	1	1		1	4.6517
	1		1	1	1.06944
		1	1	1	1.35603
	1	1	1	1	1.84508
KIRC	1	1			8.57675
	1		1		4.11126
	1			1	2.47012
		1	1		10.6308
		1		1	3.62549
			1	1	0.130006
	1	1	1		4.11126
	1	1		1	4.11126
	1		1	1	0.240434
		1	1	1	4.91364
	1	1	1	1	2.8076
LUAD	1	1			1.88044
	1		1		5.39469
	1			1	0.891504
		1	1		3.89225
		1		1	1.09665
			1	1	1.43502
	1	1	1		0.684069
	1	1		1	1.0364
	1		1	1	1.1292
		1	1	1	0.351974
	1	1	1	1	1.93012
LUSC	1	1			3.643
	1		1		0.378659
	1			1	0.457876
		1	1		0.0611349
		1		1	12.7696
			1	1	0.239788
	1	1	1		0.351873
	1	1		1	0.209459
	1		1	1	0.943813
		1	1	1	0.763479
	1	1	1	1	0.0275938
ACC	1	1			1.3561
	1		1		1.55537
	1			1	1.75321
		1	1		1.97254
		1		1	2.19648
			1	1	1.8782
	1	1	1		2.40175
	1	1		1	1.59991
	1		1	1	0.362775
		1	1	1	1.59991
	1	1	1	1	2.08213
KIRP	1	1			0.283456
	1		1		0.586017
	1			1	4.74958
		1	1		0.452326
		1		1	2.28053
			1	1	2.28053
	1	1	1		1.52864
	1	1		1	0.452326
	1		1	1	2.28053
		1	1	1	4.97881
	1	1	1	1	0.512086
LIHC	1	1			0.423871
	1		1		0.335671
	1			1	0.982387
		1	1		0.813574
		1		1	0.685805
			1	1	0.251209
	1	1	1		0.323499
	1	1		1	0.164001
	1		1	1	0.0584453
		1	1	1	0.323499
	1	1	1	1	0.323499
THYM	1	1			1.93087
	1		1		1.04463
	1			1	1.93071
		1	1		1.14836
		1		1	2.60544
			1	1	1.38264
	1	1	1		1.00803
	1	1		1	2.33881
	1		1	1	1.93071
		1	1	1	2.33881
	1	1	1	1	1.81069

## Sheet: Dataset #1 Silhouette Com.
Dataset #1 Complete Datasets Silhouette Coefficient
The silhouette coefficients in this sheet were calculated in the integrated space.
Cancer	mRNA	miRNA	Methy	CNV	iClusterBayes
					2	3	4	5	6	7	8	MAX	AVG
BRCA	1	1			0.616314	0.376835	0.30932	0.214754	0.224982	0.176553	0.166189	0.616314	0.29785
	1		1		0.847148	0.474631	0.313874	0.232484	0.209018	0.205021	0.169123	0.847148	0.350186
	1			1	0.696024	0.442263	0.313067	0.251654	0.198739	0.167511	0.168514	0.696024	0.319682
		1	1		0.852181	0.400524	0.327134	0.251207	0.288689	0.232886	0.179844	0.852181	0.361781
		1		1	0.685587	0.448128	0.346448	0.237916	0.242462	0.151935	0.178329	0.685587	0.327258
			1	1	0.845932	0.452457	0.351579	0.287496	0.222602	0.201743	0.173306	0.845932	0.362159
	1	1	1		0.847165	0.399569	0.330095	0.23683	0.231735	0.197275	0.166703	0.847165	0.344196
	1	1		1	0.697975	0.439391	0.307208	0.248572	0.227516	0.175031	0.141399	0.697975	0.319585
	1		1	1	0.49671	0.468816	0.329075	0.309376	0.209386	0.207279	0.156608	0.49671	0.311036
		1	1	1	0.845885	0.423543	0.38293	0.29264	0.249356	0.197626	0.1731	0.845885	0.36644
	1	1	1	1	0.495758	0.479421	0.355415	0.257759	0.2361	0.153249	0.186004	0.495758	0.309101
COAD	1	1			0.548894	0.323622	0.303839	0.25389	0.192264	0.178797	0.165308	0.548894	0.280945
	1		1		0.585737	0.370426	0.306923	0.222632	0.190488	0.165314	0.167197	0.585737	0.286959
	1			1	0.62686	0.401207	0.289543	0.254817	0.204481	0.205963	0.221527	0.62686	0.314914
		1	1		0.58129	0.344505	0.234711	0.211888	0.211088	0.183143	0.16432	0.58129	0.275849
		1		1	0.630888	0.441828	0.356535	0.315903	0.265052	0.228272	0.258334	0.630888	0.356687
			1	1	0.582842	0.391859	0.2637	0.22324	0.185335	0.160363	0.257435	0.582842	0.294968
	1	1	1		0.585089	0.363787	0.31967	0.222375	0.197671	0.168355	0.149011	0.585089	0.286565
	1	1		1	0.626031	0.374224	0.291344	0.251348	0.232926	0.197165	0.189036	0.626031	0.308868
	1		1	1	0.600763	0.400486	0.299988	0.265193	0.176754	0.175114	0.18152	0.600763	0.299974
		1	1	1	0.582969	0.386085	0.300283	0.228539	0.194299	0.172906	0.159342	0.582969	0.289203
	1	1	1	1	0.600977	0.392121	0.322475	0.252426	0.194695	0.174917	0.153953	0.600977	0.298795
KIRC	1	1			0.599383	0.371039	0.271068	0.231373	0.208362	0.184866	0.176071	0.599383	0.291737
	1		1		0.555925	0.381109	0.320863	0.194547	0.193232	0.171126	0.188043	0.555925	0.286406
	1			1	0.606723	0.486599	0.343225	0.297137	0.209741	0.234899	0.164278	0.606723	0.334658
		1	1		0.54798	0.315647	0.265688	0.242382	0.225788	0.19963	0.26447	0.54798	0.294512
		1		1	0.731799	0.575984	0.454884	0.406884	0.298257	0.209214	0.179276	0.731799	0.408043
			1	1	0.540741	0.406562	0.440029	0.334059	0.290284	0.180872	0.182645	0.540741	0.339313
	1	1	1		0.555488	0.387501	0.313908	0.220939	0.192596	0.176022	0.152895	0.555488	0.285621
	1	1		1	0.607183	0.475511	0.365348	0.278275	0.271013	0.195997	0.147968	0.607183	0.334471
	1		1	1	0.574866	0.392795	0.352681	0.268843	0.21008	0.165606	0.135705	0.574866	0.300082
		1	1	1	0.705345	0.402523	0.341541	0.277837	0.311854	0.214399	0.163185	0.705345	0.345241
	1	1	1	1	0.603681	0.382285	0.303902	0.227229	0.195761	0.173154	0.161614	0.603681	0.292518
LUAD	1	1			0.566156	0.346639	0.274276	0.208488	0.186325	0.15108	0.150848	0.566156	0.269116
	1		1		0.553632	0.382879	0.274281	0.213807	0.168856	0.22129	0.141763	0.553632	0.279501
	1			1	0.557446	0.368666	0.278261	0.211925	0.171566	0.147863	0.135309	0.557446	0.267291
		1	1		0.557543	0.355643	0.248404	0.224232	0.186989	0.153624	0.141238	0.557543	0.26681
		1		1	0.607991	0.398689	0.320754	0.238454	0.178466	0.190197	0.115803	0.607991	0.292908
			1	1	0.555432	0.388607	0.285491	0.227572	0.191162	0.174446	0.151361	0.555432	0.28201
	1	1	1		0.554543	0.387919	0.273284	0.227684	0.193235	0.195606	0.140733	0.554543	0.281858
	1	1		1	0.557397	0.375817	0.248433	0.204173	0.168079	0.14645	0.134572	0.557397	0.262132
	1		1	1	0.557212	0.37199	0.256058	0.23783	0.193632	0.164196	0.134496	0.557212	0.27363
		1	1	1	0.555699	0.382658	0.293875	0.229013	0.180573	0.185336	0.140665	0.555699	0.281117
	1	1	1	1	0.557061	0.367568	0.272078	0.218239	0.17809	0.166343	0.151109	0.557061	0.272927
LUSC	1	1			0.60749	0.364738	0.289601	0.260859	0.20782	0.198489	0.151053	0.60749	0.29715
	1		1		0.570897	0.353823	0.26778	0.209535	0.178721	0.154558	0.182732	0.570897	0.274007
	1			1	0.582756	0.37926	0.298499	0.244671	0.190724	0.166282	0.117883	0.582756	0.282868
		1	1		0.553578	0.359422	0.257281	0.210965	0.214112	0.198942	0.179795	0.553578	0.282013
		1		1	0.619717	0.415213	0.315089	0.26784	0.211751	0.176803	0.14774	0.619717	0.307736
			1	1	0.547308	0.358889	0.274198	0.204626	0.182709	0.180451	0.136073	0.547308	0.269179
	1	1	1		0.570622	0.354071	0.277683	0.21923	0.173049	0.175682	0.169518	0.570622	0.277122
	1	1		1	0.583626	0.396875	0.286499	0.227644	0.202478	0.166202	0.139237	0.583626	0.28608
	1		1	1	0.547345	0.375043	0.265807	0.205932	0.197866	0.183786	0.138008	0.547345	0.273398
		1	1	1	0.546194	0.356707	0.257602	0.235651	0.211338	0.168068	0.131809	0.546194	0.272481
	1	1	1	1	0.547416	0.364154	0.273221	0.203111	0.176701	0.161507	0.15072	0.547416	0.268119
ACC	1	1			0.582937	0.490706	0.324365	0.348267	0.31318	0.299604	0.295965	0.582937	0.379289
	1		1		0.599255	0.553653	0.360621	0.385411	0.349172	0.29726	0.269027	0.599255	0.402057
	1			1	0.725568	0.488069	0.406174	0.315095	0.337535	0.309995	0.349662	0.725568	0.418871
		1	1		0.593751	0.438998	0.421231	0.323358	0.3572	0.276309	0.292141	0.593751	0.386141
		1		1	0.683618	0.491559	0.368991	0.414408	0.336804	0.31571	0.363893	0.683618	0.424998
			1	1	0.709168	0.436904	0.433614	0.403338	0.334425	0.310228	0.281156	0.709168	0.415547
	1	1	1		0.599495	0.479683	0.371825	0.31719	0.303695	0.328008	0.282021	0.599495	0.383131
	1	1		1	0.727431	0.51399	0.417987	0.35992	0.323651	0.330287	0.314346	0.727431	0.426802
	1		1	1	0.645816	0.436407	0.475179	0.40103	0.35503	0.266939	0.289065	0.645816	0.409924
		1	1	1	0.709757	0.43317	0.339006	0.388251	0.389405	0.332667	0.252918	0.709757	0.406453
	1	1	1	1	0.646036	0.439304	0.454977	0.381983	0.351784	0.276325	0.313879	0.646036	0.409184
KIRP	1	1			0.54796	0.361574	0.300508	0.234284	0.244113	0.182793	0.175819	0.54796	0.292436
	1		1		0.554386	0.383766	0.316023	0.224883	0.206904	0.179838	0.18141	0.554386	0.292459
	1			1	0.594393	0.404754	0.282316	0.257959	0.240826	0.192198	0.191472	0.594393	0.309131
		1	1		0.586702	0.368196	0.27593	0.270177	0.273524	0.225865	0.186497	0.586702	0.312413
		1		1	0.597844	0.41877	0.354904	0.312982	0.363177	0.323022	0.286871	0.597844	0.379653
			1	1	0.552385	0.396989	0.3337	0.354616	0.352751	0.273018	0.285809	0.552385	0.364181
	1	1	1		0.587298	0.386822	0.286215	0.269593	0.202543	0.193253	0.195891	0.587298	0.303088
	1	1		1	0.547223	0.356149	0.402352	0.218925	0.204686	0.324303	0.223042	0.547223	0.32524
	1		1	1	0.552697	0.401141	0.376676	0.238212	0.192347	0.205413	0.204645	0.552697	0.310162
		1	1	1	0.553291	0.396106	0.370538	0.33797	0.319485	0.253686	0.225351	0.553291	0.350918
	1	1	1	1	0.553877	0.403134	0.357706	0.34069	0.285057	0.295999	0.195431	0.553877	0.347413
LIHC	1	1			0.563297	0.391962	0.282976	0.251766	0.229127	0.231924	0.193263	0.563297	0.306331
	1		1		0.552452	0.361942	0.242074	0.224789	0.166814	0.209556	0.146658	0.552452	0.272041
	1			1	0.561171	0.36356	0.280596	0.212636	0.19641	0.178375	0.149948	0.561171	0.277528
		1	1		0.552024	0.366306	0.262782	0.214431	0.208411	0.203438	0.181281	0.552024	0.284096
		1		1	0.58866	0.413804	0.344361	0.233376	0.226483	0.24604	0.162628	0.58866	0.316479
			1	1	0.538326	0.380204	0.264087	0.230935	0.190065	0.18122	0.140606	0.538326	0.275063
	1	1	1		0.552005	0.36287	0.257763	0.198194	0.183357	0.148081	0.15173	0.552005	0.264857
	1	1		1	0.601132	0.420532	0.298866	0.248569	0.193847	0.153147	0.137522	0.601132	0.293374
	1		1	1	0.537845	0.322393	0.262543	0.221991	0.188403	0.17935	0.151368	0.537845	0.26627
		1	1	1	0.538063	0.366495	0.263629	0.199785	0.209529	0.175015	0.160294	0.538063	0.273259
	1	1	1	1	0.563822	0.322192	0.270817	0.242989	0.189063	0.148105	0.136471	0.563822	0.267637
THYM	1	1			0.593594	0.431397	0.379454	0.348742	0.313628	0.279845	0.299949	0.593594	0.378087
	1		1		0.643716	0.512033	0.403258	0.384572	0.332998	0.342577	0.28997	0.643716	0.415589
	1			1	0.587993	0.729399	0.402357	0.430979	0.336942	0.360718	0.334919	0.729399	0.454758
		1	1		0.655584	0.576288	0.513587	0.472592	0.326525	0.319692	0.441523	0.655584	0.472256
		1		1	0.881649	0.78759	0.774827	0.665254	0.677544	0.645348	0.632658	0.881649	0.723553
			1	1	0.851874	0.744083	0.504894	0.615519	0.475922	0.417606	0.419492	0.851874	0.575627
	1	1	1		0.644295	0.481417	0.388942	0.379586	0.369595	0.299937	0.291993	0.644295	0.407966
	1	1		1	0.842475	0.467242	0.428851	0.41691	0.550981	0.318781	0.311744	0.842475	0.476712
	1		1	1	0.608048	0.548308	0.495521	0.469196	0.373288	0.327815	0.310195	0.608048	0.447482
		1	1	1	0.719363	0.742601	0.487117	0.554914	0.455117	0.423615	0.438688	0.742601	0.545916
	1	1	1	1	0.620606	0.532437	0.50442	0.491735	0.338197	0.359629	0.341159	0.620606	0.455455
Cancer	mRNA	miRNA	Methy	CNV	LRAcluster
					2	3	4	5	6	7	8	MAX	AVG
BRCA	1	1			0.337381	0.278015	0.271207	0.259039	0.260176	0.230911	0.227798	0.337381	0.266361
	1		1		0.781549	0.272259	0.225401	0.223031	0.208327	0.202594	0.188841	0.781549	0.300286
	1			1	0.463077	0.314491	0.300374	0.283774	0.251185	0.242987	0.235469	0.463077	0.298765
		1	1		0.85153	0.333847	0.294329	0.268281	0.251729	0.239455	0.254991	0.85153	0.356309
		1		1	0.523064	0.381463	0.332244	0.327243	0.316829	0.31163	0.303747	0.523064	0.356603
			1	1	0.818882	0.259704	0.259535	0.275216	0.249449	0.237247	0.22888	0.818882	0.332702
	1	1	1		0.780252	0.273215	0.224195	0.22205	0.209537	0.203094	0.188704	0.780252	0.30015
	1	1		1	0.46418	0.315929	0.302401	0.283564	0.251291	0.244281	0.237	0.46418	0.299807
	1		1	1	0.801315	0.417994	0.33153	0.33412	0.297201	0.287018	0.283015	0.801315	0.393171
		1	1	1	0.8179	0.257742	0.259795	0.277087	0.248451	0.237288	0.229368	0.8179	0.332519
	1	1	1	1	0.799734	0.420834	0.330801	0.333436	0.296612	0.286233	0.281078	0.799734	0.392675
COAD	1	1			0.273884	0.228931	0.229782	0.23785	0.250141	0.223918	0.210922	0.273884	0.23649
	1		1		0.272084	0.254471	0.239476	0.193042	0.186741	0.188209	0.186895	0.272084	0.217274
	1			1	0.366929	0.266544	0.233055	0.237864	0.210786	0.213798	0.206795	0.366929	0.247967
		1	1		0.367089	0.220839	0.229974	0.232251	0.222464	0.225393	0.227179	0.367089	0.246456
		1		1	0.387613	0.349702	0.340347	0.27237	0.303784	0.278377	0.266753	0.387613	0.314135
			1	1	0.324424	0.247397	0.258881	0.261765	0.23125	0.22356	0.224115	0.324424	0.253056
	1	1	1		0.271778	0.252257	0.2593	0.193844	0.187518	0.186203	0.187427	0.271778	0.219761
	1	1		1	0.365485	0.297043	0.237312	0.239232	0.210883	0.214534	0.206786	0.365485	0.253039
	1		1	1	0.322689	0.200295	0.210325	0.219964	0.229456	0.210578	0.199868	0.322689	0.227596
		1	1	1	0.324449	0.246825	0.258108	0.260754	0.230608	0.223688	0.223572	0.324449	0.252572
	1	1	1	1	0.322114	0.197216	0.207827	0.220165	0.229576	0.210538	0.199702	0.322114	0.226734
KIRC	1	1			0.35828	0.225346	0.239277	0.248021	0.204303	0.235891	0.222037	0.35828	0.247593
	1		1		0.224868	0.23616	0.155547	0.16792	0.166774	0.173507	0.164609	0.23616	0.184198
	1			1	0.370489	0.366734	0.252996	0.25093	0.268552	0.202834	0.174056	0.370489	0.269513
		1	1		0.352607	0.283627	0.290436	0.2816	0.267724	0.209591	0.225651	0.352607	0.273034
		1		1	0.612036	0.600301	0.477022	0.463385	0.428593	0.428758	0.435909	0.612036	0.492286
			1	1	0.240325	0.26846	0.272313	0.279139	0.219901	0.206951	0.214971	0.279139	0.243151
	1	1	1		0.22521	0.236181	0.157443	0.168259	0.166457	0.173153	0.165041	0.236181	0.184535
	1	1		1	0.369987	0.366183	0.251248	0.251518	0.266566	0.202451	0.173799	0.369987	0.268822
	1		1	1	0.278907	0.280046	0.240479	0.250444	0.217934	0.194137	0.203205	0.280046	0.237879
		1	1	1	0.23947	0.26755	0.271697	0.279183	0.219101	0.206337	0.214112	0.279183	0.242493
	1	1	1	1	0.278681	0.279798	0.240193	0.250234	0.217903	0.194025	0.202949	0.279798	0.237683
LUAD	1	1			0.240583	0.208952	0.204423	0.200389	0.179536	0.190451	0.181366	0.240583	0.200814
	1		1		0.337738	0.241879	0.25575	0.257526	0.243081	0.238012	0.229429	0.337738	0.257631
	1			1	0.354361	0.270534	0.281354	0.255285	0.239473	0.243018	0.24043	0.354361	0.269208
		1	1		0.394501	0.285535	0.274702	0.286113	0.287387	0.260695	0.251954	0.394501	0.291555
		1		1	0.323708	0.290332	0.233649	0.197122	0.186185	0.168691	0.16971	0.323708	0.2242
			1	1	0.343388	0.24607	0.249055	0.244515	0.246414	0.244868	0.238724	0.343388	0.259005
	1	1	1		0.336137	0.240351	0.253503	0.257226	0.242273	0.23726	0.227413	0.336137	0.256309
	1	1		1	0.359542	0.272223	0.283067	0.256385	0.239679	0.240398	0.240457	0.359542	0.27025
	1		1	1	0.294956	0.269905	0.258777	0.211382	0.210338	0.213534	0.217734	0.294956	0.239518
		1	1	1	0.342054	0.246938	0.248488	0.244363	0.245758	0.242192	0.237658	0.342054	0.258207
	1	1	1	1	0.293699	0.269844	0.258571	0.210709	0.209935	0.212851	0.216348	0.293699	0.238851
LUSC	1	1			0.398545	0.352759	0.366867	0.346688	0.336865	0.351115	0.342454	0.398545	0.35647
	1		1		0.289707	0.235026	0.240662	0.222679	0.22281	0.224336	0.230219	0.289707	0.23792
	1			1	0.437461	0.349635	0.296476	0.300072	0.27211	0.281945	0.281176	0.437461	0.316982
		1	1		0.357286	0.355441	0.286428	0.287184	0.29171	0.281	0.290628	0.357286	0.307097
		1		1	0.430167	0.296685	0.292752	0.251253	0.25513	0.249409	0.232116	0.430167	0.286788
			1	1	0.293725	0.29946	0.284113	0.275244	0.266658	0.265861	0.261379	0.29946	0.278063
	1	1	1		0.290825	0.235391	0.24018	0.221609	0.225152	0.222743	0.229979	0.290825	0.237983
	1	1		1	0.437607	0.3486	0.29594	0.300669	0.27316	0.280705	0.282427	0.437607	0.317016
	1		1	1	0.298009	0.287659	0.251527	0.238413	0.244299	0.223451	0.226937	0.298009	0.252899
		1	1	1	0.296841	0.300632	0.284466	0.276449	0.266239	0.26616	0.262404	0.300632	0.279027
	1	1	1	1	0.299302	0.288444	0.252258	0.238257	0.244129	0.223335	0.226781	0.299302	0.253215
ACC	1	1			0.395964	0.437492	0.390971	0.376791	0.368731	0.342466	0.353279	0.437492	0.380813
	1		1		0.409344	0.437467	0.326169	0.340874	0.316092	0.31688	0.310036	0.437467	0.35098
	1			1	0.577698	0.49781	0.44175	0.431995	0.406902	0.387083	0.399754	0.577698	0.448999
		1	1		0.381818	0.273275	0.310576	0.29636	0.293938	0.298383	0.312775	0.381818	0.30959
		1		1	0.544047	0.453891	0.40779	0.343805	0.337662	0.329983	0.333647	0.544047	0.392975
			1	1	0.401483	0.439109	0.453644	0.416619	0.403482	0.415044	0.390387	0.453644	0.41711
	1	1	1		0.356601	0.390831	0.276279	0.237417	0.256933	0.300338	0.28867	0.390831	0.30101
	1	1		1	0.579223	0.498264	0.445362	0.435006	0.405271	0.379671	0.392119	0.579223	0.447845
	1		1	1	0.34928	0.354547	0.365389	0.358245	0.281134	0.278404	0.292524	0.365389	0.325646
		1	1	1	0.403337	0.439091	0.454118	0.415826	0.360939	0.415178	0.390844	0.454118	0.411333
	1	1	1	1	0.349924	0.352784	0.365431	0.367452	0.287547	0.279008	0.293341	0.367452	0.327927
KIRP	1	1			0.362222	0.299003	0.32139	0.309579	0.296433	0.300844	0.292778	0.362222	0.31175
	1		1		0.604873	0.253484	0.241201	0.209443	0.187439	0.1916	0.189545	0.604873	0.268226
	1			1	0.274809	0.299075	0.255675	0.231111	0.238815	0.233504	0.217489	0.299075	0.250068
		1	1		0.712763	0.380109	0.281651	0.300524	0.297518	0.299914	0.311976	0.712763	0.369208
		1		1	0.391566	0.394745	0.338604	0.32993	0.277467	0.276363	0.273282	0.394745	0.325994
			1	1	0.354477	0.372009	0.35849	0.295728	0.266225	0.274781	0.286508	0.372009	0.31546
	1	1	1		0.602685	0.248838	0.23886	0.180312	0.187923	0.191234	0.189945	0.602685	0.262828
	1	1		1	0.22203	0.236746	0.197138	0.207693	0.190815	0.178886	0.172554	0.236746	0.200838
	1		1	1	0.325191	0.33603	0.286186	0.285311	0.232102	0.229008	0.240112	0.33603	0.276277
		1	1	1	0.354558	0.372112	0.359964	0.295891	0.266365	0.274939	0.286571	0.372112	0.315771
	1	1	1	1	0.32383	0.332681	0.286094	0.285279	0.229808	0.234679	0.238273	0.332681	0.275806
LIHC	1	1			0.420684	0.358863	0.31619	0.297414	0.294949	0.290261	0.287337	0.420684	0.323671
	1		1		0.346621	0.342707	0.315365	0.337218	0.338691	0.339364	0.3394	0.346621	0.337052
	1			1	0.562415	0.543957	0.551854	0.552122	0.550011	0.54077	0.534862	0.562415	0.547999
		1	1		0.407993	0.316995	0.302732	0.321301	0.292965	0.302446	0.28297	0.407993	0.3182
		1		1	0.371826	0.340452	0.326418	0.314111	0.275589	0.279217	0.272155	0.371826	0.311395
			1	1	0.43083	0.36894	0.295585	0.284007	0.291384	0.275762	0.27222	0.43083	0.316961
	1	1	1		0.34509	0.342046	0.315994	0.335615	0.340077	0.332259	0.338311	0.34509	0.335627
	1	1		1	0.564137	0.544064	0.551181	0.560232	0.548984	0.544673	0.541152	0.564137	0.550632
	1		1	1	0.380115	0.338605	0.34039	0.3236	0.323335	0.331823	0.335859	0.380115	0.339104
		1	1	1	0.43069	0.368786	0.295427	0.283922	0.291222	0.2756	0.271976	0.43069	0.316803
	1	1	1	1	0.376207	0.339073	0.338072	0.323605	0.323578	0.331204	0.336183	0.376207	0.338275
THYM	1	1			0.365263	0.350464	0.351259	0.326222	0.289117	0.308668	0.329607	0.365263	0.331514
	1		1		0.497242	0.449259	0.451099	0.406531	0.394994	0.398998	0.368506	0.497242	0.423804
	1			1	0.70702	0.359439	0.376148	0.424807	0.428603	0.398235	0.403008	0.70702	0.442466
		1	1		0.526554	0.529711	0.470239	0.467685	0.356783	0.351794	0.349527	0.529711	0.436042
		1		1	0.846668	0.763626	0.730499	0.687328	0.693762	0.659645	0.660931	0.846668	0.720351
			1	1	0.702887	0.73982	0.51577	0.553094	0.565029	0.564553	0.544719	0.73982	0.597982
	1	1	1		0.497243	0.45352	0.458444	0.40323	0.39023	0.395481	0.370401	0.497243	0.424078
	1	1		1	0.704944	0.363356	0.383527	0.430162	0.434069	0.398349	0.402918	0.704944	0.445332
	1		1	1	0.460993	0.490051	0.500972	0.517576	0.475995	0.482301	0.494751	0.517576	0.488948
		1	1	1	0.69918	0.639333	0.517143	0.553038	0.564025	0.563317	0.543516	0.69918	0.582793
	1	1	1	1	0.461431	0.490411	0.502809	0.51884	0.478392	0.48446	0.496492	0.51884	0.490405
Cancer	mRNA	miRNA	Methy	CNV	SNF
					2	3	4	5	6	7	8	MAX	AVG
BRCA	1	1			0.607038	0.53495	0.452056	0.371708	0.326219	0.312058	0.320791	0.607038	0.417831
	1		1		0.551097	0.46298	0.371527	0.360486	0.362668	0.345203	0.349363	0.551097	0.400475
	1			1	0.584479	0.51241	0.482756	0.437075	0.401657	0.382286	0.359937	0.584479	0.451514
		1	1		0.471916	0.440886	0.358056	0.319709	0.308009	0.295465	0.295898	0.471916	0.355706
		1		1	0.542994	0.424506	0.405604	0.354812	0.341944	0.331462	0.301594	0.542994	0.386131
			1	1	0.494782	0.480054	0.391153	0.388327	0.376899	0.342266	0.327823	0.494782	0.400186
	1	1	1		0.527259	0.473439	0.381586	0.332355	0.332928	0.340362	0.310952	0.527259	0.385554
	1	1		1	0.570196	0.46879	0.408637	0.379859	0.364294	0.326109	0.298177	0.570196	0.402294
	1		1	1	0.510955	0.472688	0.410522	0.388119	0.374485	0.357871	0.308285	0.510955	0.403275
		1	1	1	0.474366	0.431226	0.372547	0.338419	0.315881	0.296199	0.286098	0.474366	0.359248
	1	1	1	1	0.522178	0.448955	0.378335	0.339657	0.339867	0.321978	0.29997	0.522178	0.378706
COAD	1	1			0.443549	0.400464	0.373347	0.324521	0.363901	0.33978	0.330211	0.443549	0.367968
	1		1		0.503954	0.434662	0.341096	0.334425	0.354342	0.343673	0.343091	0.503954	0.37932
	1			1	0.618272	0.368794	0.336709	0.299268	0.280396	0.274089	0.288867	0.618272	0.352342
		1	1		0.414636	0.362847	0.344209	0.348462	0.331952	0.324972	0.309821	0.414636	0.348128
		1		1	0.432269	0.332934	0.313015	0.306664	0.301676	0.300893	0.264485	0.432269	0.321705
			1	1	0.538596	0.367738	0.319787	0.315256	0.319817	0.275109	0.259041	0.538596	0.342192
	1	1	1		0.399809	0.390397	0.341155	0.322776	0.326098	0.350923	0.318774	0.399809	0.349991
	1	1		1	0.467762	0.342558	0.315254	0.289829	0.265839	0.270479	0.287161	0.467762	0.31984
	1		1	1	0.536348	0.371126	0.306229	0.291828	0.254194	0.270082	0.233471	0.536348	0.323325
		1	1	1	0.439234	0.322743	0.267259	0.274685	0.248922	0.24249	0.251563	0.439234	0.292414
	1	1	1	1	0.462789	0.358293	0.296277	0.282663	0.278472	0.26531	0.250673	0.462789	0.313497
KIRC	1	1			0.504902	0.469671	0.388307	0.364099	0.307242	0.286069	0.18159	0.504902	0.357411
	1		1		0.386241	0.356925	0.335071	0.26779	0.291015	0.281084	0.232625	0.386241	0.30725
	1			1	0.299929	0.328674	0.290231	0.282132	0.255513	0.244712	0.238563	0.328674	0.277108
		1	1		0.208802	0.317866	0.362108	0.409248	0.424556	0.354402	0.352096	0.424556	0.347011
		1		1	0.296856	0.371288	0.268014	0.243978	0.243072	0.229946	0.237599	0.371288	0.270108
			1	1	0.286429	0.316209	0.248222	0.255424	0.230509	0.250151	0.254382	0.316209	0.263047
	1	1	1		0.265997	0.399385	0.341049	0.277815	0.262174	0.170302	0.186846	0.399385	0.271939
	1	1		1	0.302622	0.388182	0.277372	0.254102	0.23026	0.21611	0.20544	0.388182	0.267727
	1		1	1	0.291858	0.337614	0.251132	0.224836	0.191699	0.212986	0.210488	0.337614	0.245802
		1	1	1	0.274383	0.329126	0.22627	0.235799	0.225232	0.208302	0.222252	0.329126	0.245909
	1	1	1	1	0.283277	0.367334	0.270701	0.222408	0.201576	0.184427	0.182915	0.367334	0.244663
LUAD	1	1			0.492937	0.430879	0.381657	0.364506	0.33306	0.375713	0.354263	0.492937	0.390431
	1		1		0.434962	0.384675	0.350684	0.360789	0.311889	0.318373	0.336823	0.434962	0.356885
	1			1	0.469339	0.397984	0.37946	0.311111	0.351596	0.338673	0.326414	0.469339	0.367797
		1	1		0.393891	0.315694	0.316969	0.343061	0.287693	0.316746	0.301112	0.393891	0.325024
		1		1	0.454511	0.378404	0.375789	0.319256	0.291248	0.296756	0.278842	0.454511	0.342115
			1	1	0.440457	0.366968	0.341432	0.318382	0.305362	0.301501	0.289952	0.440457	0.337722
	1	1	1		0.419484	0.356198	0.334836	0.325974	0.282269	0.287592	0.27385	0.419484	0.325743
	1	1		1	0.45003	0.38338	0.36358	0.333036	0.295241	0.322752	0.312565	0.45003	0.351512
	1		1	1	0.427232	0.355754	0.333005	0.336717	0.319143	0.291972	0.279027	0.427232	0.334693
		1	1	1	0.41692	0.32822	0.311346	0.33177	0.29001	0.280643	0.258259	0.41692	0.316738
	1	1	1	1	0.422146	0.346898	0.326165	0.302168	0.283829	0.307905	0.288974	0.422146	0.325441
LUSC	1	1			0.528347	0.454488	0.408267	0.353136	0.3433	0.362993	0.351049	0.528347	0.400226
	1		1		0.43299	0.43166	0.36687	0.309349	0.310225	0.309527	0.271604	0.43299	0.347461
	1			1	0.564929	0.478054	0.419778	0.317861	0.241003	0.233964	0.268302	0.564929	0.360556
		1	1		0.440312	0.370252	0.28611	0.27248	0.257889	0.253504	0.248117	0.440312	0.304095
		1		1	0.513023	0.402439	0.334401	0.313788	0.264646	0.250114	0.258775	0.513023	0.333884
			1	1	0.492008	0.443665	0.303456	0.299151	0.296292	0.241988	0.262976	0.492008	0.334219
	1	1	1		0.451429	0.399789	0.330269	0.310793	0.293521	0.299574	0.265374	0.451429	0.335821
	1	1		1	0.517772	0.435272	0.366891	0.307564	0.275452	0.287139	0.247561	0.517772	0.348236
	1		1	1	0.480406	0.439913	0.302695	0.291867	0.276628	0.241461	0.235259	0.480406	0.324033
		1	1	1	0.468301	0.396588	0.284324	0.241198	0.238677	0.213557	0.22462	0.468301	0.295324
	1	1	1	1	0.470246	0.404605	0.322227	0.272561	0.25406	0.236296	0.224474	0.470246	0.312067
ACC	1	1			0.567438	0.456591	0.426345	0.339226	0.353305	0.314876	0.328325	0.567438	0.398015
	1		1		0.498805	0.389225	0.376763	0.322937	0.275289	0.231107	0.222629	0.498805	0.330965
	1			1	0.60261	0.592191	0.435559	0.336497	0.303039	0.307403	0.299479	0.60261	0.410969
		1	1		0.448272	0.387602	0.349445	0.283927	0.278366	0.251513	0.202017	0.448272	0.314449
		1		1	0.468925	0.531285	0.369402	0.328589	0.294391	0.333036	0.312456	0.531285	0.376869
			1	1	0.393807	0.473392	0.412115	0.377068	0.357718	0.346253	0.313506	0.473392	0.38198
	1	1	1		0.477874	0.420429	0.399764	0.308386	0.269363	0.244979	0.253743	0.477874	0.33922
	1	1		1	0.50111	0.530753	0.371742	0.296763	0.268321	0.243501	0.295142	0.530753	0.35819
	1		1	1	0.421873	0.485312	0.427004	0.340365	0.320064	0.237853	0.267813	0.485312	0.357183
		1	1	1	0.386023	0.432963	0.311969	0.294712	0.313577	0.285761	0.346679	0.432963	0.338812
	1	1	1	1	0.425592	0.464834	0.407551	0.265757	0.244862	0.253161	0.232744	0.464834	0.327786
KIRP	1	1			0.60447	0.572193	0.509529	0.429775	0.386953	0.38208	0.348425	0.60447	0.461918
	1		1		0.227409	0.217062	0.238255	0.233828	0.245663	0.249776	0.269716	0.269716	0.240244
	1			1	0.20841	0.168664	0.259914	0.295421	0.326198	0.370085	0.406949	0.406949	0.290806
		1	1		0.215969	0.18089	0.217222	0.251916	0.280011	0.279507	0.315627	0.315627	0.248735
		1		1	0.240391	0.190263	0.262978	0.365372	0.388178	0.415111	0.470932	0.470932	0.333318
			1	1	0.575934	0.515697	0.353944	0.326762	0.316224	0.364462	0.398149	0.575934	0.40731
	1	1	1		0.308721	0.287741	0.290556	0.263878	0.263961	0.239335	0.252744	0.308721	0.272419
	1	1		1	0.252477	0.226216	0.226641	0.216567	0.254703	0.275622	0.291852	0.291852	0.249154
	1		1	1	0.297101	0.283236	0.233059	0.262601	0.282965	0.318336	0.345678	0.345678	0.288997
		1	1	1	0.328651	0.32303	0.241165	0.279634	0.318657	0.352764	0.343548	0.352764	0.312493
	1	1	1	1	0.231069	0.188993	0.190867	0.193567	0.195594	0.240698	0.283896	0.283896	0.217812
LIHC	1	1			0.615965	0.496154	0.399262	0.445925	0.394214	0.40348	0.420635	0.615965	0.453662
	1		1		0.242541	0.214676	0.241166	0.242937	0.255579	0.275524	0.308437	0.308437	0.254409
	1			1	0.217758	0.174306	0.206143	0.20603	0.237206	0.27133	0.257355	0.27133	0.224304
		1	1		0.213041	0.219921	0.246333	0.285289	0.299939	0.320788	0.31975	0.320788	0.272152
		1		1	0.229322	0.202588	0.207579	0.220799	0.225641	0.234997	0.256124	0.256124	0.225293
			1	1	0.428952	0.466386	0.402965	0.310266	0.282358	0.259195	0.267607	0.466386	0.34539
	1	1	1		0.297163	0.264418	0.283783	0.290726	0.273642	0.2847	0.300931	0.300931	0.285052
	1	1		1	0.282038	0.266221	0.280395	0.262745	0.286831	0.30261	0.302514	0.30261	0.283336
	1		1	1	0.239558	0.242332	0.243237	0.220542	0.197829	0.207906	0.226241	0.243237	0.225378
		1	1	1	0.262571	0.268323	0.25634	0.235827	0.204936	0.214597	0.218431	0.268323	0.237289
	1	1	1	1	0.205814	0.176972	0.211203	0.213698	0.230753	0.231568	0.231478	0.231568	0.214498
THYM	1	1			0.656582	0.739472	0.676898	0.587216	0.471754	0.49431	0.482242	0.739472	0.586925
	1		1		0.739297	0.690818	0.611412	0.479094	0.459283	0.422808	0.396112	0.739297	0.542689
	1			1	0.685013	0.52999	0.428473	0.45008	0.392621	0.343844	0.400149	0.685013	0.461453
		1	1		0.735236	0.676666	0.59209	0.397804	0.43833	0.431379	0.35687	0.735236	0.518339
		1		1	0.722172	0.510815	0.432615	0.412732	0.35414	0.361631	0.356833	0.722172	0.450134
			1	1	0.509513	0.460463	0.380215	0.405352	0.390822	0.395602	0.375943	0.509513	0.416844
	1	1	1		0.715114	0.696813	0.648939	0.396116	0.410137	0.413312	0.348082	0.715114	0.518359
	1	1		1	0.639069	0.599758	0.531551	0.488837	0.436749	0.389681	0.392188	0.639069	0.496833
	1		1	1	0.512922	0.577442	0.528565	0.348524	0.333258	0.343006	0.345406	0.577442	0.427017
		1	1	1	0.519474	0.566651	0.49278	0.417097	0.366976	0.390325	0.358332	0.566651	0.444519
	1	1	1	1	0.477825	0.624289	0.56999	0.431993	0.407153	0.384439	0.356842	0.624289	0.464647
Cancer	mRNA	miRNA	Methy	CNV	PFA
					2	3	4	5	6	7	8	MAX	AVG
BRCA	1	1			0.00533887	0.00207535	-0.0438553	-0.0419675	-0.0401719	-0.0398288	-0.0422222	0.00533887	-0.0286617
	1		1		0.37691	0.111702	0.0861955	0.118643	0.0773171	0.041829	-0.0274866	0.37691	0.112159
	1			1	0.270461	0.133172	0.069943	0.0816394	0.0723711	0.0642899	-0.0143645	0.270461	0.0967875
		1	1		0.193073	0.112952	0.0904924	0.118955	0.0752129	0.0441179	-0.0239195	0.193073	0.0872692
		1		1	0.195326	0.0966021	0.0130251	0.0137147	0.0160932	0.0141623	-0.0168132	0.195326	0.0474444
			1	1	0.581369	0.175992	0.139787	0.208509	0.122418	0.0804877	-0.024194	0.581369	0.183481
	1	1	1		0.556127	0.115243	0.0873073	0.122376	0.0872308	0.0481109	-0.0189869	0.556127	0.142487
	1	1		1	0.16781	0.10385	0.00835757	0.0158735	0.0190079	0.0147595	-0.0201529	0.16781	0.0442151
	1		1	1	0.572898	0.158564	0.124707	0.159096	0.114456	0.0752729	-0.0169729	0.572898	0.169717
		1	1	1	0.564799	0.158905	0.128754	0.175172	0.119316	0.0804812	-0.0165792	0.564799	0.172978
	1	1	1	1	0.580749	0.135846	0.107715	0.144242	0.108006	0.0702497	-0.0133517	0.580749	0.161922
COAD	1	1			0.0171775	0.0168533	0.00832255	0.00723416	0.0071	0.0215744	0.00707591	0.0215744	0.0121911
	1		1		0.033883	0.0418622	0.000142578	0.0128283	-0.00246238	0.0431863	-0.00628375	0.0431863	0.0175937
	1			1	0.0162319	0.0175689	0.0136182	0.0118311	0.0118965	0.0259051	-0.00944509	0.0259051	0.0125152
		1	1		0.0585116	0.0448623	-0.0220828	0.00809403	-0.00657829	0.0668214	0.0133697	0.0668214	0.0232854
		1		1	0.0218158	-0.00410033	-0.00621229	-0.0348299	-0.058002	0.000575666	-0.0883306	0.0218158	-0.0241548
			1	1	0.0350193	0.0379022	0.000609397	-0.00119706	-0.00698138	0.0526797	-0.0917646	0.0526797	0.00375252
	1	1	1		0.0437698	0.034899	0.00124623	0.0192593	0.00580369	0.0509366	0.0158876	0.0509366	0.0245432
	1	1		1	0.0232422	0.0216795	0.0119736	0.0146882	0.0113694	0.0311376	0.0100464	0.0311376	0.0177338
	1		1	1	0.0306847	0.0376172	0.0094534	0.0165402	0.00940051	0.0550893	-0.00923281	0.0550893	0.0213647
		1	1	1	0.043873	0.0438301	0.00627735	0.0186623	0.00345062	0.0812579	0.0107825	0.0812579	0.0297334
	1	1	1	1	0.0417959	0.0382184	0.0202875	0.0267836	0.0157324	0.0622606	0.0329111	0.0622606	0.0339985
KIRC	1	1			0.0453016	0.0306303	0.0399507	0.020786	0.0307185	0.0214214	0.0353405	0.0453016	0.0320213
	1		1		0.093431	0.0465846	0.0797462	0.0333601	0.0641795	0.0148427	0.0665811	0.093431	0.0569608
	1			1	-0.181441	-0.159543	-0.159748	-0.128573	-0.136366	-0.120136	-0.123773	-0.120136	-0.144226
		1	1		0.10041	0.0389833	0.0787346	0.0208606	0.0612009	0.0140259	0.067172	0.10041	0.0544839
		1		1	-0.01118	0.0030377	0.00293684	0.0082368	0.0111061	0.00999689	0.0229169	0.0229169	0.0067216
			1	1	0.124102	0.0615386	-0.0091019	-0.00275464	-0.00705357	-0.00694625	0.00994797	0.124102	0.0242475
	1	1	1		-0.00843814	-0.00188803	0.00819213	0.00202713	0.0119425	0.0106536	0.0197782	0.0197782	0.0060382
	1	1		1	0.193611	0.0823803	0.108393	0.0766163	0.0933035	0.0738646	0.106511	0.193611	0.104954
	1		1	1	0.163859	0.0779626	0.125117	0.0603573	0.0859276	0.0590943	0.0804545	0.163859	0.0932531
		1	1	1	0.195263	0.094841	0.148884	0.0742616	0.121507	0.0689381	0.126699	0.195263	0.118628
	1	1	1	1	0.189738	0.0844056	0.132741	0.0767509	0.112866	0.0738243	0.126965	0.189738	0.113899
LUAD	1	1			0.149621	0.116573	0.0390313	0.110675	0.0148447	-0.00358319	-0.0308431	0.149621	0.0566169
	1		1		0.185522	0.145552	0.0789341	0.161968	0.0372923	-0.00217906	0.0165193	0.185522	0.089087
	1			1	0.2095	0.178621	0.0870238	0.180278	0.0671197	0.0248017	0.0353344	0.2095	0.111811
		1	1		0.172792	0.157498	0.0511196	0.13191	0.0356688	-0.00250505	0.0035002	0.172792	0.078569
		1		1	0.0988578	0.0459591	0.0366755	0.0410701	0.0201079	-0.00164564	-0.0246441	0.0988578	0.0309115
			1	1	0.270872	0.223432	0.162741	0.223625	0.0786573	0.0350083	0.0582765	0.270872	0.150373
	1	1	1		0.214419	0.169296	0.108857	0.185505	0.0475916	0.00600237	0.0291298	0.214419	0.108686
	1	1		1	0.20061	0.169078	0.0848429	0.168435	0.0681082	0.0218351	0.031691	0.20061	0.106371
	1		1	1	0.24106	0.196091	0.121272	0.204089	0.0715168	0.0298104	0.0489786	0.24106	0.130402
		1	1	1	0.275119	0.219438	0.165938	0.243181	0.0880903	0.0353345	0.0579693	0.275119	0.15501
	1	1	1	1	0.242124	0.197824	0.118919	0.207076	0.0785649	0.0281465	0.0523199	0.242124	0.132139
LUSC	1	1			-0.0204889	-0.0639606	-0.0699396	-0.0602249	-0.0874445	-0.0758763	-0.107394	-0.0204889	-0.0693327
	1		1		0.297074	0.295586	0.294782	0.282903	0.29042	0.0930461	0.260458	0.297074	0.259181
	1			1	-0.047298	-0.0637911	-0.0733003	-0.0613176	-0.104843	-0.0926096	-0.109242	-0.047298	-0.0789145
		1	1		0.474453	0.472654	0.47091	0.45405	0.467973	0.108514	0.412492	0.474453	0.408721
		1		1	-0.0229415	-0.0645496	-0.0746051	-0.0400876	-0.0911077	-0.0788875	-0.0920225	-0.0229415	-0.0663145
			1	1	0.506071	0.502112	0.423764	0.439189	0.426026	0.132162	0.419513	0.506071	0.406977
	1	1	1		0.454219	0.434474	0.446491	0.423353	0.445701	0.101778	0.367318	0.454219	0.381905
	1	1		1	-0.0136265	-0.036787	-0.0741754	-0.044436	-0.0877671	-0.0774879	-0.083716	-0.0136265	-0.0597137
	1		1	1	0.394571	0.343726	0.298952	0.249115	0.300119	0.114431	0.22904	0.394571	0.275707
		1	1	1	0.421078	0.422616	0.424235	0.426472	0.320302	0.126582	0.326841	0.426472	0.35259
	1	1	1	1	0.477534	0.46407	0.46274	0.439493	0.463484	0.11306	0.383541	0.477534	0.40056
ACC	1	1			0.0886636	0.1179	0.0997624	0.0870722	0.0865186	0.086373	0.0845277	0.1179	0.092974
	1		1		0.135392	0.079038	0.0708078	0.0499481	0.0566341	0.0606337	0.0518283	0.135392	0.0720402
	1			1	0.329412	0.0814552	0.0468688	0.0713282	0.0768735	0.0541228	0.0620129	0.329412	0.103153
		1	1		0.0591227	0.0732623	0.075255	0.0521178	0.0275095	0.0504865	0.0427324	0.075255	0.0543552
		1		1	0.403051	0.349417	0.116216	0.0816559	0.0731565	0.0702363	0.11934	0.403051	0.173296
			1	1	0.279574	0.284729	0.290044	0.0656761	0.093867	0.0637523	0.0906299	0.290044	0.166896
	1	1	1		0.224463	0.219299	0.201216	0.10471	0.103955	0.0683137	0.0804298	0.224463	0.143198
	1	1		1	0.300889	0.309101	0.309828	0.0473345	0.0615587	0.0664913	0.0728687	0.309828	0.166867
	1		1	1	0.267412	0.158828	0.129174	0.104154	0.108153	0.0791965	0.116335	0.267412	0.137607
		1	1	1	0.403024	0.223435	0.0608977	0.0385831	0.0471867	0.0339815	0.0524779	0.403024	0.122798
	1	1	1	1	0.324088	0.0612247	0.104945	0.0743642	0.0668601	0.0675103	0.0730401	0.324088	0.11029
KIRP	1	1			0.0857995	0.109889	-0.00166372	0.150449	0.00825469	0.000719693	-0.0136906	0.150449	0.0485368
	1		1		0.433844	0.433429	0.425879	0.43174	0.42404	0.362687	0.408507	0.433844	0.417161
	1			1	0.596641	0.444587	0.42708	0.345586	0.406166	0.417279	0.392176	0.596641	0.432788
		1	1		0.3556	0.355012	0.354337	0.347445	0.283587	0.0137271	0.0757974	0.3556	0.255072
		1		1	0.331766	0.403835	0.532617	0.1379	0.0404166	0.0389627	0.0576325	0.532617	0.220447
			1	1	0.683745	0.613588	0.391504	0.0774653	0.0727565	0.0752899	0.0813152	0.683745	0.285095
	1	1	1		0.415898	0.414744	0.39401	0.395721	0.328762	0.35124	0.201405	0.415898	0.357397
	1	1		1	0.650991	0.493405	0.456663	0.279498	0.307143	0.339522	0.302075	0.650991	0.404185
	1		1	1	0.70013	0.474731	0.503845	0.271452	0.258665	0.234449	0.197256	0.70013	0.377218
		1	1	1	0.712076	0.670624	0.524027	0.483418	0.465146	0.0661911	0.0822284	0.712076	0.429101
	1	1	1	1	0.698188	0.55597	0.483669	0.440015	0.177956	0.365667	0.120193	0.698188	0.405951
LIHC	1	1			0.27876	0.204555	0.00865369	0.0237087	0.00439262	0.000710843	-0.00494681	0.27876	0.0736905
	1		1		0.361913	0.356024	0.352371	0.238016	0.241133	0.309396	0.141979	0.361913	0.285833
	1			1	0.564363	0.503815	0.126036	0.119887	0.0358005	0.0641102	0.112192	0.564363	0.218029
		1	1		0.332938	0.328928	0.268952	0.253403	0.289186	0.308758	0.167297	0.332938	0.278495
		1		1	0.0251721	0.11682	0.0265604	0.108439	0.0242368	0.0989772	0.0291763	0.11682	0.0613402
			1	1	0.555726	0.556901	0.557856	0.143654	0.0804358	0.107053	0.100486	0.557856	0.300302
	1	1	1		0.3578	0.354661	0.353079	0.29365	0.258181	0.167813	0.033638	0.3578	0.259832
	1	1		1	0.352633	0.0883719	0.036953	0.0787096	0.0418226	0.0243049	-0.00520558	0.352633	0.0882271
	1		1	1	0.581945	0.579427	0.180702	0.27169	0.0945523	0.18111	0.0895019	0.581945	0.282704
		1	1	1	0.591266	0.558264	0.551697	0.143675	0.131346	0.121976	0.0363673	0.591266	0.304942
	1	1	1	1	0.593013	0.580484	0.570264	0.13165	0.509259	0.0454147	0.0996837	0.593013	0.361395
THYM	1	1			0.412456	0.277451	0.390447	0.333581	0.355988	0.278008	0.0386335	0.412456	0.298081
	1		1		0.444199	0.443581	0.344721	0.393929	0.418399	0.353546	0.295178	0.444199	0.384793
	1			1	0.738097	0.742203	0.745781	0.74222	0.684337	0.682906	0.692017	0.745781	0.718223
		1	1		0.344632	0.216682	0.218571	0.206773	0.20894	0.203848	0.213163	0.344632	0.230373
		1		1	0.576367	0.578206	0.561712	0.552266	0.537698	0.480652	0.401992	0.578206	0.526985
			1	1	0.709296	0.707713	0.705462	0.632163	0.650779	0.641369	0.623184	0.709296	0.667138
	1	1	1		0.422627	0.415426	0.413628	0.253737	0.40036	0.12625	0.140943	0.422627	0.310425
	1	1		1	0.678463	0.589527	0.594537	0.364404	0.376692	0.37627	0.379678	0.678463	0.479939
	1		1	1	0.708406	0.689143	0.665956	0.661551	0.408773	0.423518	0.427009	0.708406	0.569194
		1	1	1	0.662688	0.637669	0.662081	0.572587	0.613707	0.496124	0.498341	0.662688	0.591885
	1	1	1	1	0.681426	0.676955	0.474823	0.366821	0.502566	0.39357	0.378807	0.681426	0.496424
Cancer	mRNA	miRNA	Methy	CNV	NEMO
					C = 2	3	4	5	6	7	8	MAX	AVG
BRCA	1	1			0.282106	0.309328	0.307056	0.28838	0.278249	0.283673	0.299618	0.309328	0.29263
	1		1		0.3438	0.341881	0.311139	0.343826	0.353767	0.344044	0.382455	0.382455	0.345845
	1			1	0.328175	0.343493	0.38348	0.382645	0.400307	0.370354	0.361301	0.400307	0.367108
		1	1		0.324454	0.333586	0.308778	0.300444	0.336165	0.34716	0.354368	0.354368	0.329279
		1		1	0.331303	0.333092	0.359415	0.353194	0.348201	0.369351	0.357117	0.369351	0.350239
			1	1	0.341303	0.284579	0.34188	0.38905	0.396937	0.396792	0.368331	0.396937	0.359839
	1	1	1		0.400596	0.412024	0.399498	0.374244	0.362166	0.390592	0.381383	0.412024	0.388643
	1	1		1	0.390228	0.389171	0.381593	0.399181	0.385637	0.369622	0.369668	0.399181	0.383586
	1		1	1	0.388214	0.406998	0.407656	0.409956	0.416571	0.419756	0.367742	0.419756	0.402413
		1	1	1	0.392274	0.40203	0.407919	0.391847	0.377143	0.376674	0.363084	0.407919	0.387282
	1	1	1	1	0.440831	0.439106	0.41665	0.409247	0.410146	0.403114	0.388181	0.440831	0.415325
COAD	1	1			0.289582	0.313356	0.306254	0.327641	0.333027	0.313391	0.327477	0.333027	0.315818
	1		1		0.267646	0.277504	0.273182	0.287025	0.287323	0.294862	0.311587	0.311587	0.28559
	1			1	0.328867	0.287107	0.27961	0.253495	0.242552	0.235995	0.254218	0.328867	0.268835
		1	1		0.277035	0.291485	0.304884	0.342305	0.325773	0.322052	0.342144	0.342305	0.315097
		1		1	0.321508	0.32689	0.275888	0.290001	0.323401	0.305272	0.11722	0.32689	0.280026
			1	1	0.32519	0.308633	0.319609	0.279711	0.0382376	0.0966718	0.143141	0.32519	0.215885
	1	1	1		0.313288	0.354426	0.334071	0.344982	0.353967	0.3188	0.222912	0.354426	0.320349
	1	1		1	0.371357	0.353948	0.342983	0.312284	0.299746	0.258697	0.231258	0.371357	0.310039
	1		1	1	0.372675	0.315739	0.208078	0.203301	0.238624	0.143725	0.00463668	0.372675	0.212397
		1	1	1	0.376828	0.355319	0.320245	0.269973	0.2761	0.253743	0.0703532	0.376828	0.274652
	1	1	1	1	0.419716	0.366965	0.355158	0.280869	0.312134	0.122664	0.132591	0.419716	0.2843
KIRC	1	1			0.266265	0.254182	0.269098	0.234626	0.226568	0.1766	0.183817	0.269098	0.230165
	1		1		0.244697	0.21033	0.279767	0.211449	0.15287	0.180401	0.211187	0.279767	0.212957
	1			1	0.164924	0.213619	0.135544	0.160163	0.121668	-0.00483622	-0.0111904	0.213619	0.111413
		1	1		0.225873	0.191956	0.265685	0.229037	0.296021	0.325285	0.266435	0.325285	0.257185
		1		1	0.149602	0.199034	0.169627	0.16086	0.0353947	-0.0485635	-0.04122	0.199034	0.0892477
			1	1	0.159267	0.0360383	0.0966574	0.144802	0.05905	0.0417259	0.00157651	0.159267	0.0770167
	1	1	1		0.307085	0.275808	0.181858	0.197692	0.17189	0.159707	0.171164	0.307085	0.209315
	1	1		1	0.196434	0.279342	0.198478	0.127081	0.0786813	-0.0454235	-0.107453	0.279342	0.103877
	1		1	1	0.194245	0.0690232	0.0924231	0.0963467	-0.00405337	-0.156873	-0.0233384	0.194245	0.0382533
		1	1	1	0.187244	0.0998448	0.149141	0.126553	0.00159889	-0.203614	-0.115503	0.187244	0.0350379
	1	1	1	1	0.220789	0.26215	0.204501	0.10449	-0.00171705	-0.119585	-0.129744	0.26215	0.0772691
LUAD	1	1			0.228519	0.250848	0.250879	0.246899	0.269278	0.284721	0.292638	0.292638	0.26054
	1		1		0.259665	0.248122	0.260423	0.313658	0.297708	0.314309	0.294993	0.314309	0.284126
	1			1	0.204012	0.214119	0.235209	0.243205	0.249802	0.282295	0.283844	0.283844	0.244641
		1	1		0.24156	0.235459	0.27656	0.294434	0.298829	0.299232	0.315451	0.315451	0.280218
		1		1	0.217111	0.204467	0.231584	0.248215	0.26373	0.238887	0.24921	0.26373	0.236172
			1	1	0.253478	0.236421	0.293047	0.304158	0.287954	0.269557	0.294103	0.304158	0.27696
	1	1	1		0.297877	0.3026	0.2995	0.303152	0.307879	0.318591	0.305032	0.318591	0.304948
	1	1		1	0.257417	0.253229	0.279812	0.269947	0.294483	0.297981	0.305815	0.305815	0.279812
	1		1	1	0.298802	0.276934	0.307507	0.31579	0.308682	0.313489	0.30963	0.31579	0.304405
		1	1	1	0.297697	0.269763	0.291352	0.286891	0.289668	0.205168	0.229655	0.297697	0.267171
	1	1	1	1	0.333825	0.31267	0.338277	0.331967	0.311064	0.292117	0.262331	0.338277	0.31175
LUSC	1	1			0.270322	0.272167	0.294183	0.277172	0.29825	0.296497	0.310963	0.310963	0.288508
	1		1		0.261145	0.296379	0.286909	0.279463	0.297402	0.272697	0.209641	0.297402	0.271948
	1			1	0.272389	0.297425	0.303033	0.304027	0.288725	0.273645	0.277328	0.304027	0.288082
		1	1		0.260923	0.253424	0.219719	0.246782	0.242442	0.244792	0.250611	0.260923	0.245528
		1		1	0.268688	0.278434	0.277698	0.27839	0.270731	0.260397	0.220991	0.278434	0.265047
			1	1	0.262657	0.302297	0.307478	0.243257	0.252789	0.170658	0.197391	0.307478	0.248075
	1	1	1		0.317939	0.323422	0.27898	0.294576	0.304753	0.313879	0.311228	0.323422	0.306397
	1	1		1	0.326743	0.342849	0.331647	0.295754	0.30524	0.31239	0.270376	0.342849	0.312143
	1		1	1	0.325847	0.364492	0.341201	0.33013	0.26463	0.237102	0.209269	0.364492	0.296096
		1	1	1	0.319105	0.325092	0.295376	0.299283	0.264912	0.236786	0.204065	0.325092	0.277803
	1	1	1	1	0.362736	0.37393	0.355639	0.333984	0.312443	0.287588	0.293244	0.37393	0.331366
ACC	1	1			0.319288	0.291264	0.365842	0.312988	0.26965	0.173884	0.211723	0.365842	0.277806
	1		1		0.337022	0.293525	0.345858	0.197642	0.19842	0.221695	0.135483	0.345858	0.247092
	1			1	0.361883	0.439422	0.415911	0.374313	0.358726	0.392926	0.340552	0.439422	0.38339
		1	1		0.27233	0.253596	0.224762	0.15685	0.197954	0.144703	0.14015	0.27233	0.198621
		1		1	0.356233	0.43124	0.285541	0.202195	0.177205	0.0430498	0.168262	0.43124	0.237675
			1	1	0.308417	0.402434	0.310141	0.224724	0.184858	0.197985	0.165079	0.402434	0.256234
	1	1	1		0.368466	0.313997	0.273412	0.2669	0.225091	0.252682	0.235631	0.368466	0.276597
	1	1		1	0.371042	0.460363	0.468553	0.431545	0.322295	0.274902	0.203787	0.468553	0.361784
	1		1	1	0.336553	0.443357	0.439324	0.326949	0.306373	0.25582	0.253388	0.443357	0.337395
		1	1	1	0.345348	0.448318	0.12785	0.173826	0.0554007	0.0675134	0.0141466	0.448318	0.176057
	1	1	1	1	0.36945	0.436233	0.470626	0.345959	0.335288	0.202931	0.17507	0.470626	0.333651
KIRP	1	1			0.270582	0.281954	0.253244	0.250955	0.257675	0.240817	0.258618	0.281954	0.259121
	1		1		0.202497	0.21092	0.225705	0.26436	0.274676	0.271122	0.310071	0.310071	0.251336
	1			1	0.247889	0.261816	0.281971	0.297842	0.318648	0.346564	0.346503	0.346564	0.300176
		1	1		0.199102	0.214199	0.226601	0.189409	0.152998	0.174264	0.185801	0.226601	0.191768
		1		1	0.275027	0.254209	0.288261	0.295596	0.333045	0.339194	0.294307	0.339194	0.297091
			1	1	0.350717	0.368746	0.279006	0.248727	0.242186	0.262882	0.178201	0.368746	0.27578
	1	1	1		0.315382	0.3197	0.287995	0.269459	0.292047	0.247955	0.262981	0.3197	0.285074
	1	1		1	0.335259	0.350236	0.327661	0.2727	0.216349	0.190737	0.20103	0.350236	0.270567
	1		1	1	0.346699	0.304082	0.287596	0.126779	0.131924	0.136317	0.162185	0.346699	0.213655
		1	1	1	0.349215	0.359828	0.165713	0.156832	0.175537	0.182805	0.129045	0.359828	0.216996
	1	1	1	1	0.326184	0.290276	0.289049	0.256251	0.155188	0.136516	0.172372	0.326184	0.232262
LIHC	1	1			0.262483	0.257287	0.276868	0.30499	0.323976	0.327342	0.332205	0.332205	0.297879
	1		1		0.200047	0.219109	0.222485	0.235423	0.211529	0.230374	0.242121	0.242121	0.223012
	1			1	0.238911	0.262552	0.281465	0.306801	0.328909	0.340233	0.348259	0.348259	0.301019
		1	1		0.196847	0.198203	0.221997	0.238217	0.255965	0.251569	0.239265	0.255965	0.228866
		1		1	0.208411	0.231862	0.271532	0.290926	0.294471	0.311042	0.276726	0.311042	0.269281
			1	1	0.265702	0.291582	0.325135	0.301843	0.331886	0.30755	0.320934	0.331886	0.306376
	1	1	1		0.274341	0.266748	0.27452	0.298128	0.292106	0.28815	0.297772	0.298128	0.284538
	1	1		1	0.296957	0.289948	0.287772	0.328226	0.322713	0.351646	0.351426	0.351646	0.318384
	1		1	1	0.260067	0.269742	0.277483	0.288939	0.303898	0.288765	0.24705	0.303898	0.276563
		1	1	1	0.252072	0.279624	0.26314	0.29794	0.274173	0.284207	0.280885	0.29794	0.276006
	1	1	1	1	0.291399	0.269942	0.24393	0.28798	0.306906	0.304397	0.277504	0.306906	0.283151
THYM	1	1			0.382796	0.492921	0.522439	0.450306	0.486792	0.48199	0.408509	0.522439	0.460822
	1		1		0.393218	0.442419	0.471151	0.342504	0.209819	0.190234	0.238244	0.471151	0.326799
	1			1	0.35722	0.356797	0.388752	0.322294	0.118297	0.160409	0.0767282	0.388752	0.254357
		1	1		0.347213	0.396715	0.423037	0.37993	0.294771	0.294871	0.271299	0.423037	0.343977
		1		1	0.381444	0.364646	0.39133	0.322044	0.303436	0.244568	0.20028	0.39133	0.315393
			1	1	0.279275	0.23584	0.314586	0.275792	0.220209	0.183124	0.178332	0.314586	0.241023
	1	1	1		0.44665	0.554156	0.567861	0.38829	0.330321	0.222523	0.250331	0.567861	0.394304
	1	1		1	0.426635	0.491048	0.509859	0.423728	0.315706	0.236199	0.178422	0.509859	0.3688
	1		1	1	0.341921	0.450674	0.483915	0.392881	0.216409	0.17841	-0.0109101	0.483915	0.293329
		1	1	1	0.377323	0.438056	0.473837	0.368321	0.238436	0.238502	0.138545	0.473837	0.324717
	1	1	1	1	0.421655	0.540107	0.562815	0.408073	0.265283	0.233443	0.176913	0.562815	0.372613
Cancer	mRNA	miRNA	Methy	CNV	moCluster
					C = 2	3	4	5	6	7	8	MAX	AVG
BRCA	1	1			0.367782	0.290695	0.346865	0.328229	0.303596	0.31036	0.31132	0.367782	0.322692
	1		1		0.250699	0.254043	0.216823	0.0836415	0.0934396	0.0907428	0.0917967	0.254043	0.154455
	1			1	0.401446	0.362161	0.190101	0.163563	0.312	0.310462	0.304996	0.401446	0.292104
		1	1		0.351948	0.111168	0.125158	0.110978	0.105415	0.0839459	0.0760924	0.351948	0.137815
		1		1	0.492161	0.489712	0.47567	0.57986	0.570202	0.548274	0.534341	0.57986	0.527174
			1	1	0.0531232	0.00501084	0.0216898	0.0242221	0.0282233	0.0329052	0.030358	0.0531232	0.0279332
	1	1	1		0.293722	0.285005	0.277754	0.237985	0.283978	0.280469	0.249729	0.293722	0.272663
	1	1		1	0.416817	0.361375	0.393397	0.38977	0.378531	0.367828	0.362204	0.416817	0.381418
	1		1	1	0.345826	0.275161	0.214558	0.212894	0.210525	0.239171	0.256684	0.345826	0.250689
		1	1	1	0.176778	0.157654	0.146864	0.14318	0.165367	0.159099	0.155587	0.176778	0.15779
	1	1	1	1	0.275785	0.25532	0.237242	0.215177	0.215172	0.214673	0.218044	0.275785	0.233059
COAD	1	1			0.567728	0.535858	0.511831	0.498661	0.478118	0.476605	0.457402	0.567728	0.503743
	1		1		0.60006	0.543964	0.534877	0.426604	0.444014	0.434258	0.421965	0.60006	0.486535
	1			1	0.617986	0.517598	0.587193	0.569365	0.562328	0.559149	0.504565	0.617986	0.559741
		1	1		0.577227	0.487039	0.470005	0.523788	0.509466	0.501827	0.491079	0.577227	0.508633
		1		1	0.539676	0.54439	0.507659	0.461287	0.452333	0.360907	0.339444	0.54439	0.457957
			1	1	0.470275	0.619605	0.578004	0.597821	0.566901	0.571577	0.557146	0.619605	0.565904
	1	1	1		0.431391	0.425611	0.385309	0.363057	0.364142	0.332069	0.320569	0.431391	0.374592
	1	1		1	0.53147	0.377584	0.315623	0.312052	0.403822	0.379744	0.393254	0.53147	0.38765
	1		1	1	0.273929	0.326126	0.325216	0.398314	0.384859	0.384517	0.361824	0.398314	0.350684
		1	1	1	0.770096	0.635916	0.296628	0.371872	0.365005	0.328363	0.306105	0.770096	0.439141
	1	1	1	1	0.246506	0.202911	0.215006	0.209847	0.275452	0.271963	0.257832	0.275452	0.239931
KIRC	1	1			0.674692	0.215379	0.137876	0.139238	0.115734	0.126553	0.126335	0.674692	0.219401
	1		1		0.233396	0.227883	0.0968499	0.0843085	0.103387	0.101436	0.0984327	0.233396	0.135099
	1			1	0.510225	0.507073	0.298205	0.299014	0.301306	0.313904	0.297036	0.510225	0.360966
		1	1		0.752169	0.0902099	0.0941182	0.125701	0.107319	0.101131	0.0991717	0.752169	0.195688
		1		1	0.443823	0.456652	0.473552	0.445075	0.369148	0.373127	0.226825	0.473552	0.398315
			1	1	0.254725	0.307865	0.31568	0.341821	0.343362	0.295228	0.326647	0.343362	0.31219
	1	1	1		0.633996	0.427361	0.264616	0.269064	0.163702	0.116346	0.0849281	0.633996	0.280002
	1	1		1	0.486756	0.492281	0.445661	0.430066	0.333037	0.3147	0.259964	0.492281	0.394638
	1		1	1	0.370284	0.308456	0.321493	0.323347	0.327851	0.260861	0.243331	0.370284	0.307946
		1	1	1	0.46092	0.467548	0.40236	0.402872	0.354199	0.355773	0.35133	0.467548	0.399286
	1	1	1	1	0.567855	0.396955	0.386469	0.399422	0.391419	0.375904	0.376	0.567855	0.413432
LUAD	1	1			0.603582	0.268221	0.215344	0.200349	0.158359	0.154772	0.129003	0.603582	0.24709
	1		1		0.144235	0.110339	0.0847407	0.0876386	0.0700021	0.0857724	0.0808743	0.144235	0.0948002
	1			1	0.201669	0.168	0.159831	0.096695	0.0809154	0.0691843	0.0836891	0.201669	0.122855
		1	1		0.593003	0.552851	0.498604	0.480607	0.539215	0.544602	0.543285	0.593003	0.536024
		1		1	0.651845	0.087791	0.0708837	0.0669431	0.0630834	0.0573043	0.073061	0.651845	0.152987
			1	1	0.289909	0.221503	0.221138	0.225601	0.222479	0.21736	0.104152	0.289909	0.214592
	1	1	1		0.51707	0.177845	0.166912	0.141136	0.124744	0.130906	0.103704	0.51707	0.194617
	1	1		1	0.158229	0.159293	0.151782	0.11971	0.119518	0.11571	0.0969856	0.159293	0.131604
	1		1	1	0.171605	0.162216	0.101951	0.104971	0.0930492	0.0862698	0.0919615	0.171605	0.116003
		1	1	1	0.449246	0.366404	0.140798	0.116612	0.123232	0.082606	0.0830003	0.449246	0.194557
	1	1	1	1	0.57173	0.510986	0.183021	0.102708	0.106834	0.115475	0.121509	0.57173	0.244609
LUSC	1	1			0.443004	0.333366	0.326403	0.277021	0.301339	0.285248	0.29115	0.443004	0.322505
	1		1		0.565337	0.529882	0.492892	0.483288	0.528973	0.513496	0.505971	0.565337	0.51712
	1			1	0.337059	0.308652	0.287925	0.215437	0.208076	0.180994	0.180396	0.337059	0.245506
		1	1		0.533405	0.380992	0.446812	0.426699	0.45944	0.454609	0.423224	0.533405	0.446454
		1		1	0.550142	0.45866	0.429315	0.494077	0.505905	0.501747	0.49962	0.550142	0.491352
			1	1	0.227914	0.224362	0.226913	0.225439	0.205394	0.202012	0.206451	0.227914	0.216926
	1	1	1		0.628492	0.281247	0.251606	0.292375	0.262342	0.259463	0.247511	0.628492	0.317577
	1	1		1	0.235271	0.238637	0.238916	0.235719	0.242716	0.250955	0.244749	0.250955	0.240995
	1		1	1	0.375025	0.317414	0.293378	0.18034	0.230581	0.227862	0.191807	0.375025	0.259487
		1	1	1	0.295514	0.383183	0.368398	0.370734	0.347308	0.338856	0.343923	0.383183	0.349702
	1	1	1	1	0.183865	0.181953	0.204433	0.19129	0.208248	0.207358	0.209593	0.209593	0.198106
ACC	1	1			0.504571	0.5237	0.500927	0.51805	0.493172	0.457041	0.450188	0.5237	0.492521
	1		1		0.790044	0.593382	0.588123	0.230426	0.222182	0.18249	0.197087	0.790044	0.400533
	1			1	0.327615	0.256829	0.357794	0.341457	0.371198	0.366489	0.378551	0.378551	0.342847
		1	1		0.801185	0.806093	0.796162	0.78149	0.63511	0.554598	0.340432	0.806093	0.673581
		1		1	0.622683	0.607418	0.603014	0.595234	0.607357	0.651475	0.653871	0.653871	0.62015
			1	1	0.539788	0.538902	0.462446	0.467155	0.406196	0.365169	0.393294	0.539788	0.453278
	1	1	1		0.698944	0.598186	0.597133	0.594974	0.581569	0.57984	0.409137	0.698944	0.579969
	1	1		1	0.750897	0.451085	0.446124	0.460712	0.43258	0.414097	0.267775	0.750897	0.460467
	1		1	1	0.152727	0.096227	0.129234	0.125915	0.13309	0.132188	0.139907	0.152727	0.129898
		1	1	1	0.562931	0.562062	0.509425	0.50812	0.323264	0.176713	0.172925	0.562931	0.402206
	1	1	1	1
KIRP	1	1			0.482591	0.280016	0.281309	0.240749	0.218362	0.211826	0.218345	0.482591	0.276171
	1		1		0.93835	0.927825	0.693873	0.697601	0.584606	0.583823	0.559065	0.93835	0.712163
	1			1	0.496785	0.502398	0.434291	0.313456	0.226703	0.185964	0.187462	0.502398	0.335294
		1	1		0.41649	0.386011	0.335178	0.310632	0.279458	0.267386	0.268639	0.41649	0.323399
		1		1	0.324273	0.327638	0.336709	0.335608	0.33585	0.348798	0.358693	0.358693	0.338224
			1	1	0.52397	0.644652	0.631266	0.586407	0.561782	0.562779	0.570096	0.644652	0.582993
	1	1	1		0.194635	0.164323	0.150315	0.145133	0.136675	0.138596	0.119591	0.194635	0.149896
	1	1		1	0.48513	0.466932	0.329869	0.318449	0.28329	0.289942	0.164128	0.48513	0.333963
	1		1	1	0.436787	0.43931	0.38221	0.363249	0.325189	0.335853	0.428794	0.43931	0.387342
		1	1	1	0.47694	0.479041	0.404216	0.362887	0.320139	0.449016	0.451261	0.479041	0.4205
	1	1	1	1	0.490945	0.383143	0.378144	0.379035	0.215398	0.218784	0.180034	0.490945	0.320783
LIHC	1	1			0.436385	0.432834	0.532042	0.495744	0.479268	0.486025	0.505153	0.532042	0.481064
	1		1		0.625373	0.59751	0.51604	0.497148	0.521756	0.519634	0.46797	0.625373	0.535061
	1			1	0.649856	0.371638	0.418465	0.414553	0.346295	0.357489	0.363578	0.649856	0.417411
		1	1		0.540418	0.477488	0.371712	0.33766	0.355342	0.353014	0.349385	0.540418	0.39786
		1		1	0.433128	0.269285	0.175649	0.178613	0.181424	0.172336	0.193712	0.433128	0.229164
			1	1	0.515403	0.403701	0.420088	0.413169	0.410504	0.135529	0.231771	0.515403	0.361452
	1	1	1		0.430561	0.352578	0.300542	0.290787	0.302227	0.298006	0.27958	0.430561	0.32204
	1	1		1	0.469571	0.461599	0.46968	0.332584	0.325841	0.313888	0.299544	0.46968	0.381815
	1		1	1	0.561427	0.304599	0.302729	0.258477	0.291748	0.285677	0.277794	0.561427	0.326064
		1	1	1	0.125606	0.150439	0.149568	0.0974635	0.178149	0.24999	0.233606	0.24999	0.16926
	1	1	1	1	0.558198	0.24638	0.244859	0.297395	0.274916	0.338397	0.318424	0.558198	0.32551
THYM	1	1			0.651009	0.606676	0.348149	0.286243	0.315009	0.383626	0.383843	0.651009	0.424936
	1		1		0.392609	0.743362	0.72999	0.604655	0.610169	0.58345	0.525826	0.743362	0.59858
	1			1	0.819658	0.785957	0.751248	0.68683	0.677479	0.682288	0.579326	0.819658	0.711827
		1	1
		1		1	0.65448	0.619657	0.532491	0.466727	0.410824	0.412172	0.427136	0.65448	0.503355
			1	1	0.730377	0.735167	0.515334	0.516098	0.550515	0.461737	0.463944	0.735167	0.567596
	1	1	1		0.67281	0.388901	0.369331	0.365483	0.368383	0.387404	0.430401	0.67281	0.426102
	1	1		1	0.638408	0.646829	0.605949	0.535021	0.398655	0.318347	0.284167	0.646829	0.489625
	1		1	1	0.686054	0.681593	0.631498	0.610446	0.545278	0.539976	0.472313	0.686054	0.595308
		1	1	1	0.669908	0.379563	0.349099	0.248619	0.300429	0.300841	0.304075	0.669908	0.364648
	1	1	1	1	0.662492	0.360524	0.339649	0.257331	0.307059	0.308006	0.302702	0.662492	0.362538
Cancer	mRNA	miRNA	Methy	CNV	CIMLR
					C = 2	3	4	5	6	7	8	MAX	AVG
BRCA	1	1			0.835753	0.874971	0.829254	0.875322	0.837944	0.884279	0.894836	0.894836	0.861766
	1		1		0.722629	0.76163	0.832461	0.837229	0.838866	0.801808	0.819541	0.838866	0.802023
	1			1	0.80038	0.774784	0.826328	0.854229	0.878382	0.89073	0.839736	0.89073	0.837795
		1	1		0.842721	0.86983	0.832523	0.885874	0.867998	0.801276	0.858771	0.885874	0.851284
		1		1	0.81923	0.872815	0.837252	0.876498	0.832864	0.875507	0.827933	0.876498	0.848871
			1	1	0.747428	0.688972	0.599338	0.831015	0.866912	0.899883	0.761228	0.899883	0.770682
	1	1	1		0.853338	0.869902	0.839848	0.861483	0.901922	0.889197	0.904196	0.904196	0.874269
	1	1		1	0.85455	0.879811	0.784094	0.874021	0.903489	0.904564	0.871221	0.904564	0.867393
	1		1	1	0.800641	0.850826	0.759922	0.844305	0.838617	0.777863	0.854582	0.854582	0.818108
		1	1	1	0.826502	0.89076	0.824472	0.888743	0.909717	0.904504	0.89593	0.909717	0.877233
	1	1	1	1	0.770145	0.862105	0.77368	0.844097	0.885889	0.859287	0.882055	0.885889	0.839608
COAD	1	1			0.887908	0.89324	0.911752	0.781456	0.895034	0.875484	0.810971	0.911752	0.865121
	1		1		0.883835	0.802393	0.881605	0.912788	0.866927	0.924963	0.862269	0.924963	0.876397
	1			1	0.879276	0.770971	0.873007	0.901649	0.92781	0.855786	0.873582	0.92781	0.868869
		1	1		0.890632	0.893756	0.90847	0.866565	0.857951	0.869593	0.9141	0.9141	0.885867
		1		1	0.895782	0.886895	0.85126	0.859037	0.914772	0.936634	0.916287	0.936634	0.894381
			1	1	0.808829	0.860436	0.85242	0.84203	0.93944	0.921265	0.939876	0.939876	0.880614
	1	1	1		0.90687	0.919767	0.934235	0.944438	0.870423	0.944185	0.955323	0.955323	0.925034
	1	1		1	0.912014	0.925858	0.932484	0.941872	0.938852	0.899183	0.953687	0.953687	0.929136
	1		1	1	0.884582	0.904524	0.91127	0.914243	0.913704	0.936179	0.909072	0.936179	0.91051
		1	1	1	0.904824	0.778631	0.939263	0.873202	0.875711	0.953329	0.957999	0.957999	0.897566
	1	1	1	1	0.793469	0.871033	0.79195	0.774379	0.738508	0.714357	0.733901	0.871033	0.773942
KIRC	1	1			0.827184	0.83975	0.920416	0.886291	0.946892	0.922855	0.90268	0.946892	0.892295
	1		1		0.851357	0.900439	0.908069	0.913756	0.927199	0.936514	0.87809	0.936514	0.902203
	1			1	0.397393	0.81777	0.782465	0.890932	0.876522	0.687684	0.836271	0.890932	0.755576
		1	1		0.857997	0.899806	0.873081	0.92617	0.898576	0.899205	0.926684	0.926684	0.89736
		1		1	0.85924	0.904076	0.841949	0.904068	0.940338	0.947767	0.932739	0.947767	0.904311
			1	1	0.382222	0.827222	0.746812	0.898169	0.83196	0.762353	0.809707	0.898169	0.751206
	1	1	1		0.855704	0.896044	0.897522	0.923605	0.947993	0.944044	0.9543	0.9543	0.91703
	1	1		1	0.847788	0.902678	0.92225	0.937377	0.945315	0.944403	0.944808	0.945315	0.92066
	1		1	1	0.762078	0.87618	0.890742	0.85937	0.78254	0.928228	0.884554	0.928228	0.854813
		1	1	1	0.843705	0.827205	0.919067	0.93498	0.9433	0.946732	0.940486	0.946732	0.907925
	1	1	1	1	0.35871	0.617858	0.647711	0.804153	0.886598	0.929761	0.894346	0.929761	0.734163
LUAD	1	1			0.868572	0.841628	0.908261	0.892288	0.847813	0.84228	0.866786	0.908261	0.866804
	1		1		0.846876	0.895782	0.856818	0.864492	0.882515	0.90014	0.821631	0.90014	0.866893
	1			1	0.708665	0.84298	0.882388	0.872395	0.856769	0.884441	0.887344	0.887344	0.847855
		1	1		0.836129	0.87259	0.90815	0.90462	0.918321	0.857731	0.830393	0.918321	0.875419
		1		1	0.848777	0.867733	0.877719	0.848709	0.807209	0.889804	0.914733	0.914733	0.864955
			1	1	0.786	0.860357	0.869296	0.820103	0.914099	0.826963	0.918513	0.918513	0.856476
	1	1	1		0.884135	0.877044	0.912567	0.916961	0.932275	0.853328	0.944372	0.944372	0.902955
	1	1		1	0.876138	0.894399	0.918129	0.914744	0.846279	0.931399	0.912522	0.931399	0.899087
	1		1	1	0.794859	0.863911	0.89513	0.910923	0.920969	0.911328	0.843946	0.920969	0.877295
		1	1	1	0.881366	0.911516	0.91695	0.922721	0.908135	0.931454	0.912871	0.931454	0.912145
	1	1	1	1	0.835588	0.882111	0.897098	0.829153	0.91681	0.869766	0.845045	0.91681	0.867939
LUSC	1	1			0.868524	0.879159	0.878872	0.927961	0.92407	0.893865	0.879625	0.927961	0.893154
	1		1		0.879007	0.888825	0.887928	0.861671	0.840325	0.901202	0.92496	0.92496	0.883417
	1			1	0.34486	0.735632	0.890805	0.898561	0.916839	0.937737	0.89299	0.937737	0.802489
		1	1		0.859255	0.887508	0.89964	0.930103	0.905727	0.805346	0.795852	0.930103	0.869062
		1		1	0.871706	0.873277	0.815844	0.924818	0.907358	0.893582	0.930387	0.930387	0.888139
			1	1	0.349412	0.82527	0.889607	0.875195	0.875464	0.879358	0.892209	0.892209	0.798074
	1	1	1		0.899222	0.903371	0.921924	0.934647	0.943684	0.946284	0.897006	0.946284	0.920877
	1	1		1	0.876877	0.896272	0.834437	0.920968	0.9207	0.92595	0.954313	0.954313	0.904216
	1		1	1	0.776989	0.806831	0.887065	0.896468	0.914814	0.926391	0.937596	0.937596	0.878022
		1	1	1	0.883921	0.896034	0.820788	0.930128	0.935691	0.945572	0.94628	0.94628	0.908345
	1	1	1	1	0.748827	0.653639	0.851058	0.912038	0.927316	0.930693	0.927772	0.930693	0.850192
ACC	1	1			0.769714	0.917092	0.977652	0.935029	0.925409	0.836945	0.793945	0.977652	0.879398
	1		1		0.749379	0.75913	0.941118	0.773493	0.936882	0.906126	0.753204	0.941118	0.831333
	1			1	0.604012	0.904161	0.957333	0.960327	0.941807	0.924112	0.853365	0.960327	0.877874
		1	1		0.653538	0.899616	0.678537	0.927552	0.924374	0.855748	0.80413	0.927552	0.820499
		1		1	0.625427	0.896369	0.830474	0.961478	0.920545	0.792542	0.674291	0.961478	0.814447
			1	1	0.720856	0.825154	0.931841	0.893987	0.828532	0.865803	0.790974	0.931841	0.836735
	1	1	1		0.558871	0.893964	0.897605	0.296348	0.942748	0.711813	0.818651	0.942748	0.731429
	1	1		1	0.795115	0.965504	0.915689	0.680156	0.936473	0.796782	0.688109	0.965504	0.825404
	1		1	1	0.79859	0.915703	0.938018	0.834925	0.967467	0.903469	0.813668	0.967467	0.881691
		1	1	1	0.601241	0.813231	0.911038	0.943352	0.965604	0.839876	0.776206	0.965604	0.835793
	1	1	1	1	0.429741	0.810396	0.852859	0.955054	0.967337	0.592721	0.67797	0.967337	0.755154
KIRP	1	1			0.863609	0.822861	0.915344	0.92291	0.877357	0.826098	0.931041	0.931041	0.879889
	1		1		0.91274	0.905253	0.854751	0.874178	0.877402	0.802327	0.92316	0.92316	0.878544
	1			1	0.379391	0.839464	0.8771	0.917092	0.934968	0.942695	0.950462	0.950462	0.834453
		1	1		0.874976	0.875964	0.925818	0.886058	0.887139	0.902769	0.884761	0.925818	0.891069
		1		1	0.908011	0.907246	0.85784	0.869044	0.945848	0.799459	0.949258	0.949258	0.890958
			1	1	0.401483	0.879881	0.87365	0.87318	0.930652	0.917187	0.949577	0.949577	0.83223
	1	1	1		0.931055	0.934099	0.93544	0.942022	0.95224	0.931049	0.921551	0.95224	0.935351
	1	1		1	0.895893	0.869509	0.924826	0.867983	0.935395	0.946022	0.924436	0.946022	0.909152
	1		1	1	0.395631	0.886032	0.899286	0.866955	0.9409	0.840342	0.905741	0.9409	0.81927
		1	1	1	0.859263	0.909858	0.912237	0.89358	0.917633	0.907098	0.948463	0.948463	0.906876
	1	1	1	1	0.89959	0.86573	0.915834	0.943355	0.937358	0.94532	0.930675	0.94532	0.919695
LIHC	1	1			0.880382	0.878889	0.910165	0.874723	0.889218	0.938228	0.88762	0.938228	0.894175
	1		1		0.861801	0.891082	0.777032	0.88237	0.924524	0.883047	0.910888	0.924524	0.87582
	1			1	0.758462	0.823454	0.899746	0.915272	0.923169	0.934684	0.925303	0.934684	0.88287
		1	1		0.877809	0.881643	0.883551	0.842274	0.90624	0.884204	0.859092	0.90624	0.876402
		1		1	0.868294	0.886395	0.878964	0.845496	0.887271	0.905259	0.885613	0.905259	0.879613
			1	1	0.78157	0.825877	0.900765	0.898623	0.914203	0.902417	0.907441	0.914203	0.875842
	1	1	1		0.892532	0.810972	0.915821	0.937313	0.941005	0.944234	0.950528	0.950528	0.913201
	1	1		1	0.853796	0.868271	0.898127	0.862607	0.919856	0.923523	0.944059	0.944059	0.895748
	1		1	1	0.739965	0.859145	0.901574	0.838183	0.868345	0.857166	0.826934	0.901574	0.841616
		1	1	1	0.848962	0.882404	0.883729	0.896255	0.926589	0.942466	0.936389	0.942466	0.902399
	1	1	1	1	0.820146	0.881318	0.901021	0.922294	0.897964	0.921045	0.946658	0.946658	0.898635
THYM	1	1			0.741351	0.911934	0.954419	0.931813	0.876756	0.942424	0.912557	0.954419	0.895893
	1		1		0.427691	0.977274	0.976935	0.978279	0.936947	0.96604	0.856884	0.978279	0.874293
	1			1	0.775703	0.981949	0.980364	0.98538	0.914053	0.927203	0.782542	0.98538	0.906742
		1	1		0.585713	0.870058	0.933458	0.866156	0.935703	0.940232	0.864991	0.940232	0.856616
		1		1	0.488152	0.881608	0.942322	0.983944	0.940509	0.829868	0.931565	0.983944	0.856852
			1	1	0.613584	0.725787	0.981527	0.953528	0.944896	0.973786	0.899567	0.981527	0.870382
	1	1	1		0.878042	0.955695	0.943792	0.896264	0.944559	0.937812	0.921731	0.955695	0.925413
	1	1		1	0.868103	0.89175	0.95622	0.865876	0.908567	0.883917	0.930381	0.95622	0.900688
	1		1	1	0.88385	0.971366	0.939295	0.986463	0.98915	0.90446	0.739713	0.98915	0.916328
		1	1	1	0.499617	0.962432	0.900965	0.974271	0.948989	0.757989	0.951999	0.974271	0.856609
	1	1	1	1	0.788987	0.950598	0.911107	0.957771	0.954762	0.948963	0.973431	0.973431	0.926517
Cancer	mRNA	miRNA	Methy	CNV	MultiNMF
					C = 2	3	4	5	6	7	8	MAX	AVG
BRCA	1	1			0.432727	0.352644	0.293577	0.225069	0.1826	0.176842	0.154332	0.432727	0.259684
	1		1		0.398643	0.422563	0.301919	0.301429	0.257205	0.245751	0.235711	0.422563	0.309031
	1			1	0.387112	0.296895	0.312469	0.264447	0.253438	0.250586	0.233126	0.387112	0.285439
		1	1		0.454932	0.287784	0.258378	0.238626	0.198411	0.173891	0.146404	0.454932	0.251204
		1		1	0.464764	0.340776	0.262233	0.240153	0.196991	0.176977	0.157624	0.464764	0.262788
			1	1	0.549557	0.522954	0.477479	0.389915	0.305098	0.218655	0.21436	0.549557	0.382574
	1	1	1		0.414145	0.345851	0.287652	0.222251	0.188061	0.164037	0.168863	0.414145	0.255837
	1	1		1	0.420151	0.326763	0.244814	0.221091	0.189381	0.181879	0.15648	0.420151	0.248651
	1		1	1	0.425723	0.354712	0.358208	0.302764	0.25969	0.244788	0.241271	0.425723	0.312451
		1	1	1	0.464215	0.350464	0.245547	0.233355	0.201398	0.170382	0.16151	0.464215	0.260982
	1	1	1	1	0.373256	0.340132	0.26245	0.231243	0.216801	0.182691	0.173451	0.373256	0.254289
COAD	1	1			0.411576	0.2659	0.253031	0.21073	0.175722	0.156318	0.168445	0.411576	0.234532
	1		1		0.473347	0.315954	0.309342	0.310087	0.316847	0.278802	0.228165	0.473347	0.318935
	1			1	0.47223	0.323764	0.279321	0.280383	0.337926	0.28665	0.27373	0.47223	0.322001
		1	1		0.460187	0.370355	0.248286	0.217539	0.190669	0.174358	0.153081	0.460187	0.259211
		1		1	0.461465	0.355934	0.261457	0.21425	0.182663	0.168183	0.162455	0.461465	0.258058
			1	1	0.546776	0.483041	0.425978	0.323606	0.263856	0.253382	0.209613	0.546776	0.358036
	1	1	1		0.401083	0.265204	0.232589	0.195867	0.172025	0.167234	0.159031	0.401083	0.227576
	1	1		1	0.400216	0.25646	0.225154	0.200678	0.169807	0.16465	0.158484	0.400216	0.225064
	1		1	1	0.454355	0.318572	0.216665	0.284201	0.295396	0.263906	0.246298	0.454355	0.297056
		1	1	1	0.460029	0.321675	0.240757	0.219054	0.188009	0.178105	0.153489	0.460029	0.251588
	1	1	1	1	0.392689	0.268045	0.241617	0.198418	0.201191	0.17047	0.164439	0.392689	0.233839
KIRC	1	1			0.426053	0.302971	0.258517	0.190816	0.229827	0.17302	0.156358	0.426053	0.248223
	1		1		0.47865	0.329582	0.248004	0.37858	0.373589	0.309019	0.29248	0.47865	0.344272
	1			1	0.494148	0.312085	0.354112	0.31798	0.385618	0.320234	0.282932	0.494148	0.352444
		1	1		0.443048	0.29181	0.254185	0.217824	0.19611	0.157084	0.164032	0.443048	0.246299
		1		1	0.466377	0.324393	0.259498	0.195532	0.193225	0.17307	0.165359	0.466377	0.253922
			1	1	0.522939	0.501244	0.439067	0.390909	0.245759	0.216083	0.220982	0.522939	0.362426
	1	1	1		0.423189	0.235829	0.228357	0.200461	0.169674	0.178815	0.151168	0.423189	0.226785
	1	1		1	0.382866	0.272427	0.197714	0.184604	0.166749	0.170513	0.144583	0.382866	0.217065
	1		1	1	0.478607	0.335075	0.366859	0.411429	0.415038	0.321609	0.27009	0.478607	0.371244
		1	1	1	0.44419	0.301701	0.211254	0.194629	0.177583	0.171592	0.164759	0.44419	0.237958
	1	1	1	1	0.398199	0.254167	0.211782	0.166659	0.19661	0.162353	0.147124	0.398199	0.219556
LUAD	1	1			0.402398	0.314367	0.270223	0.21462	0.196897	0.158557	0.147958	0.402398	0.243574
	1		1		0.418152	0.375707	0.280626	0.27019	0.258256	0.215976	0.234511	0.418152	0.293346
	1			1	0.47244	0.409171	0.386493	0.281263	0.279932	0.219551	0.200189	0.47244	0.321291
		1	1		0.459312	0.31239	0.287202	0.220663	0.184231	0.156504	0.157543	0.459312	0.253978
		1		1	0.445854	0.336316	0.271389	0.213307	0.176546	0.167636	0.144056	0.445854	0.250729
			1	1	0.542251	0.524907	0.440148	0.344064	0.303371	0.290703	0.274838	0.542251	0.388612
	1	1	1		0.40327	0.294392	0.24556	0.199761	0.204145	0.173127	0.158592	0.40327	0.239835
	1	1		1	0.412874	0.308067	0.249589	0.223076	0.186124	0.17618	0.155587	0.412874	0.2445
	1		1	1	0.415689	0.275917	0.331537	0.336241	0.257054	0.238408	0.215118	0.415689	0.295709
		1	1	1	0.451969	0.328031	0.275031	0.224963	0.171143	0.173975	0.151158	0.451969	0.253753
	1	1	1	1	0.396326	0.271639	0.234829	0.21394	0.182852	0.175968	0.156207	0.396326	0.233109
LUSC	1	1			0.432377	0.29594	0.22859	0.20608	0.185972	0.164419	0.162415	0.432377	0.239399
	1		1		0.521296	0.318516	0.378802	0.398615	0.294781	0.246265	0.246069	0.521296	0.343478
	1			1	0.478099	0.33418	0.38939	0.359109	0.343108	0.291139	0.256873	0.478099	0.350271
		1	1		0.476358	0.281623	0.236352	0.214354	0.177962	0.160134	0.143724	0.476358	0.241501
		1		1	0.460355	0.300623	0.233546	0.233762	0.183218	0.148011	0.136354	0.460355	0.242267
			1	1	0.535937	0.494935	0.420406	0.362449	0.263953	0.23608	0.218391	0.535937	0.361736
	1	1	1		0.423541	0.285799	0.227727	0.207745	0.178364	0.169639	0.151616	0.423541	0.234919
	1	1		1	0.427194	0.293883	0.233985	0.198269	0.186221	0.178306	0.175938	0.427194	0.241971
	1		1	1	0.465761	0.321675	0.358605	0.380431	0.288678	0.267382	0.265406	0.465761	0.33542
		1	1	1	0.484642	0.285077	0.24857	0.222197	0.180473	0.155109	0.148748	0.484642	0.246402
	1	1	1	1	0.418363	0.277448	0.224514	0.221316	0.189441	0.167058	0.164109	0.418363	0.237464
ACC	1	1			0.820585	0.452176	0.340842	0.310267	0.267222	0.213436	0.228762	0.820585	0.376184
	1		1		0.504415	0.340962	0.335933	0.336145	0.319976	0.263258	0.243037	0.504415	0.334818
	1			1	0.420627	0.357908	0.382829	0.332271	0.310495	0.287839	0.255565	0.420627	0.335362
		1	1		0.450368	0.417894	0.352045	0.329279	0.283664	0.30876	0.248359	0.450368	0.341481
		1		1	0.449324	0.419697	0.384602	0.287283	0.319763	0.286178	0.159312	0.449324	0.329451
			1	1	0.534467	0.419306	0.299955	0.321864	0.363836	0.257784	0.282066	0.534467	0.354183
	1	1	1		0.789445	0.460286	0.368371	0.300148	0.284589	0.198721	0.237702	0.789445	0.377037
	1	1		1	0.80203	0.370149	0.39142	0.323398	0.266698	0.229705	0.223708	0.80203	0.372444
	1		1	1	0.563876	0.400166	0.408057	0.341039	0.305265	0.233734	0.251129	0.563876	0.357609
		1	1	1	0.440321	0.42473	0.352176	0.291039	0.332565	0.196733	0.174169	0.440321	0.315962
	1	1	1	1	0.78675	0.457468	0.438931	0.338308	0.27799	0.209126	0.229064	0.78675	0.391091
KIRP	1	1			0.378492	0.39736	0.279826	0.272132	0.222344	0.186107	0.183422	0.39736	0.274241
	1		1		0.440914	0.296912	0.355242	0.286903	0.260594	0.240109	0.218828	0.440914	0.299929
	1			1	0.436264	0.332859	0.358332	0.2976	0.255955	0.246415	0.212098	0.436264	0.305646
		1	1		0.439112	0.347957	0.292692	0.238454	0.182259	0.17675	0.148386	0.439112	0.260801
		1		1	0.451581	0.306844	0.281821	0.202921	0.222213	0.19086	0.16654	0.451581	0.260397
			1	1	0.566576	0.481974	0.438868	0.333279	0.302342	0.2865	0.287339	0.566576	0.385268
	1	1	1		0.346801	0.329145	0.297484	0.286616	0.225443	0.203606	0.198549	0.346801	0.269663
	1	1		1	0.347351	0.307815	0.282673	0.267216	0.239213	0.216909	0.187202	0.347351	0.264054
	1		1	1	0.492244	0.333581	0.353385	0.298336	0.249869	0.260736	0.223706	0.492244	0.31598
		1	1	1	0.39396	0.376125	0.282828	0.23467	0.232326	0.163678	0.164083	0.39396	0.263953
	1	1	1	1	0.387478	0.354215	0.300746	0.295915	0.242513	0.232033	0.189544	0.387478	0.286063
LIHC	1	1			0.408172	0.340009	0.282103	0.23053	0.201932	0.182232	0.171051	0.408172	0.259433
	1		1		0.513958	0.40359	0.331254	0.31663	0.255424	0.294256	0.265239	0.513958	0.34005
	1			1	0.502825	0.406041	0.251735	0.282962	0.279927	0.25748	0.263961	0.502825	0.320704
		1	1		0.451428	0.295171	0.352994	0.315753	0.188684	0.186427	0.166756	0.451428	0.279602
		1		1	0.441567	0.367124	0.308805	0.234628	0.213195	0.200946	0.16558	0.441567	0.275978
			1	1	0.540549	0.508271	0.406136	0.325882	0.259765	0.261913	0.232814	0.540549	0.36219
	1	1	1		0.469956	0.346657	0.263257	0.19528	0.195243	0.178988	0.161646	0.469956	0.258718
	1	1		1	0.426988	0.310327	0.240748	0.230804	0.230051	0.175419	0.166695	0.426988	0.254433
	1		1	1	0.483557	0.327352	0.345874	0.267979	0.270762	0.270866	0.245862	0.483557	0.316036
		1	1	1	0.451247	0.347295	0.346211	0.241859	0.210733	0.181596	0.165395	0.451247	0.277762
	1	1	1	1	0.480826	0.261011	0.246108	0.224146	0.201494	0.18551	0.181535	0.480826	0.254376
THYM	1	1			0.56156	0.431952	0.385116	0.315308	0.318367	0.276086	0.270341	0.56156	0.365533
	1		1		0.582709	0.413209	0.402439	0.331105	0.341544	0.288137	0.274424	0.582709	0.376224
	1			1	0.577071	0.428912	0.402236	0.398635	0.339952	0.264759	0.277278	0.577071	0.38412
		1	1		0.516325	0.478786	0.399315	0.401949	0.346947	0.309813	0.289429	0.516325	0.391795
		1		1	0.523219	0.500407	0.387473	0.391482	0.351228	0.294252	0.28499	0.523219	0.390436
			1	1	0.530541	0.35836	0.499906	0.407857	0.349001	0.346787	0.330797	0.530541	0.403321
	1	1	1		0.565485	0.453836	0.367982	0.365562	0.31617	0.294588	0.290965	0.565485	0.379227
	1	1		1	0.565091	0.417435	0.366915	0.379603	0.30659	0.277913	0.29155	0.565091	0.372157
	1		1	1	0.592544	0.45446	0.408525	0.410565	0.355672	0.326429	0.301635	0.592544	0.407119
		1	1	1	0.525929	0.497655	0.392401	0.383408	0.33087	0.307476	0.272031	0.525929	0.38711
	1	1	1	1	0.567638	0.411032	0.37155	0.373814	0.310093	0.277975	0.281317	0.567638	0.370488
Cancer	mRNA	miRNA	Methy	CNV	Subtype-GAN
					C = 2	3	4	5	6	7	8	MAX	AVG
BRCA	1	1			0.179384	0.140985	0.132793	0.124419	0.130541	0.137731	0.123501	0.179384	0.138479
	1		1		0.0867883	0.0721321	0.067547	0.077774	0.0691385	0.0874187	0.09559	0.09559	0.0794841
	1			1	0.116836	0.0473172	0.0578494	0.0951351	0.0843734	0.0440763	0.053451	0.116836	0.0712912
		1	1		0.148576	0.156825	0.133567	0.101236	0.0919102	0.107242	0.0937979	0.156825	0.119022
		1		1	0.146044	0.127437	0.120701	0.136707	0.115337	0.0989554	0.0946445	0.146044	0.119975
			1	1	0.102533	0.0990222	0.0860999	0.118068	0.0680904	0.0961698	0.112605	0.118068	0.0975125
	1	1	1		0.0866448	0.102759	0.0882213	0.0842298	0.0889759	0.0648073	0.0770316	0.102759	0.0846672
	1	1		1	0.169705	0.10952	0.113893	0.111093	0.102843	0.0614485	0.0902697	0.169705	0.108396
	1		1	1	0.080215	0.0830152	0.0558603	0.0591443	0.0639969	0.0666001	0.0756711	0.0830152	0.0692147
		1	1	1	0.123433	0.131868	0.0950591	0.0982788	0.0886291	0.0826348	0.0712021	0.131868	0.0987294
	1	1	1	1	0.0568725	0.0383858	-0.0249258	-0.0146928	-0.0052256	0.00262008	-0.00707491	0.0568725	0.00656562
COAD	1	1			0.129353	0.125542	0.110887	0.0969521	0.103234	0.0990844	0.0728124	0.129353	0.105409
	1		1		0.116163	0.117878	0.0875696	0.0564026	0.0756166	0.0875123	0.0756604	0.117878	0.0881148
	1			1	0.134499	0.0249906	0.037463	0.0468241	0.0545739	0.0888945	0.0889223	0.134499	0.068024
		1	1		0.130518	0.104786	0.0932676	0.0619009	0.102292	0.0886415	0.0952859	0.130518	0.0966704
		1		1	0.132664	0.109339	0.0725599	0.0940228	0.0735473	0.0725954	0.0886912	0.132664	0.0919171
			1	1	0.15765	0.124345	0.11865	0.108419	0.101212	0.113198	0.0916861	0.15765	0.116451
	1	1	1		0.109782	0.108492	0.070261	0.0609906	0.076977	0.072735	0.0825976	0.109782	0.0831193
	1	1		1	0.0995723	0.0537196	0.0798917	0.0404885	0.0549947	0.0562697	0.038758	0.0995723	0.0605278
	1		1	1	0.110693	0.0922547	0.0444095	0.0744109	0.0814591	0.0680172	0.0811288	0.110693	0.0789105
		1	1	1	0.139062	0.0746849	0.0971822	0.0957957	0.0976731	0.0894229	0.0835678	0.139062	0.0967698
	1	1	1	1	0.00622495	-0.0187107	-0.0210251	0.0131569	0.00493403	0.00233425	-0.0042185	0.0131569	-0.00247203
KIRC	1	1			0.131432	0.107067	0.0980176	0.106264	0.115555	0.109386	0.0930032	0.131432	0.108675
	1		1		0.126401	0.0986653	0.0999437	0.0498399	0.0879216	0.0692406	0.0728041	0.126401	0.0864024
	1			1	0.0990739	0.0374506	0.0265454	0.0507821	0.0538394	0.0809826	0.0780726	0.0990739	0.0609638
		1	1		0.145201	0.0943788	0.0745171	0.0687337	0.0785974	0.0866767	0.0715778	0.145201	0.0885261
		1		1	0.0889634	0.0590449	0.0570136	0.0459294	0.0471837	0.08795	0.0558224	0.0889634	0.0631296
			1	1	0.131141	0.0960995	0.0902707	0.110017	0.0711438	0.0735027	0.0780862	0.131141	0.0928944
	1	1	1		0.123347	0.126499	0.132326	0.0728531	0.0640224	0.0687143	0.0914398	0.132326	0.0970289
	1	1		1	0.107914	0.0785549	0.0850045	0.0646372	0.0704266	0.0740114	0.0597011	0.107914	0.0771785
	1		1	1	0.171044	0.106488	0.0519876	0.0535865	0.0454189	0.0499351	0.0487075	0.171044	0.0753096
		1	1	1	0.104437	0.0865677	0.0777605	0.0935046	0.0839977	0.0744485	0.0723641	0.104437	0.0847257
	1	1	1	1	0.078616	0.0476014	0.0437379	-0.0149581	-0.00338439	0.023217	0.0126083	0.078616	0.0267769
LUAD	1	1			0.115132	0.0974274	0.0892129	0.0945877	0.0828574	0.09501	0.0882189	0.115132	0.0946352
	1		1		0.0812096	0.0619453	0.0624569	0.0636449	0.0825827	0.0737246	0.0841188	0.0841188	0.0728118
	1			1	0.0903886	0.0382616	0.0523666	0.048414	0.0603376	0.0678922	0.0626652	0.0903886	0.0600466
		1	1		0.109949	0.0914776	0.0847494	0.0618987	0.0696967	0.0824788	0.0727409	0.109949	0.0818559
		1		1	0.132595	0.116243	0.0454342	0.0581129	0.061704	0.0757367	0.0816557	0.132595	0.0816402
			1	1	0.195753	0.144836	0.105443	0.140888	0.131503	0.113395	0.125542	0.195753	0.136766
	1	1	1		0.114465	0.0719981	0.0636042	0.0791371	0.0726366	0.0683159	0.0505112	0.114465	0.0743811
	1	1		1	0.102832	0.0775496	0.0703945	0.0746013	0.0629419	0.0690924	0.0606649	0.102832	0.0740109
	1		1	1	0.100878	0.084117	0.0640095	0.0556997	0.0503347	0.0510155	0.0527278	0.100878	0.0655403
		1	1	1	0.104556	0.0597121	0.063728	0.0710926	0.0483952	0.0749907	0.0587398	0.104556	0.068745
	1	1	1	1	0.0754311	-0.0227546	0.0116981	-0.0229607	-0.0154251	-0.0143559	-0.00206243	0.0754311	0.00136723
LUSC	1	1			0.134956	0.0940113	0.0814872	0.0792165	0.080376	0.0877779	0.0730947	0.134956	0.0901314
	1		1		0.0941297	0.100418	0.094469	0.0830995	0.0771072	0.0913308	0.0960903	0.100418	0.0909492
	1			1	0.122078	0.109131	0.0911941	0.0853427	0.0842253	0.0841816	0.0793866	0.122078	0.0936485
		1	1		0.164105	0.0759916	0.0602466	0.0749317	0.0613865	0.0717929	0.0667755	0.164105	0.0821758
		1		1	0.170402	0.0766796	0.0808021	0.0846442	0.0859085	0.0823997	0.0868788	0.170402	0.0953879
			1	1	0.151931	0.120613	0.0725426	0.0977454	0.0857244	0.0830122	0.0731892	0.151931	0.0978227
	1	1	1		0.101131	0.0563069	0.0809086	0.0764072	0.0692052	0.0454637	0.0564741	0.101131	0.0694138
	1	1		1	0.11971	0.110477	0.0929995	0.0832951	0.0688881	0.0647848	0.0787225	0.11971	0.0884109
	1		1	1	0.105551	0.0537165	0.0731499	0.068395	0.0608201	0.0585508	0.072094	0.105551	0.0703254
		1	1	1	0.165372	0.0946981	0.0539606	0.0463127	0.0490922	0.0538665	0.0533979	0.165372	0.0738142
	1	1	1	1	0.0457769	0.0361448	0.0262095	-0.0155743	-0.00709226	-0.0131759	0.0221793	0.0457769	0.0134954
ACC	1	1			0.0667824	0.101717	0.0930739	0.094598	0.0817382	0.0825104	0.0867953	0.101717	0.086745
	1		1		0.134794	0.0576213	0.0949053	0.0789332	0.0794667	0.0814319	0.0592047	0.134794	0.0837654
	1			1	0.116571	0.103725	0.0786912	0.0854641	0.0793636	0.0791996	0.0821145	0.116571	0.0893041
		1	1		0.0826667	0.121654	0.0824958	0.0933736	0.0647563	0.0641782	0.0501909	0.121654	0.0799022
		1		1	0.100895	0.0892945	0.0983847	0.0788865	0.0683359	0.0668748	0.0700869	0.100895	0.0818226
			1	1	0.189265	0.0884805	0.0671198	0.0984626	0.0675521	0.0680535	0.0850835	0.189265	0.0948596
	1	1	1		0.131655	0.130602	0.101235	0.0873146	0.0905203	0.0867283	0.0706859	0.131655	0.0998201
	1	1		1	0.101643	0.107143	0.0863918	0.0954375	0.0939377	0.10157	0.0630647	0.107143	0.0927411
	1		1	1	0.0657684	0.0921868	0.0559181	0.0668242	0.0496224	0.0371423	0.0534616	0.0921868	0.060132
		1	1	1	0.0658077	0.0854087	0.06489	0.0659505	0.0656816	0.049871	0.0526619	0.0854087	0.0643245
	1	1	1	1	0.0998369	0.0319004	0.0784478	0.0416003	0.0521544	0.0533424	0.0275533	0.0998369	0.0549765
KIRP	1	1			0.151129	0.105169	0.0589111	0.117009	0.122875	0.122316	0.0848279	0.151129	0.108891
	1		1		0.126156	0.103929	0.10179	0.0541172	0.0645621	0.0737406	0.0719713	0.126156	0.0851809
	1			1	0.0948771	0.104133	0.0898436	0.0940365	0.0935869	0.0963405	0.0621422	0.104133	0.0907086
		1	1		0.0926566	0.0910167	0.0931038	0.0889082	0.0834068	0.0870764	0.0826853	0.0931038	0.0884077
		1		1	0.126349	0.100775	0.0941498	0.0712322	0.0662531	0.067491	0.07316	0.126349	0.0856299
			1	1	0.173676	0.0807644	0.0859118	0.074394	0.102004	0.0899946	0.111333	0.173676	0.102582
	1	1	1		0.144517	0.10302	0.0867598	0.0960693	0.089182	0.0854202	0.0876347	0.144517	0.0989434
	1	1		1	0.0952628	0.0889713	0.0745111	0.0810819	0.0798978	0.0813469	0.0547945	0.0952628	0.0794095
	1		1	1	0.0790596	0.0427545	0.0146025	0.0468989	0.028231	0.0638696	0.0353985	0.0790596	0.0444021
		1	1	1	0.0647572	0.053702	0.0423167	0.0671506	0.0512102	0.0632511	0.0603814	0.0671506	0.0575385
	1	1	1	1	0.08605	0.0161577	0.023369	0.025251	0.025203	0.0263027	0.0204554	0.08605	0.031827
LIHC	1	1			0.154699	0.124288	0.131104	0.0795633	0.0876368	0.0910292	0.0993912	0.154699	0.109673
	1		1		0.133557	0.109013	0.0846318	0.0520081	0.0824673	0.0799207	0.0759747	0.133557	0.0882246
	1			1	0.111666	0.093629	0.0875914	0.0679075	0.0784106	0.0773984	0.0815071	0.111666	0.0854444
		1	1		0.144691	0.0596899	0.0712342	0.0587576	0.0657746	0.0795366	0.0756035	0.144691	0.0793268
		1		1	0.308133	0.112056	0.0744478	0.0616902	0.0698304	0.0686568	0.0882377	0.308133	0.111865
			1	1	0.115416	0.113958	0.0858635	0.0959313	0.074034	0.0998908	0.0880598	0.115416	0.0961648
	1	1	1		0.0864142	0.0748682	0.0453327	0.0522488	0.0738951	0.0634866	0.0843079	0.0864142	0.0686505
	1	1		1	0.114177	0.0692965	0.0507925	0.0681674	0.0658217	0.071156	0.0887354	0.114177	0.0754494
	1		1	1	0.0962321	0.0725686	0.0592066	0.0710542	0.0263492	0.0609633	0.0681303	0.0962321	0.0649292
		1	1	1	0.0677211	0.0200622	0.0126286	0.0415619	0.0471139	0.0261683	0.0499156	0.0677211	0.0378817
	1	1	1	1	0.0647605	0.0550114	0.0404894	0.038796	0.0377124	0.00988486	-0.00217063	0.0647605	0.0349263
THYM	1	1			0.219897	0.224085	0.218257	0.1836	0.167594	0.160548	0.177483	0.224085	0.193066
	1		1		0.215398	0.209286	0.180258	0.190791	0.166912	0.185468	0.146028	0.215398	0.184877
	1			1	0.154371	0.146566	0.228377	0.202147	0.189534	0.165575	0.159926	0.228377	0.178071
		1	1		0.194187	0.181064	0.181472	0.159723	0.145561	0.143369	0.135605	0.194187	0.162997
		1		1	0.166332	0.16159	0.12994	0.147325	0.146047	0.145412	0.159315	0.166332	0.150851
			1	1	0.339936	0.188838	0.0849048	0.146393	0.1065	0.158773	0.153777	0.339936	0.168446
	1	1	1		0.192827	0.183145	0.149224	0.155586	0.167736	0.169394	0.150461	0.192827	0.16691
	1	1		1	0.109715	0.15247	0.085283	0.137973	0.135712	0.1408	0.159654	0.159654	0.131658
	1		1	1	0.466557	0.160442	0.127632	0.11927	0.103181	0.144507	0.121994	0.466557	0.177655
		1	1	1	0.157527	0.0707795	0.0713708	0.0741278	0.0861072	0.0838017	0.0968381	0.157527	0.0915075
	1	1	1	1	0.232098	0.125139	0.0467058	0.115847	0.137253	0.0894464	0.145878	0.232098	0.127481

## Sheet: Dataset #1 Silhouette Sig.
Dataset #1 Significant Datasets Silhouette Coefficient
The silhouette coefficients in this sheet were calculated in the integrated space.
Cancer	mRNA	miRNA	Methy	CNV	iClusterBayes
					2	3	4	5	6	7	8	MAX	AVG
BRCA	1	1			0.599337	0.403017	0.312344	0.245943	0.204454	0.184011	0.162813	0.599337	0.301703
	1		1		0.572032	0.399767	0.315458	0.268742	0.203062	0.176444	0.16168	0.572032	0.299598
	1			1	0.639611	0.40685	0.315923	0.255406	0.195374	0.160106	0.154763	0.639611	0.304005
		1	1		0.540062	0.386969	0.306857	0.243603	0.20998	0.175848	0.150157	0.540062	0.287639
		1		1	0.513765	0.426277	0.345189	0.263602	0.176641	0.170441	0.145865	0.513765	0.291683
			1	1	0.561358	0.375737	0.305791	0.265081	0.202113	0.170323	0.134097	0.561358	0.287786
	1	1	1		0.577642	0.414429	0.318994	0.240118	0.197593	0.171763	0.173914	0.577642	0.299208
	1	1		1	0.635877	0.408038	0.319105	0.253791	0.205848	0.181354	0.159874	0.635877	0.309127
	1		1	1	0.576575	0.437199	0.308992	0.230838	0.213899	0.163907	0.135444	0.576575	0.295265
		1	1	1	0.561047	0.378898	0.306484	0.248307	0.20625	0.185775	0.158236	0.561047	0.292142
	1	1	1	1	0.581614	0.444444	0.317014	0.2447	0.19346	0.165783	0.134099	0.581614	0.297302
COAD	1	1			0.554789	0.414831	0.291548	0.275524	0.189873	0.191384	0.171929	0.554789	0.298554
	1		1		0.596396	0.368568	0.296908	0.247325	0.236894	0.223531	0.196146	0.596396	0.309395
	1			1	0.608317	0.402061	0.322826	0.274151	0.242324	0.203575	0.205054	0.608317	0.322615
		1	1		0.566058	0.359297	0.304969	0.253746	0.241932	0.222601	0.224666	0.566058	0.310467
		1		1	0.632268	0.497511	0.402336	0.328399	0.341479	0.327789	0.277521	0.632268	0.401043
			1	1	0.564468	0.340334	0.287236	0.238797	0.244033	0.210372	0.197198	0.564468	0.297491
	1	1	1		0.596036	0.382987	0.30009	0.269196	0.23359	0.218867	0.19941	0.596036	0.314311
	1	1		1	0.606629	0.403568	0.327808	0.281466	0.277567	0.205775	0.19935	0.606629	0.328881
	1		1	1	0.5892	0.35644	0.29066	0.24985	0.199977	0.219407	0.214987	0.5892	0.302932
		1	1	1	0.566261	0.362582	0.277584	0.235728	0.236253	0.213655	0.185573	0.566261	0.296805
	1	1	1	1	0.590221	0.360956	0.309436	0.253143	0.247487	0.219906	0.19503	0.590221	0.310883
KIRC	1	1			0.588853	0.353512	0.266564	0.21691	0.209511	0.202289	0.188763	0.588853	0.289486
	1		1		0.583965	0.363712	0.312937	0.253644	0.190575	0.194505	0.170737	0.583965	0.295725
	1			1	0.607319	0.405085	0.304162	0.232011	0.221508	0.184287	0.189225	0.607319	0.306228
		1	1		0.577582	0.392433	0.331059	0.303484	0.255085	0.300013	0.231756	0.577582	0.34163
		1		1	0.550102	0.399594	0.353143	0.274612	0.220571	0.268358	0.299413	0.550102	0.33797
			1	1	0.586649	0.411129	0.265527	0.233646	0.299611	0.278215	0.292253	0.586649	0.338147
	1	1	1		0.584841	0.374379	0.2715	0.272352	0.200306	0.172417	0.18512	0.584841	0.294416
	1	1		1	0.598001	0.418554	0.334329	0.24726	0.231618	0.186809	0.271888	0.598001	0.326923
	1		1	1	0.583508	0.401805	0.293659	0.242188	0.234245	0.373579	0.178904	0.583508	0.329698
		1	1	1	0.734664	0.372438	0.283245	0.24269	0.24006	0.2831	0.232417	0.734664	0.34123
	1	1	1	1	0.584445	0.377514	0.291377	0.236278	0.196133	0.183007	0.198541	0.584445	0.295328
LUAD	1	1			0.573727	0.364407	0.289964	0.246317	0.201379	0.165298	0.147515	0.573727	0.284087
	1		1		0.585089	0.385028	0.266579	0.23131	0.205346	0.195906	0.163156	0.585089	0.290345
	1			1	0.584416	0.361226	0.27386	0.223544	0.165862	0.157495	0.165398	0.584416	0.275972
		1	1		0.569648	0.35911	0.250687	0.218441	0.194895	0.214179	0.209838	0.569648	0.288114
		1		1	0.514119	0.364021	0.26892	0.202773	0.182606	0.175791	0.160112	0.514119	0.266906
			1	1	0.562492	0.343114	0.244749	0.212627	0.220624	0.117996	0.199098	0.562492	0.271529
	1	1	1		0.588286	0.339113	0.268143	0.222478	0.186848	0.177682	0.168544	0.588286	0.278728
	1	1		1	0.582836	0.365147	0.25476	0.212846	0.163033	0.170579	0.130944	0.582836	0.268592
	1		1	1	0.579335	0.344923	0.25815	0.203576	0.182624	0.161968	0.133967	0.579335	0.266363
		1	1	1	0.560717	0.326295	0.256699	0.189177	0.177079	0.170705	0.107755	0.560717	0.25549
	1	1	1	1	0.581514	0.358035	0.262926	0.213289	0.1718	0.167901	0.152506	0.581514	0.272567
LUSC	1	1			0.592304	0.369244	0.300961	0.239255	0.232949	0.217241	0.166957	0.592304	0.302702
	1		1		0.548966	0.356384	0.298898	0.243459	0.202828	0.171777	0.190905	0.548966	0.287602
	1			1	0.583582	0.37131	0.302319	0.245428	0.193202	0.214322	0.172945	0.583582	0.297587
		1	1		0.564579	0.369806	0.278628	0.211687	0.20794	0.186511	0.161545	0.564579	0.282957
		1		1	0.592369	0.367019	0.268431	0.240224	0.214732	0.200333	0.191126	0.592369	0.296319
			1	1	0.585967	0.37739	0.301938	0.220606	0.216623	0.189026	0.174725	0.585967	0.295182
	1	1	1		0.557022	0.346343	0.287988	0.228178	0.187208	0.178759	0.154679	0.557022	0.277168
	1	1		1	0.585824	0.385	0.307038	0.246217	0.211771	0.197555	0.173118	0.585824	0.300932
	1		1	1	0.58934	0.38276	0.329641	0.222796	0.196062	0.178745	0.135236	0.58934	0.290654
		1	1	1	0.587588	0.39031	0.274129	0.236223	0.246039	0.173514	0.21049	0.587588	0.302613
	1	1	1	1	0.588622	0.379463	0.298598	0.245966	0.227148	0.189918	0.146342	0.588622	0.29658
ACC	1	1			0.588379	0.421358	0.390349	0.361271	0.345267	0.174342	0.118991	0.588379	0.342851
	1		1		0.626308	0.376146	0.337775	0.298261	0.314056	0.296057	0.155428	0.626308	0.343433
	1			1	0.55153	0.398017	0.334288	0.341536	0.313861	0.179914	0.157816	0.55153	0.32528
		1	1		0.635283	0.41417	0.379937	0.39447	0.393581	0.325396	0.17223	0.635283	0.387867
		1		1	0.554731	0.401488	0.402807	0.353002	0.304069	0.250638	0.137585	0.554731	0.343474
			1	1	0.658291	0.417263	0.361505	0.365684	0.360842	0.313948	0.147985	0.658291	0.375074
	1	1	1		0.624644	0.381409	0.332073	0.325686	0.301826	0.356199	0.151347	0.624644	0.353312
	1	1		1	0.548903	0.43378	0.379959	0.350813	0.308317	0.251069	0.141603	0.548903	0.34492
	1		1	1	0.663653	0.396656	0.28657	0.339985	0.310549	0.261541	0.176861	0.663653	0.347974
		1	1	1	0.656959	0.421067	0.376215	0.357443	0.321131	0.331583	0.142566	0.656959	0.372423
	1	1	1	1	0.662049	0.423741	0.365372	0.352997	0.293657	0.325387	0.161929	0.662049	0.369304
KIRP	1	1			0.576714	0.367458	0.276407	0.265838	0.238815	0.210855	0.185225	0.576714	0.303045
	1		1		0.572931	0.383388	0.258578	0.221119	0.231779	0.198132	0.183173	0.572931	0.292728
	1			1	0.572738	0.36515	0.267769	0.253453	0.21646	0.202841	0.202118	0.572738	0.297218
		1	1		0.54795	0.371595	0.268916	0.263689	0.258428	0.242589	0.232254	0.54795	0.312203
		1		1	0.695755	0.597069	0.53108	0.528262	0.310549	0.347952	0.342746	0.695755	0.479059
			1	1	0.666724	0.384207	0.262048	0.239139	0.223486	0.222051	0.233957	0.666724	0.318802
	1	1	1		0.577199	0.396977	0.335665	0.226772	0.178443	0.171005	0.195613	0.577199	0.297382
	1	1		1	0.695402	0.609245	0.505803	0.264777	0.231319	0.220269	0.191522	0.695402	0.388334
	1		1	1	0.538765	0.389183	0.288172	0.254254	0.250708	0.188753	0.206055	0.538765	0.30227
		1	1	1	0.665177	0.383301	0.280974	0.215314	0.242714	0.232542	0.217563	0.665177	0.319655
	1	1	1	1	0.58177	0.346888	0.267757	0.22516	0.1889	0.218894	0.182267	0.58177	0.287376
LIHC	1	1			0.586201	0.386485	0.299832	0.253704	0.215404	0.200734	0.192345	0.586201	0.304958
	1		1		0.594324	0.364921	0.260535	0.206519	0.202219	0.200524	0.194639	0.594324	0.289097
	1			1	0.577865	0.411139	0.272544	0.219958	0.184323	0.164921	0.183992	0.577865	0.28782
		1	1		0.594466	0.427056	0.367111	0.289526	0.277589	0.253143	0.237136	0.594466	0.349432
		1		1	0.504837	0.408329	0.282328	0.252043	0.250745	0.197883	0.277582	0.504837	0.310535
			1	1	0.580809	0.360162	0.302285	0.251571	0.206752	0.201492	0.182008	0.580809	0.297869
	1	1	1		0.594341	0.451298	0.31363	0.226247	0.202404	0.187737	0.188097	0.594341	0.309108
	1	1		1	0.504206	0.359665	0.284979	0.216274	0.170975	0.169992	0.144232	0.504206	0.264332
	1		1	1	0.581387	0.39628	0.262547	0.20893	0.23637	0.170322	0.156352	0.581387	0.287456
		1	1	1	0.58065	0.385246	0.319695	0.251296	0.238731	0.213013	0.209735	0.58065	0.314052
	1	1	1	1	0.581568	0.355389	0.262708	0.249584	0.187256	0.206564	0.164704	0.581568	0.286825
THYM	1	1			0.674405	0.431642	0.391939	0.387663	0.37022	0.322704	0.30982	0.674405	0.412628
	1		1		0.66263	0.466884	0.39325	0.367399	0.346842	0.351975	0.281635	0.66263	0.410088
	1			1	0.63205	0.433029	0.411473	0.374825	0.31558	0.302546	0.306801	0.63205	0.396615
		1	1		0.606232	0.375887	0.417383	0.3657	0.35794	0.276964	0.290968	0.606232	0.384439
		1		1	0.857229	0.792052	0.799676	0.612574	0.551542	0.621531	0.46047	0.857229	0.670725
			1	1	0.642734	0.560654	0.561043	0.444143	0.431706	0.363447	0.331279	0.642734	0.476429
	1	1	1		0.662927	0.443863	0.379356	0.353377	0.369515	0.329688	0.296284	0.662927	0.405002
	1	1		1	0.633652	0.465991	0.375107	0.348593	0.369367	0.306507	0.3025	0.633652	0.400245
	1		1	1	0.656906	0.414958	0.393675	0.361601	0.319346	0.364562	0.314603	0.656906	0.403664
		1	1	1	0.63606	0.563456	0.552862	0.354597	0.299441	0.444979	0.271851	0.63606	0.446178
	1	1	1	1	0.658237	0.423821	0.354035	0.386057	0.395005	0.3685	0.307198	0.658237	0.413265
Cancer	mRNA	miRNA	Methy	CNV	LRAcluster
					2	3	4	5	6	7	8	MAX	AVG
BRCA	1	1			0.435788	0.391284	0.385643	0.370529	0.367885	0.355272	0.359644	0.435788	0.380864
	1		1		0.33591	0.315918	0.317829	0.289779	0.278541	0.263136	0.25723	0.33591	0.294049
	1			1	0.354262	0.289684	0.253618	0.252074	0.248651	0.217378	0.203023	0.354262	0.259813
		1	1		0.3387	0.389474	0.354367	0.349261	0.345299	0.347716	0.333795	0.389474	0.35123
		1		1	0.320091	0.29913	0.316113	0.23101	0.222463	0.240715	0.241353	0.320091	0.267268
			1	1	0.287049	0.280465	0.23641	0.223194	0.209766	0.206199	0.19679	0.287049	0.234267
	1	1	1		0.335456	0.323971	0.318341	0.287713	0.282863	0.266473	0.26195	0.335456	0.296681
	1	1		1	0.362082	0.299334	0.261296	0.249113	0.253371	0.220061	0.210507	0.362082	0.265109
	1		1	1	0.375051	0.346514	0.30229	0.278978	0.278675	0.295078	0.277754	0.375051	0.307763
		1	1	1	0.283843	0.277018	0.253502	0.224372	0.209881	0.204479	0.193716	0.283843	0.235259
	1	1	1	1	0.375602	0.348833	0.280911	0.283058	0.277571	0.292422	0.294234	0.375602	0.307519
COAD	1	1			0.339697	0.39769	0.408918	0.386345	0.359604	0.365646	0.353588	0.408918	0.37307
	1		1		0.400705	0.384757	0.356253	0.363077	0.387132	0.382825	0.388309	0.400705	0.380437
	1			1	0.316922	0.323293	0.285805	0.26987	0.255385	0.258609	0.241421	0.323293	0.278758
		1	1		0.331585	0.326496	0.302362	0.311077	0.313056	0.311789	0.306862	0.331585	0.314747
		1		1	0.503069	0.477086	0.422063	0.477443	0.473867	0.48077	0.491019	0.503069	0.475045
			1	1	0.316618	0.258474	0.270633	0.274468	0.270067	0.277497	0.274277	0.316618	0.277433
	1	1	1		0.394209	0.377732	0.35129	0.365219	0.388055	0.379819	0.383186	0.394209	0.377073
	1	1		1	0.398039	0.361469	0.306234	0.288577	0.29189	0.288848	0.291868	0.398039	0.318132
	1		1	1	0.302979	0.267322	0.226917	0.244489	0.238687	0.232257	0.231164	0.302979	0.249116
		1	1	1	0.314675	0.258474	0.271735	0.276372	0.273722	0.278436	0.27572	0.314675	0.278448
	1	1	1	1	0.302659	0.269484	0.229518	0.237226	0.241638	0.234861	0.234065	0.302659	0.249922
KIRC	1	1			0.319547	0.250645	0.265078	0.251948	0.246695	0.237635	0.230133	0.319547	0.257383
	1		1		0.262212	0.241265	0.221955	0.2202	0.198162	0.198784	0.186106	0.262212	0.218383
	1			1	0.241506	0.274697	0.247894	0.215961	0.245585	0.215802	0.195614	0.274697	0.233865
		1	1		0.514743	0.479609	0.406745	0.365849	0.340521	0.352596	0.363049	0.514743	0.403302
		1		1	0.400739	0.273298	0.278299	0.297417	0.284866	0.28806	0.282816	0.400739	0.300785
			1	1	0.22411	0.244584	0.202084	0.213769	0.178256	0.200057	0.1903	0.244584	0.207594
	1	1	1		0.403331	0.350776	0.355443	0.358347	0.359223	0.354125	0.347735	0.403331	0.361283
	1	1		1	0.249598	0.271937	0.249504	0.230195	0.247972	0.218831	0.225457	0.271937	0.241928
	1		1	1	0.243739	0.245475	0.270535	0.248754	0.248659	0.218663	0.229545	0.270535	0.243624
		1	1	1	0.224318	0.244747	0.202617	0.213572	0.179625	0.201659	0.191566	0.244747	0.2083
	1	1	1	1	0.241583	0.24577	0.271191	0.248375	0.248801	0.216664	0.223767	0.271191	0.242307
LUAD	1	1			0.427918	0.350964	0.378025	0.355333	0.35312	0.361746	0.35524	0.427918	0.368907
	1		1		0.291121	0.245446	0.22204	0.231416	0.239803	0.235213	0.229447	0.291121	0.24207
	1			1	0.296195	0.254624	0.209847	0.205033	0.219621	0.198759	0.188323	0.296195	0.224629
		1	1		0.298202	0.298274	0.280166	0.264042	0.267022	0.25588	0.245776	0.298274	0.272766
		1		1	0.217518	0.216299	0.23121	0.179054	0.152332	0.151048	0.146293	0.23121	0.184822
			1	1	0.230248	0.18096	0.166229	0.167198	0.168223	0.172879	0.158375	0.230248	0.17773
	1	1	1		0.350569	0.26029	0.242452	0.23866	0.22418	0.231822	0.23138	0.350569	0.254193
	1	1		1	0.296872	0.253827	0.212757	0.208125	0.208172	0.203427	0.193712	0.296872	0.22527
	1		1	1	0.263716	0.186667	0.170584	0.168708	0.178101	0.165218	0.161436	0.263716	0.184918
		1	1	1	0.231655	0.181191	0.166766	0.16471	0.167716	0.172002	0.15876	0.231655	0.177543
	1	1	1	1	0.265009	0.181509	0.17078	0.170668	0.182463	0.167243	0.163768	0.265009	0.18592
LUSC	1	1			0.329511	0.232457	0.226014	0.213152	0.20114	0.201721	0.200507	0.329511	0.229215
	1		1		0.268297	0.254941	0.222206	0.205766	0.198544	0.205266	0.207596	0.268297	0.223231
	1			1	0.346553	0.276428	0.271243	0.257195	0.227072	0.211204	0.192278	0.346553	0.254567
		1	1		0.362086	0.304477	0.288534	0.279717	0.262416	0.261176	0.252956	0.362086	0.287337
		1		1	0.328652	0.285283	0.253522	0.214825	0.229693	0.191408	0.196571	0.328652	0.242851
			1	1	0.326278	0.26869	0.256912	0.230749	0.224851	0.20684	0.193515	0.326278	0.243976
	1	1	1		0.274137	0.255824	0.223516	0.205935	0.195552	0.204854	0.205727	0.274137	0.223649
	1	1		1	0.354582	0.277173	0.270582	0.259445	0.231152	0.188678	0.193515	0.354582	0.253589
	1		1	1	0.471041	0.387805	0.40277	0.392844	0.404035	0.386846	0.380185	0.471041	0.403646
		1	1	1	0.329608	0.270164	0.259117	0.234611	0.227296	0.205726	0.192412	0.329608	0.245562
	1	1	1	1	0.471099	0.389881	0.401417	0.392699	0.404637	0.377638	0.380981	0.471099	0.402622
ACC	1	1			0.44376	0.360358	0.392293	0.387555	0.385595	0.350753	0.359008	0.44376	0.38276
	1		1		0.354668	0.292265	0.251387	0.274446	0.283636	0.299053	0.303178	0.354668	0.29409
	1			1	0.330348	0.329081	0.352692	0.339735	0.334892	0.356985	0.334558	0.356985	0.339756
		1	1		0.422172	0.402031	0.383782	0.418619	0.422894	0.439986	0.420308	0.439986	0.415685
		1		1	0.411531	0.409279	0.412391	0.419204	0.431739	0.446473	0.411495	0.446473	0.420302
			1	1	0.363897	0.321492	0.317533	0.325136	0.293392	0.292818	0.272362	0.363897	0.312376
	1	1	1		0.358036	0.292367	0.255468	0.27659	0.283818	0.298106	0.300993	0.358036	0.295054
	1	1		1	0.330652	0.329749	0.358323	0.353999	0.336219	0.352208	0.330466	0.358323	0.341659
	1		1	1	0.400466	0.308954	0.241151	0.246897	0.267282	0.272925	0.278725	0.400466	0.288057
		1	1	1	0.367884	0.322912	0.31754	0.325947	0.294156	0.294751	0.286863	0.367884	0.315722
	1	1	1	1	0.401084	0.300865	0.240437	0.247682	0.267147	0.2712	0.279677	0.401084	0.28687
KIRP	1	1			0.576515	0.53843	0.551465	0.551647	0.553948	0.555081	0.555715	0.576515	0.554686
	1		1		0.315688	0.264165	0.260461	0.232379	0.227205	0.219545	0.220641	0.315688	0.248583
	1			1	0.421392	0.441155	0.386384	0.397974	0.37924	0.38972	0.363329	0.441155	0.397028
		1	1		0.321759	0.246835	0.269441	0.280357	0.293989	0.291747	0.283137	0.321759	0.283895
		1		1	0.616325	0.613436	0.513478	0.534494	0.367662	0.381807	0.392536	0.616325	0.488534
			1	1	0.36865	0.22774	0.244952	0.198681	0.197078	0.199081	0.205913	0.36865	0.234585
	1	1	1		0.279344	0.230567	0.219156	0.194337	0.184617	0.176389	0.183366	0.279344	0.209682
	1	1		1	0.427749	0.446398	0.385814	0.402153	0.385472	0.392557	0.366859	0.446398	0.401
	1		1	1	0.243949	0.262941	0.218849	0.212191	0.209748	0.215146	0.200336	0.262941	0.223309
		1	1	1	0.368793	0.227798	0.245136	0.198462	0.196934	0.198932	0.205902	0.368793	0.234565
	1	1	1	1	0.251879	0.270731	0.22107	0.205374	0.210956	0.190921	0.197931	0.270731	0.221266
LIHC	1	1			0.46422	0.37074	0.344907	0.370653	0.370405	0.362632	0.366025	0.46422	0.378512
	1		1		0.604581	0.592685	0.560583	0.548847	0.543112	0.541941	0.552337	0.604581	0.563441
	1			1	0.276018	0.260798	0.212007	0.215472	0.205286	0.216474	0.194006	0.276018	0.225723
		1	1		0.603846	0.594178	0.563519	0.553905	0.538854	0.548958	0.564435	0.603846	0.566814
		1		1	0.365897	0.32715	0.343653	0.303875	0.326939	0.329229	0.313784	0.365897	0.330075
			1	1	0.593971	0.589416	0.53819	0.521481	0.548876	0.544826	0.547024	0.593971	0.554826
	1	1	1		0.604649	0.59264	0.56211	0.548641	0.541299	0.542275	0.552488	0.604649	0.563443
	1	1		1	0.28393	0.265037	0.211001	0.20961	0.209874	0.184478	0.197036	0.28393	0.222995
	1		1	1	0.59311	0.589566	0.53381	0.520995	0.545858	0.539929	0.546996	0.59311	0.552895
		1	1	1	0.593881	0.58948	0.539168	0.521193	0.548878	0.544184	0.546355	0.593881	0.554734
	1	1	1	1	0.592997	0.589342	0.533566	0.517035	0.544166	0.538827	0.546686	0.592997	0.551803
THYM	1	1			0.474324	0.421385	0.405914	0.425744	0.389348	0.36941	0.375563	0.474324	0.408812
	1		1		0.669792	0.621267	0.571884	0.537599	0.548104	0.583859	0.580391	0.669792	0.587557
	1			1	0.391382	0.352276	0.383501	0.360067	0.356658	0.371902	0.379651	0.391382	0.370777
		1	1		0.621156	0.613818	0.580285	0.557355	0.543508	0.584928	0.59741	0.621156	0.585494
		1		1	0.799804	0.784612	0.797571	0.656533	0.678333	0.672129	0.596189	0.799804	0.712167
			1	1	0.448292	0.432069	0.460276	0.472375	0.369711	0.347834	0.333972	0.472375	0.409218
	1	1	1		0.668071	0.621614	0.567978	0.540153	0.556809	0.584662	0.569338	0.668071	0.586946
	1	1		1	0.40469	0.350575	0.380591	0.356387	0.362446	0.377755	0.383791	0.40469	0.373748
	1		1	1	0.460412	0.346567	0.295	0.31644	0.351883	0.319376	0.328879	0.460412	0.345508
		1	1	1	0.445428	0.446548	0.473694	0.384802	0.397747	0.325495	0.334272	0.473694	0.401141
	1	1	1	1	0.66623	0.599075	0.565879	0.568282	0.578905	0.564601	0.590335	0.66623	0.590472
Cancer	mRNA	miRNA	Methy	CNV	SNF
					2	3	4	5	6	7	8	MAX	AVG
BRCA	1	1			0.645013	0.542151	0.457369	0.404575	0.370356	0.326444	0.298789	0.645013	0.434957
	1		1		0.631623	0.555926	0.433107	0.396369	0.392906	0.332905	0.347004	0.631623	0.441406
	1			1	0.49538	0.484514	0.422822	0.392317	0.362398	0.337156	0.338319	0.49538	0.404701
		1	1		0.522281	0.479482	0.380676	0.371957	0.316718	0.311125	0.314368	0.522281	0.38523
		1		1	0.466419	0.37703	0.346266	0.323614	0.295924	0.292229	0.294986	0.466419	0.342353
			1	1	0.481638	0.496337	0.42198	0.387358	0.364863	0.343783	0.315379	0.496337	0.40162
	1	1	1		0.567465	0.521366	0.412974	0.361349	0.308344	0.29652	0.309433	0.567465	0.396779
	1	1		1	0.518025	0.435663	0.363602	0.349659	0.318513	0.285143	0.268072	0.518025	0.362668
	1		1	1	0.500115	0.486264	0.41353	0.381419	0.322941	0.291113	0.280966	0.500115	0.382335
		1	1	1	0.451217	0.432601	0.36538	0.341263	0.301601	0.277324	0.259351	0.451217	0.346962
	1	1	1	1	0.506521	0.451255	0.371323	0.334587	0.291697	0.278259	0.260466	0.506521	0.356301
COAD	1	1			0.492836	0.462281	0.351679	0.347097	0.359733	0.352772	0.315494	0.492836	0.383127
	1		1		0.611634	0.521591	0.412146	0.359368	0.360373	0.368761	0.368517	0.611634	0.428913
	1			1	0.680585	0.444455	0.303788	0.301163	0.30867	0.276616	0.28518	0.680585	0.371494
		1	1		0.435082	0.382878	0.364855	0.347121	0.325991	0.328134	0.308422	0.435082	0.356069
		1		1	0.425867	0.321313	0.34375	0.328328	0.309974	0.303928	0.270191	0.425867	0.32905
			1	1	0.592759	0.415845	0.309286	0.270535	0.281658	0.278972	0.28461	0.592759	0.347666
	1	1	1		0.435135	0.427464	0.367424	0.352481	0.320191	0.325437	0.339394	0.435135	0.36679
	1	1		1	0.497361	0.338637	0.317514	0.323194	0.283958	0.276975	0.273217	0.497361	0.330122
	1		1	1	0.609534	0.423121	0.319482	0.288397	0.285549	0.258564	0.277736	0.609534	0.351769
		1	1	1	0.465753	0.319115	0.285337	0.250173	0.242823	0.251314	0.24964	0.465753	0.294879
	1	1	1	1	0.50843	0.369528	0.309397	0.2972	0.270698	0.267402	0.281272	0.50843	0.329133
KIRC	1	1			0.556	0.4256	0.402211	0.337962	0.311197	0.312116	0.29336	0.556	0.376921
	1		1		0.395481	0.351352	0.346763	0.320631	0.290136	0.278362	0.300884	0.395481	0.32623
	1			1	0.427596	0.447868	0.402796	0.386035	0.314807	0.347603	0.423677	0.447868	0.392912
		1	1		0.413814	0.381618	0.432925	0.382518	0.419533	0.402699	0.367296	0.432925	0.400058
		1		1	0.39292	0.389116	0.3389	0.323975	0.37898	0.403302	0.431249	0.431249	0.379777
			1	1	0.24206	0.314238	0.286096	0.329107	0.349771	0.374264	0.413389	0.413389	0.329846
	1	1	1		0.438417	0.324539	0.298012	0.295331	0.265312	0.259247	0.280138	0.438417	0.308714
	1	1		1	0.414248	0.399641	0.340371	0.345756	0.305705	0.337817	0.347316	0.414248	0.355836
	1		1	1	0.321157	0.362335	0.308486	0.291047	0.258975	0.307258	0.317673	0.362335	0.309562
		1	1	1	0.320297	0.323939	0.270304	0.245778	0.277177	0.311919	0.325899	0.325899	0.296473
	1	1	1	1	0.367185	0.362593	0.302886	0.280291	0.25119	0.228553	0.248597	0.367185	0.291614
LUAD	1	1			0.568105	0.460524	0.383826	0.44113	0.410273	0.356499	0.309609	0.568105	0.418566
	1		1		0.467541	0.41899	0.391733	0.381318	0.353249	0.345167	0.337695	0.467541	0.385099
	1			1	0.432188	0.388191	0.383511	0.353868	0.303345	0.309294	0.29621	0.432188	0.352373
		1	1		0.409685	0.349296	0.354182	0.351961	0.320547	0.352095	0.358713	0.409685	0.35664
		1		1	0.407106	0.298114	0.35677	0.291523	0.259761	0.230332	0.266074	0.407106	0.301383
			1	1	0.413939	0.350496	0.303448	0.303406	0.309293	0.307869	0.32344	0.413939	0.33027
	1	1	1		0.443403	0.383371	0.378037	0.34952	0.315063	0.309007	0.30206	0.443403	0.354352
	1	1		1	0.426592	0.379636	0.355034	0.342135	0.306507	0.303388	0.295775	0.426592	0.344153
	1		1	1	0.423609	0.354033	0.323438	0.307879	0.281279	0.241113	0.297856	0.423609	0.318458
		1	1	1	0.40484	0.310027	0.277347	0.287327	0.267392	0.225225	0.205197	0.40484	0.282479
	1	1	1	1	0.416567	0.363899	0.32403	0.308518	0.270183	0.259231	0.273038	0.416567	0.316495
LUSC	1	1			0.578398	0.40439	0.388489	0.361064	0.325104	0.29931	0.310845	0.578398	0.381086
	1		1		0.5244	0.471414	0.333373	0.334767	0.312092	0.276635	0.227465	0.5244	0.354306
	1			1	0.546667	0.494564	0.405206	0.334033	0.322337	0.314219	0.291822	0.546667	0.386978
		1	1		0.523147	0.404584	0.296109	0.278408	0.281999	0.261244	0.270943	0.523147	0.330919
		1		1	0.493694	0.410344	0.341538	0.313145	0.255248	0.272415	0.258006	0.493694	0.334913
			1	1	0.556499	0.469446	0.335747	0.336452	0.308259	0.320539	0.318925	0.556499	0.377981
	1	1	1		0.514021	0.43645	0.316517	0.285523	0.247495	0.269996	0.236397	0.514021	0.329485
	1	1		1	0.498202	0.417816	0.299663	0.306506	0.260845	0.269646	0.235442	0.498202	0.326874
	1		1	1	0.505744	0.457062	0.329298	0.299272	0.284186	0.265123	0.26424	0.505744	0.343561
		1	1	1	0.5052	0.398997	0.305344	0.280683	0.280921	0.276437	0.250817	0.5052	0.328343
	1	1	1	1	0.496556	0.422729	0.287196	0.265677	0.244953	0.247153	0.220397	0.496556	0.312094
ACC	1	1			0.50015	0.469258	0.394277	0.348987	0.346975	0.342598	0.278461	0.50015	0.382958
	1		1		0.44576	0.372879	0.461834	0.404149	0.354793	0.304527	0.274144	0.461834	0.374012
	1			1	0.525552	0.514242	0.426659	0.403615	0.391996	0.41183	0.350966	0.525552	0.432123
		1	1		0.40598	0.3686	0.461084	0.366441	0.306191	0.30013	0.285793	0.461084	0.356317
		1		1	0.485094	0.44519	0.387431	0.420436	0.399628	0.373287	0.377615	0.485094	0.412669
			1	1	0.470467	0.427028	0.396612	0.408087	0.363101	0.379321	0.402544	0.470467	0.406737
	1	1	1		0.430016	0.340147	0.321133	0.29832	0.296847	0.261393	0.270259	0.430016	0.316874
	1	1		1	0.494298	0.437304	0.345266	0.317589	0.328515	0.279814	0.349635	0.494298	0.364632
	1		1	1	0.392062	0.446007	0.358582	0.316374	0.293568	0.235736	0.275907	0.446007	0.331177
		1	1	1	0.369054	0.366547	0.339524	0.332187	0.344537	0.352132	0.336635	0.369054	0.348659
	1	1	1	1	0.413257	0.389727	0.325613	0.266463	0.287247	0.246206	0.306836	0.413257	0.319336
KIRP	1	1			0.626119	0.568726	0.482669	0.441064	0.385095	0.355766	0.331993	0.626119	0.455919
	1		1		0.24554	0.243711	0.244182	0.242351	0.252632	0.243724	0.269833	0.269833	0.248853
	1			1	0.220492	0.249202	0.290497	0.346913	0.404612	0.434852	0.374728	0.434852	0.331613
		1	1		0.230919	0.246114	0.242853	0.291766	0.300419	0.319915	0.304143	0.319915	0.27659
		1		1	0.231156	0.273974	0.327767	0.363005	0.369038	0.440461	0.465392	0.465392	0.35297
			1	1	0.47516	0.431994	0.408082	0.402125	0.422366	0.489115	0.501698	0.501698	0.44722
	1	1	1		0.333385	0.317342	0.29823	0.295268	0.286463	0.244952	0.256753	0.333385	0.290342
	1	1		1	0.230846	0.260253	0.218924	0.253988	0.269429	0.306791	0.340401	0.340401	0.268662
	1		1	1	0.247604	0.262048	0.280307	0.321133	0.358226	0.374264	0.403197	0.403197	0.320968
		1	1	1	0.277908	0.279945	0.291561	0.32925	0.348789	0.400736	0.408634	0.408634	0.333832
	1	1	1	1	0.18933	0.206247	0.194283	0.204632	0.261855	0.285293	0.30362	0.30362	0.235037
LIHC	1	1			0.623737	0.509484	0.406614	0.470109	0.453523	0.436255	0.375756	0.623737	0.467925
	1		1		0.24176	0.224053	0.243145	0.269976	0.252465	0.284694	0.323154	0.323154	0.262749
	1			1	0.207845	0.130517	0.184679	0.22626	0.270063	0.245137	0.237115	0.270063	0.214517
		1	1		0.266795	0.26355	0.307929	0.341715	0.372261	0.396203	0.408504	0.408504	0.336708
		1		1	0.203918	0.198582	0.249458	0.28953	0.317499	0.298451	0.292402	0.317499	0.264263
			1	1	0.445027	0.42651	0.416013	0.401688	0.369128	0.325357	0.295446	0.445027	0.382738
	1	1	1		0.274958	0.230813	0.254233	0.286627	0.274011	0.271097	0.271339	0.286627	0.266154
	1	1		1	0.257385	0.25231	0.261715	0.277456	0.282892	0.28536	0.277848	0.28536	0.270709
	1		1	1	0.265995	0.261674	0.270718	0.277388	0.280157	0.271894	0.263638	0.280157	0.270209
		1	1	1	0.278412	0.276013	0.285726	0.291505	0.290171	0.261525	0.254131	0.291505	0.276783
	1	1	1	1	0.204233	0.196835	0.217196	0.225474	0.225523	0.232366	0.221664	0.232366	0.217613
THYM	1	1			0.833169	0.658985	0.420266	0.419377	0.405777	0.346398	0.348717	0.833169	0.490384
	1		1		0.848478	0.545984	0.313526	0.401719	0.358289	0.312074	0.310188	0.848478	0.441465
	1			1	0.477188	0.426912	0.442151	0.403209	0.411671	0.346645	0.335442	0.477188	0.406174
		1	1		0.816109	0.551795	0.363615	0.294212	0.314333	0.203522	0.339159	0.816109	0.411821
		1		1	0.585815	0.500337	0.369057	0.325127	0.401271	0.398282	0.383636	0.585815	0.423361
			1	1	0.469239	0.321937	0.360538	0.386913	0.374813	0.376415	0.378537	0.469239	0.381199
	1	1	1		0.823636	0.563414	0.380271	0.341167	0.259395	0.340257	0.309307	0.823636	0.431064
	1	1		1	0.515561	0.547361	0.46049	0.433958	0.367252	0.332586	0.326911	0.547361	0.426303
	1		1	1	0.598996	0.506952	0.395181	0.405434	0.366711	0.348293	0.304112	0.598996	0.417954
		1	1	1	0.561714	0.48111	0.348336	0.425356	0.352294	0.296191	0.338553	0.561714	0.400508
	1	1	1	1	0.629784	0.544908	0.391225	0.364445	0.306891	0.311886	0.323105	0.629784	0.410321
Cancer	mRNA	miRNA	Methy	CNV	PFA
					2	3	4	5	6	7	8	MAX	AVG
BRCA	1	1			0.036117	0.00462	-0.0161154	-0.00418726	-0.010908	-0.0133554	-0.0200562	0.036117	-0.00341217
	1		1		0.120805	0.180064	0.108521	0.0423568	0.0985813	0.06997	-0.0145554	0.180064	0.0865347
	1			1	0.134927	0.138251	0.129036	0.0920054	0.0787317	-0.014342	-0.0021278	0.138251	0.0794972
		1	1		0.100599	0.068728	0.0528481	0.0128788	-0.025171	0.00871047	-0.0290597	0.100599	0.0270763
		1		1	0.191659	0.164231	0.00902556	0.149384	-0.000481036	0.0918157	-0.0111199	0.191659	0.0849305
			1	1	0.157849	0.136493	0.146968	0.11899	0.0614134	0.147646	0.0277794	0.157849	0.113877
	1	1	1		0.0527312	0.0730424	0.0773687	0.0612737	-0.0191853	-0.00479915	-0.0158727	0.0773687	0.0320798
	1	1		1	0.742703	0.127733	0.081266	0.0681551	0.00779112	-0.00784977	-0.012958	0.742703	0.143834
	1		1	1	0.369595	0.110227	0.116449	0.108573	0.0960309	0.0577626	0.0773413	0.369595	0.133711
		1	1	1	0.749919	0.206466	0.0273292	0.0840001	0.0133946	0.0112993	-2.07e-05	0.749919	0.156055
	1	1	1	1	0.735456	0.0944978	0.146932	0.0608265	0.0638074	-0.0136587	0.000999914	0.735456	0.155552
COAD	1	1			0.097564	0.0550504	0.0599416	0.059641	0.0472651	0.0479287	0.0445379	0.097564	0.058847
	1		1		0.0398874	0.00703828	0.0277687	0.104378	0.0863691	0.0531506	0.0312152	0.104378	0.0499725
	1			1	0.147968	0.129435	0.130026	0.129039	0.136104	0.14164	0.140703	0.147968	0.136416
		1	1		0.0956295	0.0828012	0.0811378	0.0820457	0.082562	0.0788005	0.0851068	0.0956295	0.0840119
		1		1	0.105724	0.110825	0.100876	0.110561	0.118695	0.116961	0.124124	0.124124	0.112538
			1	1	0.732354	0.654075	0.650444	0.181263	0.168569	0.224185	0.169076	0.732354	0.397138
	1	1	1		0.0702189	0.00727672	-0.00140292	0.00769397	-0.0104768	0.000860348	0.0174519	0.0702189	0.0130889
	1	1		1	0.120454	0.108126	0.0874256	0.100507	0.10127	0.100694	0.0947028	0.120454	0.101883
	1		1	1	0.159594	0.133516	0.137491	0.134297	0.135552	0.130532	0.10527	0.159594	0.13375
		1	1	1	0.13947	0.119923	0.120828	0.115962	0.134575	0.0967712	0.136026	0.13947	0.123365
	1	1	1	1	0.134424	0.150855	0.114076	0.0760853	0.0352153	0.0871426	0.07961	0.150855	0.0967727
KIRC	1	1			0.0954682	0.0201966	0.0554756	0.0165396	0.0160423	0.00343291	0.0110023	0.0954682	0.0311654
	1		1		0.344656	0.345998	0.34619	0.205835	0.0307007	0.0975758	0.0322795	0.34619	0.200462
	1			1	0.250623	0.236827	0.186608	0.178256	0.183117	0.166275	0.177369	0.250623	0.197011
		1	1		0.102294	0.0977518	0.0730091	0.0662778	0.061135	0.0651417	0.0650079	0.102294	0.0758025
		1		1	0.132846	0.139332	0.146599	0.152675	0.146792	0.154601	0.159118	0.159118	0.147424
			1	1	0.796212	0.794432	0.139062	0.228666	0.148954	0.139971	0.143307	0.796212	0.341515
	1	1	1		0.207824	0.0149215	0.0141648	0.0139793	0.010134	0.0103963	0.0159748	0.207824	0.0410564
	1	1		1	0.238034	0.257748	0.264542	0.159379	0.171399	0.173635	0.183818	0.264542	0.206936
	1		1	1	0.214592	0.133175	0.13438	0.151442	0.153844	0.155982	0.153712	0.214592	0.156733
		1	1	1	0.126897	0.127465	0.13009	0.137184	0.134172	0.13311	0.13361	0.137184	0.13179
	1	1	1	1	0.180243	0.176399	0.180773	0.12628	0.144044	0.130673	0.147294	0.180773	0.155101
LUAD	1	1			0.0278	0.00639948	-0.00334066	0.00703824	-0.00279971	0.00198041	-0.00759737	0.0278	0.00421149
	1		1		0.103857	0.0905331	-0.00048858	0.0302256	0.00532863	-0.0155532	-0.0256161	0.103857	0.0268981
	1			1	0.113544	0.0920381	0.0856401	0.0604646	0.0442062	0.0453633	0.0392039	0.113544	0.0686372
		1	1		0.039256	0.038085	0.00550977	-0.00720101	-0.00856516	-0.013161	-0.00168169	0.039256	0.00746314
		1		1	0.118022	0.105092	0.069178	0.0939634	0.083285	0.03173	0.0426148	0.118022	0.0776979
			1	1	0.702616	0.655155	0.0449962	0.0480434	0.109907	0.0587075	0.0484941	0.702616	0.238274
	1	1	1		0.0176054	0.0149927	0.00743953	0.00143024	-0.00888982	-0.0163996	-0.0143163	0.0176054	0.000266007
	1	1		1	0.0704374	0.0475729	0.029088	0.0323005	0.0276281	0.0270168	0.0184027	0.0704374	0.0360638
	1		1	1	0.108542	0.0845165	0.0571803	0.0467073	0.0181485	0.0124184	0.0251215	0.108542	0.0503763
		1	1	1	0.0823434	0.0894841	0.0554957	0.0407921	0.0501785	0.0552957	0.0504003	0.0894841	0.06057
	1	1	1	1	0.0757666	0.0532037	0.0685107	0.043473	0.0183455	0.0326884	0.00882142	0.0757666	0.0429728
LUSC	1	1			0.512623	0.0174204	0.0156172	0.00883871	0.000402398	-0.00229195	-0.00512952	0.512623	0.0782114
	1		1		0.0944862	0.0866825	0.0282218	0.128339	0.0117445	0.00301228	-0.00167169	0.128339	0.0501164
	1			1	0.0818871	0.0550223	0.0664427	0.0612554	0.04773	0.0127842	0.0339256	0.0818871	0.0512925
		1	1		0.0863264	0.0332878	-0.00610225	-0.00944594	-0.0171263	-0.0348563	-0.0176255	0.0863264	0.00492257
		1		1	0.0953061	0.0912513	0.0709283	0.045417	0.0621458	0.0423377	0.0676597	0.0953061	0.0678637
			1	1	0.660559	0.59456	0.168789	0.159155	0.0894708	0.0912575	0.0792614	0.660559	0.263293
	1	1	1		0.0194174	0.027746	0.0034578	-0.00144793	-0.0127451	0.00412302	-0.0176202	0.027746	0.00327587
	1	1		1	0.0684162	0.0239306	0.0238618	0.0278428	0.0193038	0.0151266	0.0222073	0.0684162	0.0286699
	1		1	1	0.136903	0.112114	0.0827303	0.107847	0.0625549	0.0554102	0.084837	0.136903	0.091771
		1	1	1	0.118643	0.131855	0.0968993	0.105211	0.0416607	0.0720441	0.0937126	0.131855	0.0942894
	1	1	1	1	0.104812	0.0551506	0.0525602	0.0600897	0.0379981	0.0597424	0.0090535	0.104812	0.0542009
ACC	1	1			0.0690391	0.023442	0.0128086	0.0046976	0.0107982	0.0133246	0.0105616	0.0690391	0.0206674
	1		1		0.154443	0.0267763	0.0412607	0.0677293	0.0396965	0.0510794	0.00195405	0.154443	0.0547057
	1			1	0.176559	0.173679	0.188915	0.211658	0.225344	0.228938	0.229003	0.229003	0.204871
		1	1		0.0474919	0.0262476	0.0239998	0.0165491	0.0109139	0.00852281	0.01889	0.0474919	0.0218022
		1		1	0.732589	0.254529	0.26406	0.297811	0.322267	0.322914	0.288247	0.732589	0.354631
			1	1	0.620222	0.222823	0.235312	0.245151	0.255877	0.25594	0.213626	0.620222	0.292707
	1	1	1		0.0469032	0.0411293	0.0235805	0.0354209	0.0406757	0.0266288	0.0257305	0.0469032	0.0342956
	1	1		1	0.16807	0.172586	0.187386	0.209544	0.227055	0.242151	0.221907	0.242151	0.2041
	1		1	1	0.169733	0.181189	0.213096	0.212692	0.208472	0.234974	0.221584	0.234974	0.205963
		1	1	1	0.190697	0.216606	0.249055	0.27114	0.257176	0.230787	0.233537	0.27114	0.235571
	1	1	1	1	0.18959	0.208164	0.242117	0.27656	0.282537	0.276237	0.262082	0.282537	0.248184
KIRP	1	1			0.0641957	0.0473985	0.0382032	0.0320071	0.0292433	0.0303344	0.0205089	0.0641957	0.037413
	1		1		0.452266	0.35946	0.366077	0.0486314	0.0250892	0.0312274	0.00325382	0.452266	0.183715
	1			1	0.538082	0.550513	0.593723	0.588858	0.619196	0.627122	0.316213	0.627122	0.547673
		1	1		0.0805658	0.0720158	0.0699887	0.0677392	0.058027	0.0544608	0.0566036	0.0805658	0.0656287
		1		1	0.971506	0.974036	0.976584	0.979052	0.821023	0.651459	0.572347	0.979052	0.84943
			1	1	0.95133	0.953784	0.956257	0.955375	0.622294	0.544688	0.566654	0.956257	0.792912
	1	1	1		0.0884642	0.0718979	0.0102973	0.00156876	-0.00433144	0.0123693	-0.01477	0.0884642	0.0236423
	1	1		1	0.851775	0.672653	0.683397	0.688731	0.670519	0.561097	0.333711	0.851775	0.637412
	1		1	1	0.49023	0.428603	0.411653	0.411459	0.405774	0.20064	0.298218	0.49023	0.378082
		1	1	1	0.666859	0.347969	0.365355	0.21634	0.213784	0.217015	0.221429	0.666859	0.32125
	1	1	1	1	0.482853	0.465559	0.179817	0.18355	0.181318	0.178494	0.198086	0.482853	0.267097
LIHC	1	1			0.0187116	0.00513026	0.0134126	0.00754648	-0.00243958	-0.00799359	-0.00365763	0.0187116	0.00438716
	1		1		0.0159858	0.0119264	0.0464992	0.00643108	0.0253203	-0.0151542	-0.00820988	0.0464992	0.0118284
	1			1	0.0922416	0.0762596	0.0684206	0.0758506	0.0721831	0.0861889	0.07745	0.0922416	0.0783706
		1	1		0.01973	0.00342231	0.0244447	0.00947354	0.00401773	0.00690135	-0.00759925	0.0244447	0.00862719
		1		1	0.550576	0.132251	0.536025	0.152377	0.075323	0.0844771	0.0899195	0.550576	0.231564
			1	1	0.599256	0.105234	0.095592	0.0803191	0.0845774	0.0838373	0.0825936	0.599256	0.16163
	1	1	1		0.0623924	0.00993332	0.00097637	0.0120551	-0.0119694	0.0138685	0.0057824	0.0623924	0.0132912
	1	1		1	0.0777819	0.073984	0.0608148	0.0573439	0.0674684	0.0489588	0.0510476	0.0777819	0.0624856
	1		1	1	0.735224	0.28252	0.26797	0.0910008	0.0544058	0.16941	0.157469	0.735224	0.251143
		1	1	1	0.107269	0.107748	0.106328	0.119447	0.126883	0.0956915	0.0424315	0.126883	0.100828
	1	1	1	1	0.121593	0.123417	0.124768	0.127961	0.113855	0.111525	0.131206	0.131206	0.122046
THYM	1	1			0.12997	0.130954	0.121495	0.124078	0.126004	0.132261	0.133643	0.133643	0.128344
	1		1		0.430259	0.394288	0.229895	0.246845	0.247033	0.268741	0.170043	0.430259	0.283872
	1			1	0.711308	0.524608	0.563147	0.576535	0.482049	0.492029	0.423019	0.711308	0.538957
		1	1		0.0418893	0.0942438	0.0323433	0.0256709	-0.00534105	0.0137516	0.0131199	0.0942438	0.0308111
		1		1	0.503119	0.511477	0.533984	0.531919	0.540987	0.560402	0.488952	0.560402	0.524406
			1	1								0	#DIV/0!
	1	1	1		0.30113	0.178327	0.13835	0.128444	0.136149	0.129801	0.140209	0.30113	0.16463
	1	1		1	0.470849	0.408249	0.278767	0.335903	0.28763	0.297063	0.301229	0.470849	0.339956
	1		1	1	0.75018	0.283163	0.273264	0.280575	0.290816	0.258022	0.307351	0.75018	0.349053
		1	1	1	0.189328	0.225854	0.279144	0.275745	0.306472	0.318153	0.276822	0.318153	0.26736
	1	1	1	1	0.258743	0.273808	0.333861	0.298723	0.301208	0.287627	0.297249	0.333861	0.293031
Cancer	mRNA	miRNA	Methy	CNV	NEMO
					C = 2	3	4	5	6	7	8	MAX	AVG
BRCA	1	1			0.29416	0.324103	0.316549	0.309883	0.311612	0.311073	0.314289	0.324103	0.311667
	1		1		0.313902	0.358246	0.355832	0.349632	0.366046	0.348104	0.367353	0.367353	0.351302
	1			1	0.313013	0.351741	0.338616	0.378986	0.36846	0.356541	0.3362	0.378986	0.349079
		1	1		0.297901	0.321061	0.348415	0.344967	0.331844	0.327256	0.328478	0.348415	0.32856
		1		1	0.312542	0.305546	0.318634	0.318242	0.334636	0.333299	0.338463	0.338463	0.323052
			1	1	0.31773	0.35164	0.392038	0.388359	0.403072	0.396576	0.389519	0.403072	0.376991
	1	1	1		0.362297	0.40555	0.380193	0.363661	0.382664	0.357813	0.370677	0.40555	0.374693
	1	1		1	0.384356	0.396657	0.371116	0.388873	0.3711	0.357653	0.363358	0.396657	0.376159
	1		1	1	0.358666	0.408519	0.396189	0.39141	0.409645	0.366976	0.3653	0.409645	0.385244
		1	1	1	0.350835	0.382706	0.357977	0.362546	0.363168	0.340365	0.328817	0.382706	0.355202
	1	1	1	1	0.407958	0.437102	0.396875	0.391212	0.38634	0.35103	0.336985	0.437102	0.386786
COAD	1	1			0.286367	0.316293	0.306378	0.330315	0.343497	0.347962	0.326121	0.347962	0.322419
	1		1		0.294961	0.315609	0.332332	0.327124	0.34801	0.358955	0.312856	0.358955	0.327121
	1			1	0.390919	0.338366	0.348469	0.351551	0.347126	0.337943	0.370422	0.390919	0.354971
		1	1		0.268471	0.306703	0.340897	0.330638	0.346801	0.332014	0.156876	0.346801	0.297486
		1		1	0.311774	0.307876	0.303724	0.315091	0.336352	0.344696	0.329771	0.344696	0.321326
			1	1	0.363537	0.356864	0.326461	0.269426	0.276529	0.310017	0.26219	0.363537	0.309289
	1	1	1		0.305382	0.354036	0.362141	0.388794	0.323036	0.303156	0.254817	0.388794	0.327337
	1	1		1	0.397201	0.389812	0.352915	0.354996	0.353339	0.338671	0.343067	0.397201	0.361429
	1		1	1	0.440161	0.362	0.350203	0.366601	0.248813	0.205283	0.240527	0.440161	0.316227
		1	1	1	0.385146	0.363225	0.359683	0.26654	0.245524	0.26312	0.261932	0.385146	0.306453
	1	1	1	1	0.447048	0.411959	0.379372	0.382075	0.0710722	0.285214	0.109623	0.447048	0.298052
KIRC	1	1			0.258443	0.223707	0.244883	0.221942	0.248368	0.206323	0.236452	0.258443	0.234303
	1		1		0.218473	0.248395	0.255334	0.286947	0.290175	0.209624	0.203857	0.290175	0.244686
	1			1	0.307598	0.327289	0.272564	0.263682	0.307512	0.242734	0.276305	0.327289	0.285383
		1	1		0.229376	0.276728	0.331979	0.307289	0.294673	0.338853	0.312853	0.338853	0.298822
		1		1	0.271187	0.290946	0.147393	0.151865	0.162666	0.231605	0.201277	0.290946	0.208134
			1	1	0.176156	0.239509	0.219947	0.285039	0.27324	0.41161	0.289806	0.41161	0.270758
	1	1	1		0.28868	0.22076	0.25676	0.219239	0.210082	0.220933	0.200062	0.28868	0.230931
	1	1		1	0.359507	0.335188	0.253854	0.230245	0.143572	0.130475	0.126514	0.359507	0.225622
	1		1	1	0.253203	0.298805	0.198035	0.135666	0.155771	0.189271	0.195251	0.298805	0.203715
		1	1	1	0.269185	0.271241	0.145484	0.144039	0.153975	0.215725	-0.0413392	0.271241	0.165473
	1	1	1	1	0.382759	0.335944	0.19513	0.103091	0.078266	-0.0644305	-0.157414	0.382759	0.124764
LUAD	1	1			0.253722	0.262977	0.265496	0.316143	0.321119	0.330161	0.311144	0.330161	0.294394
	1		1		0.273499	0.283841	0.296542	0.334429	0.307523	0.355016	0.36808	0.36808	0.31699
	1			1	0.237389	0.252542	0.283627	0.276894	0.278955	0.281466	0.282613	0.283627	0.270498
		1	1		0.252844	0.260543	0.299881	0.293308	0.307971	0.309154	0.320934	0.320934	0.292091
		1		1	0.228732	0.227541	0.251689	0.266308	0.263201	0.253626	0.233762	0.266308	0.246408
			1	1	0.22927	0.256424	0.296303	0.317912	0.3315	0.348628	0.374486	0.374486	0.307789
	1	1	1		0.317502	0.317775	0.345421	0.346449	0.331631	0.345888	0.334795	0.346449	0.334209
	1	1		1	0.288704	0.287744	0.310622	0.316873	0.334131	0.329978	0.319231	0.334131	0.312469
	1		1	1	0.301872	0.300476	0.326771	0.320081	0.302214	0.313564	0.309555	0.326771	0.310648
		1	1	1	0.290401	0.269146	0.269041	0.282148	0.288509	0.301257	0.256625	0.301257	0.27959
	1	1	1	1	0.34056	0.334193	0.346863	0.344822	0.334068	0.345904	0.359035	0.359035	0.343635
LUSC	1	1			0.267058	0.236094	0.274619	0.284917	0.299634	0.298317	0.31291	0.31291	0.281935
	1		1		0.2644	0.289569	0.262544	0.281723	0.283183	0.293853	0.26957	0.293853	0.277834
	1			1	0.323932	0.369452	0.356413	0.324782	0.317868	0.310899	0.313078	0.369452	0.330918
		1	1		0.265387	0.252706	0.252814	0.255405	0.259368	0.256005	0.258496	0.265387	0.257169
		1		1	0.31391	0.31857	0.291408	0.290686	0.248584	0.228032	0.153518	0.31857	0.26353
			1	1	0.315479	0.340141	0.324405	0.329699	0.297149	0.278802	0.283707	0.340141	0.309912
	1	1	1		0.315365	0.319483	0.296601	0.311248	0.287181	0.273839	0.262999	0.319483	0.295245
	1	1		1	0.358928	0.373782	0.345552	0.337954	0.320488	0.331567	0.286467	0.373782	0.336391
	1		1	1	0.374864	0.41707	0.348858	0.353507	0.330882	0.327567	0.314515	0.41707	0.352466
		1	1	1	0.377358	0.361405	0.323318	0.31284	0.270021	0.239558	0.0994124	0.377358	0.283416
	1	1	1	1	0.407235	0.426763	0.370316	0.365509	0.315417	0.301982	0.168843	0.426763	0.336581
ACC	1	1			0.34163	0.268543	0.352005	0.330185	0.363542	0.216605	0.078664	0.363542	0.278739
	1		1		0.331971	0.384041	0.457859	0.455631	0.447766	0.43789	0.45524	0.457859	0.424342
	1			1	0.377732	0.457725	0.499704	0.420285	0.451128	0.365043	0.196864	0.499704	0.395497
		1	1		0.234276	0.255734	0.352549	0.337074	0.371296	0.357806	0.350045	0.371296	0.322683
		1		1	0.372933	0.408281	0.326382	0.308635	0.232935	0.236138	0.314187	0.408281	0.314213
			1	1	0.348215	0.386571	0.502792	0.540591	0.56364	0.464206	0.206846	0.56364	0.430409
	1	1	1		0.40267	0.397769	0.34751	0.312286	0.253174	0.317336	0.317504	0.40267	0.335464
	1	1		1	0.443667	0.516068	0.47178	0.371319	0.424763	0.464214	0.385353	0.516068	0.439595
	1		1	1	0.387991	0.508365	0.513261	0.491156	0.491629	0.373468	0.341619	0.513261	0.443927
		1	1	1	0.367415	0.42888	0.403943	0.473002	0.540562	0.425572	0.364381	0.540562	0.429108
	1	1	1	1	0.447227	0.519816	0.452651	0.438419	0.313083	0.361573	0.223657	0.519816	0.393775
KIRP	1	1			0.296138	0.297129	0.300392	0.316289	0.32373	0.275526	0.317488	0.32373	0.303813
	1		1		0.209939	0.206747	0.225235	0.22264	0.261428	0.289795	0.279193	0.289795	0.24214
	1			1	0.216739	0.312326	0.374144	0.439844	0.539439	0.563629	0.560355	0.563629	0.429497
		1	1		0.186682	0.206609	0.229593	0.23275	0.263117	0.266182	0.263486	0.266182	0.235489
		1		1	0.287372	0.377926	0.4339	0.490418	0.577773	0.577399	0.651263	0.651263	0.48515
			1	1	0.296898	0.318742	0.362527	0.386969	0.474341	0.482077	0.517481	0.517481	0.405576
	1	1	1		0.296575	0.289031	0.28063	0.272773	0.279414	0.269783	0.309207	0.309207	0.285345
	1	1		1	0.357452	0.353124	0.335924	0.352765	0.334023	0.338373	0.420573	0.420573	0.356033
	1		1	1	0.287411	0.324481	0.355158	0.441243	0.505693	0.492915	0.516749	0.516749	0.417664
		1	1	1	0.29655	0.328993	0.358277	0.474849	0.483716	0.513833	0.451159	0.513833	0.41534
	1	1	1	1	0.354908	0.322117	0.350146	0.360661	0.379995	0.392756	0.362794	0.392756	0.360483
LIHC	1	1			0.26661	0.279644	0.32166	0.329668	0.332266	0.339155	0.361404	0.361404	0.318629
	1		1		0.2478	0.292573	0.334938	0.319941	0.358248	0.322718	0.385848	0.385848	0.323152
	1			1	0.231902	0.274566	0.28598	0.307116	0.331749	0.323978	0.334478	0.334478	0.298539
		1	1		0.264555	0.343719	0.352363	0.355063	0.370002	0.405875	0.401083	0.405875	0.356094
		1		1	0.25015	0.27296	0.30452	0.332915	0.338524	0.332893	0.324258	0.338524	0.308031
			1	1	0.347169	0.385023	0.424569	0.4552	0.392728	0.390146	0.404085	0.4552	0.399846
	1	1	1		0.307021	0.315016	0.320007	0.349701	0.335999	0.333979	0.321453	0.349701	0.326168
	1	1		1	0.347717	0.342536	0.355665	0.383777	0.389183	0.362827	0.390905	0.390905	0.367516
	1		1	1	0.326981	0.372742	0.406763	0.320183	0.373322	0.355659	0.33446	0.406763	0.35573
		1	1	1	0.338239	0.376099	0.394851	0.424614	0.408613	0.366008	0.349248	0.424614	0.379668
	1	1	1	1	0.321938	0.278525	0.323466	0.294602	0.33011	0.342678	0.345089	0.345089	0.319487
THYM	1	1			0.443237	0.474897	0.411625	0.431976	0.442088	0.458887	0.392359	0.474897	0.436438
	1		1		0.455452	0.424092	0.385048	0.421001	0.476535	0.474716	0.413804	0.476535	0.435807
	1			1	0.324804	0.362948	0.424055	0.411196	0.345892	0.291328	0.354141	0.424055	0.359195
		1	1		0.395234	0.375759	0.303134	0.305026	0.344692	0.331068	0.378921	0.395234	0.347691
		1		1	0.395028	0.340728	0.35632	0.314832	0.0801376	0.126186	0.184497	0.395028	0.256818
			1	1	0.350498	0.326926	0.37107	0.321718	0.322076	0.298878	0.182983	0.37107	0.310593
	1	1	1		0.547547	0.514992	0.35352	0.348446	0.415178	0.472869	0.440582	0.547547	0.441876
	1	1		1	0.457774	0.536593	0.531954	0.46127	0.38245	0.261273	0.141596	0.536593	0.39613
	1		1	1	0.507721	0.489355	0.406204	0.354363	0.444717	0.404275	0.162561	0.507721	0.3956
		1	1	1	0.484505	0.498989	0.418811	0.403709	0.463836	0.429755	0.371909	0.498989	0.438788
	1	1	1	1	0.586543	0.59691	0.470214	0.409508	0.3525	0.239219	0.22928	0.59691	0.412025
Cancer	mRNA	miRNA	Methy	CNV	moCluster
					C = 2	3	4	5	6	7	8	MAX	AVG
BRCA	1	1			0.568002	0.471385	0.408567	0.482346	0.485332	0.461646	0.468838	0.568002	0.478017
	1		1		0.406917	0.342475	0.269745	0.245961	0.215863	0.2003	0.198311	0.406917	0.26851
	1			1	0.458448	0.206827	0.205332	0.220935	0.235242	0.230757	0.225951	0.458448	0.254785
		1	1		0.37112	0.305437	0.290141	0.308405	0.354609	0.328456	0.31923	0.37112	0.325343
		1		1	0.629506	0.589287	0.579802	0.560088	0.552496	0.540026	0.561041	0.629506	0.573178
			1	1	0.653336	0.637157	0.619521	0.580392	0.578195	0.441133	0.455244	0.653336	0.566425
	1	1	1		0.319822	0.224218	0.229658	0.23752	0.219122	0.224733	0.213832	0.319822	0.238415
	1	1		1	0.4798	0.163763	0.224668	0.220872	0.272535	0.279266	0.275397	0.4798	0.273757
	1		1	1	0.349269	0.289596	0.340486	0.337448	0.345578	0.354056	0.364426	0.364426	0.340123
		1	1	1	0.332884	0.29791	0.292176	0.317773	0.317561	0.32378	0.324126	0.332884	0.315173
	1	1	1	1	0.368524	0.289969	0.290342	0.317487	0.316046	0.311249	0.310086	0.368524	0.314815
COAD	1	1			0.227927	0.331137	0.281256	0.270925	0.288895	0.290672	0.258315	0.331137	0.278447
	1		1		0.305079	0.280101	0.287559	0.30439	0.323142	0.313715	0.305663	0.323142	0.302807
	1			1	0.571836	0.522644	0.27102	0.257682	0.236331	0.232739	0.25812	0.571836	0.335768
		1	1		0.230009	0.219713	0.195647	0.178886	0.143848	0.120457	0.1483	0.230009	0.176694
		1		1	0.462504	0.366075	0.523488	0.5158	0.504228	0.489984	0.476976	0.523488	0.477008
			1	1	0.620229	0.54584	0.440454	0.432579	0.389659	0.385214	0.40212	0.620229	0.459442
	1	1	1		0.352491	0.318229	0.351367	0.347683	0.334131	0.311295	0.280862	0.352491	0.328008
	1	1		1	0.338906	0.32166	0.278734	0.205091	0.221306	0.223491	0.190718	0.338906	0.254272
	1		1	1	0.36198	0.265679	0.187865	0.160131	0.181346	0.180437	0.189088	0.36198	0.218075
		1	1	1	0.607345	0.55246	0.17822	0.256541	0.219668	0.242234	0.265523	0.607345	0.331713
	1	1	1	1	0.760588	0.440026	0.365443	0.264886	0.262537	0.29651	0.27831	0.760588	0.381186
KIRC	1	1			0.228719	0.2118	0.146423	0.185811	0.19649	0.202474	0.195881	0.228719	0.195371
	1		1		0.351659	0.370723	0.379062	0.354301	0.338688	0.32575	0.289259	0.379062	0.344206
	1			1	0.568505	0.450244	0.387068	0.37494	0.362369	0.276512	0.255578	0.568505	0.382174
		1	1		0.151693	0.116252	0.0959707	0.0858765	0.0757782	0.0778691	0.107065	0.151693	0.101501
		1		1	0.242446	0.194363	0.247349	0.209388	0.213497	0.197473	0.193646	0.247349	0.214023
			1	1	0.402613	0.412884	0.402981	0.397675	0.372816	0.237842	0.239855	0.412884	0.352381
	1	1	1		0.37603	0.158605	0.168008	0.163708	0.14963	0.161745	0.125915	0.37603	0.186234
	1	1		1	0.466594	0.381133	0.375675	0.272936	0.200151	0.20307	0.197716	0.466594	0.299611
	1		1	1	0.413127	0.45868	0.359496	0.364394	0.332312	0.319611	0.212153	0.45868	0.351396
		1	1	1	0.461583	0.371406	0.355006	0.307402	0.287655	0.288896	0.215644	0.461583	0.326799
	1	1	1	1	0.444291	0.418163	0.404554	0.101846	0.103838	0.103479	0.106205	0.444291	0.24034
LUAD	1	1			0.173309	0.157709	0.160045	0.16517	0.144905	0.169258	0.166775	0.173309	0.162453
	1		1		0.56611	0.501519	0.48438	0.500615	0.482067	0.501273	0.496412	0.56611	0.504625
	1			1	0.205312	0.206982	0.167461	0.175323	0.194772	0.205029	0.204884	0.206982	0.194252
		1	1		0.307737	0.30719	0.287484	0.262176	0.259885	0.280279	0.286595	0.307737	0.284478
		1		1	0.369936	0.359455	0.339755	0.329555	0.316244	0.303938	0.304072	0.369936	0.331851
			1	1	0.170624	0.111547	0.0935864	0.104426	0.117352	0.111907	0.110581	0.170624	0.117146
	1	1	1		0.143521	0.165215	0.134286	0.119703	0.116044	0.106086	0.106607	0.165215	0.127352
	1	1		1	0.191422	0.182671	0.166415	0.184181	0.186305	0.192775	0.19275	0.192775	0.185217
	1		1	1	0.432029	0.177432	0.174468	0.176423	0.178247	0.168739	0.193956	0.432029	0.214471
		1	1	1	0.385078	0.377683	0.369986	0.362013	0.28199	0.273898	0.243024	0.385078	0.327667
	1	1	1	1	0.200677	0.0930532	0.10023	0.10552	0.100543	0.109245	0.104104	0.200677	0.116196
LUSC	1	1			0.499069	0.381452	0.4577	0.446003	0.472062	0.466427	0.452176	0.499069	0.453556
	1		1		0.558327	0.520909	0.523093	0.510255	0.506843	0.470266	0.504266	0.558327	0.513423
	1			1	0.500901	0.512448	0.527591	0.519703	0.489214	0.497779	0.529848	0.529848	0.511069
		1	1		0.467773	0.479614	0.504187	0.484497	0.471575	0.487283	0.487421	0.504187	0.483193
		1		1	0.579449	0.537984	0.495775	0.470989	0.493803	0.518539	0.512785	0.579449	0.515618
			1	1	0.527196	0.409974	0.563254	0.536609	0.525662	0.513309	0.520771	0.563254	0.513825
	1	1	1		0.354709	0.353992	0.332825	0.325644	0.306571	0.318803	0.301922	0.354709	0.327781
	1	1		1	0.473781	0.406057	0.526432	0.447868	0.441956	0.449781	0.501019	0.526432	0.463842
	1		1	1	0.343919	0.350998	0.367829	0.341493	0.307807	0.28335	0.322724	0.367829	0.33116
		1	1	1	0.439306	0.46483	0.555165	0.543001	0.517629	0.511282	0.531117	0.555165	0.508904
	1	1	1	1	0.349512	0.335023	0.275219	0.258359	0.258289	0.257811	0.253004	0.349512	0.283888
ACC	1	1			0.265376	0.209128	0.182029	0.18787	0.174304	0.166028	0.117222	0.265376	0.185994
	1		1		0.157728	0.162246	0.155684	0.140724	0.174377	0.228488	0.270741	0.270741	0.184284
	1			1	0.622799	0.518204	0.404351	0.416934	0.421434	0.449638	0.451342	0.622799	0.469243
		1	1		0.660489	0.624503	0.657897	0.657366	0.65024	0.677434	0.675995	0.677434	0.657703
		1		1	0.440302	0.423909	0.312847	0.353379	0.323493	0.325159	0.304005	0.440302	0.354728
			1	1	0.678266	0.612921	0.611256	0.597984	0.593601	0.511726	0.630161	0.678266	0.605131
	1	1	1		0.312123	0.232078	0.129057	0.126806	0.135935	0.120885	0.101658	0.312123	0.165506
	1	1		1	0.389845	0.396779	0.284435	0.278946	0.287236	0.242279	0.241758	0.396779	0.30304
	1		1	1	0.61505	0.551301	0.381495	0.441202	0.445739	0.439261	0.441511	0.61505	0.473651
		1	1	1	0.465501	0.478958	0.43568	0.363946	0.359414	0.347377	0.303514	0.478958	0.393484
	1	1	1	1	0.302727	0.27552	0.234975	0.145131	0.145222	0.143275	0.144648	0.302727	0.198785
KIRP	1	1			0.595748	0.51458	0.498985	0.513211	0.492467	0.497232	0.515412	0.595748	0.518234
	1		1		0.196888	0.159291	0.129783	0.131983	0.16965	0.189973	0.18817	0.196888	0.166534
	1			1	0.549439	0.548357	0.51663	0.528634	0.482087	0.506352	0.482628	0.549439	0.516304
		1	1		0.427882	0.289739	0.254531	0.239386	0.220221	0.26541	0.259161	0.427882	0.279476
		1		1	0.718472	0.289431	0.356589	0.319146	0.310791	0.282306	0.331191	0.718472	0.372561
			1	1	0.197953	0.239283	0.240687	0.23065	0.229606	0.230535	0.228616	0.240687	0.22819
	1	1	1		0.457613	0.378129	0.341436	0.345665	0.342604	0.307138	0.320641	0.457613	0.356175
	1	1		1	0.57588	0.518095	0.412648	0.382504	0.39681	0.354175	0.350421	0.57588	0.427219
	1		1	1	0.298222	0.231136	0.201997	0.158877	0.142094	0.134642	0.125342	0.298222	0.184616
		1	1	1	0.31261	0.334769	0.235859	0.229207	0.210047	0.201711	0.200647	0.334769	0.246407
	1	1	1	1	0.402734	0.433972	0.381549	0.388194	0.382584	0.322033	0.299135	0.433972	0.372886
LIHC	1	1			0.377575	0.31371	0.290153	0.25259	0.236724	0.225428	0.26808	0.377575	0.280609
	1		1		0.34614	0.287561	0.280213	0.262084	0.266099	0.243439	0.215425	0.34614	0.271566
	1			1	0.550593	0.52987	0.521001	0.494026	0.495341	0.500246	0.503251	0.550593	0.513475
		1	1		0.614755	0.543557	0.502054	0.553968	0.528586	0.510898	0.487301	0.614755	0.534446
		1		1	0.583458	0.536381	0.540741	0.552079	0.520852	0.487134	0.487061	0.583458	0.529672
			1	1	0.644365	0.551517	0.611456	0.588408	0.576089	0.487131	0.478916	0.644365	0.562555
	1	1	1		0.19331	0.184366	0.202329	0.175024	0.168133	0.181756	0.203456	0.203456	0.186911
	1	1		1	0.180906	0.199105	0.222211	0.27167	0.270972	0.251107	0.236833	0.27167	0.233258
	1		1	1	0.670155	0.644787	0.576775	0.542967	0.402202	0.382612	0.319572	0.670155	0.505582
		1	1	1	0.485835	0.489227	0.510674	0.492926	0.576097	0.521531	0.484764	0.576097	0.508722
	1	1	1	1	0.152813	0.192978	0.209974	0.260925	0.259667	0.243363	0.227258	0.260925	0.220997
THYM	1	1			0.656346	0.591211	0.616998	0.592362	0.546406	0.567509	0.5624	0.656346	0.590462
	1		1		0.679949	0.655154	0.572466	0.559528	0.557683	0.561116	0.523984	0.679949	0.587126
	1			1	0.787319	0.544596	0.622989	0.615006	0.601401	0.625365	0.575512	0.787319	0.624598
		1	1		0.673417	0.617815	0.551464	0.559714	0.515598	0.506097	0.547095	0.673417	0.567314
		1		1	0.633828	0.618623	0.604562	0.573476	0.521337	0.514207	0.5518	0.633828	0.573976
			1	1	0.67268	0.667848	0.556476	0.529149	0.564392	0.596385	0.605762	0.67268	0.598956
	1	1	1		0.653411	0.536002	0.543993	0.469279	0.492261	0.513073	0.527657	0.653411	0.533668
	1	1		1	0.641783	0.594775	0.562604	0.631027	0.59588	0.597927	0.586375	0.641783	0.601481
	1		1	1								0	#DIV/0!
		1	1	1	0.591782	0.574956	0.542296	0.512925	0.553208	0.552179	0.576023	0.591782	0.557624
	1	1	1	1	0.645638	0.528418	0.537734	0.476061	0.497229	0.484674	0.497719	0.645638	0.523925
Cancer	mRNA	miRNA	Methy	CNV	CIMLR
					C = 2	3	4	5	6	7	8	MAX	AVG
BRCA	1	1			0.816604	0.845038	0.839052	0.869784	0.912962	0.844391	0.784051	0.912962	0.844555
	1		1		0.793643	0.858036	0.857538	0.884693	0.832408	0.875509	0.799864	0.884693	0.843099
	1			1	0.721325	0.765534	0.828571	0.841473	0.769025	0.795499	0.846209	0.846209	0.795377
		1	1		0.844564	0.869814	0.824174	0.882277	0.824925	0.809993	0.841067	0.882277	0.842402
		1		1	0.844361	0.814109	0.817121	0.875012	0.883335	0.799237	0.721077	0.883335	0.822036
			1	1	0.6432	0.788447	0.809486	0.864033	0.886217	0.800359	0.826034	0.886217	0.802539
	1	1	1		0.817433	0.880099	0.873115	0.822933	0.895061	0.888878	0.898957	0.898957	0.868068
	1	1		1	0.847265	0.849999	0.879378	0.884681	0.874616	0.903038	0.79998	0.903038	0.862708
	1		1	1	0.805561	0.840148	0.848593	0.880235	0.864876	0.88457	0.889023	0.889023	0.859001
		1	1	1	0.839042	0.868361	0.867638	0.892832	0.867764	0.856166	0.69397	0.892832	0.840825
	1	1	1	1	0.83138	0.833856	0.879497	0.894259	0.867322	0.874396	0.854918	0.894259	0.862233
COAD	1	1			0.903335	0.832725	0.863547	0.761136	0.906681	0.884965	0.920612	0.920612	0.867572
	1		1		0.901613	0.894113	0.854393	0.924629	0.896471	0.946103	0.90059	0.946103	0.902559
	1			1	0.526351	0.912937	0.902001	0.914987	0.924968	0.846602	0.952554	0.952554	0.854343
		1	1		0.898678	0.869722	0.855305	0.845048	0.869107	0.870621	0.935265	0.935265	0.877678
		1		1	0.873394	0.865508	0.904447	0.88497	0.918406	0.829842	0.894453	0.918406	0.881574
			1	1	0.863823	0.921149	0.878074	0.918285	0.903045	0.912113	0.883561	0.921149	0.89715
	1	1	1		0.911115	0.916791	0.929903	0.931362	0.910154	0.91188	0.945942	0.945942	0.922449
	1	1		1	0.869607	0.929282	0.936882	0.932435	0.91484	0.930548	0.941752	0.941752	0.922192
	1		1	1	0.864566	0.908482	0.930143	0.877477	0.915727	0.897437	0.951148	0.951148	0.906426
		1	1	1	0.865548	0.905638	0.868046	0.933062	0.947704	0.953157	0.948091	0.953157	0.917321
	1	1	1	1	0.857006	0.923726	0.936952	0.938977	0.93713	0.958656	0.959474	0.959474	0.930274
KIRC	1	1			0.889893	0.853274	0.918206	0.928402	0.923055	0.92128	0.940076	0.940076	0.910598
	1		1		0.856811	0.782371	0.917624	0.925098	0.92723	0.897531	0.944569	0.944569	0.893033
	1			1	0.78607	0.849089	0.856377	0.901554	0.8939	0.917307	0.912426	0.917307	0.873817
		1	1		0.88124	0.883136	0.805064	0.877291	0.875302	0.916184	0.847635	0.916184	0.869407
		1		1	0.823381	0.875733	0.907306	0.883424	0.915787	0.862795	0.92636	0.92636	0.884969
			1	1	0.740873	0.817251	0.88291	0.909784	0.91654	0.913728	0.943875	0.943875	0.874994
	1	1	1		0.816766	0.910669	0.909033	0.913769	0.936897	0.935514	0.940955	0.940955	0.909086
	1	1		1	0.831638	0.869614	0.851086	0.927933	0.937901	0.945742	0.937038	0.945742	0.900136
	1		1	1	0.819195	0.776044	0.88771	0.913475	0.910905	0.928316	0.822164	0.928316	0.865401
		1	1	1	0.827393	0.849252	0.889484	0.925714	0.942817	0.947879	0.93649	0.947879	0.902718
	1	1	1	1	0.799376	0.841945	0.898806	0.923127	0.921886	0.926827	0.748961	0.926827	0.865847
LUAD	1	1			0.865606	0.846397	0.793495	0.839157	0.752193	0.735985	0.918278	0.918278	0.821587
	1		1		0.85391	0.88954	0.904375	0.891885	0.727689	0.8457	0.825367	0.904375	0.848352
	1			1	0.705056	0.776419	0.872489	0.849419	0.887586	0.856669	0.904512	0.904512	0.836021
		1	1		0.869996	0.750971	0.784549	0.809848	0.79707	0.890235	0.89695	0.89695	0.828517
		1		1	0.865258	0.842981	0.807733	0.853737	0.807287	0.780902	0.888954	0.888954	0.835265
			1	1	0.837154	0.855255	0.873782	0.907884	0.895806	0.884829	0.899213	0.907884	0.879132
	1	1	1		0.89017	0.876466	0.848229	0.806608	0.87227	0.839052	0.936487	0.936487	0.86704
	1	1		1	0.891656	0.898533	0.857159	0.84718	0.874527	0.873035	0.920705	0.920705	0.880399
	1		1	1	0.863869	0.867267	0.899356	0.881201	0.917892	0.854992	0.927125	0.927125	0.887386
		1	1	1	0.894277	0.860158	0.853729	0.880268	0.849718	0.884326	0.860581	0.894277	0.869008
	1	1	1	1	0.884807	0.904271	0.909266	0.854887	0.927164	0.934431	0.903217	0.934431	0.902578
LUSC	1	1			0.903108	0.897352	0.915665	0.749965	0.827709	0.90515	0.910213	0.915665	0.872738
	1		1		0.886764	0.898808	0.923885	0.909973	0.931226	0.87658	0.935801	0.935801	0.909005
	1			1	0.783397	0.885716	0.903755	0.922773	0.869997	0.93746	0.914133	0.93746	0.888176
		1	1		0.904423	0.897086	0.915774	0.904316	0.851888	0.930188	0.824355	0.930188	0.889719
		1		1	0.872825	0.859195	0.911014	0.863543	0.86529	0.852661	0.876689	0.911014	0.871603
			1	1	0.875364	0.898382	0.924409	0.894908	0.815817	0.887618	0.905299	0.924409	0.885971
	1	1	1		0.79385	0.848861	0.879937	0.928787	0.909428	0.91236	0.940609	0.940609	0.88769
	1	1		1	0.871913	0.901303	0.922567	0.908294	0.910845	0.919355	0.939167	0.939167	0.910492
	1		1	1	0.881942	0.902127	0.920895	0.771433	0.899011	0.915064	0.908361	0.920895	0.885547
		1	1	1	0.903306	0.8416	0.912484	0.933562	0.921648	0.929554	0.908327	0.933562	0.907212
	1	1	1	1	0.876446	0.894644	0.918544	0.9235	0.940527	0.943985	0.946915	0.946915	0.920651
ACC	1	1			0.564059	0.930461	0.912426	0.922241	0.873259	0.802897	0.853136	0.930461	0.836926
	1		1		0.830021	0.955111	0.942344	0.931939	0.837678	0.887861	0.712688	0.955111	0.871092
	1			1	0.686734	0.930449	0.942239	0.957513	0.984063	0.88216	0.756583	0.984063	0.877106
		1	1		0.713181	0.859303	0.923228	0.96829	0.865697	0.786299	0.776412	0.96829	0.841773
		1		1	0.641688	0.770878	0.981772	0.960991	0.891212	0.83836	0.825155	0.981772	0.844294
			1	1	0.911145	0.938572	0.932471	0.954701	0.952056	0.872164	0.781597	0.954701	0.906101
	1	1	1		0.72141	0.886838	0.92182	0.964083	0.950894	0.799088	0.729105	0.964083	0.85332
	1	1		1	0.838517	0.824206	0.858589	0.91701	0.82787	0.737299	0.737047	0.91701	0.820077
	1		1	1	0.640686	0.97509	0.895256	0.959079	0.504765	0.825402	0.853284	0.97509	0.807652
		1	1	1	0.727104	0.895203	0.970525	0.684171	0.873763	0.853126	0.790123	0.970525	0.827716
	1	1	1	1	0.670368	0.875459	0.879132	0.874406	0.912303	0.88599	0.826605	0.912303	0.846323
KIRP	1	1			0.908885	0.870961	0.923165	0.785255	0.845968	0.92807	0.91113	0.92807	0.881919
	1		1		0.880686	0.831	0.916409	0.912129	0.941354	0.933524	0.845521	0.941354	0.894375
	1			1	0.847032	0.828664	0.867485	0.882334	0.881821	0.882597	0.910215	0.910215	0.87145
		1	1		0.920019	0.876656	0.846652	0.936709	0.881055	0.908467	0.945352	0.945352	0.90213
		1		1	0.88421	0.906746	0.922162	0.930707	0.936368	0.943423	0.910828	0.943423	0.919206
			1	1	0.860998	0.834415	0.818828	0.82093	0.86681	0.907512	0.931816	0.931816	0.863044
	1	1	1		0.847891	0.930002	0.894993	0.90335	0.911107	0.944836	0.909059	0.944836	0.905891
	1	1		1	0.878955	0.919972	0.929606	0.945472	0.947751	0.953647	0.951774	0.953647	0.932454
	1		1	1	0.875448	0.830218	0.828795	0.82166	0.923863	0.879066	0.937258	0.937258	0.870901
		1	1	1	0.887822	0.864065	0.91852	0.93986	0.948606	0.956609	0.952839	0.956609	0.924046
	1	1	1	1	0.891061	0.924544	0.925418	0.9354	0.94375	0.822487	0.877566	0.94375	0.902889
LIHC	1	1			0.865424	0.913955	0.920507	0.931995	0.846297	0.885777	0.913175	0.931995	0.896733
	1		1		0.869638	0.859469	0.834117	0.930243	0.90353	0.870367	0.867783	0.930243	0.87645
	1			1	0.744976	0.858897	0.891151	0.910452	0.928193	0.894262	0.878275	0.928193	0.872315
		1	1		0.898612	0.880092	0.899631	0.917747	0.862189	0.925722	0.862592	0.925722	0.892369
		1		1	0.774833	0.85897	0.914578	0.919357	0.87822	0.932465	0.943661	0.943661	0.888869
			1	1	0.802554	0.837714	0.872783	0.907267	0.858581	0.918449	0.935965	0.935965	0.876188
	1	1	1		0.900177	0.900142	0.925521	0.913421	0.860473	0.801065	0.87226	0.925521	0.881866
	1	1		1	0.778046	0.872165	0.893275	0.912118	0.936147	0.867518	0.926613	0.936147	0.883698
	1		1	1	0.791581	0.872761	0.899932	0.92206	0.899882	0.918828	0.937891	0.937891	0.891848
		1	1	1	0.836687	0.872069	0.908305	0.881318	0.899958	0.895934	0.928647	0.928647	0.888988
	1	1	1	1	0.801301	0.879441	0.904608	0.918634	0.895176	0.941486	0.944939	0.944939	0.897941
THYM	1	1			0.775847	0.971362	0.867472	0.952157	0.839748	0.898805	0.867433	0.971362	0.881832
	1		1		0.628703	0.898913	0.917728	0.981389	0.917008	0.89284	0.976499	0.981389	0.887583
	1			1	0.566643	0.95367	0.951528	0.854151	0.956729	0.941605	0.954654	0.956729	0.882711
		1	1		0.684216	0.976802	0.835419	0.910249	0.904717	0.96718	0.914384	0.976802	0.88471
		1		1	0.610058	0.828596	0.849102	0.929867	0.934428	0.921667	0.845638	0.934428	0.845622
			1	1	0.43457	0.78294	0.961317	0.940276	0.917052	0.948963	0.877109	0.961317	0.837461
	1	1	1		0.744975	0.978236	0.854446	0.91604	0.950469	0.963269	0.951612	0.978236	0.908435
	1	1		1	0.645161	0.88813	0.93988	0.921678	0.933024	0.886929	0.955762	0.955762	0.881509
	1		1	1	0.415239	0.850135	0.790098	0.914613	0.858179	0.902743	0.937931	0.937931	0.809848
		1	1	1	0.588433	0.958269	0.927716	0.903427	0.891371	0.884518	0.906483	0.958269	0.865745
	1	1	1	1	0.661337	0.753554	0.68838	0.830962	0.928505	0.899717	0.878694	0.928505	0.805878
Cancer	mRNA	miRNA	Methy	CNV	MultiNMF
					C = 2	3	4	5	6	7	8	MAX	AVG
BRCA	1	1			0.542318	0.380336	0.289017	0.236547	0.203346	0.17339	0.154403	0.542318	0.282765
	1		1		0.491371	0.393144	0.33831	0.232319	0.208869	0.199955	0.185128	0.491371	0.292728
	1			1	0.578454	0.389503	0.343087	0.248118	0.211202	0.200849	0.178868	0.578454	0.307154
		1	1		0.490895	0.324834	0.260429	0.209671	0.197222	0.167872	0.152598	0.490895	0.257646
		1		1	0.486526	0.33909	0.250984	0.19848	0.181841	0.160864	0.139593	0.486526	0.251054
			1	1	0.501124	0.457945	0.414618	0.323452	0.25409	0.250691	0.228477	0.501124	0.3472
	1	1	1		0.562042	0.378519	0.308267	0.24016	0.213583	0.185479	0.165409	0.562042	0.293351
	1	1		1	0.560535	0.381418	0.310651	0.22656	0.176515	0.165955	0.14747	0.560535	0.2813
	1		1	1	0.573329	0.40557	0.313462	0.264592	0.22442	0.209062	0.182832	0.573329	0.310467
		1	1	1	0.492819	0.372421	0.233612	0.190189	0.180038	0.161448	0.142769	0.492819	0.253328
	1	1	1	1	0.565944	0.397189	0.320003	0.238094	0.190802	0.181938	0.159971	0.565944	0.29342
COAD	1	1			0.475455	0.333729	0.256642	0.206709	0.183793	0.161471	0.147739	0.475455	0.25222
	1		1		0.496603	0.398042	0.340749	0.275467	0.229502	0.208347	0.178217	0.496603	0.303847
	1			1	0.525523	0.400834	0.358086	0.261355	0.25525	0.195109	0.176907	0.525523	0.310438
		1	1		0.505393	0.302009	0.24636	0.19544	0.17331	0.155867	0.145509	0.505393	0.24627
		1		1	0.510448	0.317188	0.244303	0.198039	0.177942	0.156906	0.135446	0.510448	0.24861
			1	1	0.514963	0.415189	0.325501	0.300067	0.258169	0.239471	0.205433	0.514963	0.322685
	1	1	1		0.490495	0.35267	0.279848	0.193061	0.196224	0.180984	0.150544	0.490495	0.263404
	1	1		1	0.485478	0.334773	0.287193	0.206933	0.192758	0.173417	0.156225	0.485478	0.262397
	1		1	1	0.520445	0.398983	0.344067	0.286516	0.215056	0.204631	0.184214	0.520445	0.307702
		1	1	1	0.515948	0.329845	0.243954	0.21494	0.177482	0.158102	0.15403	0.515948	0.256329
	1	1	1	1	0.501142	0.355972	0.287719	0.233355	0.20133	0.190783	0.153282	0.501142	0.274798
KIRC	1	1			0.498347	0.342592	0.268573	0.221713	0.211035	0.169682	0.159108	0.498347	0.267293
	1		1		0.486378	0.31442	0.284124	0.24512	0.22432	0.196937	0.173039	0.486378	0.274905
	1			1	0.502852	0.326999	0.302248	0.233851	0.212098	0.190925	0.181115	0.502852	0.278584
		1	1		0.473914	0.335975	0.275862	0.239461	0.211724	0.174151	0.169354	0.473914	0.268635
		1		1	0.476879	0.330705	0.300799	0.226461	0.2306	0.183935	0.14906	0.476879	0.271206
			1	1	0.503124	0.451404	0.335244	0.290204	0.265245	0.246149	0.219721	0.503124	0.330156
	1	1	1		0.445247	0.327191	0.289639	0.263234	0.209399	0.189663	0.165425	0.445247	0.269971
	1	1		1	0.499177	0.316239	0.272456	0.229804	0.204237	0.178091	0.166738	0.499177	0.266677
	1		1	1	0.503962	0.449368	0.252421	0.257938	0.232391	0.201864	0.174637	0.503962	0.296083
		1	1	1	0.422236	0.371387	0.273275	0.2318	0.212299	0.197922	0.171778	0.422236	0.268671
	1	1	1	1	0.465125	0.316567	0.275334	0.219406	0.214607	0.193933	0.162453	0.465125	0.263918
LUAD	1	1			0.483037	0.336178	0.25559	0.218557	0.191047	0.155724	0.136708	0.483037	0.253835
	1		1		0.529777	0.353399	0.298022	0.244976	0.185465	0.172524	0.151827	0.529777	0.27657
	1			1	0.551065	0.361077	0.305472	0.238503	0.187108	0.186147	0.163899	0.551065	0.284753
		1	1		0.474938	0.320053	0.257971	0.206259	0.171429	0.15255	0.130439	0.474938	0.244806
		1		1	0.467993	0.335399	0.244652	0.202392	0.184374	0.15648	0.132241	0.467993	0.246219
			1	1	0.477488	0.434186	0.276712	0.273479	0.215611	0.228049	0.202548	0.477488	0.301153
	1	1	1		0.486722	0.338604	0.266255	0.229639	0.19309	0.166783	0.144586	0.486722	0.260811
	1	1		1	0.481907	0.338844	0.262417	0.212957	0.189011	0.175862	0.144023	0.481907	0.25786
	1		1	1	0.543516	0.359693	0.287974	0.253047	0.20083	0.177964	0.149386	0.543516	0.281773
		1	1	1	0.489502	0.341722	0.240793	0.214345	0.17794	0.155674	0.142907	0.489502	0.25184
	1	1	1	1	0.493603	0.327859	0.283208	0.236127	0.198757	0.165392	0.149705	0.493603	0.26495
LUSC	1	1			0.498817	0.327313	0.27351	0.221051	0.200508	0.167909	0.150942	0.498817	0.262864
	1		1		0.544449	0.368586	0.304244	0.234484	0.202456	0.174916	0.155326	0.544449	0.283495
	1			1	0.563501	0.375289	0.314937	0.256184	0.217046	0.174692	0.171268	0.563501	0.296131
		1	1		0.493383	0.348619	0.255499	0.218791	0.176628	0.152329	0.131259	0.493383	0.253787
		1		1	0.48866	0.305002	0.25744	0.19118	0.189198	0.154852	0.133115	0.48866	0.245635
			1	1	0.411277	0.316348	0.298231	0.251245	0.243536	0.222504	0.186478	0.411277	0.27566
	1	1	1		0.505689	0.309365	0.282323	0.225471	0.199941	0.176234	0.153046	0.505689	0.264581
	1	1		1	0.502046	0.316081	0.288878	0.235933	0.19636	0.176883	0.168966	0.502046	0.269307
	1		1	1	0.557671	0.361191	0.313647	0.246137	0.210255	0.179796	0.167423	0.557671	0.290874
		1	1	1	0.495168	0.351211	0.257702	0.209466	0.173388	0.1539	0.144896	0.495168	0.255104
	1	1	1	1	0.510052	0.305536	0.290723	0.23174	0.197912	0.175583	0.168779	0.510052	0.268618
ACC	1	1			0.54428	0.437759	0.369524	0.253053	0.219335	0.219716	0.180729	0.54428	0.317771
	1		1		0.500712	0.354497	0.35325	0.296581	0.260919	0.232239	0.223706	0.500712	0.317415
	1			1	0.570709	0.411964	0.332831	0.262128	0.247001	0.243637	0.241813	0.570709	0.330012
		1	1		0.552896	0.412714	0.324887	0.248967	0.219863	0.203423	0.180836	0.552896	0.306227
		1		1	0.57008	0.443166	0.336343	0.260293	0.189873	0.203845	0.164095	0.57008	0.309671
			1	1	0.570706	0.479567	0.335457	0.335957	0.290252	0.209274	0.147567	0.570706	0.338397
	1	1	1		0.546507	0.417909	0.367581	0.324485	0.230207	0.204078	0.212096	0.546507	0.32898
	1	1		1	0.559108	0.466201	0.365746	0.27848	0.240159	0.163032	0.217761	0.559108	0.327213
	1		1	1	0.57113	0.419108	0.327745	0.262759	0.269128	0.269249	0.229798	0.57113	0.33556
		1	1	1	0.596901	0.4434	0.319903	0.252344	0.241294	0.197956	0.175337	0.596901	0.318162
	1	1	1	1	0.566915	0.46376	0.370097	0.268315	0.239792	0.198962	0.211833	0.566915	0.331382
KIRP	1	1			0.468236	0.352887	0.25791	0.201267	0.179647	0.159051	0.135499	0.468236	0.250642
	1		1		0.50698	0.350157	0.281218	0.246164	0.20404	0.185438	0.177604	0.50698	0.2788
	1			1	0.521107	0.352922	0.283013	0.226683	0.198059	0.174034	0.177004	0.521107	0.276118
		1	1		0.460067	0.339396	0.286454	0.206312	0.190988	0.156894	0.143425	0.460067	0.254791
		1		1	0.473497	0.350229	0.287472	0.22329	0.181481	0.167153	0.142325	0.473497	0.260778
			1	1	0.469263	0.325526	0.324071	0.279638	0.260434	0.229808	0.209718	0.469263	0.29978
	1	1	1		0.443514	0.364601	0.254476	0.224717	0.187097	0.169788	0.162486	0.443514	0.258097
	1	1		1	0.507251	0.36251	0.25735	0.21421	0.196871	0.157164	0.151203	0.507251	0.263794
	1		1	1	0.568009	0.3688	0.263011	0.227821	0.205755	0.18542	0.181528	0.568009	0.285764
		1	1	1	0.485979	0.361004	0.25416	0.210383	0.18865	0.162931	0.15272	0.485979	0.259404
	1	1	1	1	0.462781	0.384489	0.261663	0.226969	0.183547	0.174974	0.150468	0.462781	0.263556
LIHC	1	1			0.52594	0.376808	0.266409	0.236913	0.212543	0.209479	0.185513	0.52594	0.287658
	1		1		0.509734	0.346777	0.310976	0.234022	0.226	0.220843	0.196215	0.509734	0.292081
	1			1	0.577076	0.395293	0.284853	0.244575	0.237664	0.216261	0.200467	0.577076	0.308027
		1	1		0.514414	0.383127	0.29411	0.224677	0.234724	0.177178	0.181369	0.514414	0.287086
		1		1	0.520155	0.384691	0.291517	0.218322	0.217929	0.160089	0.16158	0.520155	0.279183
			1	1	0.552031	0.476354	0.363688	0.328909	0.313213	0.282839	0.275052	0.552031	0.370298
	1	1	1		0.549205	0.359769	0.266671	0.201214	0.218559	0.203864	0.190311	0.549205	0.284228
	1	1		1	0.477766	0.381085	0.253001	0.219501	0.224801	0.207248	0.177667	0.477766	0.277296
	1		1	1	0.519422	0.383943	0.266004	0.25111	0.219216	0.20982	0.202089	0.519422	0.293086
		1	1	1	0.534115	0.399598	0.309278	0.22902	0.213892	0.192861	0.156199	0.534115	0.290709
	1	1	1	1	0.559391	0.350036	0.263252	0.232016	0.218359	0.196228	0.189958	0.559391	0.287034
THYM	1	1			0.519611	0.392906	0.344597	0.287976	0.276402	0.253746	0.216214	0.519611	0.32735
	1		1		0.55025	0.432814	0.354976	0.326559	0.305016	0.27714	0.255773	0.55025	0.357504
	1			1	0.572991	0.437532	0.40645	0.344064	0.325105	0.254084	0.253604	0.572991	0.370547
		1	1		0.510295	0.442135	0.386485	0.300809	0.266427	0.221279	0.20701	0.510295	0.333491
		1		1	0.511218	0.43451	0.380099	0.319153	0.267452	0.225073	0.20594	0.511218	0.334778
			1	1	0.648961	0.47889	0.282447	0.230614	0.210327	0.24023	0.214812	0.648961	0.329469
	1	1	1		0.529625	0.396059	0.338754	0.297128	0.273044	0.256647	0.206815	0.529625	0.328296
	1	1		1	0.532508	0.399019	0.337739	0.315055	0.280631	0.246544	0.205501	0.532508	0.331
	1		1	1	0.575325	0.436601	0.34964	0.32644	0.312038	0.277716	0.301917	0.575325	0.368525
		1	1	1	0.51712	0.442937	0.376373	0.298935	0.273992	0.242985	0.223815	0.51712	0.339451
	1	1	1	1	0.544566	0.402727	0.334626	0.296979	0.262805	0.215083	0.208163	0.544566	0.323564
Cancer	mRNA	miRNA	Methy	CNV	Subtype-GAN
					C = 2	3	4	5	6	7	8	MAX	AVG
BRCA	1	1			0.244988	0.177492	0.14895	0.133426	0.123211	0.11732	0.110196	0.244988	0.150798
	1		1		0.157882	0.172127	0.167557	0.144419	0.141893	0.13574	0.125011	0.172127	0.149233
	1			1	0.144421	0.130773	0.12506	0.117908	0.111684	0.110657	0.0918864	0.144421	0.118913
		1	1		0.146404	0.165288	0.14479	0.113369	0.118804	0.108523	0.100733	0.165288	0.128273
		1		1	0.172805	0.155684	0.130914	0.104052	0.0639304	0.0843533	0.0720091	0.172805	0.111964
			1	1	0.196953	0.163781	0.0995581	0.106196	0.0944734	0.0920726	0.0998825	0.196953	0.121845
	1	1	1		0.144705	0.158228	0.131279	0.113301	0.111343	0.114545	0.110163	0.158228	0.126223
	1	1		1	0.125449	0.14424	0.1266	0.0852618	0.0849673	0.0762519	0.0784446	0.14424	0.103031
	1		1	1	0.12103	0.112605	0.109994	0.0973064	0.0973974	0.0962666	0.0958749	0.12103	0.104354
		1	1	1	0.119002	0.121632	0.103177	0.0805117	0.0765374	0.0925793	0.0827772	0.121632	0.0966022
	1	1	1	1	0.0475142	0.0261797	-0.0070643	0.00589635	0.0113206	0.0152578	-0.00329472	0.0475142	0.0136871
COAD	1	1			0.17629	0.13565	0.107198	0.103917	0.0953764	0.0861102	0.0887228	0.17629	0.113324
	1		1		0.156087	0.136741	0.11603	0.125417	0.106825	0.0992293	0.0903758	0.156087	0.118672
	1			1	0.135579	0.099657	0.118065	0.100325	0.0882759	0.097061	0.0787516	0.135579	0.102531
		1	1		0.120578	0.118971	0.121974	0.111431	0.103838	0.100116	0.0917858	0.121974	0.109813
		1		1	0.121907	0.120609	0.109622	0.0956859	0.0907169	0.0843449	0.0703604	0.121907	0.0990353
			1	1	0.142802	0.0991456	0.10221	0.106283	0.115105	0.113503	0.0883305	0.142802	0.109626
	1	1	1		0.117416	0.120416	0.102582	0.0651574	0.0739248	0.0774746	0.0776188	0.120416	0.0906555
	1	1		1	0.153998	0.101283	0.0833053	0.0889143	0.0632055	0.080342	0.0572776	0.153998	0.0897607
	1		1	1	0.111164	0.0795439	0.0830617	0.0813535	0.0806953	0.060162	0.0570792	0.111164	0.0790085
		1	1	1	0.0863495	0.0833201	0.0965721	0.0504129	0.068443	0.0620414	0.0766978	0.0965721	0.0748338
	1	1	1	1	0.0740187	0.0449421	0.0659108	0.0401118	0.0582248	0.0556831	0.0447167	0.0740187	0.0548011
KIRC	1	1			0.158252	0.161123	0.151353	0.125941	0.129915	0.123263	0.115687	0.161123	0.137933
	1		1		0.144731	0.133758	0.122845	0.131616	0.134211	0.125338	0.126546	0.144731	0.131292
	1			1	0.103193	0.0861726	0.102367	0.102216	0.0828283	0.0774773	0.0925104	0.103193	0.0923948
		1	1		0.120812	0.0761658	0.0778288	0.0814182	0.0766627	0.0821372	0.0687405	0.120812	0.0833951
		1		1	0.14045	0.10872	0.0901722	0.101243	0.0958106	0.0945474	0.0601983	0.14045	0.0987345
			1	1	0.156759	0.150152	0.147204	0.141129	0.130991	0.127133	0.0942399	0.156759	0.135373
	1	1	1		0.158125	0.139688	0.119587	0.107486	0.0972106	0.0916445	0.101152	0.158125	0.116413
	1	1		1	0.160355	0.129069	0.127556	0.0963244	0.0886656	0.0740586	0.0878091	0.160355	0.10912
	1		1	1	0.123491	0.108341	0.083808	0.0583985	0.0790761	0.0687035	0.0766179	0.123491	0.0854908
		1	1	1	0.114035	0.107132	0.0560173	0.0556888	0.0438503	0.0535093	0.0675345	0.114035	0.0711097
	1	1	1	1	0.141008	0.0933208	0.0280288	0.034781	0.0378682	0.0548696	0.0432642	0.141008	0.0618772
LUAD	1	1			0.152741	0.132207	0.106589	0.099251	0.102564	0.0963275	0.108882	0.152741	0.11408
	1		1		0.119716	0.0975913	0.092851	0.0739696	0.088517	0.0783258	0.0943879	0.119716	0.0921941
	1			1	0.125457	0.108854	0.0774493	0.0816545	0.0796142	0.074713	0.0768819	0.125457	0.0892321
		1	1		0.110636	0.0976742	0.0891646	0.0938088	0.085219	0.0891665	0.0808127	0.110636	0.0923546
		1		1	0.0957528	0.100479	0.0843972	0.0830417	0.0711464	0.0642654	0.0500572	0.100479	0.0784486
			1	1	0.190421	0.150404	0.159418	0.131125	0.124729	0.114563	0.0801161	0.190421	0.135825
	1	1	1		0.125515	0.103239	0.102675	0.0914652	0.0994118	0.095047	0.0948515	0.125515	0.101744
	1	1		1	0.101681	0.0748621	0.0697452	0.0792601	0.058481	0.0692163	0.0724527	0.101681	0.0750998
	1		1	1	0.0864664	0.0770937	0.0720873	0.0594555	0.0679346	0.061984	0.0741003	0.0864664	0.0713031
		1	1	1	0.114769	0.110632	0.0645853	0.0589375	0.0588799	0.0532212	0.0682643	0.114769	0.0756127
	1	1	1	1	0.0661553	0.0339847	0.0168564	-0.0149151	0.0131807	0.025317	0.0232327	0.0661553	0.0234017
LUSC	1	1			0.16224	0.149759	0.126809	0.129753	0.123448	0.114425	0.117231	0.16224	0.131952
	1		1		0.152238	0.130911	0.123637	0.104199	0.0929992	0.0944735	0.102579	0.152238	0.114434
	1			1	0.140487	0.114359	0.115216	0.102577	0.092888	0.0855786	0.0701089	0.140487	0.103031
		1	1		0.139563	0.110952	0.0829749	0.0883037	0.0757517	0.0741738	0.0771334	0.139563	0.0926932
		1		1	0.156796	0.111111	0.0955212	0.0810166	0.0812599	0.080197	0.0606663	0.156796	0.0952239
			1	1	0.168917	0.121117	0.101791	0.110579	0.0740827	0.0903042	0.0980419	0.168917	0.109262
	1	1	1		0.138745	0.0991776	0.0869338	0.0886423	0.0912066	0.0732307	0.0787467	0.138745	0.0938118
	1	1		1	0.16202	0.143595	0.0838268	0.0670229	0.0602823	0.0632482	0.0744296	0.16202	0.0934892
	1		1	1	0.0947824	0.0588612	0.073423	0.0702141	0.0693007	0.0629279	0.077358	0.0947824	0.0724096
		1	1	1	0.131388	0.0949045	0.070473	0.0684698	0.0817213	0.0855048	0.0601	0.131388	0.0846516
	1	1	1	1	0.100861	0.0933931	0.0685618	0.0454314	0.0445709	0.0582649	0.0438154	0.100861	0.0649855
ACC	1	1			0.140534	0.10963	0.0917203	0.0928706	0.0945645	0.0615636	0.0743816	0.140534	0.0950377
	1		1		0.114579	0.0968049	0.109633	0.0946742	0.0850135	0.0795239	0.0855423	0.114579	0.0951102
	1			1	0.11899	0.100157	0.123639	0.106329	0.101309	0.0971932	0.134832	0.134832	0.111778
		1	1		0.093074	0.08844	0.0644035	0.0714193	0.0728484	0.0694186	0.0351087	0.093074	0.0706732
		1		1	0.140775	0.091831	0.109517	0.0720853	0.0681747	0.069603	0.0592076	0.140775	0.0873134
			1	1	0.125833	0.145999	0.135198	0.127037	0.115497	0.122903	0.142488	0.145999	0.130708
	1	1	1		0.11343	0.127343	0.109405	0.0861515	0.0676849	0.0639592	0.05948	0.127343	0.0896363
	1	1		1	0.0842517	0.12222	0.0895769	0.0787299	0.0896234	0.0839374	0.074628	0.12222	0.0889954
	1		1	1	0.0986028	0.0873774	0.0704194	0.0757509	0.0846031	0.0871434	0.0602557	0.0986028	0.0805932
		1	1	1	0.0805414	0.0895605	0.057922	0.0592357	0.062814	0.0822329	0.055789	0.0895605	0.0697279
	1	1	1	1	0.0968724	0.0838441	0.061805	0.060684	0.0337093	0.0474942	0.0312863	0.0968724	0.059385
KIRP	1	1			0.177249	0.163873	0.15161	0.133532	0.135209	0.130372	0.125763	0.177249	0.145373
	1		1		0.101612	0.0940381	0.085038	0.0878898	0.0982973	0.0855719	0.100323	0.101612	0.093253
	1			1	0.112028	0.0795858	0.058328	0.0777544	0.0528825	0.0653411	0.0884766	0.112028	0.0763424
		1	1		0.112297	0.07462	0.0667564	0.06492	0.0655926	0.0569627	0.0501971	0.112297	0.0701923
		1		1	0.143975	0.107841	0.108193	0.08801	0.0885992	0.0625284	0.0827709	0.143975	0.0974168
			1	1	0.178704	0.14234	0.128384	0.131968	0.0759689	0.0931115	0.127311	0.178704	0.125398
	1	1	1		0.150308	0.096426	0.0939283	0.085791	0.078764	0.0777366	0.075826	0.150308	0.0941114
	1	1		1	0.138379	0.112726	0.0692352	0.091347	0.0999732	0.0832956	0.0906543	0.138379	0.0979442
	1		1	1	0.127372	0.104241	0.0612393	0.0658543	0.0762949	0.0822267	0.0748483	0.127372	0.0845823
		1	1	1	0.0616535	0.0871443	0.0851201	0.0757541	0.0744983	0.0641828	0.0670998	0.0871443	0.0736361
	1	1	1	1	0.1009	0.0717696	0.0905901	0.0446021	0.0648753	0.0727622	0.09578	0.1009	0.0773257
LIHC	1	1			0.211518	0.168893	0.132573	0.122948	0.124862	0.135697	0.133612	0.211518	0.147158
	1		1		0.158658	0.134484	0.121265	0.130852	0.105099	0.106009	0.108212	0.158658	0.123511
	1			1	0.165155	0.119341	0.114167	0.110624	0.0904764	0.0920043	0.0912198	0.165155	0.111855
		1	1		0.126859	0.133828	0.100476	0.0964173	0.104309	0.0990981	0.0951356	0.133828	0.108018
		1		1	0.103736	0.096504	0.0796791	0.0752588	0.0769646	0.0764735	0.0849654	0.103736	0.0847974
			1	1	0.270929	0.226933	0.179165	0.167716	0.168446	0.15376	0.158812	0.270929	0.189394
	1	1	1		0.145471	0.128354	0.117526	0.111337	0.106531	0.10271	0.103622	0.145471	0.116507
	1	1		1	0.125845	0.0828389	0.0845172	0.094992	0.0843358	0.0842749	0.077355	0.125845	0.0905941
	1		1	1	0.137342	0.109508	0.0977841	0.093693	0.0858808	0.0801993	0.0837488	0.137342	0.098308
		1	1	1	0.108723	0.058706	0.0734949	0.0770333	0.0690834	0.0728505	0.0804413	0.108723	0.0771904
	1	1	1	1	0.103	0.0374809	0.0497906	0.0215717	0.0412572	0.0397079	0.0436182	0.103	0.0480609
THYM	1	1			0.283447	0.261034	0.232706	0.241431	0.202423	0.202814	0.215733	0.283447	0.234227
	1		1		0.309406	0.255283	0.207032	0.208801	0.211412	0.186507	0.185062	0.309406	0.223358
	1			1	0.280399	0.25566	0.216623	0.194112	0.235123	0.239964	0.231175	0.280399	0.236151
		1	1		0.242187	0.17819	0.162306	0.147409	0.135085	0.123948	0.111916	0.242187	0.157292
		1		1	0.276914	0.248627	0.214671	0.202415	0.171271	0.140395	0.195639	0.276914	0.207133
			1	1	0.186663	0.172294	0.148334	0.155793	0.170168	0.171715	0.162683	0.186663	0.166807
	1	1	1		0.275387	0.235673	0.215781	0.186696	0.150949	0.146272	0.147245	0.275387	0.194
	1	1		1	0.291992	0.278481	0.221568	0.22211	0.21815	0.206515	0.212937	0.291992	0.235965
	1		1	1	0.211603	0.162625	0.143884	0.152406	0.170141	0.166367	0.152355	0.211603	0.165626
		1	1	1	0.238265	0.171226	0.159466	0.14815	0.135943	0.115475	0.104074	0.238265	0.153228
	1	1	1	1	0.217055	0.256476	0.202426	0.22841	0.246931	0.207737	0.200347	0.256476	0.222769

## Sheet: Dataset #1 Silhouette Com. Ori.
Dataset #1 Complete Datasets Silhouette Coefficient
The silhouette coefficients in this sheet were calculated in the original space in which the data matrics were concatenated directly.
Cancer	mRNA	miRNA	Methy	CNV	iClusterBayes
					2	3	4	5	6	7	8	MAX	AVG
BRCA	1	1			0.0905708	0.0474567	0.0474303	0.0219255	0.00690646	-0.00398811	-0.0209286	0.0905708	0.0270533
	1		1		0.449541	0.0662912	0.041914	-0.0195882	-0.0246535	0.0028516	-0.0475426	0.449541	0.0669733
	1			1	0.126302	0.0374888	0.0243251	-0.0169041	-0.0161604	-0.0435207	-0.0224615	0.126302	0.0127241
		1	1		0.594194	0.0755442	0.066297	0.0383914	-0.0272889	-0.032866	-0.0458978	0.594194	0.095482
		1		1	0.176915	0.0758571	0.0104261	-0.0185175	-0.000773658	-0.0361545	-0.025164	0.176915	0.026084
			1	1	0.456433	0.0471179	0.072236	0.0198021	-0.037647	-0.0646038	-0.038438	0.456433	0.0649858
	1	1	1		0.447479	0.0667672	0.0370392	0.0234359	-0.00175679	0.000857953	-0.0480184	0.447479	0.0751148
	1	1		1	0.126125	0.0363431	0.00684227	-0.0158444	-0.0334861	-0.0262762	-0.0353924	0.126125	0.00833017
	1		1	1	0.0377706	0.0737703	0.0383395	0.0296768	-0.0480414	-0.0386473	-0.0186982	0.0737703	0.0105957
		1	1	1	0.4543	0.0471014	0.0595194	0.0293306	-0.0045402	-0.0274029	-0.028995	0.4543	0.0756161
	1	1	1	1	0.0377043	0.0745469	0.0388574	0.0125095	-0.0121342	-0.0322928	-0.0179495	0.0745469	0.0144631
COAD	1	1			0.0648955	0.0478373	0.0589037	0.0525428	0.0386872	0.0418428	0.0403072	0.0648955	0.0492881
	1		1		0.0743016	0.0485652	0.0610567	0.035165	0.0342417	0.0303655	0.0148473	0.0743016	0.042649
	1			1	0.062046	0.00509693	0.0226027	0.0233383	0.00679855	0.0196706	0.0275356	0.062046	0.0238698
		1	1		0.134111	0.0704372	0.0407653	0.0500193	0.0447824	0.0362248	0.0237251	0.134111	0.0571522
		1		1	0.107044	0.0858861	0.0786	0.0484969	0.0273501	0.0100864	0.0721821	0.107044	0.061378
			1	1	0.0565827	0.0349902	0.0248088	-0.00902156	0.0024074	-0.00505436	0.0156437	0.0565827	0.0171938
	1	1	1		0.0738895	0.0377859	0.0649123	0.0389715	0.0264936	0.0288737	0.0235432	0.0738895	0.0420671
	1	1		1	0.0615063	0.0149099	0.0149877	0.0202992	0.0210692	0.00767478	0.012409	0.0615063	0.0218366
	1		1	1	0.051622	0.026298	0.0235589	0.0180108	0.0237102	0.0143866	0.0147719	0.051622	0.0246226
		1	1	1	0.0559667	0.0383128	0.0266033	0.017787	0.00875446	-0.0106843	-0.00556907	0.0559667	0.0187387
	1	1	1	1	0.0514728	0.0282972	0.0249933	0.0247757	0.0167405	0.00404439	-0.00243773	0.0514728	0.0211266
KIRC	1	1			0.123319	0.075946	0.0379534	0.0479934	0.0263108	0.0344883	0.0272802	0.123319	0.0533273
	1		1		0.0587806	0.0514385	0.0630188	0.0167526	0.0253814	0.0131611	0.0290244	0.0630188	0.0367939
	1			1	0.153202	0.115955	0.0903233	0.0790932	0.0165258	0.0577391	0.00769669	0.153202	0.0743622
		1	1		0.102546	0.0521593	0.0511992	0.0489992	0.0560564	0.0515115	0.0264673	0.102546	0.0555627
		1		1	0.293365	0.241948	0.195069	0.182068	0.100209	0.000653136	-0.0373191	0.293365	0.139428
			1	1	0.0644622	0.046545	0.112723	0.043279	0.0530107	0.0124729	0.00963002	0.112723	0.0488746
	1	1	1		0.0583184	0.0562831	0.0584028	0.0332499	0.0296298	0.0135547	0.0286424	0.0584028	0.0397259
	1	1		1	0.152287	0.120719	0.0917848	0.0496466	0.0447386	0.0320911	-0.0123367	0.152287	0.0684187
	1		1	1	0.0777068	0.0259159	0.083639	0.0304664	0.0255361	-0.00029403	-0.00347683	0.083639	0.0342133
		1	1	1	0.190893	0.0459424	0.0488196	0.0465196	0.0806128	0.013453	0.00517179	0.190893	0.0616304
	1	1	1	1	0.102425	0.0229144	0.0314593	0.0281149	0.00843501	0.00859897	0.0151494	0.102425	0.0310138
LUAD	1	1			0.0561915	0.0359161	0.0323431	0.0264962	0.0203474	0.0195755	0.00180709	0.0561915	0.0275253
	1		1		0.0648433	0.0468188	0.0385897	0.0268226	0.00038536	-0.0189789	-0.00828207	0.0648433	0.021457
	1			1	0.0787335	0.0354801	0.0275923	-0.0186102	-0.0219866	-0.0267162	-0.0291973	0.0787335	0.00647082
		1	1		0.123779	0.090122	0.0609541	0.056434	0.0178735	0.0128629	-0.0287253	0.123779	0.0476144
		1		1	0.13646	0.0904179	0.0944029	0.0315212	-0.00495928	0.0106199	-0.0442205	0.13646	0.0448918
			1	1	0.065084	0.0524928	0.0273045	0.027527	0.0128168	-0.014191	-0.0256514	0.065084	0.020769
	1	1	1		0.0639405	0.0501309	0.045236	0.00649865	0.0104212	-0.00848095	-0.0117264	0.0639405	0.0222886
	1	1		1	0.0789273	0.0397319	-0.0111429	-0.0164001	-0.0134738	-0.0209476	-0.0370776	0.0789273	0.00280247
	1		1	1	0.0458256	0.0222447	0.0110032	-0.0161583	-0.00771614	-0.00794113	-0.0199074	0.0458256	0.00390722
		1	1	1	0.0645289	0.0452079	0.033743	0.0232924	0.0224266	-0.04705	-0.0254151	0.0645289	0.0166762
	1	1	1	1	0.0452964	0.021198	0.0149956	0.00765315	-0.013635	-0.0117852	-0.0159741	0.0452964	0.00682128
LUSC	1	1			0.0566419	0.0433317	0.0408901	0.0341818	0.0276094	0.0284305	0.018615	0.0566419	0.0356715
	1		1		0.0536037	0.034588	0.0332477	0.0239473	0.00577831	0.0118897	0.00329803	0.0536037	0.0237647
	1			1	0.0717488	0.0263215	0.00252197	-0.0035303	-0.01531	-0.0150944	-0.018465	0.0717488	0.00688464
		1	1		0.0854078	0.0755187	0.057328	0.0413604	0.0320051	0.0309039	0.0219699	0.0854078	0.0492134
		1		1	0.140063	0.0557376	0.015896	0.0236737	0.0454749	0.00723766	-0.0102381	0.140063	0.0396921
			1	1	0.0528044	0.0490373	0.0180642	0.0211457	-0.00194801	-0.00310597	0.00322064	0.0528044	0.0198883
	1	1	1		0.0534338	0.0355761	0.0345538	0.0226049	0.021503	0.0181244	0.0144874	0.0534338	0.0286119
	1	1		1	0.071495	0.0463679	0.0097818	-0.0123099	-0.000147808	-0.0120486	-0.0180812	0.071495	0.012151
	1		1	1	0.0560912	0.0404415	0.0130973	0.00305139	0.00354403	-0.000329662	-0.00781287	0.0560912	0.0154404
		1	1	1	0.0525253	0.0595807	0.00467407	0.0173353	0.0158477	-0.00440284	-0.023898	0.0595807	0.0173803
	1	1	1	1	0.0566623	0.0410902	0.00908519	0.00594091	-0.00528194	-0.00258073	-0.000106232	0.0566623	0.0149728
ACC	1	1			0.0580399	0.0557221	0.0415682	0.0331819	0.0197095	0.0148883	0.0134869	0.0580399	0.0337995
	1		1		0.064527	0.064341	0.0033325	0.0221011	0.0123846	-0.0125716	-0.021931	0.064527	0.0188834
	1			1	0.11332	0.0337996	0.0374384	0.0098887	-0.0146571	-0.00608991	-0.000729829	0.11332	0.0247099
		1	1		0.0934021	0.0364326	0.035403	0.0360645	0.0363224	0.0215575	-0.0112116	0.0934021	0.0354244
		1		1	0.148789	0.0625581	0.0552303	0.0696713	0.0500012	0.0401989	0.0493419	0.148789	0.0679701
			1	1	0.107097	0.0522249	0.0645929	0.0382949	0.0155258	0.00387051	0.0212359	0.107097	0.0432631
	1	1	1		0.0611509	0.0668585	0.0318522	-0.00028036	0.0168592	-0.0101135	-0.0118074	0.0668585	0.0220742
	1	1		1	0.112438	0.0515506	0.0419692	0.00431013	0.00270691	0.0437928	0.00168768	0.112438	0.0369222
	1		1	1	0.0600127	0.0414352	0.0464809	0.00860496	0.00714819	0.00864754	0.008653	0.0600127	0.0258546
		1	1	1	0.106274	0.0506678	0.0316315	0.0207173	0.0458509	-0.00895436	-0.00512573	0.106274	0.0344373
	1	1	1	1	0.0593658	0.0406708	0.0381576	0.0171928	-0.00392272	0.00394579	-0.00419619	0.0593658	0.021602
KIRP	1	1			0.0876306	0.0631409	0.0627223	0.0424251	0.0501822	0.0395476	0.0195547	0.0876306	0.0521719
	1		1		0.0573177	0.041727	0.0465017	0.0331376	0.024864	0.0266863	0.0249588	0.0573177	0.0364561
	1			1	0.0480192	0.0468711	0.0257958	0.0228592	0.0256138	0.0113403	0.0148265	0.0480192	0.0279037
		1	1		0.185877	0.0690645	0.0855889	0.0491561	0.0637335	0.0325622	0.032774	0.185877	0.0741081
		1		1	0.109575	0.0936046	0.0879785	0.0429985	0.0476446	0.0472998	0.0735908	0.109575	0.0718131
			1	1	0.082731	0.0535727	0.052566	0.0588637	0.0682771	0.0118403	0.0269226	0.082731	0.0506819
	1	1	1		0.105807	0.0441426	0.040347	0.014317	0.0352502	0.0292855	0.0147081	0.105807	0.0405511
	1	1		1	0.0465744	0.0339488	0.0313481	0.0231784	0.00893667	0.00338183	0.019427	0.0465744	0.0238279
	1		1	1	0.0515524	0.0288927	0.0320133	0.00978117	0.0139469	0.0134572	0.0218295	0.0515524	0.0244962
		1	1	1	0.0805208	0.0501095	0.0688655	0.0713206	0.0647781	0.00860455	0.0230388	0.0805208	0.0524625
	1	1	1	1	0.0501653	0.027249	0.0362522	0.0323863	0.0245049	0.0320377	0.00847193	0.0501653	0.0301525
LIHC	1	1			0.114503	0.0631144	0.0374325	0.0361186	0.0380953	0.0376199	0.0226013	0.114503	0.0499265
	1		1		0.0480933	0.0395301	0.0270705	0.0154448	0.0204125	-0.00871758	0.0140157	0.0480933	0.0222642
	1			1	0.0636135	0.0222917	0.0150544	0.0102936	0.00679547	-0.0143891	-0.0087844	0.0636135	0.0135536
		1	1		0.0863637	0.0724954	0.0570199	0.0377295	0.0426469	0.0425965	0.0242175	0.0863637	0.051867
		1		1	0.105921	0.0787915	0.0521033	0.00751424	0.0169929	0.0171753	-0.00371398	0.105921	0.0392548
			1	1	0.0561033	0.0374661	0.00888167	0.0116937	-0.00284588	0.0032481	-0.0258927	0.0561033	0.0126649
	1	1	1		0.0470038	0.0385423	0.0317042	0.0097408	0.0238634	0.0055751	0.000883201	0.0470038	0.0224733
	1	1		1	0.0670181	0.0253185	0.031827	0.0119501	0.00342671	-0.0164489	-0.0189179	0.0670181	0.014882
	1		1	1	0.0381987	0.029154	0.0239174	0.00320285	-0.00493446	-0.00340752	-0.00715297	0.0381987	0.0112826
		1	1	1	0.0547768	0.0412221	0.00330769	-0.011719	0.00403536	-0.0110425	0.000606916	0.0547768	0.0115982
	1	1	1	1	0.0436773	0.0286787	0.000434334	0.00429235	-0.000353444	-0.0231606	-0.0103305	0.0436773	0.00617688
THYM	1	1			0.147701	0.116568	0.117897	0.0723354	0.0656298	0.0290112	0.0438787	0.147701	0.0847172
	1		1		0.147348	0.155801	0.118675	0.0558298	0.0487921	0.0414273	0.0180646	0.155801	0.0837053
	1			1	0.114915	0.4237	0.127729	0.124212	0.145506	0.066682	0.0468298	0.4237	0.149939
		1	1		0.189135	0.17794	0.0817951	0.0827343	0.0422238	0.0341805	0.0624618	0.189135	0.0957816
		1		1	0.655827	0.58538	0.57182	0.453462	0.477517	0.456927	0.466005	0.655827	0.523848
			1	1	0.528705	0.466005	0.171877	0.354613	0.176183	0.0342345	0.0917792	0.528705	0.260485
	1	1	1		0.145401	0.149111	0.0682677	0.0534071	0.0469088	0.0213844	0.0233541	0.149111	0.0725476
	1	1		1	0.468521	0.109167	0.123871	0.114553	0.129175	0.0522016	0.121485	0.468521	0.159853
	1		1	1	0.215926	0.182141	0.136949	0.143671	0.0499621	0.0245541	0.0352219	0.215926	0.112632
		1	1	1	0.408288	0.460161	0.163995	0.169513	0.154208	0.085567	0.10889	0.460161	0.221517
	1	1	1	1	0.203975	0.177262	0.13503	0.135778	0.0297284	0.0410046	0.0400577	0.203975	0.108977
Cancer	mRNA	miRNA	Methy	CNV	LRAcluster
					2	3	4	5	6	7	8	MAX	AVG
BRCA	1	1			0.0967211	0.0476431	0.0442238	0.0282155	0.0301278	0.0197178	0.0182739	0.0967211	0.0407033
	1		1		0.482279	0.0716772	0.042418	0.0242421	0.013294	0.0141415	0.00856287	0.482279	0.0938021
	1			1	0.127078	0.0313396	0.0113974	0.00185215	-0.0371246	-0.0424948	-0.0487564	0.127078	0.0061844
		1	1		0.617307	0.0842843	0.069913	0.0459194	0.0307948	0.0179298	0.0250537	0.617307	0.127315
		1		1	0.179802	0.0703621	-0.00305072	-0.00820106	-0.035684	-0.0573008	-0.0635077	0.179802	0.0117743
			1	1	0.488697	0.0459036	0.0342835	-0.00121148	-0.0245021	-0.0361406	-0.0330481	0.488697	0.0677117
	1	1	1		0.480229	0.0714693	0.0411182	0.0226968	0.0116131	0.0152341	0.00784461	0.480229	0.0928864
	1	1		1	0.126677	0.0317226	0.0135578	0.00131235	-0.0373229	-0.0419025	-0.0480947	0.126677	0.00656423
	1		1	1	0.406444	0.0875638	0.0302861	0.000274762	-0.0168127	-0.0162661	-0.0155282	0.406444	0.0679945
		1	1	1	0.486586	0.0446714	0.033951	0.000969372	-0.0256599	-0.0362415	-0.0326326	0.486586	0.0673777
	1	1	1	1	0.405105	0.0882068	0.0305163	0.000348229	-0.0166195	-0.0177462	-0.0169226	0.405105	0.0675554
COAD	1	1			0.064985	0.0515258	0.0435982	0.045387	0.0482878	0.0413906	0.0360403	0.064985	0.0473164
	1		1		0.0759025	0.0544347	0.0664009	0.0317426	0.0351967	0.0302858	0.0262166	0.0759025	0.04574
	1			1	0.0583729	0.0396927	0.0172049	0.020059	-0.00508785	-0.00547788	-0.00289786	0.0583729	0.0174094
		1	1		0.136944	0.0439796	0.0478359	0.0404392	0.0433546	0.0382608	0.0374999	0.136944	0.0554734
		1		1	0.103655	0.101751	0.0881928	0.0167478	0.0653943	0.0200519	-0.00973433	0.103655	0.0551512
			1	1	0.0571197	0.0313255	0.0278093	0.026884	0.0145451	0.00718562	0.00908642	0.0571197	0.0248508
	1	1	1		0.0754632	0.0531757	0.0706695	0.0315895	0.0350365	0.0266873	0.0260672	0.0754632	0.045527
	1	1		1	0.0578757	0.0176495	0.0189291	0.0203619	-0.00472215	-0.00510243	-0.0027958	0.0578757	0.0145994
	1		1	1	0.0515953	0.0198458	0.0211686	0.0207199	0.0169839	0.0260764	0.0170546	0.0515953	0.0247778
		1	1	1	0.0567331	0.0310322	0.0264186	0.0267243	0.0146915	0.00824055	0.0100914	0.0567331	0.0248474
	1	1	1	1	0.0514394	0.0199345	0.0215458	0.0209121	0.0171824	0.0261292	0.0171403	0.0514394	0.0248977
KIRC	1	1			0.124577	0.0467444	0.0556355	0.0506246	0.0278461	0.0314392	0.0240715	0.124577	0.0515626
	1		1		0.059861	0.0549182	0.0130148	0.0188662	0.0197154	0.0252823	0.0240799	0.059861	0.0308197
	1			1	0.151155	0.138924	0.0437507	0.0444957	0.0429572	0.0143792	-0.00768423	0.151155	0.0611397
		1	1		0.10359	0.0619112	0.0618438	0.0569217	0.0481159	0.0246758	0.0277862	0.10359	0.0549779
		1		1	0.277579	0.250187	0.142968	0.122896	0.0802256	0.0739958	0.0653714	0.277579	0.144746
			1	1	0.0529224	0.0597526	0.0436187	0.046874	0.0167158	0.00625838	0.00523813	0.0597526	0.0330543
	1	1	1		0.059739	0.054521	0.0151556	0.0196955	0.0195033	0.0250357	0.0247446	0.059739	0.0311992
	1	1		1	0.150291	0.138107	0.042402	0.0449045	0.0429617	0.0142117	-0.00691199	0.150291	0.0608522
	1		1	1	0.101736	0.0930798	0.0278841	0.0330336	0.0117876	0.00388399	0.00610504	0.101736	0.0396443
		1	1	1	0.052462	0.0592387	0.0431716	0.0468168	0.0165115	0.00612464	0.00509847	0.0592387	0.0327748
	1	1	1	1	0.101395	0.0927408	0.0277379	0.0328994	0.0117245	0.00385609	0.00607532	0.101395	0.0394899
LUAD	1	1			0.0555989	0.0378913	0.0251106	0.0210534	0.00709467	0.016336	0.0115792	0.0555989	0.024952
	1		1		0.0678391	0.0347972	0.0306839	0.0243251	0.0182611	0.0169507	0.00436113	0.0678391	0.028174
	1			1	0.0739076	0.00820456	0.00430064	-0.00659401	-0.0260101	-0.0281759	-0.0274856	0.0739076	-0.000264682
		1	1		0.128395	0.0644726	0.0625824	0.0609623	0.0528279	0.0366242	0.0298144	0.128395	0.0622398
		1		1	0.134634	0.10127	0.0379718	-0.000713653	-0.0142832	-0.0518535	-0.0577807	0.134634	0.0213207
			1	1	0.0709518	0.0405389	0.0201152	0.0116406	0.00915869	0.00367344	-0.00358718	0.0709518	0.0217845
	1	1	1		0.0670635	0.0343927	0.0319632	0.024274	0.0178522	0.0165148	0.00452956	0.0670635	0.0280843
	1	1		1	0.0810363	0.00765799	0.00450486	-0.00664448	-0.0253908	-0.0297483	-0.0270854	0.0810363	0.000618582
	1		1	1	0.0456948	0.0227269	0.011746	-0.00952385	-0.0073458	-0.0179092	-0.0163325	0.0456948	0.00415089
		1	1	1	0.0701139	0.0422733	0.019699	0.0115763	0.00880043	0.000811661	-0.00677304	0.0701139	0.0209288
	1	1	1	1	0.0455421	0.0227288	0.0118089	-0.00957507	-0.00648533	-0.0178876	-0.0167027	0.0455421	0.00420415
LUSC	1	1			0.0565478	0.0497895	0.0343559	0.0304892	0.0181156	0.0211892	0.0137293	0.0565478	0.0320309
	1		1		0.0544289	0.0391239	0.0360155	0.0238597	0.0177264	0.0190206	0.0189269	0.0544289	0.0298717
	1			1	0.07169	0.0184466	-0.00844383	-0.010703	-0.0138355	-0.0250722	-0.0277288	0.07169	0.000621896
		1	1		0.087194	0.0772094	0.0394126	0.0319813	0.0332315	0.0219856	0.019727	0.087194	0.0443916
		1		1	0.136029	0.0415249	0.02318	-0.0145112	-0.0237542	-0.0232659	-0.0389443	0.136029	0.0143226
			1	1	0.0632395	0.0618998	0.0185706	0.0129504	0.00845591	-0.0084037	-0.0123716	0.0632395	0.0206201
	1	1	1		0.0545547	0.0385029	0.035375	0.0226992	0.0208613	0.0171315	0.0187777	0.0545547	0.0297003
	1	1		1	0.071495	0.0183135	-0.00825512	-0.0105816	-0.0142408	-0.0243227	-0.0278104	0.071495	0.00065684
	1		1	1	0.0617283	0.0453999	0.00926359	0.00754728	0.0109391	-0.004837	-0.00653482	0.0617283	0.0176438
		1	1	1	0.0669048	0.0615642	0.0184464	0.0139753	0.00915038	-0.0105653	-0.0149027	0.0669048	0.0206533
	1	1	1	1	0.0610102	0.0458152	0.00931524	0.00629639	0.010923	-0.00480584	-0.00662824	0.0610102	0.017418
ACC	1	1			0.0574926	0.0565875	0.0080354	0.0187216	0.0187975	0.00627676	0.0129721	0.0574926	0.0255548
	1		1		0.0653817	0.0684553	0.0297451	0.0299179	0.0172629	-0.00303331	-0.000379239	0.0684553	0.0296215
	1			1	0.11332	0.0438243	0.0480413	0.039488	0.0417278	-0.00435608	-0.0011836	0.11332	0.0401231
		1	1		0.0966786	0.0441954	0.0568687	0.0307515	0.0199044	0.0252275	0.0235343	0.0966786	0.0424515
		1		1	0.148789	0.0758371	0.0468463	0.0506599	0.0444835	0.0481597	0.0234822	0.148789	0.0626083
			1	1	0.107097	0.0622088	0.0624151	0.0483825	0.0393605	0.0331826	0.0111326	0.107097	0.0519684
	1	1	1		0.0644373	0.0674674	0.0316867	0.011618	0.010589	0.0249229	0.000715554	0.0674674	0.0302053
	1	1		1	0.112438	0.0426291	0.0496397	0.0381215	0.0408178	-0.00235205	0.000930365	0.112438	0.0403178
	1		1	1	0.0933571	0.0473029	0.0463337	0.0525663	0.0162642	0.0180583	0.0185366	0.0933571	0.0417742
		1	1	1	0.106274	0.0605475	0.0607051	0.0471918	0.0205021	0.0320895	0.0101453	0.106274	0.0482079
	1	1	1	1	0.0930763	0.045188	0.0454849	0.0520899	0.0160839	0.01745	0.0180861	0.0930763	0.0410656
KIRP	1	1			0.0916084	0.0625163	0.0547692	0.0365301	0.0316787	0.031893	0.0180183	0.0916084	0.0467163
	1		1		0.332834	0.0585069	0.0479854	0.0386777	0.023035	0.0212994	0.0247481	0.332834	0.0781553
	1			1	0.053049	0.0479276	0.0369497	0.0234739	0.0238058	0.00890151	0.0086488	0.053049	0.0289652
		1	1		0.464003	0.10546	0.0507063	0.0373836	0.0308292	0.0334075	0.0328774	0.464003	0.10781
		1		1	0.113426	0.107246	0.0718178	0.0451188	0.0512849	0.0499335	0.055136	0.113426	0.0705661
			1	1	0.0842688	0.0763771	0.0680984	0.0330331	0.00725267	0.010095	0.0135047	0.0842688	0.0418042
	1	1	1		0.329121	0.0567326	0.0469199	0.0234549	0.022794	0.0207982	0.0254013	0.329121	0.0750317
	1	1		1	0.0508267	0.0412534	0.0311372	0.0353079	0.0315946	0.0132869	0.0237612	0.0508267	0.0324525
	1		1	1	0.055602	0.0489411	0.0380462	0.0344644	0.00755884	0.00376773	0.00485945	0.055602	0.0276057
		1	1	1	0.0820207	0.0741891	0.0656888	0.0317118	0.00674691	0.009523	0.0127681	0.0820207	0.0403783
	1	1	1	1	0.0553388	0.047262	0.0372145	0.0347786	0.00719171	0.00771599	0.00547115	0.0553388	0.0278533
LIHC	1	1			0.106021	0.0499193	0.027873	0.0141017	0.0171384	0.0123099	0.0119573	0.106021	0.0341887
	1		1		0.0544998	0.0414301	0.0258826	0.0271522	0.018705	0.0106435	0.00480947	0.0544998	0.0261604
	1			1	0.0574507	0.0230231	0.00813962	0.00551564	-0.00653529	-0.0104295	-0.00929021	0.0574507	0.00969629
		1	1		0.0906484	0.0457685	0.044034	0.0386558	0.0253345	0.0273775	0.0147534	0.0906484	0.0409389
		1		1	0.091663	0.0622263	0.0183473	0.00227221	-0.036354	-0.0415239	-0.0402663	0.091663	0.00805209
			1	1	0.0636502	0.0393654	0.0155291	-0.00180291	0.000187014	-0.00526146	-0.0373127	0.0636502	0.0106221
	1	1	1		0.053282	0.0382605	0.0273856	0.0260528	0.0181324	0.00893446	0.00408732	0.053282	0.0251621
	1	1		1	0.0589675	0.0225211	0.00726845	0.00510593	-0.00599962	-0.00979341	-0.00958916	0.0589675	0.00978297
	1		1	1	0.0435553	0.0325774	0.0127303	0.00710604	0.000926477	-0.00367569	-0.00598693	0.0435553	0.0124618
		1	1	1	0.0621389	0.0383512	0.0148208	-0.00197044	-2.47781e-05	-0.00535465	-0.0368163	0.0621389	0.0101635
	1	1	1	1	0.0429137	0.0327277	0.0133586	0.00607068	0.00159796	-0.00428695	-0.0060726	0.0429137	0.0123299
THYM	1	1			0.147701	0.093177	0.104684	0.0766519	0.0351048	0.0488934	0.06144	0.147701	0.0810931
	1		1		0.158378	0.129412	0.0854263	0.0579681	0.0367856	0.041472	0.00754913	0.158378	0.0738559
	1			1	0.474567	0.143688	0.123022	0.137615	0.120383	0.0461643	0.0508153	0.474567	0.156608
		1	1		0.187325	0.167185	0.0967394	0.0898996	0.0204113	0.0190269	0.0174129	0.187325	0.0854285
		1		1	0.655827	0.588786	0.456374	0.39118	0.387181	0.288532	0.310927	0.655827	0.439829
			1	1	0.44547	0.466005	0.168198	0.163865	0.163648	0.139802	0.121598	0.466005	0.238369
	1	1	1		0.148866	0.128052	0.0883266	0.0563105	0.0367063	0.0401999	0.00684192	0.148866	0.0721862
	1	1		1	0.468521	0.140229	0.127541	0.134003	0.121977	0.0434422	0.0480058	0.468521	0.154817
	1		1	1	0.191419	0.178359	0.140743	0.134775	0.0545755	0.0487562	0.057074	0.191419	0.1151
		1	1	1	0.439227	0.37948	0.164009	0.160024	0.159824	0.136368	0.118514	0.439227	0.222492
	1	1	1	1	0.189083	0.176134	0.139147	0.133431	0.0540476	0.0483255	0.0531506	0.189083	0.113331
Cancer	mRNA	miRNA	Methy	CNV	SNF
					2	3	4	5	6	7	8	MAX	AVG
BRCA	1	1			0.109487	0.0407074	0.0371934	0.0204501	0.00576974	-0.000965522	-0.00129783	0.109487	0.0301921
	1		1		0.0696863	0.0207609	0.0302807	0.0142431	0.00651097	0.00600438	0.0057976	0.0696863	0.0218977
	1			1	0.13592	0.0264327	-0.0310096	-0.0387726	-0.0401715	-0.0485452	-0.0609952	0.13592	-0.00816305
		1	1		0.0481526	-0.00795264	0.0200094	0.00768087	0.00421812	-0.00611015	-0.0158968	0.0481526	0.00715734
		1		1	0.126552	0.0013595	-0.0600854	-0.0870794	-0.0928302	-0.0955918	-0.110082	0.126552	-0.0453939
			1	1	0.0302594	-0.0107888	0.00244359	-0.0325198	-0.0373667	-0.0518018	-0.0569379	0.0302594	-0.0223874
	1	1	1		0.0890893	0.0244743	0.012197	-0.000374057	0.0133483	0.0148486	-0.00326399	0.0890893	0.0214742
	1	1		1	0.123046	0.0295539	-0.0240847	-0.0424185	-0.0435047	-0.0387264	-0.0491241	0.123046	-0.00646548
	1		1	1	0.0939184	0.014013	-0.0309001	-0.0171029	-0.0315885	-0.028767	-0.0341281	0.0939184	-0.00493644
		1	1	1	0.0852183	0.00247556	-0.0478614	-0.0321098	-0.0558118	-0.0548125	-0.0594669	0.0852183	-0.0231955
	1	1	1	1	0.100254	0.014068	-0.0274361	-0.0468777	-0.0309997	-0.0293845	-0.0384453	0.100254	-0.00840301
COAD	1	1			0.0522814	0.0485747	0.0394319	0.0270313	0.023004	0.0219436	0.00769302	0.0522814	0.0314228
	1		1		0.0732926	0.0356467	0.0259518	0.0213408	0.0239466	0.0126371	0.0110503	0.0732926	0.0291237
	1			1	0.0465284	-0.0163767	-0.0146291	-0.0128888	-0.0176051	-0.015506	-0.0104316	0.0465284	-0.00584415
		1	1		0.0581632	0.0435404	0.0200313	0.0194006	0.00495958	-0.00695213	-0.00748978	0.0581632	0.0188076
		1		1	0.0405679	0.00416047	-0.0568796	-0.0531617	-0.065216	-0.0610203	-0.0882411	0.0405679	-0.03997
			1	1	0.044435	0.0341513	0.000963683	-0.0336711	-0.0505851	-0.0526513	-0.0503094	0.044435	-0.015381
	1	1	1		0.0555705	0.0360198	0.0248671	0.0175815	0.0140959	0.0116578	-0.00224379	0.0555705	0.022507
	1	1		1	0.0450296	0.0169114	0.00743136	-0.0103252	-0.014532	-0.0148302	-0.0115941	0.0450296	0.00258441
	1		1	1	0.0481762	0.00239623	0.0063705	0.00676722	0.00352856	0.00320753	-0.0107092	0.0481762	0.00853386
		1	1	1	0.0466786	0.00246871	-0.0142791	-0.0152031	-0.0148955	-0.00613738	-0.019026	0.0466786	-0.0029134
	1	1	1	1	0.0490587	0.00964089	0.0169023	0.0129887	0.0108623	0.00964233	-0.0171792	0.0490587	0.0131309
KIRC	1	1			0.0876884	0.0860895	-0.00144083	0.0674614	0.0276739	0.00924134	0.0157171	0.0876884	0.0417758
	1		1		0.0621094	0.0652753	0.0160502	0.0330209	0.0176067	0.00351488	0.00321839	0.0652753	0.0286851
	1			1	0.344065	0.0589854	0.000554536	-0.00516966	-0.00348429	-0.0177111	-0.0330134	0.344065	0.0491752
		1	1		0.0404427	0.0530146	0.0388055	0.026836	0.0397992	0.0431999	0.0382549	0.0530146	0.0400504
		1		1	0.218058	0.0772621	-0.0930546	-0.0810768	-0.0753299	-0.0755087	-0.0878168	0.218058	-0.0167809
			1	1	0.201704	0.085054	-0.0130507	-0.0159629	-0.0136504	-0.0109888	-0.0149109	0.201704	0.0311707
	1	1	1		0.0987469	0.0699498	0.039792	0.00985832	0.0087275	0.00396625	0.0041808	0.0987469	0.0336031
	1	1		1	0.206309	0.0688268	-0.00336749	0.00689381	0.00110117	-0.0234042	-0.0325053	0.206309	0.0319791
	1		1	1	0.209007	0.0549968	0.0109991	0.00860359	0.00927206	-0.00715497	-0.0194894	0.209007	0.0380335
		1	1	1	0.16481	0.0626592	-0.0224588	-0.0124207	-0.00873307	0.00212676	-0.0209957	0.16481	0.0235696
	1	1	1	1	0.206059	0.058871	0.0101157	0.0155053	0.0167301	-0.00998168	0.00298998	0.206059	0.0428986
LUAD	1	1			0.0546149	0.024864	0.0223389	0.0202698	0.0134025	0.016819	0.0148792	0.0546149	0.023884
	1		1		0.0666583	0.0249055	0.0174638	0.0254151	0.0109598	0.0066509	0.00630991	0.0666583	0.0226233
	1			1	0.0525045	0.0183826	-0.0139895	-0.0289772	-0.0277975	-0.0445607	-0.0440084	0.0525045	-0.0126352
		1	1		0.0728276	0.0218483	0.0181782	0.0369696	0.0204816	0.000151339	-0.00210297	0.0728276	0.0240505
		1		1	0.0947402	0.000171779	-0.0287107	-0.0783816	-0.0830518	-0.0967933	-0.102251	0.0947402	-0.0420395
			1	1	0.0613056	0.00846427	0.0130593	0.0099143	-0.0367476	-0.0479031	-0.0474581	0.0613056	-0.00562363
	1	1	1		0.0642251	0.0220362	0.0169879	0.0114299	0.0153574	0.00151844	-0.00244035	0.0642251	0.0184449
	1	1		1	0.0673309	0.00574591	-0.0138204	-0.0311805	-0.0329294	-0.0259637	-0.0383844	0.0673309	-0.00988594
	1		1	1	0.0613286	0.0126008	-0.00441381	-0.00665607	-0.0112735	-0.0278938	-0.0347906	0.0613286	-0.00158548
		1	1	1	0.0846105	-0.0069947	-0.0178138	-0.0215948	-0.0365567	-0.0497945	-0.0542721	0.0846105	-0.0146309
	1	1	1	1	0.0672334	0.00547109	-0.00786093	-0.00785684	-0.0130595	-0.0194002	-0.0284553	0.0672334	-0.000561193
LUSC	1	1			0.0503862	0.0451163	0.0327655	0.0180909	0.0194528	0.0168395	0.0141054	0.0503862	0.0281081
	1		1		0.0443558	0.0420973	0.0325059	0.0196809	0.0192014	0.00940972	0.0021711	0.0443558	0.0242032
	1			1	0.0702051	0.00959401	-0.00354807	-0.0236935	-0.0284946	-0.0280213	-0.0325601	0.0702051	-0.00521693
		1	1		0.057463	0.038633	0.0268834	0.0224321	-0.000358574	-0.00404074	-0.01447	0.057463	0.0180774
		1		1	0.0451818	-0.0105233	-0.048903	-0.0630772	-0.0832482	-0.094251	-0.102094	0.0451818	-0.0509878
			1	1	0.0305692	0.0252229	-0.0192935	-0.0163513	-0.0160229	-0.0160133	-0.0384079	0.0305692	-0.00718526
	1	1	1		0.0439304	0.0376345	0.0191514	0.0164968	0.00947525	0.00759566	0.00407303	0.0439304	0.0197653
	1	1		1	0.0478933	0.0235722	-0.0103434	-0.0176879	-0.0245628	-0.0272977	-0.0263425	0.0478933	-0.00496698
	1		1	1	0.049908	0.0233685	0.00578711	-0.00544742	-0.0138621	-0.019797	-0.0191108	0.049908	0.00297805
		1	1	1	0.0441513	0.0198126	-0.0141041	-0.0311053	-0.0372365	-0.0356021	-0.0370575	0.0441513	-0.0130202
	1	1	1	1	0.0412032	0.0247018	-0.00122505	-0.00450064	-0.0146633	-0.0224577	-0.0201797	0.0412032	0.000411236
ACC	1	1			0.0493048	0.030768	0.0369106	0.024883	0.0242875	0.0266931	0.0277184	0.0493048	0.0315093
	1		1		0.0610487	0.0202095	0.0283548	0.0313353	0.014734	0.0184759	0.00396538	0.0610487	0.0254462
	1			1	0.108415	0.0447728	0.052521	0.0261992	0.036504	0.0378673	0.0292257	0.108415	0.0479293
		1	1		0.0592329	0.0235845	0.0290277	0.0295731	0.00866058	-0.0141968	-0.012157	0.0592329	0.017675
		1		1	0.0532676	0.0644612	0.039619	0.0503324	0.0393143	0.0546902	0.0718433	0.0718433	0.0533611
			1	1	0.0519233	0.0417229	0.054501	0.0422036	0.0340508	0.0337859	0.0315134	0.054501	0.0413858
	1	1	1		0.044518	0.0238772	0.0310442	0.0317786	0.00782828	0.0166185	0.013886	0.044518	0.0242215
	1	1		1	0.0496037	0.0421765	0.0245191	0.0309783	0.0157369	0.0184905	0.0287712	0.0496037	0.0300394
	1		1	1	0.050028	0.0330259	0.0399086	0.017279	0.0252346	0.0210266	0.0235226	0.050028	0.0300036
		1	1	1	0.0212855	0.0300879	0.0192506	0.0257238	0.0287947	0.0343599	0.0363804	0.0363804	0.0279833
	1	1	1	1	0.0309005	0.030283	0.0379975	0.0132726	0.00321343	0.0192885	0.0190861	0.0379975	0.0220059
KIRP	1	1			0.0610205	0.0578131	0.0402125	0.0441088	0.026411	0.0163357	0.0291133	0.0610205	0.0392878
	1		1		0.0252683	0.00699173	0.00672182	0.00988152	0.0103269	0.0133757	0.0121659	0.0252683	0.0121046
	1			1	-0.0326941	0.00174499	-0.00251438	-0.0175443	-0.0262083	-0.0217702	-0.0181267	0.00174499	-0.0167304
		1	1		0.202886	0.0668721	0.0224901	0.0225289	0.0238566	-0.00906917	0.00327214	0.202886	0.047548
		1		1	-0.0288064	-0.0807442	-0.0538056	-0.00840114	0.0122859	-0.0057783	0.00787848	0.0122859	-0.0224816
			1	1	0.0919641	0.036912	-0.0031117	-0.00668534	-0.0104395	-0.0140057	-0.00422953	0.0919641	0.0129149
	1	1	1		0.0274195	0.0259248	0.0189408	0.0147829	0.00439391	0.0052294	0.011751	0.0274195	0.0154918
	1	1		1	0.0303712	0.0185	0.00882985	-0.00132437	-0.0103163	-0.0307416	-0.0244006	0.0303712	-0.00129739
	1		1	1	0.0509414	0.0083986	-0.00868874	-0.0155029	-0.0218042	-0.0178955	-0.0137107	0.0509414	-0.00260887
		1	1	1	0.0791511	0.0351726	-0.0116944	-0.0110784	-0.011232	-0.0104296	-0.00959154	0.0791511	0.00861395
	1	1	1	1	0.0474368	0.0196689	-0.00222567	-0.0170184	-0.021945	-0.0330618	-0.0194228	0.0474368	-0.00379541
LIHC	1	1			0.0822988	0.0199621	0.0198172	0.0269797	0.0199528	0.0197695	0.0209189	0.0822988	0.029957
	1		1		0.0493357	0.0218071	0.0184061	0.011234	0.00335825	0.00637491	0.00438348	0.0493357	0.0164142
	1			1	-0.0676807	-0.0752203	-0.068153	-0.0680672	-0.0625972	-0.0611679	-0.0630652	-0.0611679	-0.0665645
		1	1		0.0831424	0.0289826	0.0211113	0.0291312	0.00816247	0.012575	0.0057779	0.0831424	0.0269833
		1		1	-0.0993272	-0.132893	-0.136856	-0.130387	-0.13105	-0.140506	-0.139936	-0.0993272	-0.130137
			1	1	-0.0175624	0.0039967	-0.0183562	-0.0612642	-0.0564379	-0.0563652	-0.0521404	0.0039967	-0.0368757
	1	1	1		0.0535428	0.0358256	0.00729236	0.00332197	0.00142872	-0.0106151	-0.0128297	0.0535428	0.0111381
	1	1		1	0.0565693	0.0355315	-0.0111079	-0.0231158	-0.00518692	-0.00802292	-0.0537876	0.0565693	-0.0013029
	1		1	1	-0.0299462	-0.0221241	-0.0423174	-0.0507888	-0.0472009	-0.0512302	-0.0494304	-0.0221241	-0.0418626
		1	1	1	-0.0334209	-0.0222594	-0.0355313	-0.0534005	-0.0603273	-0.0631629	-0.0604047	-0.0222594	-0.0469296
	1	1	1	1	-0.00305034	-0.0386211	-0.0283442	-0.0400963	-0.0484335	-0.046456	-0.0416741	-0.00305034	-0.0352393
THYM	1	1			0.127378	0.110889	0.110621	0.0136245	0.0253219	0.0178388	0.0313095	0.127378	0.062426
	1		1		0.133728	0.134536	0.111055	0.0406966	0.0409225	0.013538	0.0176944	0.134536	0.07031
	1			1	0.185449	0.090263	0.0978697	0.0381996	0.00983456	0.0130709	0.0228183	0.185449	0.0653579
		1	1		0.126206	0.101422	0.0619342	0.0110637	-0.0082458	-0.00473492	-0.00233976	0.126206	0.0407579
		1		1	0.207893	-0.0757103	-0.0570205	-0.0804907	-0.104711	-0.0900908	-0.103178	0.207893	-0.0433298
			1	1	0.258011	0.081433	0.0528211	-0.0375469	-0.0471223	-0.0444309	-0.0534735	0.258011	0.0299558
	1	1	1		0.13741	0.110339	0.102026	0.0203166	0.0130797	-0.0054361	0.00397583	0.13741	0.0545301
	1	1		1	0.178262	0.0765191	0.0827286	-0.0441479	-0.0434669	-0.0364005	-0.030184	0.178262	0.0261871
	1		1	1	0.186138	0.0927523	0.102629	-0.00630332	-0.0152836	-0.0101421	-0.0276762	0.186138	0.0460163
		1	1	1	0.198469	0.0623655	0.072927	-0.0417679	-0.0406705	-0.0552851	-0.0543608	0.198469	0.0202396
	1	1	1	1	0.179691	0.0809362	0.0981777	-0.0270812	-0.0205054	-0.0355626	-0.0278712	0.179691	0.0353977
Cancer	mRNA	miRNA	Methy	CNV	PFA
					2	3	4	5	6	7	8	MAX	AVG
BRCA	1	1			0.0262946	0.0258745	0.00240347	-0.00247929	-0.00363981	-0.0105553	-0.0102438	0.0262946	0.00395062
	1		1		0.286314	0.169353	0.0910955	0.166181	0.022425	-0.0208778	-0.0305094	0.286314	0.0977117
	1			1	0.232436	0.158018	0.0202461	0.0276954	0.0262836	0.0255887	0.0232107	0.232436	0.0733541
		1	1		0.16836	0.0324249	0.0309214	0.0151206	0.0229563	0.0218815	-0.0149441	0.16836	0.0395316
		1		1	0.119783	0.0644528	-0.0170587	-0.0181651	-0.0534009	-0.0262021	-0.0371467	0.119783	0.00460885
			1	1	0.153724	0.151872	0.15299	0.153217	0.145178	0.13732	0.0957392	0.153724	0.141434
	1	1	1		0.223629	0.0752722	0.0388197	0.0361462	-0.0040292	-0.00607911	0.00403183	0.223629	0.0525416
	1	1		1	0.336779	0.0710998	0.0593629	0.0494499	0.0248963	0.0279226	-0.00388739	0.336779	0.0808033
	1		1	1	0.256402	0.243986	0.0977838	0.109435	0.100524	0.113834	0.0583717	0.256402	0.140048
		1	1	1	0.22011	0.0855399	0.18073	0.11811	0.0759782	0.0694598	0.0169435	0.22011	0.109553
	1	1	1	1	0.391829	0.0577684	0.0891932	0.0431821	0.0620768	0.0351146	0.00397726	0.391829	0.0975916
COAD	1	1			0.187469	0.0198235	0.0125192	0.00886407	0.0199848	0.00396994	0.00527824	0.187469	0.0368441
	1		1		0.160798	0.147174	0.102025	0.0945571	0.0969947	0.0530067	0.0828482	0.160798	0.105343
	1			1	0.206868	0.0747099	0.0446251	0.041646	0.0275409	0.0171755	0.0227058	0.206868	0.0621816
		1	1		0.279859	0.241531	0.218234	0.194289	0.15762	0.0309813	0.024887	0.279859	0.163914
		1		1	0.0714346	0.0789725	0.0978268	-0.0105816	-0.0223399	-0.134029	-0.124081	0.0978268	-0.00611407
			1	1	0.259778	0.0979994	0.051067	0.0477091	0.0239737	0.0256383	0.0213514	0.259778	0.0753595
	1	1	1		-0.0133823	-0.0127738	-0.0113796	-0.0163746	-0.0371181	-0.0261303	-0.0190101	-0.0113796	-0.0194527
	1	1		1	0.0265162	0.0418416	0.0448177	0.0144396	0.00658851	0.00521549	-0.00690417	0.0448177	0.0189307
	1		1	1	0.0523209	0.0330135	0.0134413	0.0065134	0.0320271	-0.00044118	-0.0126059	0.0523209	0.0177527
		1	1	1	0.190815	0.124011	0.0460688	0.076322	0.0428517	0.0349502	0.0237708	0.190815	0.0769699
	1	1	1	1	0.0288462	0.00200535	0.0484242	0.0144836	-0.000196493	0.0117084	0.00187173	0.0484242	0.0153061
KIRC	1	1			0.244004	0.197966	0.0312576	0.00693476	0.226048	0.0313378	0.0117325	0.244004	0.10704
	1		1		0.230743	0.0198432	0.0197305	0.0227824	0.0249964	0.0173339	0.0198014	0.230743	0.0507473
	1			1	0.260847	0.273371	0.0522469	0.0520951	0.0576952	0.0787729	0.0350003	0.273371	0.115718
		1	1		0.160897	0.146207	0.110186	0.0751798	0.0677165	0.0218681	-0.00477727	0.160897	0.0824682
		1		1	0.0525089	6.69584e-05	0.00229561	0.0385675	0.0327637	0.0209217	0.017269	0.0525089	0.0234848
			1	1	0.0201222	-0.0322838	-0.0323375	-0.0362348	-0.0379211	-0.0365784	-0.0477552	0.0201222	-0.0289984
	1	1	1		0.0991736	0.0109408	0.010343	0.00482605	0.022196	0.00622885	-0.0367753	0.0991736	0.0167047
	1	1		1	0.0413015	-0.00949978	-0.00708696	-0.00541171	-0.000647983	-0.00637924	0.00429812	0.0413015	0.00236771
	1		1	1	0.234822	0.225236	0.23355	0.0981859	0.121102	0.0319514	0.0268231	0.234822	0.13881
		1	1	1	0.120498	0.078588	0.0522515	0.0418098	0.0278748	0.0020969	0.0276402	0.120498	0.0501085
	1	1	1	1	0.00101548	0.00164819	0.000818882	0.000264844	0.00607741	9.34888e-05	9.70001e-05	0.00607741	0.00143076
LUAD	1	1			0.00455747	-0.0063647	-0.00713468	-0.0160816	-0.0196248	-0.0195638	-0.0215639	0.00455747	-0.0122537
	1		1		0.128793	0.0920314	0.0866397	0.0796786	0.0392942	0.017379	0.0301226	0.128793	0.0677055
	1			1	0.093258	0.0504372	0.0468493	0.0332325	0.0334381	0.0167727	0.0105603	0.093258	0.0406497
		1	1		0.00517311	0.0280116	0.0284557	0.0106399	0.00883003	0.016567	0.00402183	0.0284557	0.0145285
		1		1	0.011304	0.0273418	0.0307519	0.0149457	-0.0478791	-0.0553676	-0.0573828	0.0307519	-0.010898
			1	1	0.173537	0.123301	0.123032	0.0893134	0.0844827	0.0625907	0.0895237	0.173537	0.10654
	1	1	1		0.129892	0.0898401	0.0496787	0.0601051	0.0359669	0.0164215	0.0213935	0.129892	0.057614
	1	1		1	0.0491605	0.101876	0.0461826	0.0412635	0.0221292	0.0107833	0.0253366	0.101876	0.0423902
	1		1	1	0.0981007	0.0993316	0.0841504	0.0675732	0.0580015	0.0121285	0.0267555	0.0993316	0.0637202
		1	1	1	0.254027	0.183372	0.131658	0.125079	0.0893944	0.0585282	0.0427144	0.254027	0.126396
	1	1	1	1	0.0800322	0.0453659	0.057673	0.0172709	0.0326283	0.011374	0.0262747	0.0800322	0.0386599
LUSC	1	1			0.194705	0.00528774	0.00714691	0.00122192	-0.00168919	-0.00795045	-0.00431834	0.194705	0.0277719
	1		1		0.138996	0.107573	0.0470575	0.0442344	0.0391894	0.0370035	0.00468209	0.138996	0.0598193
	1			1	0.0889908	0.0318006	0.0231219	0.0213811	0.0125312	0.0124217	-0.00217697	0.0889908	0.0268672
		1	1		0.276963	0.250741	0.105504	0.110779	0.0975164	0.061741	0.0814699	0.276963	0.140674
		1		1	0.054814	0.0529072	0.0373666	0.0271311	0.0174937	0.0100436	-0.0161815	0.054814	0.0262249
			1	1	0.164618	0.105884	0.078786	0.0690499	0.0328583	0.0394074	0.0229851	0.164618	0.0733698
	1	1	1		0.0660934	0.0434309	0.0235321	0.0243433	0.0185887	-0.0118295	-0.0137543	0.0660934	0.0214864
	1	1		1	0.0880242	0.0477398	0.0221493	0.000243793	0.00851259	0.00412764	-0.00897957	0.0880242	0.0231168
	1		1	1	0.131224	0.128258	0.0437281	0.0506165	0.0162283	0.0148191	0.0418449	0.131224	0.0609598
		1	1	1	0.080776	0.0724579	0.0690339	0.0412703	0.0435971	0.0372601	0.0209587	0.080776	0.0521934
	1	1	1	1	0.0305804	0.0296649	0.0182248	0.00205259	-0.000113672	0.00388085	-0.00696116	0.0305804	0.011047
ACC	1	1			0.0298777	0.0243044	0.0219556	0.0173998	-0.00360658	-0.00572005	-0.0128982	0.0298777	0.0101875
	1		1		0.029666	0.0440518	0.0308593	0.0165284	0.00378703	0.00207346	0.00171155	0.0440518	0.0183825
	1			1	0.0604397	0.0494958	0.0102372	0.0370703	0.0317725	0.0174899	0.0225925	0.0604397	0.0327283
		1	1		0.0373148	0.0287972	0.00344392	0.0105389	-0.0176192	-0.0126067	-0.0114266	0.0373148	0.00549175
		1		1	0.0567261	-0.0838707	-0.0677022	-0.0876495	-0.05474	-0.0782652	-0.116114	0.0567261	-0.0616593
			1	1	0.136537	0.0309805	0.0962898	0.0374757	0.0350631	0.0276548	0.0319952	0.136537	0.0565709
	1	1	1		0.253243	0.0795121	-0.0138878	0.0422063	-0.0113977	-0.0125735	-0.0154324	0.253243	0.0459529
	1	1		1	0.128953	0.127359	0.11539	0.0136777	0.0245723	0.0217642	0.0161986	0.128953	0.0639878
	1		1	1	0.184561	0.0459024	0.0343044	0.0355452	0.0413726	0.0463611	0.0350218	0.184561	0.0604383
		1	1	1	0.129107	0.0841433	0.0440184	0.0281987	0.0262303	-0.000928833	0.00941623	0.129107	0.0457408
	1	1	1	1	0.148871	0.0363722	0.0397182	0.0527668	0.0339399	0.0411564	0.00847939	0.148871	0.0516148
KIRP	1	1			0.0275331	0.0435455	0.00262094	-0.0158582	-0.0231573	-0.00630523	-0.012844	0.0435455	0.00221926
	1		1		0.403109	0.175367	0.177472	0.120398	0.117791	0.0630207	0.0751417	0.403109	0.161757
	1			1	0.138594	0.0691433	0.0622129	0.0566609	0.0608026	0.0336215	0.0238287	0.138594	0.0635519
		1	1		0.531478	0.404008	0.314757	0.231065	0.315093	-0.00586469	0.0140307	0.531478	0.257795
		1		1	0.241412	0.266051	-0.167257	0.0713175	0.0220975	-0.14841	-0.110136	0.266051	0.0250106
			1	1	0.21059	0.209522	0.210758	0.050094	0.0448969	0.0181613	0.0208348	0.210758	0.109265
	1	1	1		0.364411	0.228085	0.211233	0.00354203	0.00368925	-0.00119427	-0.00247541	0.364411	0.115327
	1	1		1	0.17041	0.102756	0.0924084	0.0618631	0.0520679	0.0203292	0.0217777	0.17041	0.074516
	1		1	1	0.332291	0.188286	0.12219	0.077932	0.058396	0.053582	0.0420753	0.332291	0.124965
		1	1	1	0.444196	0.129546	0.137812	0.144398	0.174599	0.0240447	0.0319536	0.444196	0.155221
	1	1	1	1	0.10929	0.114917	0.0981156	0.0983443	0.0349525	0.0878519	0.0340293	0.114917	0.0825001
LIHC	1	1			0.243844	0.201038	0.00501843	0.000484905	-0.0110675	-0.0103021	0.00242651	0.243844	0.0616345
	1		1		0.0730055	0.0205217	0.0361806	0.0385061	0.0332667	0.00271438	-0.00957213	0.0730055	0.0278033
	1			1	0.206025	0.101438	0.0481627	0.0380499	0.0105469	0.015487	0.0153899	0.206025	0.0621571
		1	1		0.269731	0.174682	0.128783	0.117251	0.0964959	0.073347	0.0368558	0.269731	0.128164
		1		1	0.0218913	0.00923042	-0.0465941	-0.137971	-0.12552	-0.0624338	-0.0606079	0.0218913	-0.0574293
			1	1	0.0944319	0.0948296	0.0337285	0.0512417	-0.00186851	0.0273696	0.0235419	0.0948296	0.0461821
	1	1	1		0.0628054	0.0326322	0.022855	0.0267911	0.0214132	0.0124807	-0.0308205	0.0628054	0.0211653
	1	1		1	0.092012	0.0380074	0.0120094	0.0386812	0.0189798	0.00565299	0.00278279	0.092012	0.0297322
	1		1	1	0.157285	0.0232227	0.0229629	0.0193564	0.0103222	0.0185688	0.0108689	0.157285	0.0375124
		1	1	1	0.127293	0.0717772	0.0202141	0.016729	0.0192461	0.0156038	-0.000226402	0.127293	0.0386624
	1	1	1	1	0.138021	0.0257228	0.0240463	0.0208653	0.00281133	-0.00426245	-0.00255365	0.138021	0.0292358
THYM	1	1			0.284156	0.113416	0.182146	0.124662	0.117953	0.0688241	0.0734924	0.284156	0.137807
	1		1		0.285595	0.270061	0.121114	0.130927	0.105282	0.108894	0.0828878	0.285595	0.157823
	1			1	0.0248871	0.0418689	0.122378	0.00737965	0.0379153	0.0337686	0.0356265	0.122378	0.0434035
		1	1		0.229357	0.146671	0.100476	0.0865617	0.0747053	-0.0127755	-0.0173779	0.229357	0.0868026
		1		1	0.57188	0.480552	0.229804	0.233424	0.258588	0.251446	-0.147541	0.57188	0.268307
			1	1	0.471889	0.326166	0.341302	0.309598	0.292631	0.266705	0.14289	0.471889	0.307311
	1	1	1		0.0491522	0.0490874	0.0527301	0.0127771	0.0610476	-0.00944192	0.0288965	0.0610476	0.0348927
	1	1		1	0.344965	0.351486	0.35504	0.213742	0.201413	0.194429	0.194256	0.35504	0.265047
	1		1	1	0.228884	0.234963	0.239013	0.243844	0.146607	0.152101	0.156095	0.243844	0.200215
		1	1	1	0.367969	0.290388	0.350863	0.331606	0.355751	0.250434	0.25168	0.367969	0.314099
	1	1	1	1	0.488288	0.292453	0.253748	0.172997	0.217635	0.171308	0.144291	0.488288	0.248674
Cancer	mRNA	miRNA	Methy	CNV	NEMO
					C = 2	3	4	5	6	7	8	MAX	AVG
BRCA	1	1			0.0988173	0.0395206	0.0318805	0.0248464	0.0117442	0.0010779	0.00453519	0.0988173	0.030346
	1		1		0.05632	0.0252667	0.0331074	0.0207115	0.0169632	0.0151286	0.0171747	0.05632	0.0263817
	1			1	0.119388	0.020428	-0.00935144	-0.0236086	-0.0268685	-0.029662	-0.0315419	0.119388	0.00268332
		1	1		0.0461307	-0.00935626	0.017928	0.00923999	0.0130016	-0.00123493	-0.00146799	0.0461307	0.0106059
		1		1	0.108184	0.00270284	-0.0457944	-0.0673044	-0.0718348	-0.077328	-0.0894203	0.108184	-0.0343993
			1	1	0.0339542	0.045181	0.0163447	0.00879757	-0.0171666	-0.0252718	-0.0311424	0.045181	0.00438525
	1	1	1		0.0770612	0.0221584	0.0076188	0.00163382	0.00386524	0.0173886	0.00473674	0.0770612	0.019209
	1	1		1	0.113408	0.0217007	-0.0130352	-0.0311337	-0.036933	-0.0441443	-0.0428229	0.113408	-0.00470858
	1		1	1	0.0602749	0.0115785	-0.012351	-0.000219803	-0.0129021	-0.0153856	-0.0220476	0.0602749	0.00127816
		1	1	1	0.0565708	-0.0110738	-0.0234423	-0.0158069	-0.0290708	-0.0395751	-0.0445991	0.0565708	-0.0152853
	1	1	1	1	0.087641	0.0158876	-0.0212984	-0.0335023	-0.0200074	-0.0244396	-0.0279948	0.087641	-0.00338771
COAD	1	1			0.0549866	0.0499206	0.0376446	0.0289632	0.0312698	0.0264971	0.0177087	0.0549866	0.0352844
	1		1		0.0711462	0.0507627	0.0427009	0.0380055	0.0284212	0.030042	0.0200269	0.0711462	0.0401579
	1			1	0.0509997	0.0245385	0.0124709	0.0119902	0.00301477	-0.00954398	-0.00618613	0.0509997	0.0124691
		1	1		0.0570599	0.0388075	0.0453621	0.023277	0.0194018	0.00627425	0.0013371	0.0570599	0.02736
		1		1	0.049655	0.0175941	-0.0134484	-0.0334861	-0.0449227	-0.0589371	-0.0526916	0.049655	-0.0194624
			1	1	0.0441235	0.0404873	0.0370541	0.0352891	0.0159947	0.0288709	-0.00946167	0.0441235	0.0274797
	1	1	1		0.0546612	0.048885	0.0246183	0.0213076	0.01951	0.0146803	0.0158427	0.0546612	0.0285007
	1	1		1	0.0487189	0.0209058	0.010423	0.00973245	0.00347307	0.00494914	0.00207318	0.0487189	0.0143251
	1		1	1	0.0486314	0.0352533	0.0123229	0.0181536	0.0183322	0.0176483	0.0200674	0.0486314	0.0243442
		1	1	1	0.0480742	0.01499	0.00412092	-0.00187165	-0.00838053	0.00162125	-0.0006987	0.0480742	0.00826506
	1	1	1	1	0.049374	0.02028	0.02191	0.0211563	0.0176195	0.016671	0.0157691	0.049374	0.0232543
KIRC	1	1			0.0910374	0.0876272	0.0766719	0.0746873	0.0672446	0.0164079	0.0378147	0.0910374	0.0644987
	1		1		0.0743216	0.080077	0.0524051	0.0523721	0.0292931	0.0255559	0.032983	0.080077	0.0495725
	1			1	0.426603	0.0955913	0.0842699	0.0226062	0.00634138	0.00553736	0.00953753	0.426603	0.0929267
		1	1		0.0692125	0.0624546	0.0716493	0.0727683	0.0526602	0.0454182	0.0446116	0.0727683	0.0598249
		1		1	0.260813	0.0961038	0.0330981	-0.0521822	-0.0552478	-0.0584067	-0.0694948	0.260813	0.0220976
			1	1	0.326804	0.200755	0.0998784	0.0240345	0.0215945	0.00833384	0.00842836	0.326804	0.0985468
	1	1	1		0.0717683	0.0758928	0.0639706	0.0529858	0.0483486	0.0475362	0.0374262	0.0758928	0.0568469
	1	1		1	0.237272	0.0758192	0.0681577	0.016951	0.00526472	0.0025605	0.00923307	0.237272	0.0593226
	1		1	1	0.263088	0.185558	0.0687139	0.0279499	0.0217333	0.0195083	0.0222734	0.263088	0.0869749
		1	1	1	0.217655	0.156413	0.0604844	0.00657692	0.0225722	0.0443148	0.00962038	0.217655	0.073948
	1	1	1	1	0.22151	0.0985068	0.0569874	0.0302818	0.0152129	0.01527	0.0208187	0.22151	0.0655125
LUAD	1	1			0.048405	0.0275224	0.0234321	0.0202117	0.0177232	0.0175893	0.014894	0.048405	0.024254
	1		1		0.0631182	0.024418	0.0222847	0.0306453	0.0229649	0.0192954	0.00712935	0.0631182	0.0271223
	1			1	0.0579232	0.027018	0.00169913	-0.00157705	-0.00948417	-0.0060055	-0.0129371	0.0579232	0.00809093
		1	1		0.0666789	0.0293196	0.0379563	0.0389061	0.0281688	0.00840674	0.0130516	0.0666789	0.031784
		1		1	0.100538	0.0269893	-0.00750322	-0.0311029	-0.0420817	-0.0416415	-0.0750558	0.100538	-0.00997974
			1	1	0.0843066	0.031843	0.0360282	0.0331031	0.023671	0.00293151	-0.0190782	0.0843066	0.0275436
	1	1	1		0.0647941	0.0215469	0.0179859	0.017915	0.0171541	0.00728126	0.0053981	0.0647941	0.0217251
	1	1		1	0.0613077	0.006989	-0.00983129	-0.0151015	-0.0187789	-0.016979	-0.0216083	0.0613077	-0.00200034
	1		1	1	0.0734074	0.0212399	0.00576821	0.00350218	0.0029334	-0.000648887	-0.0024729	0.0734074	0.0148185
		1	1	1	0.0836317	0.00595449	-0.00738312	-0.00760396	-0.00940783	-0.00988113	-0.00353831	0.0836317	0.00739597
	1	1	1	1	0.0706656	0.0114937	-0.00170776	0.00182696	-0.00918527	-0.00168758	-0.00624898	0.0706656	0.0093081
LUSC	1	1			0.0513488	0.0459564	0.0364791	0.0198358	0.021752	0.0262548	0.0203052	0.0513488	0.0317046
	1		1		0.0451289	0.0426663	0.0338004	0.0256554	0.0237884	0.0283867	0.014625	0.0451289	0.0305787
	1			1	0.0680082	0.0277655	0.0153658	0.00861216	-0.00319538	0.00182513	-0.0043714	0.0680082	0.0162872
		1	1		0.0597034	0.0387565	0.0207596	0.0174783	0.0151093	0.00283203	-0.00561873	0.0597034	0.0212886
		1		1	0.0821898	0.0257831	0.0141372	-0.0191037	-0.035035	-0.0326606	-0.0357199	0.0821898	-5.8467e-05
			1	1	0.0472871	0.0426334	0.0167177	0.00750749	0.018021	0.00866839	0.00867565	0.0472871	0.0213587
	1	1	1		0.0431684	0.0403861	0.0239942	0.0194168	0.0153924	0.0170951	0.0155377	0.0431684	0.0249987
	1	1		1	0.0533817	0.0460672	0.0135072	-0.00341308	-0.00852797	-0.00825825	-0.0128771	0.0533817	0.0114114
	1		1	1	0.0569592	0.036139	0.0275971	0.0126508	0.0200096	0.0122766	0.00573806	0.0569592	0.0244815
		1	1	1	0.0544229	0.0347915	0.0311198	0.00435407	-0.00743814	-0.0108559	-0.00759013	0.0544229	0.0141149
	1	1	1	1	0.0488431	0.0412622	0.0230383	0.00808501	0.00259322	-0.0037127	-0.00179236	0.0488431	0.0169024
ACC	1	1			0.0587539	0.0523265	0.0402003	0.0403897	0.0430119	0.0440519	0.0293584	0.0587539	0.0440132
	1		1		0.0578297	0.0635119	0.0457532	0.049854	0.0434481	0.0438123	0.0460399	0.0635119	0.0500356
	1			1	0.108415	0.0485444	0.0560972	0.057832	0.0624518	0.03683	0.0438686	0.108415	0.0591485
		1	1		0.0601612	0.0579907	0.0591292	0.0611825	0.0459438	0.0465841	0.0466344	0.0611825	0.0539465
		1		1	0.038711	0.0585228	0.0674065	0.0685141	0.0772319	0.0823746	0.0715055	0.0823746	0.0663238
			1	1	0.105162	0.0621992	0.0651714	0.0685036	0.0706597	0.0684199	0.0737592	0.105162	0.0734107
	1	1	1		0.0492418	0.05346	0.050291	0.0485725	0.0458392	0.0386036	0.0415587	0.05346	0.0467952
	1	1		1	0.0496037	0.04144	0.0496234	0.057272	0.0567929	0.054337	0.037049	0.057272	0.0494454
	1		1	1	0.0581399	0.0394064	0.0495845	0.0531966	0.0562558	0.0535759	0.0545228	0.0581399	0.0520974
		1	1	1	0.0502307	0.0352933	0.0379503	0.051198	0.0585604	0.0632331	0.0662627	0.0662627	0.0518183
	1	1	1	1	0.0415207	0.0341093	0.0467118	0.0512103	0.0474588	0.0519752	0.029401	0.0519752	0.0431982
KIRP	1	1			0.0617778	0.0558604	0.0587797	0.0530288	0.0381999	0.0314469	0.0382147	0.0617778	0.0481869
	1		1		0.0664313	0.0159955	0.0168979	0.0153872	0.0196327	0.0210114	0.0138387	0.0664313	0.0241707
	1			1	0.0361628	0.0271745	0.00750561	-1.52281e-05	-0.00784185	-0.00965872	-0.00863239	0.0361628	0.00638496
		1	1		0.0863125	0.0346377	0.0272618	0.0220285	0.00766647	0.0129586	0.0149511	0.0863125	0.0294024
		1		1	0.109951	0.0373983	-0.0163617	-0.0581983	-0.0254944	-0.0204926	-0.0159613	0.109951	0.00154875
			1	1	0.0905314	0.0637574	0.0480365	0.0559811	0.0536444	0.0325468	0.0427481	0.0905314	0.0553208
	1	1	1		0.0325019	0.0303915	0.0176775	0.0116125	0.00759224	0.00853087	0.0153277	0.0325019	0.017662
	1	1		1	0.0317272	0.0293656	0.0208292	0.0142707	0.00744522	0.00638942	-0.00749531	0.0317272	0.0146474
	1		1	1	0.0542352	0.0371726	0.0300507	0.0206124	0.0155996	0.0131138	0.00449923	0.0542352	0.0250405
		1	1	1	0.0875603	0.0637583	0.0513282	0.0474626	0.0306291	0.0190035	0.0128544	0.0875603	0.0446566
	1	1	1	1	0.0237696	0.0137628	0.00530351	0.0102385	-0.00168501	0.00697789	0.00860247	0.0237696	0.00956711
LIHC	1	1			0.0841104	0.0310887	0.018722	0.0312613	0.0334312	0.0356247	0.0279593	0.0841104	0.0374568
	1		1		0.0530301	0.0397984	0.0280473	0.0209519	0.0162106	0.0192906	0.0162545	0.0530301	0.0276548
	1			1	0.0577843	0.0163096	0.0055142	-0.0127678	-0.0232699	-0.0335293	-0.030137	0.0577843	-0.00287083
		1	1		0.0771497	0.0237195	0.0131162	0.002828	0.00993181	-0.0010371	0.00117778	0.0771497	0.0181266
		1		1	0.0392122	-0.00760487	-0.0114461	-0.0608103	-0.0914403	-0.0744283	-0.0695214	0.0392122	-0.0394342
			1	1	0.0653529	0.0205683	0.0158031	0.00627163	0.00172178	0.000276871	-0.00577859	0.0653529	0.014888
	1	1	1		0.0458712	0.0273737	0.0121217	0.00690332	0.00960823	0.00897592	0.0116989	0.0458712	0.0175076
	1	1		1	0.0501092	0.0249543	0.00556389	-0.00503975	-0.00943066	0.00179884	0.000852934	0.0501092	0.00982982
	1		1	1	0.050301	0.011846	-0.000670208	-0.00524226	-0.0096742	-0.011709	-0.0223879	0.050301	0.0017805
		1	1	1	0.0638884	0.0285315	0.0149808	-0.00176921	-0.0170022	-0.0146756	-0.0194686	0.0638884	0.00778359
	1	1	1	1	0.0393734	0.0308448	0.0104826	-0.0126893	-0.0240063	-0.0270384	-0.0201379	0.0393734	-0.000453003
THYM	1	1			0.127378	0.113693	0.112204	0.0290683	0.0330249	0.0313755	0.0394372	0.127378	0.0694544
	1		1		0.136145	0.137951	0.126034	0.105307	0.111013	0.0851879	0.0611596	0.137951	0.108971
	1			1	0.201372	0.181922	0.110363	0.102545	0.0982777	0.0792498	0.0887615	0.201372	0.123213
		1	1		0.131245	0.113038	0.0957499	0.0586893	0.0546885	0.0235678	0.0138862	0.131245	0.0701236
		1		1	0.214127	0.174215	0.00612519	-0.0419774	-0.0521857	-0.0400006	-0.0398373	0.214127	0.0314951
			1	1	0.296653	0.269741	0.132041	0.137141	0.129484	0.119458	0.0101482	0.296653	0.156381
	1	1	1		0.141185	0.117968	0.108676	0.104368	0.0553148	0.0505987	0.0527239	0.141185	0.0901193
	1	1		1	0.188451	0.0745891	0.0874877	0.0770383	0.0790507	0.0747016	0.0757034	0.188451	0.0938602
	1		1	1	0.246942	0.113133	0.116187	0.112051	0.111629	0.108892	0.0905586	0.246942	0.128485
		1	1	1	0.195424	0.0892619	0.0780317	0.0821416	0.0767126	0.0692752	0.0692881	0.195424	0.094305
	1	1	1	1	0.163546	0.0955898	0.102168	0.107248	0.101525	0.0886108	0.0804759	0.163546	0.105595
Cancer	mRNA	miRNA	Methy	CNV	moCluster
					C = 2	3	4	5	6	7	8	MAX	AVG
BRCA	1	1			0.0651115	0.0084641	0.00991231	0.0100865	0.00845638	-0.00676447	-0.00206441	0.0651115	0.0133146
	1		1		0.00352298	0.00646395	0.00770155	-0.0140386	-0.0124626	-0.016025	-0.0161693	0.00770155	-0.00585816
	1			1	0.0524262	0.0254034	0.0207353	0.0139941	-0.00281531	-0.00332183	-0.00357054	0.0524262	0.014693
		1	1		0.0907661	0.0312804	0.0344452	0.0319465	0.0325239	-0.00353062	-0.00399416	0.0907661	0.030491
		1		1	0.0494741	0.0591194	0.0556315	0.049933	0.0504844	0.0457884	0.0150869	0.0591194	0.0465025
			1	1	0.0139669	0.00488829	-0.000143489	-0.000178514	0.00103538	0.000438182	-0.000231214	0.0139669	0.00282507
	1	1	1		0.0201023	0.0150925	0.0240268	0.00111151	-0.00708996	-0.00695599	-0.0262717	0.0240268	0.00285934
	1	1		1	0.184889	0.0660514	0.0663174	0.0623216	0.0320852	0.0324361	0.0324862	0.184889	0.0680839
	1		1	1	0.131279	0.0173967	0.00338055	0.00281071	0.00411852	-0.00632895	-0.0103863	0.131279	0.0203243
		1	1	1	0.0402712	0.034317	0.0319115	0.0320367	0.0309116	0.0289755	0.026819	0.0402712	0.0321775
	1	1	1	1	0.0309398	-0.00674648	-0.00593371	-0.00799443	-0.012184	-0.0110369	-0.0110485	0.0309398	-0.00342917
COAD	1	1			0.0551356	0.0235205	0.0156995	0.0102215	-0.00151276	-0.00549653	-0.012608	0.0551356	0.0121371
	1		1		0.0751766	0.0173764	-0.00879706	-0.0161221	-0.0141847	-0.0171522	-0.017564	0.0751766	0.00267613
	1			1	0.0610111	0.0414755	0.00944012	0.00925712	0.000740751	-5.15911e-05	-0.0263498	0.0610111	0.0136462
		1	1		0.0776261	0.0336693	0.0110904	-0.00473182	-0.00875401	-0.0154562	-0.0265727	0.0776261	0.00955302
		1		1	0.0986237	0.0993932	0.0951729	0.0929895	0.0887626	0.0759842	0.0722846	0.0993932	0.0890301
			1	1	0.080388	0.0191808	0.0140201	0.00994166	-0.0247277	-0.0244634	-0.0259423	0.080388	0.00691386
	1	1	1		0.0773236	0.0691274	0.0311268	0.029326	0.0306473	0.00982669	-0.00266225	0.0773236	0.0349594
	1	1		1	0.0439112	0.0405897	0.0252733	0.0105821	0.0152632	0.0138132	-0.00774214	0.0439112	0.0202415
	1		1	1	0.0508154	0.0367583	0.0067402	0.014344	-0.00270486	-0.00945914	-0.00873716	0.0508154	0.0125367
		1	1	1	0.221445	0.0753621	0.0481798	0.025603	0.0218325	0.0196675	0.0194767	0.221445	0.0616524
	1	1	1	1	0.0304152	0.0243236	0.0246112	0.0218257	0.0093073	0.00935129	0.00909242	0.0304152	0.0184181
KIRC	1	1			0.347907	0.0912715	0.0119999	0.0108701	0.00118985	-0.000631556	-0.00328835	0.347907	0.0656169
	1		1		0.0304505	0.0351455	0.0188576	0.0112615	0.00518732	0.00623699	0.00196418	0.0351455	0.0155862
	1			1	0.436117	0.350178	0.173541	0.129424	0.123068	0.0929367	0.0920048	0.436117	0.19961
		1	1		0.405855	0.00306231	-0.00439848	-0.0091093	-0.0393634	-0.0392768	-0.0405203	0.405855	0.0394641
		1		1	0.284766	0.286596	0.298737	0.291358	0.15862	0.159916	-0.022119	0.298737	0.208268
			1	1	0.0737831	0.0761578	0.07809	0.0897146	0.0843712	0.0838203	0.086957	0.0897146	0.081842
	1	1	1		0.374904	0.375896	0.144814	0.117603	0.0182949	0.00189228	-0.00470253	0.375896	0.146957
	1	1		1	0.274566	0.28655	0.0748361	0.0747344	0.0711793	0.0694231	0.0679175	0.28655	0.131315
	1		1	1	0.125762	0.0956832	0.105649	0.10555	0.100485	0.0968074	0.0965514	0.125762	0.103784
		1	1	1	0.245113	0.255665	0.175297	0.179134	0.095876	0.0972486	0.0939726	0.255665	0.163187
	1	1	1	1	0.230112	0.18598	0.16987	0.18036	0.13002	0.120503	0.115662	0.230112	0.161787
LUAD	1	1			0.00448109	-0.00407102	-0.0198313	-0.0210273	-0.0184701	-0.0246882	-0.0391539	0.00448109	-0.0175372
	1		1		-0.00940393	-0.033803	-0.0288333	-0.0245833	-0.0226261	-0.0200512	-0.0190678	-0.00940393	-0.0226241
	1			1	0.0386228	0.0273496	0.0319324	0.0183401	-0.0112001	-0.0300259	-0.0273767	0.0386228	0.00680602
		1	1		0.0889266	0.0784171	0.000499745	0.000525757	-0.0127624	-0.013444	-0.0129766	0.0889266	0.0184552
		1		1	0.379286	0.0113867	0.00357075	0.00353833	-0.000650408	-0.0369384	-0.0345967	0.379286	0.0465137
			1	1	0.178923	0.0851748	0.0851669	0.0865435	0.0873157	0.085115	0.0381804	0.178923	0.0923456
	1	1	1		0.0116799	-0.00289663	-0.0112737	-0.0193618	-0.0200625	-0.0179553	-0.018441	0.0116799	-0.0111873
	1	1		1	0.0514081	0.0514133	0.0491633	0.0215315	0.0186107	0.019604	0.0156941	0.0514133	0.0324893
	1		1	1	0.0334734	0.0302976	0.0216139	0.0217434	0.00645163	-0.00302198	-0.00250854	0.0334734	0.0154356
		1	1	1	0.200469	0.186881	0.0379111	0.0326571	0.0334644	-0.00746779	-0.00703844	0.200469	0.0681253
	1	1	1	1	0.325687	0.186956	0.0839816	0.0223417	0.023159	0.0230471	0.0241902	0.325687	0.0984803
LUSC	1	1			0.050731	0.0181483	0.0147922	0.00678158	0.000204528	-0.00607911	-0.0084448	0.050731	0.0108763
	1		1		0.0338571	-0.00491113	-0.00886795	-0.0197206	-0.0215291	-0.0210212	-0.0320129	0.0338571	-0.0106008
	1			1	0.0466877	0.0416058	0.0326958	0.0103386	0.00995118	-0.00436048	-0.00388684	0.0466877	0.0190045
		1	1		0.1208	0.0280865	0.00511807	0.00555355	-0.00675411	-0.00933178	-0.0127441	0.1208	0.0186754
		1		1	0.119348	-0.0620742	-0.0601885	-0.0643339	-0.0628924	-0.0737932	-0.0734106	0.119348	-0.0396206
			1	1	0.0178057	0.0181367	0.0169558	0.015936	-0.0141514	-0.0156016	-0.0118301	0.0181367	0.00389301
	1	1	1		0.0461361	0.0393926	0.0274158	0.00617011	-0.0128959	-0.0144167	-0.0129151	0.0461361	0.0112695
	1	1		1	0.0377809	0.0381515	0.0350122	0.0326104	0.029699	0.0147551	0.00416971	0.0381515	0.0274541
	1		1	1	0.0671721	0.0590686	0.0518421	0.0215716	0.0230646	0.0235328	0.0114758	0.0671721	0.0368182
		1	1	1	0.0322263	0.0284062	0.0183091	0.0154235	0.00109229	0.00196023	0.00211876	0.0322263	0.0142195
	1	1	1	1	0.0313762	0.0350985	0.0387481	0.0374885	0.0115276	0.0103377	0.00973051	0.0387481	0.024901
ACC	1	1			0.0103352	0.0111027	0.000222011	0.00730217	0.00992875	-0.00973458	-0.0259547	0.0111027	0.000457367
	1		1		0.254324	0.177282	0.166123	0.0319917	0.0286203	-0.024852	-0.0212263	0.254324	0.0874662
	1			1	0.0116419	0.00565628	0.020964	0.0150383	0.0250846	0.024011	0.0247452	0.0250846	0.018163
		1	1		0.164883	0.00769129	0.00575701	0.00624283	0.0115302	-0.00426884	0.000966605	0.164883	0.0275432
		1		1	0.116289	0.0788613	0.070063	0.0452308	0.035252	-0.0101019	-0.00955248	0.116289	0.0465773
			1	1	0.0460349	0.0605158	-0.000333315	-0.00170029	-0.00255116	-0.0275921	-0.0268428	0.0605158	0.00679014
	1	1	1		0.120312	0.058632	0.0233194	-0.0251396	-0.0240757	-0.0195418	-0.0253439	0.120312	0.0154517
	1	1		1	0.094606	0.0127958	0.00650787	0.00723182	-0.0157942	-0.00870603	-0.0143108	0.094606	0.0117615
	1		1	1	0.0776683	0.00920841	0.00961983	-0.0172372	-0.0153814	-0.016365	-0.0283306	0.0776683	0.00274032
		1	1	1	0.0760368	-0.00461187	-0.060951	-0.0617356	-0.0611114	-0.0635213	-0.0571072	0.0760368	-0.0332859
	1	1	1	1								0	#DIV/0!
KIRP	1	1			0.102309	0.0090772	0.0126838	0.00144501	-0.00179134	-0.0140923	-0.0226763	0.102309	0.0124222
	1		1		0.332834	0.295214	0.128453	0.12544	0.044753	0.0447007	0.0386282	0.332834	0.144289
	1			1	0.140734	0.142162	0.123001	0.110174	0.0469697	0.0178072	0.0169542	0.142162	0.0854003
		1	1		-0.0256639	-0.112847	-0.110237	-0.110976	-0.110533	-0.113205	-0.131337	-0.0256639	-0.102114
		1		1	0.100911	0.0874931	0.0790349	0.0732347	0.0741689	0.0744736	0.0628979	0.100911	0.0788878
			1	1	-0.02789	-0.0229176	-0.0328138	-0.0314163	-0.0311665	-0.0288262	-0.0555676	-0.0229176	-0.0329426
	1	1	1		0.00382577	0.00154613	-0.00967197	-0.00918239	-0.0151654	-0.0102641	-0.0160569	0.00382577	-0.0078527
	1	1		1	0.231088	0.222138	0.156736	0.145962	0.128301	0.130247	0.00841921	0.231088	0.146127
	1		1	1	0.0708931	0.0704187	0.0417035	-0.0140278	-0.0125652	-0.0192754	-0.0226569	0.0708931	0.0163557
		1	1	1	0.135068	0.13497	-0.0290101	-0.021496	-0.0200041	-0.0251992	-0.0286283	0.135068	0.0208143
	1	1	1	1	0.181014	0.172195	0.173465	0.163429	0.0557598	0.0561044	0.0433055	0.181014	0.120753
LIHC	1	1			0.0271809	0.0206413	0.00606035	-0.0244787	-0.0252702	-0.0272648	-0.0276541	0.0271809	-0.00725503
	1		1		0.0657423	0.0543807	0.0105294	0.00787249	0.00158655	-0.0010849	-0.0096546	0.0657423	0.0184817
	1			1	0.138965	0.0395154	0.0283927	0.028005	0.0279209	0.0247721	0.0247858	0.138965	0.0446224
		1	1		0.0154594	0.00948613	-0.0046627	-0.0151296	-0.0170272	-0.0269103	-0.0270652	0.0154594	-0.00940705
		1		1	0.161833	0.0763457	0.0248513	0.0245912	0.0249343	0.015281	-0.0198249	0.161833	0.0440016
			1	1	0.119166	0.0745514	0.049495	0.04961	0.0442417	-0.0323423	-0.0325502	0.119166	0.0388816
	1	1	1		0.0233271	0.00643244	0.00474197	0.00297052	-0.0094903	-0.00905569	-0.0108393	0.0233271	0.00115525
	1	1		1	0.0555057	0.0537104	0.0448588	0.00193195	0.00207291	0.00246626	-0.00132025	0.0555057	0.0227465
	1		1	1	0.0922688	0.0375706	0.0227945	0.0118405	0.0156197	0.0161889	0.00577931	0.0922688	0.028866
		1	1	1	0.00579531	0.00681664	0.00660006	-0.00675586	-0.00584718	-0.0118269	-0.0115475	0.00681664	-0.00239506
	1	1	1	1	0.0911313	0.0379899	0.036821	0.0204208	0.0173402	0.0110567	0.0093992	0.0911313	0.0320227
THYM	1	1			0.200256	0.186064	-0.00689501	-0.0271194	-0.0156334	0.00408536	0.00321775	0.200256	0.0491393
	1		1		0.319649	0.0147158	0.0136513	0.00522666	-0.00922075	-0.0097251	-0.00714456	0.319649	0.046736
	1			1	0.380309	0.388505	0.395327	0.397159	0.392292	0.35422	0.217064	0.397159	0.360697
		1	1									0	#DIV/0!
		1		1	0.59752	0.551349	0.546818	0.0587393	0.0251335	-0.0456952	-0.0435429	0.59752	0.241475
			1	1	0.511743	0.517183	0.427897	0.424998	0.377133	0.0845181	0.0873145	0.517183	0.347255
	1	1	1		0.145607	0.0200049	-0.00704082	-0.0417773	-0.042371	-0.0286626	-0.0297985	0.145607	0.0022802
	1	1		1	0.468466	0.471555	0.40163	0.3974	0.0377706	0.0242505	-0.0142802	0.471555	0.255256
	1		1	1	0.385192	0.264206	0.269137	0.266929	0.278198	0.279873	0.27617	0.385192	0.288529
		1	1	1	0.482849	0.0155092	-0.00372789	0.0216389	0.0350764	0.0366841	-0.0537874	0.482849	0.0763203
	1	1	1	1	0.43277	0.0242856	0.0140466	0.0351761	0.0471657	0.0485636	-0.0296235	0.43277	0.0817692
Cancer	mRNA	miRNA	Methy	CNV	CIMLR
					C = 2	3	4	5	6	7	8	MAX	AVG
BRCA	1	1			0.0587847	0.0247215	0.0191951	-0.00217888	-0.00474998	-0.0232885	-0.0273093	0.0587847	0.00645352
	1		1		0.199877	0.0715898	0.0162332	0.0110424	-0.0128646	-0.0096775	-0.040015	0.199877	0.0337407
	1			1	0.114698	-0.0203521	-0.0352344	-0.075573	-0.0241087	-0.0654952	-0.0633082	0.114698	-0.0241963
		1	1		0.0378408	-0.000388552	0.00133665	-0.0398136	-0.0461715	-0.0629355	-0.0670482	0.0378408	-0.0253114
		1		1	0.0500087	0.0114864	-0.0261606	-0.027641	-0.0715951	-0.0607333	-0.101505	0.0500087	-0.0323057
			1	1	0.122828	0.0777485	-0.0452682	-0.121405	-0.110989	-0.100773	-0.100992	0.122828	-0.0398358
	1	1	1		0.0540707	0.0214901	0.0150553	-0.0117705	-0.0240371	-0.0369721	-0.0459384	0.0540707	-0.00401457
	1	1		1	0.0666528	0.0176134	0.0133574	-0.0120317	-0.0297449	-0.0245511	-0.0594043	0.0666528	-0.00401549
	1		1	1	0.109457	-0.0138137	0.00516234	-0.0461687	-0.0342549	-0.0209585	-0.0465382	0.109457	-0.00673068
		1	1	1	0.0522184	0.00844753	-0.0159703	-0.0184984	-0.0498012	-0.0490899	-0.078948	0.0522184	-0.0216631
	1	1	1	1	0.0559586	0.00566775	0.037583	-0.0269475	-0.0218688	-0.0227902	-0.053722	0.0559586	-0.00373129
COAD	1	1			0.0215313	0.007934	0.000652479	-0.0220651	-0.0285394	-0.0159171	-0.0132197	0.0215313	-0.00708907
	1		1		0.068396	0.0586929	-0.00249455	0.014886	-0.00569366	-0.0159079	-0.0210392	0.068396	0.0138342
	1			1	-0.00672489	-0.0799533	-0.0823556	-0.0789507	-0.0722796	-0.0722548	-0.0636084	-0.00672489	-0.065161
		1	1		0.00296811	-0.00617437	-0.0183197	-0.0427503	-0.0375327	-0.0388857	-0.0417142	0.00296811	-0.0260584
		1		1	0.00012423	-0.0377622	-0.0771845	-0.0478655	-0.117154	-0.118189	-0.089843	0.00012423	-0.0696962
			1	1	0.00382021	-0.0193204	-0.0434534	-0.04231	-0.0483724	-0.0522827	-0.0435493	0.00382021	-0.0350669
	1	1	1		0.010788	0.00458586	-0.000961782	-0.0292118	-0.0351153	-0.0187465	-0.032383	0.010788	-0.0144349
	1	1		1	0.0149442	-0.00184652	-0.00122583	-0.0107634	-0.0417403	-0.0411973	-0.0297235	0.0149442	-0.0159361
	1		1	1	0.0244813	-0.0178107	-0.0360173	-0.0412907	-0.0329918	-0.0428376	-0.0411149	0.0244813	-0.0267974
		1	1	1	0.00946751	0.0219531	-0.00868134	-0.0193334	-0.0290035	-0.0438432	-0.0444795	0.0219531	-0.0162743
	1	1	1	1	0.0104272	-0.00923322	0.0136535	-0.0175408	0.0070403	-0.0254702	-0.0104563	0.0136535	-0.00451137
KIRC	1	1			0.134019	-0.0243261	-0.0275173	-0.0310998	-0.0347284	-0.0349081	-0.0321866	0.134019	-0.00724961
	1		1		0.127682	0.0368283	0.0291898	0.0369738	0.0164665	0.00494801	-0.0254982	0.127682	0.0323701
	1			1	0.0188478	-0.059293	-0.075695	-0.104662	-0.0801427	-0.0998028	-0.0952149	0.0188478	-0.0708518
		1	1		0.0755187	-0.000328221	-0.0105476	-0.0169937	-0.0224315	-0.0604617	-0.0261707	0.0755187	-0.00877353
		1		1	0.13341	-0.0427744	-0.0492481	-0.057976	-0.076273	-0.0750118	-0.0737005	0.13341	-0.0345105
			1	1	0.0541784	-0.0321475	-0.0817323	-0.082733	-0.0946341	-0.089136	-0.0863644	0.0541784	-0.0589384
	1	1	1		0.103037	-0.00549346	-0.0170223	-0.0212445	-0.0192115	-0.0104471	-0.0146192	0.103037	0.00214276
	1	1		1	0.13588	-0.0317992	-0.0375894	-0.0327835	-0.0482449	-0.0401635	-0.0482619	0.13588	-0.0147089
	1		1	1	-0.0185534	-0.0253021	-0.0583648	-0.0687502	-0.0536826	-0.0797438	-0.0787376	-0.0185534	-0.0547335
		1	1	1	0.101639	-0.0150809	-0.0185112	-0.0338244	-0.0365723	-0.0342049	-0.0938278	0.101639	-0.0186261
	1	1	1	1	0.0260665	-0.0205513	-0.0266311	-0.0303732	-0.0354954	-0.0339435	-0.0306321	0.0260665	-0.0216514
LUAD	1	1			0.0683243	0.0026594	0.00248963	-0.00838264	-0.00992134	-0.00582102	-0.0149153	0.0683243	0.004919
	1		1		0.0635076	0.0300021	0.0142648	0.0108103	0.00836202	0.0098357	0.00435154	0.0635076	0.020162
	1			1	-0.0972756	-0.0918845	-0.0834269	-0.0793523	-0.0817706	-0.0823154	-0.0792586	-0.0792586	-0.0850406
		1	1		0.0508107	-0.0127882	-0.0192878	-0.0216569	-0.0257103	-0.0324602	-0.0342701	0.0508107	-0.0136232
		1		1	0.104628	-0.0348508	-0.0455334	-0.0820054	-0.0873573	-0.0726285	-0.0908042	0.104628	-0.0440788
			1	1	-0.0590109	-0.11439	-0.101963	-0.019002	-0.108526	-0.102198	-0.100435	-0.019002	-0.0865035
	1	1	1		0.0412271	-0.00529378	-0.0080659	-0.0113302	-0.00717485	-0.0108262	-0.00833225	0.0412271	-0.00139944
	1	1		1	0.0876784	-0.0152497	-0.0197715	-0.0382228	-0.0244787	-0.0227261	-0.0363219	0.0876784	-0.00987033
	1		1	1	-0.0392303	-0.0560193	-0.0492962	-0.0408599	-0.0475004	-0.0549487	-0.0542496	-0.0392303	-0.0488721
		1	1	1	0.0541166	-0.0227798	-0.0260225	-0.0225746	-0.0407691	-0.0449263	-0.0503153	0.0541166	-0.0218958
	1	1	1	1	0.0510931	-0.0136042	-0.0165054	-0.012495	-0.0268846	-0.0116526	-0.0333179	0.0510931	-0.00905239
LUSC	1	1			0.0385437	0.0274626	-0.00922555	-0.0199767	-0.017185	-0.0155285	-0.016436	0.0385437	-0.00176364
	1		1		0.0428463	0.0203703	0.00198179	-0.00607448	-0.010828	-0.00886604	-0.00796754	0.0428463	0.00449461
	1			1	0.0429101	-0.0238092	-0.0580485	-0.0517118	-0.0651961	-0.0611662	-0.0628654	0.0429101	-0.0399839
		1	1		0.0295619	0.000243977	-0.0235455	-0.0358982	-0.0342555	-0.0424127	-0.0345762	0.0295619	-0.020126
		1		1	0.0571375	0.00760496	-0.0607074	-0.105217	-0.101234	-0.140105	-0.140487	0.0571375	-0.069001
			1	1	0.0389668	-0.0917862	-0.0808466	-0.0887198	-0.0691645	-0.0846044	-0.089137	0.0389668	-0.0664703
	1	1	1		0.0329798	0.0177749	-0.012177	-0.0231835	-0.0202088	-0.0220806	-0.0192212	0.0329798	-0.00658806
	1	1		1	0.0431816	0.0230972	-0.0335739	-0.0481701	-0.0450086	-0.0480593	-0.0474822	0.0431816	-0.0222879
	1		1	1	-0.0439794	-0.0304213	-0.0341371	-0.0297158	-0.0467217	-0.0588984	-0.0535997	-0.0297158	-0.0424962
		1	1	1	0.0445605	0.00999693	0.0166183	-0.0683719	-0.0659716	-0.0689145	-0.0794883	0.0445605	-0.0302244
	1	1	1	1	0.0429138	-0.0150602	-0.0228803	-0.0437216	-0.0416994	-0.0408007	-0.040411	0.0429138	-0.0230942
ACC	1	1			0.0813073	-0.00673833	-0.0161892	-0.018169	-0.0213419	-0.0274862	-0.0226088	0.0813073	-0.00446088
	1		1		0.0357859	-0.0430663	-0.00505003	-0.00411105	-0.00734478	-0.00542518	-0.00135423	0.0357859	-0.00436652
	1			1	0.10931	0.0479623	0.057592	0.0296181	0.0367858	0.0110117	0.0184185	0.10931	0.0443855
		1	1		0.0362974	-0.028488	-0.0325398	-0.0418814	-0.038455	-0.0434243	-0.0365622	0.0362974	-0.0264362
		1		1	0.0519191	0.00488633	-0.00808358	-0.00690702	-0.00357297	-0.0156523	-0.0204825	0.0519191	0.000301009
			1	1	0.0893303	0.0160873	0.0247973	0.0353733	0.0182484	0.0128534	0.0124763	0.0893303	0.0298809
	1	1	1		0.0384363	-0.00961134	-0.0224361	-0.0258291	-0.0270944	-0.0921348	-0.0244535	0.0384363	-0.0233033
	1	1		1	0.0466646	0.00245709	-0.0104465	-0.0102334	-0.0128588	-0.0136851	-0.0366	0.0466646	-0.00495745
	1		1	1	0.0904804	0.0265356	0.0360214	0.0139806	0.0226119	0.0104856	-0.0092179	0.0904804	0.0272711
		1	1	1	0.0337787	-0.00781471	-0.0205831	-0.0247511	-0.0235348	-0.0288412	-0.0269122	0.0337787	-0.0140941
	1	1	1	1	0.026001	-0.00487744	-0.0147951	-0.0142279	-0.0233969	-0.0371382	-0.0249488	0.026001	-0.0133405
KIRP	1	1			0.0483538	0.0183548	0.019669	-0.00204038	-0.0097206	-0.0092039	-0.0139041	0.0483538	0.00735837
	1		1		0.0442344	-0.00973669	-0.00548928	-0.00171194	-0.0106335	-0.0186942	-0.059828	0.0442344	-0.00883705
	1			1	0.0432102	-0.0180466	-0.0348999	-0.042209	-0.042144	-0.0530768	-0.0514576	0.0432102	-0.0283748
		1	1		-0.00192134	-0.028135	-0.0175058	-0.0260292	-0.0540342	-0.0779348	-0.0460785	-0.00192134	-0.0359484
		1		1	0.00488892	-0.0593296	-0.0958303	-0.159233	-0.156434	-0.131283	-0.179226	0.00488892	-0.110921
			1	1	0.0474975	-0.0481067	-0.034011	-0.0351275	-0.0458061	-0.0282932	-0.0394805	0.0474975	-0.0261897
	1	1	1		0.0255282	0.00916617	-0.00184346	-0.00912102	-0.0111069	-0.00969074	-0.0313181	0.0255282	-0.00405512
	1	1		1	0.0237809	0.0108545	0.00583342	-0.0346192	-0.0773017	-0.0538556	-0.087776	0.0237809	-0.0304405
	1		1	1	0.0190216	-0.0385932	-0.0307923	-0.0407469	-0.0418431	-0.0450094	-0.0398494	0.0190216	-0.0311161
		1	1	1	0.00376266	-0.0239585	-0.04216	-0.0798158	-0.100259	-0.125763	-0.13197	0.00376266	-0.071452
	1	1	1	1	0.0186361	0.0014103	0.00152128	-0.00146652	-0.0822898	-0.0840186	-0.0884656	0.0186361	-0.0335247
LIHC	1	1			0.0741137	0.0132547	0.0113858	-0.000399913	0.00811583	0.00244179	-0.024808	0.0741137	0.0120148
	1		1		0.0508697	0.0293539	-0.000146764	0.00767931	0.000391278	-0.00837511	-0.014295	0.0508697	0.00935391
	1			1	-0.0654542	-0.0896973	-0.099552	-0.0926186	-0.0925044	-0.0865449	-0.0832883	-0.0654542	-0.0870942
		1	1		0.00927096	-0.00159122	-0.00940191	-0.013672	-0.0282591	-0.034035	-0.0306565	0.00927096	-0.0154778
		1		1	0.0169135	-0.00329907	-0.187901	-0.19062	-0.193585	-0.19064	-0.19012	0.0169135	-0.134179
			1	1	-0.0939169	-0.0821595	-0.0941941	-0.0929127	-0.0922555	-0.0865041	-0.0938152	-0.0821595	-0.0908226
	1	1	1		0.0415379	0.0274797	0.00550714	-0.00404918	-0.00387038	-0.00529871	-0.00542166	0.0415379	0.00798354
	1	1		1	0.0329653	-0.0804985	-0.0855984	-0.0299872	-0.0892443	-0.0829335	-0.080535	0.0329653	-0.0594045
	1		1	1	-0.0961539	-0.0810218	-0.0767105	-0.0131124	-0.0459778	-0.050349	-0.0671917	-0.0131124	-0.0615025
		1	1	1	0.011013	-0.100582	-0.10462	-0.103092	-0.110704	-0.111253	-0.111262	0.011013	-0.0900715
	1	1	1	1	0.0239705	0.0317296	-0.0729226	-0.0737533	-0.0125116	-0.0695688	-0.0654485	0.0317296	-0.0340721
THYM	1	1			0.0826304	-0.0107631	-0.00410462	-0.00806037	-0.0122354	0.00128703	-0.024758	0.0826304	0.003428
	1		1		0.0812513	0.121412	0.0475274	0.0489788	0.045046	-0.00386237	0.000780578	0.121412	0.0487334
	1			1	0.0855113	0.0346484	-0.0902159	-0.06269	-0.0545114	-0.0752786	-0.10537	0.0855113	-0.0382723
		1	1		0.0159604	-0.0274384	-0.0247952	-0.0355215	-0.0421274	-0.0358033	-0.0249917	0.0159604	-0.0249596
		1		1	0.353238	-0.0497236	-0.113953	-0.118886	-0.110645	-0.104212	-0.108001	0.353238	-0.0360261
			1	1	0.111366	-0.0283382	-0.075408	-0.082294	-0.0622131	-0.0658941	-0.0701934	0.111366	-0.0389964
	1	1	1		0.027577	-0.0200538	-0.0203101	-0.022209	-0.0125613	-0.00824089	-0.0251941	0.027577	-0.0115703
	1	1		1	-0.00390497	0.0435955	-0.0400905	0.017654	-0.053549	-0.0700954	-0.0679818	0.0435955	-0.0249103
	1		1	1	0.0559324	0.00409859	-0.0202055	-0.0326872	-0.0445831	-0.0535782	-0.0589396	0.0559324	-0.0214232
		1	1	1	0.235682	0.0263184	-0.0462524	-0.0755272	-0.0584856	-0.0638571	-0.0734972	0.235682	-0.00794558
	1	1	1	1	0.111754	0.0528569	0.0754828	0.0600691	-0.0414055	-0.0485745	-0.0702808	0.111754	0.0199861
Cancer	mRNA	miRNA	Methy	CNV	MultiNMF
					C = 2	3	4	5	6	7	8	MAX	AVG
BRCA	1	1			0.051948	0.0340947	0.0345371	0.0154309	0.00154175	0.0138945	0.0035363	0.051948	0.0221405
	1		1		0.0243936	0.0290386	0.00956083	-0.00297848	-0.00183978	-0.0114614	-0.0103075	0.0290386	0.00520083
	1			1	0.0327827	0.0129936	-0.000887304	0.00375332	-0.0279613	-0.0344848	-0.0382966	0.0327827	-0.0074429
		1	1		0.0335368	-0.0199061	-0.0348288	-0.0506832	-0.0388279	-0.0617275	-0.0717215	0.0335368	-0.0348798
		1		1	0.0615564	0.0121441	-0.039731	-0.0744247	-0.0833616	-0.10731	-0.117042	0.0615564	-0.0497384
			1	1	0.0919187	0.0384237	0.0250768	0.00458742	0.00136947	-0.00338417	-0.00778433	0.0919187	0.0214582
	1	1	1		0.0410261	0.0289113	0.0118823	-0.0036823	-0.0179636	-0.0179389	-0.0182349	0.0410261	0.00342858
	1	1		1	0.0550721	0.0181298	-0.0260438	-0.0405999	-0.0449781	-0.0399869	-0.0403601	0.0550721	-0.0169667
	1		1	1	0.0511692	0.0304272	0.0189429	-0.0156201	-0.0306614	-0.0279252	-0.0407787	0.0511692	-0.00206371
[truncated: 405 more rows]

## Sheet: Dataset #1 Silhouette Sig. Ori.
Dataset #1 Significant Datasets Silhouette Coefficient
[truncated: 1,010 more rows]

[truncated: 4 more sheets: Dataset #1 Silhouette Com. Sum., Dataset #1 Silhouette Com. Sin., Dataset #1 Silhouette Sig. Sum., Dataset #1 Silhouette Sig. Sin.]
