# Supplementary material for: Evaluation and comparison of multi-omics data integration methods for cancer subtyping
Source: PLoS Comput Biol. 2021 Aug 12;17(8):e1009224. doi: 10.1371/journal.pcbi.1009224 (PMC8384175; doi:10.1371/journal.pcbi.1009224)
Supplement: S3 File — (XLSX) [file pcbi.1009224.s003.xlsx]

## Sheet: Dataset #3 BRCA Com.
S3 File. Accuracy Calculation of Dataset group #3
Dataset #3 BRCA Complete Datasets Precision F-measure
iClusterBayes
m_mi
	Basal	Her2	LumA	LumB	Normal	Total	Precision	F-measure
C1	93	4	0	2	1	100
C2	10	26	98	30	16	180
C3	0	5	98	72	0	175
C4	6	3	97	7	9	122
C5	4	4	60	21	5	94
Total	113	42	353	132	31	671	0.411326	0.475862
m_me
	Basal	Her2	LumA	LumB	Normal	Total	Precision	F-measure
C1	4	6	154	10	21	195
C2	67	8	0	2	0	77
C3	0	5	102	44	1	152
C4	41	16	10	13	9	89
C5	1	7	87	63	0	158
Total	113	42	353	132	31	671	0.448584	0.523798
m_cnv
	Basal	Her2	LumA	LumB	Normal	Total	Precision	F-measure
C1	14	14	40	15	5	88
C2	0	8	69	83	0	160
C3	86	3	1	3	1	94
C4	2	2	127	19	1	151
C5	11	15	116	12	24	178
Total	113	42	353	132	31	671	0.497765	0.540986
mi_me
	Basal	Her2	LumA	LumB	Normal	Total	Precision	F-measure
C1	2	8	66	36	0	112
C2	23	4	173	34	4	238
C3	1	1	5	8	0	15
C4	14	8	46	42	3	113
C5	73	21	63	12	24	193
Total	113	42	353	132	31	671	0.441133	0.476877
mi_cnv
	Basal	Her2	LumA	LumB	Normal	Total	Precision	F-measure
C1	1	5	129	42	1	178
C2	1	2	42	42	0	87
C3	42	3	2	7	1	55
C4	46	10	1	6	2	65
C5	23	22	179	35	27	286
Total	113	42	353	132	31	671	0.406855	0.476802
me_cnv
	Basal	Her2	LumA	LumB	Normal	Total	Precision	F-measure
C1	5	5	74	56	3	143
C2	1	1	5	8	0	15
C3	0	8	161	55	0	224
C4	35	26	112	12	27	212
C5	72	2	1	1	1	77
Total	113	42	353	132	31	671	0.472429	0.524418
m_mi_me
	Basal	Her2	LumA	LumB	Normal	Total	Precision	F-measure
C1	3	7	155	15	18	198
C2	101	18	13	3	8	143
C3	8	7	81	53	4	153
C4	1	1	5	8	0	15
C5	0	9	99	53	1	162
Total	113	42	353	132	31	671	0.47392	0.521472
m_mi_cnv
	Basal	Her2	LumA	LumB	Normal	Total	Precision	F-measure
C1	1	6	155	20	3	185
C2	1	15	61	86	0	163
C3	16	5	95	6	22	144
C4	23	13	42	17	5	100
C5	72	3	0	3	1	79
Total	113	42	353	132	31	671	0.518629	0.567211
m_me_cnv
	Basal	Her2	LumA	LumB	Normal	Total	Precision	F-measure
C1	6	0	154	10	12	182
C2	59	17	52	76	2	206
C3	41	22	29	9	17	118
C4	1	1	5	8	0	15
C5	6	2	113	29	0	150
Total	113	42	353	132	31	671	0.406855	0.481381
mi_me_cnv
	Basal	Her2	LumA	LumB	Normal	Total	Precision	F-measure
C1	1	1	5	8	0	15
C2	39	26	157	14	28	264
C3	0	7	111	55	0	173
C4	5	5	79	52	3	144
C5	68	3	1	3	0	75
Total	113	42	353	132	31	671	0.424739	0.483089
m_mi_me_cnv
	Basal	Her2	LumA	LumB	Normal	Total	Precision	F-measure
C1	65	4	2	6	0	77
C2	12	8	156	12	27	215
C3	12	4	51	37	3	107
C4	7	9	57	29	0	102
C5	17	17	87	48	1	170
Total	113	42	353	132	31	671	0.418778	0.486912
LRAcluster
m_mi
	Basal	Her2	LumA	LumB	Normal	Total	Precision	F-measure
C1	0	5	138	73	0	216
C2	84	1	0	0	0	85
C3	3	0	154	10	10	177
C4	0	13	36	25	4	78
C5	26	23	25	24	17	115
Total	113	42	353	132	31	671	0.503726	0.560242
m_me
	Basal	Her2	LumA	LumB	Normal	Total	Precision	F-measure
C1	0	5	155	51	0	211
C2	101	10	1	4	10	126
C3	11	19	102	12	21	165
C4	0	7	90	57	0	154
C5	1	1	5	8	0	15
Total	113	42	353	132	31	671	0.499255	0.531296
m_cnv
	Basal	Her2	LumA	LumB	Normal	Total	Precision	F-measure
C1	0	8	47	65	0	120
C2	1	4	183	11	13	212
C3	87	1	0	1	1	90
C4	0	0	112	44	0	156
C5	25	29	11	11	17	93
Total	113	42	353	132	31	671	0.542474	0.626179
mi_me
	Basal	Her2	LumA	LumB	Normal	Total	Precision	F-measure
C1	52	13	132	36	11	244
C2	22	5	56	25	9	117
C3	30	16	104	50	4	204
C4	8	7	56	13	7	91
C5	1	1	5	8	0	15
Total	113	42	353	132	31	671	0.315946	0.354007
mi_cnv
	Basal	Her2	LumA	LumB	Normal	Total	Precision	F-measure
C1	44	0	0	0	1	45
C2	1	8	162	64	1	236
C3	0	0	55	41	0	96
C4	11	18	130	13	27	199
C5	57	16	6	14	2	95
Total	113	42	353	132	31	671	0.415797	0.479402
me_cnv
	Basal	Her2	LumA	LumB	Normal	Total	Precision	F-measure
C1	49	15	136	35	11	246
C2	1	1	5	8	0	15
C3	8	7	54	16	6	91
C4	27	5	58	25	10	125
C5	28	14	100	48	4	194
Total	113	42	353	132	31	671	0.324888	0.356139
m_mi_me
	Basal	Her2	LumA	LumB	Normal	Total	Precision	F-measure
C1	0	5	149	50	0	204
C2	1	1	5	8	0	15
C3	6	17	112	13	21	169
C4	106	12	3	4	10	135
C5	0	7	84	57	0	148
Total	113	42	353	132	31	671	0.497765	0.525299
m_mi_cnv
	Basal	Her2	LumA	LumB	Normal	Total	Precision	F-measure
C1	87	1	0	1	1	90
C2	0	0	115	44	0	159
C3	1	3	183	9	13	209
C4	25	28	11	12	17	93
C5	0	10	44	66	0	120
Total	113	42	353	132	31	671	0.542474	0.628632
m_me_cnv
	Basal	Her2	LumA	LumB	Normal	Total	Precision	F-measure
C1	0	4	85	58	0	147
C2	0	8	182	51	2	243
C3	6	23	80	13	21	143
C4	106	6	1	2	8	123
C5	1	1	5	8	0	15
Total	113	42	353	132	31	671	0.549925	0.581083
mi_me_cnv
	Basal	Her2	LumA	LumB	Normal	Total	Precision	F-measure
C1	28	14	103	48	4	197
C2	8	7	54	16	6	91
C3	49	15	133	37	11	245
C4	1	1	5	8	0	15
C5	27	5	58	23	10	123
Total	113	42	353	132	31	671	0.320417	0.350844
m_mi_me_cnv
	Basal	Her2	LumA	LumB	Normal	Total	Precision	F-measure
C1	0	4	90	60	0	154
C2	0	8	184	51	3	246
C3	9	25	74	11	21	140
C4	103	4	0	2	7	116
C5	1	1	5	8	0	15
Total	113	42	353	132	31	671	0.554396	0.585776
SNF
m_mi
	Basal	Her2	LumA	LumB	Normal	Total	Precision	F-measure
C1	18	5	72	6	28	129
C2	1	36	50	76	2	165
C3	0	0	68	37	0	105
C4	94	1	1	4	1	101
C5	0	0	162	9	0	171
Total	113	42	353	132	31	671	0.536513	0.611852
m_me
	Basal	Her2	LumA	LumB	Normal	Total	Precision	F-measure
C1	89	1	0	2	4	96
C2	0	12	99	100	1	212
C3	1	1	6	8	0	16
C4	23	26	52	11	17	129
C5	0	2	196	11	9	218
Total	113	42	353	132	31	671	0.612519	0.647813
m_cnv
	Basal	Her2	LumA	LumB	Normal	Total	Precision	F-measure
C1	5	38	51	43	5	142
C2	99	2	1	3	1	106
C3	0	1	71	67	0	139
C4	0	0	157	15	0	172
C5	9	1	73	4	25	112
Total	113	42	353	132	31	671	0.575261	0.606182
mi_me
	Basal	Her2	LumA	LumB	Normal	Total	Precision	F-measure
C1	2	3	195	12	13	225
C2	22	28	43	14	13	120
C3	0	9	108	97	1	215
C4	1	1	6	8	0	16
C5	88	1	1	1	4	95
Total	113	42	353	132	31	671	0.608048	0.637039
mi_cnv
	Basal	Her2	LumA	LumB	Normal	Total	Precision	F-measure
C1	9	31	37	41	4	122
C2	0	6	76	71	0	153
C3	0	1	170	13	0	184
C4	10	1	69	3	25	108
C5	94	3	1	4	2	104
Total	113	42	353	132	31	671	0.582712	0.617283
me_cnv
	Basal	Her2	LumA	LumB	Normal	Total	Precision	F-measure
C1	90	6	2	4	3	105
C2	0	4	170	17	0	191
C3	1	1	6	8	0	16
C4	20	17	73	7	27	144
C5	2	14	102	96	1	215
Total	113	42	353	132	31	671	0.555887	0.602397
m_mi_me
	Basal	Her2	LumA	LumB	Normal	Total	Precision	F-measure
C1	0	1	183	5	13	202
C2	21	12	33	7	14	87
C3	0	0	70	34	0	104
C4	89	0	0	1	2	92
C5	3	29	67	85	2	186
Total	113	42	353	132	31	671	0.552906	0.625205
m_mi_cnv
	Basal	Her2	LumA	LumB	Normal	Total	Precision	F-measure
C1	11	1	71	2	25	110
C2	0	0	169	13	0	182
C3	96	1	0	3	2	102
C4	0	1	70	65	0	136
C5	6	39	43	49	4	141
Total	113	42	353	132	31	671	0.587183	0.621241
m_me_cnv
	Basal	Her2	LumA	LumB	Normal	Total	Precision	F-measure
C1	14	14	84	7	29	148
C2	1	1	6	9	0	17
C3	0	1	174	16	0	191
C4	1	20	87	98	1	207
C5	97	6	2	2	1	108
Total	113	42	353	132	31	671	0.594635	0.623131
mi_me_cnv
	Basal	Her2	LumA	LumB	Normal	Total	Precision	F-measure
C1	90	3	0	2	2	97
C2	1	1	6	8	0	16
C3	0	0	192	14	1	207
C4	1	23	87	101	1	213
C5	21	15	68	7	27	138
Total	113	42	353	132	31	671	0.593145	0.646323
m_mi_me_cnv
	Basal	Her2	LumA	LumB	Normal	Total	Precision	F-measure
C1	6	36	46	63	5	156
C2	0	0	179	13	0	192
C3	13	4	55	3	25	100
C4	0	1	73	52	0	126
C5	94	1	0	1	1	97
Total	113	42	353	132	31	671	0.539493	0.622795
PFA
m_mi
	Basal	Her2	LumA	LumB	Normal	Total	Precision	F-measure
C1	10	3	54	55	0	122
C2	17	7	191	20	25	260
C3	22	2	88	39	2	153
C4	7	30	20	18	1	76
C5	57	0	0	0	3	60
Total	113	42	353	132	31	671	0.499255	0.563767
m_me
	Basal	Her2	LumA	LumB	Normal	Total	Precision	F-measure
C1	0	0	1	1	0	2
C2	78	31	335	116	26	586
C3	0	0	0	1	0	1
C4	1	0	3	1	0	5
C5	34	11	14	13	5	77
Total	113	42	353	132	31	671	0.551416	0.515057
m_cnv
	Basal	Her2	LumA	LumB	Normal	Total	Precision	F-measure
C1	57	12	64	71	1	205
C2	53	30	287	60	30	460
C3	1	0	0	0	0	1
C4	2	0	2	0	0	4
C5	0	0	0	1	0	1
Total	113	42	353	132	31	671	0.536513	0.527817
mi_me
	Basal	Her2	LumA	LumB	Normal	Total	Precision	F-measure
C1	39	6	23	16	2	86
C2	19	4	28	18	2	71
C3	24	4	21	12	2	63
C4	20	19	156	51	12	258
C5	11	9	125	35	13	193
Total	113	42	353	132	31	671	0.351714	0.399386
mi_cnv
	Basal	Her2	LumA	LumB	Normal	Total	Precision	F-measure
C1	24	13	136	52	2	227
C2	27	1	27	20	4	79
C3	2	1	6	2	0	11
C4	54	26	174	46	24	324
C5	6	1	10	12	1	30
Total	113	42	353	132	31	671	0.38003	0.389915
me_cnv
	Basal	Her2	LumA	LumB	Normal	Total	Precision	F-measure
C1	0	1	0	0	0	1
C2	0	0	1	1	0	2
C3	111	40	350	131	30	662
C4	1	0	0	0	0	1
C5	1	1	2	0	1	5
Total	113	42	353	132	31	671	0.527571	0.48708
m_mi_me
	Basal	Her2	LumA	LumB	Normal	Total	Precision	F-measure
C1	24	10	64	47	1	146
C2	0	0	0	1	0	1
C3	78	27	246	55	29	435
C4	9	5	42	29	0	85
C5	2	0	1	0	1	4
Total	113	42	353	132	31	671	0.451565	0.45576
m_mi_cnv
	Basal	Her2	LumA	LumB	Normal	Total	Precision	F-measure
C1	67	23	252	43	27	412
C2	10	14	26	27	2	79
C3	2	0	2	0	0	4
C4	6	0	0	1	1	8
C5	28	5	73	61	1	168
Total	113	42	353	132	31	671	0.496274	0.489694
m_me_cnv
	Basal	Her2	LumA	LumB	Normal	Total	Precision	F-measure
C1	110	42	351	131	30	664
C2	2	0	0	0	1	3
C3	0	0	1	0	0	1
C4	0	0	0	1	0	1
C5	1	0	1	0	0	2
Total	113	42	353	132	31	671	0.527571	0.487003
mi_me_cnv
	Basal	Her2	LumA	LumB	Normal	Total	Precision	F-measure
C1	98	32	274	70	29	503
C2	1	3	5	6	1	16
C3	2	0	0	0	1	3
C4	9	7	72	56	0	144
C5	3	0	2	0	0	5
Total	113	42	353	132	31	671	0.502235	0.482571
m_mi_me_cnv
	Basal	Her2	LumA	LumB	Normal	Total	Precision	F-measure
C1	11	3	46	42	0	102
C2	77	24	274	54	27	456
C3	2	0	0	0	1	3
C4	21	5	32	36	1	95
C5	2	10	1	0	2	15
Total	113	42	353	132	31	671	0.518629	0.499638
NEMO		Overlap
m_mi
	Basal	Her2	LumA	LumB	Normal	Total	Precision	F-measure
C1	28	13	48	10	23	122
C2	0	1	182	6	5	194
C3	0	27	60	81	2	170
C4	85	1	1	3	1	91
C5	0	0	62	32	0	94
Total	113	42	353	132	31	671	0.552906	0.625777
m_me
	Basal	Her2	LumA	LumB	Normal	Total	Precision	F-measure
C1	91	3	0	3	2	99
C2	0	8	82	95	1	186
C3	1	1	6	8	0	16
C4	21	27	62	11	17	138
C5	0	3	203	15	11	232
Total	113	42	353	132	31	671	0.61997	0.655294
m_cnv
	Basal	Her2	LumA	LumB	Normal	Total	Precision	F-measure
C1	12	5	85	6	26	134
C2	95	1	0	3	1	100
C3	0	0	56	57	0	113
C4	0	0	158	17	1	176
C5	6	36	54	49	3	148
Total	113	42	353	132	31	671	0.554396	0.594292
mi_me
	Basal	Her2	LumA	LumB	Normal	Total	Precision	F-measure
C1	89	2	1	2	5	99
C2	0	8	108	98	0	214
C3	21	27	48	12	12	120
C4	1	1	5	8	0	15
C5	2	4	191	12	14	223
Total	113	42	353	132	31	671	0.603577	0.629935
mi_cnv
	Basal	Her2	LumA	LumB	Normal	Total	Precision	F-measure
C1	14	5	80	5	27	131
C2	5	29	41	53	2	130
C3	94	3	1	3	2	103
C4	0	1	165	17	0	183
C5	0	4	66	54	0	124
Total	113	42	353	132	31	671	0.549925	0.589967
me_cnv
	Basal	Her2	LumA	LumB	Normal	Total	Precision	F-measure
C1	5	5	91	57	3	161
C2	22	21	114	9	27	193
C3	1	1	5	8	0	15
C4	85	6	1	0	1	93
C5	0	9	142	58	0	209
Total	113	42	353	132	31	671	0.464978	0.503688
m_mi_me
	Basal	Her2	LumA	LumB	Normal	Total	Precision	F-measure
C1	5	31	43	67	3	149
C2	0	0	101	48	0	149
C3	86	0	0	2	2	90
C4	0	0	181	6	15	202
C5	22	11	28	9	11	81
Total	113	42	353	132	31	671	0.514158	0.609029
m_mi_cnv
	Basal	Her2	LumA	LumB	Normal	Total	Precision	F-measure
C1	14	4	76	4	27	125
C2	0	0	172	15	0	187
C3	96	1	0	2	1	100
C4	0	0	71	54	0	125
C5	3	37	34	57	3	134
Total	113	42	353	132	31	671	0.52459	0.613554
m_me_cnv
	Basal	Her2	LumA	LumB	Normal	Total	Precision	F-measure
C1	21	25	98	10	29	183
C2	0	12	68	92	1	173
C3	1	1	6	8	0	16
C4	91	3	1	3	1	99
C5	0	1	180	19	0	200
Total	113	42	353	132	31	671	0.585693	0.632159
mi_me_cnv
	Basal	Her2	LumA	LumB	Normal	Total	Precision	F-measure
C1	22	20	83	7	29	161
C2	1	17	70	97	1	186
C3	0	3	195	20	0	218
C4	89	1	0	0	1	91
C5	1	1	5	8	0	15
Total	113	42	353	132	31	671	0.612519	0.652564
m_mi_me_cnv
	Basal	Her2	LumA	LumB	Normal	Total	Precision	F-measure
C1	6	35	31	58	3	133
C2	92	1	0	1	1	95
C3	0	0	184	15	0	199
C4	0	0	70	51	0	121
C5	15	6	68	7	27	123
Total	113	42	353	132	31	671	0.538003	0.627043
MultiNMF
m_mi
	Basal	Her2	LumA	LumB	Normal	Total	Precision	F-measure
C1	104	13	1	6	2	126
C2	3	14	88	34	10	149
C3	0	13	32	52	1	98
C4	0	2	97	37	0	136
C5	6	0	135	3	18	162
Total	113	42	353	132	31	671	0.454545	0.531565
m_me
	Basal	Her2	LumA	LumB	Normal	Total	Precision	F-measure
C1	6	10	74	13	22	125
C2	0	22	51	42	7	122
C3	0	1	82	55	0	138
C4	107	7	0	2	2	118
C5	0	2	146	20	0	168
Total	113	42	353	132	31	671	0.52459	0.560829
m_cnv
	Basal	Her2	LumA	LumB	Normal	Total	Precision	F-measure
C1	0	6	48	35	2	91
C2	0	1	148	43	0	192
C3	108	5	0	1	3	117
C4	4	2	123	12	17	158
C5	1	28	34	41	9	113
Total	113	42	353	132	31	671	0.4769	0.540646
mi_me
	Basal	Her2	LumA	LumB	Normal	Total	Precision	F-measure
C1	9	3	98	8	22	140
C2	66	5	5	13	1	90
C3	38	30	24	47	4	143
C4	0	3	167	17	3	190
C5	0	1	59	47	1	108
Total	113	42	353	132	31	671	0.494784	0.542335
mi_cnv
	Basal	Her2	LumA	LumB	Normal	Total	Precision	F-measure
C1	0	5	71	58	1	135
C2	36	30	25	44	5	140
C3	73	2	3	9	1	88
C4	4	3	89	7	19	122
C5	0	2	165	14	5	186
Total	113	42	353	132	31	671	0.514158	0.561991
me_cnv
	Basal	Her2	LumA	LumB	Normal	Total	Precision	F-measure
C1	18	1	27	20	5	71
C2	8	9	81	27	8	133
C3	41	11	107	31	13	203
C4	1	1	5	8	0	15
C5	45	20	133	46	5	249
Total	113	42	353	132	31	671	0.308495	0.337394
m_mi_me
	Basal	Her2	LumA	LumB	Normal	Total	Precision	F-measure
C1	6	6	75	13	24	124
C2	0	0	64	33	0	97
C3	106	15	1	3	3	128
C4	1	21	35	71	3	131
C5	0	0	178	12	1	191
Total	113	42	353	132	31	671	0.564829	0.628132
m_mi_cnv
	Basal	Her2	LumA	LumB	Normal	Total	Precision	F-measure
C1	0	10	29	46	1	86
C2	98	11	1	4	1	115
C3	0	4	94	42	0	140
C4	15	17	63	33	19	147
C5	0	0	166	7	10	183
Total	113	42	353	132	31	671	0.496274	0.574768
m_me_cnv
	Basal	Her2	LumA	LumB	Normal	Total	Precision	F-measure
C1	3	3	137	12	13	168
C2	64	8	4	3	2	81
C3	0	15	76	73	2	166
C4	46	14	5	7	14	86
C5	0	2	131	37	0	170
Total	113	42	353	132	31	671	0.432191	0.508914
mi_me_cnv
	Basal	Her2	LumA	LumB	Normal	Total	Precision	F-measure
C1	0	20	67	69	2	158
C2	1	1	150	9	7	168
C3	0	1	43	35	0	79
C4	97	12	6	9	1	125
C5	15	8	87	10	21	141
Total	113	42	353	132	31	671	0.503726	0.557609
m_mi_me_cnv
	Basal	Her2	LumA	LumB	Normal	Total	Precision	F-measure
C1	0	1	112	36	0	149
C2	0	11	29	53	1	94
C3	0	0	162	5	11	178
C4	95	13	0	4	2	114
C5	18	17	50	34	17	136
Total	113	42	353	132	31	671	0.488823	0.575584
moCluster
m_mi
	Basal	Her2	LumA	LumB	Normal	Total	Precision	F-measure
C1	0	13	223	68	4	308
C2	95	26	28	35	9	193
C3	4	1	69	5	17	96
C4	0	1	32	19	0	52
C5	14	1	1	5	1	22
Total	113	42	353	132	31	671	0.529061	0.546554
m_me
	Basal	Her2	LumA	LumB	Normal	Total	Precision	F-measure
C1	47	23	208	111	5	394
C2	48	7	104	6	18	183
C3	16	12	37	15	8	88
C4	2	0	3	0	0	5
C5	0	0	1	0	0	1
Total	113	42	353	132	31	671	0.403875	0.449944
m_cnv
	Basal	Her2	LumA	LumB	Normal	Total	Precision	F-measure
C1	49	32	322	93	29	525
C2	62	9	8	11	2	92
C3	1	0	13	21	0	35
C4	1	1	6	7	0	15
C5	0	0	4	0	0	4
Total	113	42	353	132	31	671	0.605067	0.556657
mi_me
	Basal	Her2	LumA	LumB	Normal	Total	Precision	F-measure
C1	57	9	60	26	4	156
C2	46	32	279	100	23	480
C3	4	1	0	0	4	9
C4	5	0	13	4	0	22
C5	1	0	1	2	0	4
Total	113	42	353	132	31	671	0.512668	0.504975
mi_cnv
	Basal	Her2	LumA	LumB	Normal	Total	Precision	F-measure
C1	20	22	314	97	28	481
C2	87	20	21	30	3	161
C3	5	0	0	0	0	5
C4	1	0	16	5	0	22
C5	0	0	2	0	0	2
Total	113	42	353	132	31	671	0.605067	0.582725
me_cnv
	Basal	Her2	LumA	LumB	Normal	Total	Precision	F-measure
C1	1	3	31	23	0	58
C2	77	32	234	63	28	434
C3	2	2	12	18	0	34
C4	19	4	59	16	2	100
C5	14	1	17	12	1	45
Total	113	42	353	132	31	671	0.415797	0.42186
m_mi_me
	Basal	Her2	LumA	LumB	Normal	Total	Precision	F-measure
C1	40	26	254	103	10	433
C2	10	3	60	7	11	91
C3	33	1	4	0	5	43
C4	26	11	33	17	5	92
C5	4	1	2	5	0	12
Total	113	42	353	132	31	671	0.470939	0.501592
m_mi_cnv
	Basal	Her2	LumA	LumB	Normal	Total	Precision	F-measure
C1	22	20	282	50	26	400
C2	66	12	11	14	3	106
C3	18	10	56	67	2	153
C4	7	0	0	1	0	8
C5	0	0	4	0	0	4
Total	113	42	353	132	31	671	0.61848	0.603759
m_me_cnv
	Basal	Her2	LumA	LumB	Normal	Total	Precision	F-measure
C1	69	27	122	42	29	289
C2	18	8	76	38	2	142
C3	15	1	14	13	0	43
C4	9	5	123	30	0	167
C5	2	1	18	9	0	30
Total	113	42	353	132	31	671	0.344262	0.379838
mi_me_cnv
	Basal	Her2	LumA	LumB	Normal	Total	Precision	F-measure
C1	63	7	16	14	5	105
C2	36	30	268	90	26	450
C3	7	0	1	2	0	10
C4	5	4	11	9	0	29
C5	2	1	57	17	0	77
Total	113	42	353	132	31	671	0.52459	0.521962
m_mi_me_cnv
	Basal	Her2	LumA	LumB	Normal	Total	Precision	F-measure
C1	12	18	116	48	24	218
C2	76	17	83	32	7	215
C3	9	7	154	48	0	218
C4	11	0	0	2	0	13
C5	5	0	0	2	0	7
Total	113	42	353	132	31	671	0.414307	0.433342
CIMLR
m_mi
	Basal	Her2	LumA	LumB	Normal	Total	Precision	F-measure
C1	0	6	97	69	0	172
C2	16	28	57	42	13	156
C3	2	2	172	4	12	192
C4	95	4	5	8	5	117
C5	0	2	22	9	1	34
Total	113	42	353	132	31	671	0.543964	0.584603
m_me
	Basal	Her2	LumA	LumB	Normal	Total	Precision	F-measure
C1	3	26	94	60	2	185
C2	0	2	145	53	0	200
C3	20	8	106	11	20	165
C4	1	1	6	8	0	16
C5	89	5	2	0	9	105
Total	113	42	353	132	31	671	0.469449	0.511624
m_cnv
	Basal	Her2	LumA	LumB	Normal	Total	Precision	F-measure
C1	9	2	53	1	23	88
C2	6	37	102	99	4	248
C3	0	0	18	6	1	25
C4	0	0	178	24	1	203
C5	98	3	2	2	2	107
Total	113	42	353	132	31	671	0.615499	0.62321
mi_me
	Basal	Her2	LumA	LumB	Normal	Total	Precision	F-measure
C1	0	2	22	9	1	34
C2	0	6	89	59	0	154
C3	2	2	175	4	12	195
C4	96	5	4	8	5	118
C5	15	27	63	52	13	170
Total	113	42	353	132	31	671	0.533532	0.579058
mi_cnv
	Basal	Her2	LumA	LumB	Normal	Total	Precision	F-measure
C1	0	6	88	55	0	149
C2	16	28	93	58	16	211
C3	95	4	5	8	5	117
C4	2	2	145	2	9	160
C5	0	2	22	9	1	34
Total	113	42	353	132	31	671	0.454545	0.533484
me_cnv
	Basal	Her2	LumA	LumB	Normal	Total	Precision	F-measure
C1	3	27	67	63	4	164
C2	9	0	75	3	20	107
C3	1	2	15	18	1	37
C4	0	3	193	48	1	245
C5	100	10	3	0	5	118
Total	113	42	353	132	31	671	0.563338	0.598921
m_mi_me
	Basal	Her2	LumA	LumB	Normal	Total	Precision	F-measure
C1	95	3	2	5	4	109
C2	0	6	88	57	0	151
C3	16	29	83	57	14	199
C4	2	2	160	4	12	180
C5	0	2	20	9	1	32
Total	113	42	353	132	31	671	0.509687	0.559909
m_mi_cnv
	Basal	Her2	LumA	LumB	Normal	Total	Precision	F-measure
C1	94	3	4	4	4	109
C2	0	2	23	9	1	35
C3	17	29	87	80	16	229
C4	0	5	57	27	0	89
C5	2	3	182	12	10	209
Total	113	42	353	132	31	671	0.539493	0.589621
m_me_cnv
	Basal	Her2	LumA	LumB	Normal	Total	Precision	F-measure
C1	12	7	73	6	23	121
C2	3	29	118	99	3	252
C3	0	0	152	18	0	170
C4	1	1	8	9	0	19
C5	97	5	2	0	5	109
Total	113	42	353	132	31	671	0.554396	0.58072
mi_me_cnv
	Basal	Her2	LumA	LumB	Normal	Total	Precision	F-measure
C1	20	31	82	84	20	237
C2	91	1	1	1	1	95
C3	0	5	55	24	0	84
C4	0	2	24	9	1	36
C5	2	3	191	14	9	219
Total	113	42	353	132	31	671	0.554396	0.609057
m_mi_me_cnv
	Basal	Her2	LumA	LumB	Normal	Total	Precision	F-measure
C1	21	26	38	20	21	126
C2	0	7	81	76	1	165
C3	2	3	179	11	8	203
C4	90	1	1	0	1	93
C5	0	5	54	25	0	84
Total	113	42	353	132	31	671	0.552906	0.618298
Subtype-GAN		Overlap
m_mi
	Basal	Her2	LumA	LumB	Normal	Total	Precision	F-measure
C1	0	7	90	37	0	134
C2	8	30	28	73	4	143
C3	9	2	133	6	27	177
C4	0	1	102	14	0	117
C5	96	2	0	2	0	100
Total	113	42	353	132	31	671	0.460507	0.552571
m_me
	Basal	Her2	LumA	LumB	Normal		Precision	F-measure
C1	0	0	91	31	1	123
C2	14	10	18	21	12	75
C3	0	1	165	4	14	184
C4	1	25	79	74	1	180
C5	98	6	0	2	3	109
Total	113	42	353	132	31	671	0.520119	0.589846
m_cnv
	Basal	Her2	LumA	LumB	Normal		Precision	F-measure
C1	11	33	52	35	11	142
C2	0	0	187	5	15	207
C3	68	3	2	7	3	83
C4	0	4	105	83	0	192
C5	34	2	7	2	2	47
Total	113	42	353	132	31	671	0.555887	0.597316
mi_me
	Basal	Her2	LumA	LumB	Normal		Precision	F-measure
C1	13	9	41	26	1	90
C2	0	5	83	71	0	159
C3	69	16	12	13	0	110
C4	3	4	178	12	7	204
C5	28	8	39	10	23	108
Total	113	42	353	132	31	671	0.52161	0.564914
mi_cnv
	Basal	Her2	LumA	LumB	Normal		Precision	F-measure
C1	6	8	50	50	0	114
C2	34	5	26	41	5	111
C3	3	5	136	8	17	169
C4	0	1	114	16	0	131
C5	70	23	27	17	9	146
Total	113	42	353	132	31	671	0.390462	0.468293
me_cnv
	Basal	Her2	LumA	LumB	Normal		Precision	F-measure
C1	8	5	52	49	3	117
C2	93	17	41	8	27	186
C3	10	12	87	52	0	161
C4	1	1	5	8	0	15
C5	1	7	168	15	1	192
Total	113	42	353	132	31	671	0.47392	0.527352
m_mi_me
	Basal	Her2	LumA	LumB	Normal		Precision	F-measure
C1	0	1	80	49	0	130
C2	2	3	166	15	16	202
C3	97	0	1	1	4	103
C4	10	35	30	50	3	128
C5	4	3	76	17	8	108
Total	113	42	353	132	31	671	0.479881	0.573734
m_mi_cnv
	Basal	Her2	LumA	LumB	Normal		Precision	F-measure
C1	1	9	107	67	0	184
C2	10	13	72	18	18	131
C3	1	0	151	8	9	169
C4	1	19	19	38	1	78
C5	100	1	4	1	3	109
Total	113	42	353	132	31	671	0.529061	0.569585
m_me_cnv
	Basal	Her2	LumA	LumB	Normal		Precision	F-measure
C1	0	1	119	33	0	153
C2	20	12	34	23	11	100
C3	1	1	141	4	17	164
C4	92	6	0	2	3	103
C5	0	22	59	70	0	151
Total	113	42	353	132	31	671	0.469449	0.550053
mi_me_cnv
	Basal	Her2	LumA	LumB	Normal		Precision	F-measure
C1	1	3	44	22	0	70
C2	24	4	39	3	26	96
C3	0	17	76	87	0	180
C4	88	16	10	13	3	130
C5	0	2	184	7	2	195
Total	113	42	353	132	31	671	0.578241	0.615525
m_mi_me_cnv
	Basal	Her2	LumA	LumB	Normal		Precision	F-measure
C1	36	4	43	37	4	124
C2	8	26	89	77	4	204
C3	0	0	118	2	21	141
C4	69	12	5	4	2	92
C5	0	0	98	12	0	110
Total	113	42	353	132	31	671	0.399404	0.479368
Kmeans
mRNA
	Basal	Her2	LumA	LumB	Normal	Total	Precision	F-measure
C1	9	17	52	29	5	112
C2	4	10	162	12	25	213
C3	97	7	0	3	1	108
C4	0	8	136	88	0	232
C5	3	0	3	0	0	6
Total	113	42	353	132	31	671	0.542474	0.567384
miRNA
	Basal	Her2	LumA	LumB	Normal	Total	Precision	F-measure
C1	90	8	2	8	2	110
C2	2	3	38	14	0	57
C3	1	20	62	81	0	164
C4	1	4	183	16	9	213
C5	19	7	68	13	20	127
Total	113	42	353	132	31	671	0.561848	0.607634
Methy
	Basal	Her2	LumA	LumB	Normal	Total	Precision	F-measure
C1	66	15	125	15	19	240
C2	2	7	89	53	0	151
C3	14	6	73	49	3	145
C4	1	1	5	8	0	15
C5	30	13	61	7	9	120
Total	113	42	353	132	31	671	0.318927	0.374968
CNV
	Basal	Her2	LumA	LumB	Normal	Total	Precision	F-measure
C1	85	5	1	3	1	95
C2	26	20	129	9	28	212
C3	1	2	138	22	1	164
C4	0	0	38	43	0	81
C5	1	15	47	55	1	119
Total	113	42	353	132	31	671	0.456036	0.527009
SC
mRNA
	Basal	Her2	LumA	LumB	Normal	Total	Precision	F-measure
C1	0	1	89	51	0	141
C2	5	2	131	9	18	165
C3	0	4	65	34	0	103
C4	102	14	3	11	1	131
C5	6	21	65	27	12	131
Total	113	42	353	132	31	671	0.454545	0.504067
miRNA
	Basal	Her2	LumA	LumB	Normal	Total	Precision	F-measure
C1	94	15	8	20	2	139
C2	2	18	71	58	1	150
C3	1	5	117	8	6	137
C4	1	0	83	37	0	121
C5	15	4	74	9	22	124
Total	113	42	353	132	31	671	0.433681	0.482638
Methy
	Basal	Her2	LumA	LumB	Normal	Total	Precision	F-measure
C1	49	13	50	8	13	133
C2	48	6	68	36	14	172
C3	3	3	92	33	0	131
C4	10	10	41	6	3	70
C5	3	10	102	49	1	165
Total	113	42	353	132	31	671	0.293592	0.357684
CNV
	Basal	Her2	LumA	LumB	Normal	Total	Precision	F-measure
C1	1	2	55	41	0	99
C2	89	8	4	6	2	109
C3	2	13	53	63	0	131
C4	20	18	109	7	28	182
C5	1	1	132	15	1	150
Total	113	42	353	132	31	671	0.467958	0.527594
HC
mRNA
	Basal	Her2	LumA	LumB	Normal	Total	Precision	F-measure
C1	3	38	326	118	27	512
C2	76	3	16	8	2	105
C3	31	1	7	6	2	47
C4	3	0	3	0	0	6
C5	0	0	1	0	0	1
Total	113	42	353	132	31	671	0.608048	0.599229
miRNA
	Basal	Her2	LumA	LumB	Normal	Total	Precision	F-measure
C1	95	12	24	44	3	178
C2	7	24	286	74	20	411
C3	5	3	5	1	8	22
C4	5	0	0	0	0	5
C5	1	3	38	13	0	55
Total	113	42	353	132	31	671	0.599106	0.580446
Methy
	Basal	Her2	LumA	LumB	Normal	Total	Precision	F-measure
C1	21	9	68	41	6	145
C2	91	32	280	80	25	508
C3	1	1	5	8	0	15
C4	0	0	0	2	0	2
C5	0	0	0	1	0	1
Total	113	42	353	132	31	671	0.479881	0.461326
CNV
	Basal	Her2	LumA	LumB	Normal	Total	Precision	F-measure
C1	51	38	350	125	29	593
C2	54	4	3	7	2	70
C3	6	0	0	0	0	6
C4	1	0	0	0	0	1
C5	1	0	0	0	0	1
Total	113	42	353	132	31	671	0.602086	0.568285

## Sheet: Dataset #3 BRCA Sig.
Dataset #3 BRCA Significant Datasets Precision F-measure
iClusterBayes		Overlap
m_mi
	Basal	Her2	LumA	LumB	Normal	Total	Precision	F-measure
C1	2	1	164	9	12	188
C2	11	13	50	36	2	112
C3	0	0	93	56	0	149
C4	16	19	42	16	16	109
C5	84	9	4	15	1	113
Total	113	42	353	132	31	671	0.484352	0.548861
m_me
	Basal	Her2	LumA	LumB	Normal	Total	Precision	F-measure
C1	9	21	63	57	2	152
C2	1	13	57	53	0	124
C3	12	7	115	10	23	167
C4	2	0	118	8	6	134
C5	89	1	0	4	0	94
Total	113	42	353	132	31	671	0.447094	0.50549
m_cnv
	Basal	Her2	LumA	LumB	Normal	Total	Precision	F-measure
C1	6	16	53	55	0	130
C2	1	0	52	33	0	86
C3	0	1	110	21	0	132
C4	94	21	4	13	2	134
C5	12	4	134	10	29	189
Total	113	42	353	132	31	671	0.423249	0.498017
mi_me
	Basal	Her2	LumA	LumB	Normal	Total	Precision	F-measure
C1	1	12	79	45	0	137
C2	6	8	73	62	1	150
C3	0	5	140	12	1	158
C4	83	1	0	1	3	88
C5	23	16	61	12	26	138
Total	113	42	353	132	31	671	0.481371	0.539189
mi_cnv
	Basal	Her2	LumA	LumB	Normal	Total	Precision	F-measure
C1	3	3	54	31	0	91
C2	7	12	36	26	0	81
C3	23	17	203	29	29	301
C4	78	10	6	13	2	109
C5	2	0	54	33	0	89
Total	113	42	353	132	31	671	0.485842	0.523961
me_cnv
	Basal	Her2	LumA	LumB	Normal	Total	Precision	F-measure
C1	66	2	1	3	1	73
C2	37	22	139	12	27	237
C3	5	5	85	43	3	141
C4	1	6	65	30	0	102
C5	4	7	63	44	0	118
Total	113	42	353	132	31	671	0.378539	0.455822
m_mi_me
	Basal	Her2	LumA	LumB	Normal	Total	Precision	F-measure
C1	21	26	54	20	18	139
C2	1	4	61	53	1	120
C3	88	1	0	2	1	92
C4	2	1	178	9	11	201
C5	1	10	60	48	0	119
Total	113	42	353	132	31	671	0.514158	0.593155
m_mi_cnv
	Basal	Her2	LumA	LumB	Normal	Total	Precision	F-measure
C1	4	9	55	40	0	108
C2	2	1	47	40	0	90
C3	86	5	1	12	1	105
C4	2	8	108	27	1	146
C5	19	19	142	13	29	222
Total	113	42	353	132	31	671	0.414307	0.4832
m_me_cnv
	Basal	Her2	LumA	LumB	Normal	Total	Precision	F-measure
C1	3	2	72	50	1	128
C2	25	28	25	15	15	108
C3	81	5	0	7	1	94
C4	2	7	76	53	0	138
C5	2	0	180	7	14	203
Total	113	42	353	132	31	671	0.511177	0.582994
mi_me_cnv
	Basal	Her2	LumA	LumB	Normal	Total	Precision	F-measure
C1	2	16	60	45	0	123
C2	5	3	87	46	3	144
C3	77	5	1	4	1	88
C4	28	18	131	9	27	213
C5	1	0	74	28	0	103
Total	113	42	353	132	31	671	0.402385	0.464343
m_mi_me_cnv
	Basal	Her2	LumA	LumB	Normal	Total	Precision	F-measure
C1	84	4	0	6	1	95
C2	20	22	93	12	27	174
C3	1	6	70	51	0	128
C4	0	0	138	9	2	149
C5	8	10	52	54	1	125
Total	113	42	353	132	31	671	0.421759	0.532848
LRAcluster
m_mi
	Basal	Her2	LumA	LumB	Normal	Total	Precision	F-measure
C1	96	16	2	3	2	119
C2	0	1	119	36	0	156
C3	0	0	152	1	7	160
C4	4	13	21	70	0	108
C5	13	12	59	22	22	128
Total	113	42	353	132	31	671	0.508197	0.591101
m_me
	Basal	Her2	LumA	LumB	Normal	Total	Precision	F-measure
C1	1	5	94	52	1	153
C2	2	13	171	16	3	205
C3	97	13	3	4	2	119
C4	13	7	21	6	25	72
C5	0	4	64	54	0	122
Total	113	42	353	132	31	671	0.52459	0.579439
m_cnv
	Basal	Her2	LumA	LumB	Normal	Total	Precision	F-measure
C1	0	0	117	21	0	138
C2	33	31	12	29	12	117
C3	0	1	149	6	16	172
C4	0	7	75	74	1	157
C5	80	3	0	2	2	87
Total	113	42	353	132	31	671	0.497765	0.56598
mi_me
	Basal	Her2	LumA	LumB	Normal	Total	Precision	F-measure
C1	81	7	39	2	24	153
C2	0	4	65	44	0	113
C3	1	6	47	29	0	83
C4	14	5	77	38	3	137
C5	17	20	125	19	4	185
Total	113	42	353	132	31	671	0.385991	0.440765
mi_cnv
	Basal	Her2	LumA	LumB	Normal	Total	Precision	F-measure
C1	73	5	6	9	2	95
C2	4	8	99	37	1	149
C3	1	2	32	22	0	57
C4	27	26	177	30	28	288
C5	8	1	39	34	0	82
Total	113	42	353	132	31	671	0.4307	0.489225
me_cnv
	Basal	Her2	LumA	LumB	Normal	Total	Precision	F-measure
C1	0	4	63	36	0	103
C2	0	1	46	40	0	87
C3	13	20	132	21	5	191
C4	95	10	26	2	25	158
C5	5	7	86	33	1	132
Total	113	42	353	132	31	671	0.408346	0.468203
m_mi_me
	Basal	Her2	LumA	LumB	Normal	Total	Precision	F-measure
C1	3	16	73	16	25	133
C2	109	13	3	4	5	134
C3	1	6	64	52	1	124
C4	0	4	62	53	0	119
C5	0	3	151	7	0	161
Total	113	42	353	132	31	671	0.512668	0.566339
m_mi_cnv
	Basal	Her2	LumA	LumB	Normal	Total	Precision	F-measure
C1	0	0	105	30	0	135
C2	35	29	7	24	10	105
C3	78	2	0	2	2	84
C4	0	11	72	73	8	164
C5	0	0	169	3	11	183
Total	113	42	353	132	31	671	0.520119	0.593623
m_me_cnv
	Basal	Her2	LumA	LumB	Normal	Total	Precision	F-measure
C1	16	27	33	16	27	119
C2	97	2	0	1	2	102
C3	0	3	75	54	0	132
C4	0	5	70	48	0	123
C5	0	5	175	13	2	195
Total	113	42	353	132	31	671	0.533532	0.60606
mi_me_cnv
	Basal	Her2	LumA	LumB	Normal	Total	Precision	F-measure
C1	17	22	130	24	7	200
C2	0	5	77	31	0	113
C3	0	1	38	29	0	68
C4	3	8	89	47	0	147
C5	93	6	19	1	24	143
Total	113	42	353	132	31	671	0.409836	0.460105
m_mi_me_cnv
	Basal	Her2	LumA	LumB	Normal	Total	Precision	F-measure
C1	0	6	71	48	0	125
C2	0	3	75	54	0	132
C3	19	27	30	14	27	117
C4	0	4	177	14	2	197
C5	94	2	0	2	2	100
Total	113	42	353	132	31	671	0.533532	0.605836
SNF
m_mi
	Basal	Her2	LumA	LumB	Normal	Total	Precision	F-measure
C1	22	15	31	10	20	98
C2	0	0	78	31	0	109
C3	1	24	53	86	1	165
C4	0	0	190	4	9	203
C5	90	3	1	1	1	96
Total	113	42	353	132	31	671	0.575261	0.647356
m_me
	Basal	Her2	LumA	LumB	Normal	Total	Precision	F-measure
C1	0	1	143	6	13	163
C2	2	26	83	65	1	177
C3	0	0	102	52	1	155
C4	25	13	25	8	14	85
C5	86	2	0	1	2	91
Total	113	42	353	132	31	671	0.459016	0.542353
m_cnv
	Basal	Her2	LumA	LumB	Normal	Total	Precision	F-measure
C1	8	3	77	4	24	116
C2	0	0	131	11	0	142
C3	99	5	2	10	2	118
C4	0	0	68	60	0	128
C5	6	34	75	47	5	167
Total	113	42	353	132	31	671	0.518629	0.549043
mi_me
	Basal	Her2	LumA	LumB	Normal	Total	Precision	F-measure
C1	1	4	97	54	1	157
C2	25	16	30	10	11	92
C3	1	19	93	59	1	173
C4	0	2	132	8	14	156
C5	86	1	1	1	4	93
Total	113	42	353	132	31	671	0.438152	0.512789
mi_cnv
	Basal	Her2	LumA	LumB	Normal	Total	Precision	F-measure
C1	5	26	83	43	3	160
C2	0	0	123	9	1	133
C3	98	10	5	10	2	125
C4	0	1	75	65	0	141
C5	10	5	67	5	25	112
Total	113	42	353	132	31	671	0.502235	0.530918
me_cnv
	Basal	Her2	LumA	LumB	Normal	Total	Precision	F-measure
C1	95	5	1	5	2	108
C2	15	11	54	2	25	107
C3	0	20	88	57	1	166
C4	3	6	82	57	2	150
C5	0	0	128	11	1	140
Total	113	42	353	132	31	671	0.484352	0.526262
m_mi_me
	Basal	Her2	LumA	LumB	Normal	Total	Precision	F-measure
C1	0	1	172	7	14	194
C2	3	32	74	87	2	198
C3	0	0	86	31	0	117
C4	24	9	21	6	13	73
C5	86	0	0	1	2	89
Total	113	42	353	132	31	671	0.533532	0.606206
m_mi_cnv
	Basal	Her2	LumA	LumB	Normal	Total	Precision	F-measure
C1	7	37	45	54	5	148
C2	96	4	0	6	2	108
C3	0	0	161	11	0	172
C4	0	0	76	57	0	133
C5	10	1	71	4	24	110
Total	113	42	353	132	31	671	0.558867	0.593703
m_me_cnv
	Basal	Her2	LumA	LumB	Normal	Total	Precision	F-measure
C1	5	31	87	41	3	167
C2	0	0	146	10	1	157
C3	0	1	69	73	0	143
C4	11	7	51	4	24	97
C5	97	3	0	4	3	107
Total	113	42	353	132	31	671	0.552906	0.574728
mi_me_cnv
	Basal	Her2	LumA	LumB	Normal	Total	Precision	F-measure
C1	98	6	0	2	3	109
C2	0	3	68	72	1	144
C3	12	7	50	3	24	96
C4	3	26	89	47	2	167
C5	0	0	146	8	1	155
Total	113	42	353	132	31	671	0.545455	0.586747
m_mi_me_cnv
	Basal	Her2	LumA	LumB	Normal	Total	Precision	F-measure
C1	13	7	38	5	24	87
C2	0	0	87	54	0	141
C3	0	0	170	6	2	178
C4	95	1	0	2	2	100
C5	5	34	58	65	3	165
Total	113	42	353	132	31	671	0.527571	0.612533
PFA
m_mi
	Basal	Her2	LumA	LumB	Normal	Total	Precision	F-measure
C1	9	15	46	47	2	119
C2	20	12	54	43	1	130
C3	43	8	117	30	2	200
C4	2	0	3	0	0	5
C5	39	7	133	12	26	217
Total	113	42	353	132	31	671	0.350224	0.386798
m_me
	Basal	Her2	LumA	LumB	Normal	Total	Precision	F-measure
C1	4	0	8	2	1	15
C2	2	0	3	1	0	6
C3	18	8	101	63	1	191
C4	1	0	0	0	0	1
C5	88	34	241	66	29	458
Total	113	42	353	132	31	671	0.459016	0.455304
m_cnv
	Basal	Her2	LumA	LumB	Normal	Total	Precision	F-measure
C1	30	13	48	44	0	135
C2	3	0	0	0	0	3
C3	29	7	141	50	0	227
C4	48	22	161	38	31	300
C5	3	0	3	0	0	6
Total	113	42	353	132	31	671	0.359165	0.382843
mi_me
	Basal	Her2	LumA	LumB	Normal	Total	Precision	F-measure
C1	23	5	52	35	2	117
C2	51	28	180	35	27	321
C3	0	0	1	0	0	1
C4	26	3	81	27	2	139
C5	13	6	39	35	0	93
Total	113	42	353	132	31	671	0.368107	0.398518
mi_cnv
	Basal	Her2	LumA	LumB	Normal	Total	Precision	F-measure
C1	5	2	19	22	2	50
C2	16	15	56	37	1	125
C3	41	22	157	25	26	271
C4	44	3	115	43	1	206
C5	7	0	6	5	1	19
Total	113	42	353	132	31	671	0.359165	0.387026
me_cnv
	Basal	Her2	LumA	LumB	Normal	Total	Precision	F-measure
C1	4	0	2	4	0	10
C2	2	0	0	0	0	2
C3	17	13	108	60	0	198
C4	89	29	242	68	31	459
C5	1	0	1	0	0	2
Total	113	42	353	132	31	671	0.456036	0.450608
m_mi_me
	Basal	Her2	LumA	LumB	Normal	Total	Precision	F-measure
C1	46	14	100	47	7	214
C2	28	10	166	24	20	248
C3	23	8	51	20	1	103
C4	0	0	1	0	0	1
C5	16	10	35	41	3	105
Total	113	42	353	132	31	671	0.388972	0.421197
m_mi_cnv
	Basal	Her2	LumA	LumB	Normal	Total	Precision	F-measure
C1	10	4	27	31	1	73
C2	5	6	24	31	0	66
C3	40	12	129	17	28	226
C4	38	7	127	25	2	199
C5	20	13	46	28	0	107
Total	113	42	353	132	31	671	0.315946	0.365684
m_me_cnv
	Basal	Her2	LumA	LumB	Normal	Total	Precision	F-measure
C1	3	2	40	37	0	82
C2	2	0	0	0	1	3
C3	36	20	148	24	30	258
C4	58	7	95	27	0	187
C5	14	13	70	44	0	141
Total	113	42	353	132	31	671	0.377049	0.406487
mi_me_cnv
	Basal	Her2	LumA	LumB	Normal	Total	Precision	F-measure
C1	1	0	0	0	0	1
C2	2	0	10	1	0	13
C3	83	26	221	32	30	392
C4	17	13	63	63	1	157
C5	10	3	59	36	0	108
Total	113	42	353	132	31	671	0.438152	0.467973
m_mi_me_cnv
	Basal	Her2	LumA	LumB	Normal	Total	Precision	F-measure
C1	38	5	75	49	2	169
C2	0	0	15	1	0	16
C3	3	0	0	0	0	3
C4	9	24	34	45	2	114
C5	63	13	229	37	27	369
Total	113	42	353	132	31	671	0.454545	0.476572
NEMO		Overlap
m_mi
	Basal	Her2	LumA	LumB	Normal	Total	Precision	F-measure
C1	22	17	36	12	19	106
C2	1	21	60	86	1	169
C3	1	0	180	4	11	196
C4	89	4	1	2	0	96
C5	0	0	76	28	0	104
Total	113	42	353	132	31	671	0.557377	0.628004
m_me
	Basal	Her2	LumA	LumB	Normal	Total	Precision	F-measure
C1	0	0	102	48	1	151
C2	0	0	145	5	11	161
C3	2	22	80	69	1	174
C4	27	14	26	9	15	91
C5	84	6	0	1	3	94
Total	113	42	353	132	31	671	0.466468	0.546748
m_cnv
	Basal	Her2	LumA	LumB	Normal	Total	Precision	F-measure
C1	3	32	57	48	3	143
C2	99	5	1	9	1	115
C3	0	0	142	13	0	155
C4	11	5	90	5	27	138
C5	0	0	63	57	0	120
Total	113	42	353	132	31	671	0.532042	0.565764
mi_me
	Basal	Her2	LumA	LumB	Normal	Total	Precision	F-measure
C1	0	2	127	7	14	150
C2	27	16	28	10	12	93
C3	1	5	103	57	1	167
C4	1	17	94	57	1	170
C5	84	2	1	1	3	91
Total	113	42	353	132	31	671	0.442623	0.503125
mi_cnv
	Basal	Her2	LumA	LumB	Normal	Total	Precision	F-measure
C1	15	13	73	4	28	133
C2	0	1	59	56	0	116
C3	92	8	2	10	2	114
C4	1	1	163	14	0	179
C5	5	19	56	48	1	129
Total	113	42	353	132	31	671	0.533532	0.577404
me_cnv
	Basal	Her2	LumA	LumB	Normal	Total	Precision	F-measure
C1	5	7	72	56	2	142
C2	1	4	138	13	2	158
C3	88	2	1	2	2	95
C4	0	16	83	54	0	153
C5	19	13	59	7	25	123
Total	113	42	353	132	31	671	0.481371	0.532325
m_mi_me
	Basal	Her2	LumA	LumB	Normal	Total	Precision	F-measure
C1	0	1	171	5	13	190
C2	3	28	72	88	1	192
C3	25	12	22	8	14	81
C4	0	0	88	30	0	118
C5	85	1	0	1	3	90
Total	113	42	353	132	31	671	0.533532	0.605763
m_mi_cnv
	Basal	Her2	LumA	LumB	Normal	Total	Precision	F-measure
C1	14	4	74	5	26	123
C2	0	0	168	13	0	181
C3	0	0	72	62	0	134
C4	94	3	0	3	2	102
C5	5	35	39	49	3	131
Total	113	42	353	132	31	671	0.57377	0.610905
m_me_cnv
	Basal	Her2	LumA	LumB	Normal	Total	Precision	F-measure
C1	15	8	61	6	28	118
C2	0	1	61	62	0	124
C3	0	0	154	12	0	166
C4	2	28	77	48	1	156
C5	96	5	0	4	2	107
Total	113	42	353	132	31	671	0.548435	0.589527
mi_me_cnv
	Basal	Her2	LumA	LumB	Normal	Total	Precision	F-measure
C1	0	0	151	7	2	160
C2	0	20	83	49	1	153
C3	20	13	51	7	25	116
C4	1	5	68	66	1	141
C5	92	4	0	3	2	101
Total	113	42	353	132	31	671	0.527571	0.578169
m_mi_me_cnv
	Basal	Her2	LumA	LumB	Normal	Total	Precision	F-measure
C1	0	0	183	5	3	191
C2	4	33	53	70	1	161
C3	0	0	79	49	0	128
C4	94	0	0	2	2	98
C5	15	9	38	6	25	93
Total	113	42	353	132	31	671	0.554396	0.636968
MultiNMF
m_mi
	Basal	Her2	LumA	LumB	Normal	Total	Precision	F-measure
C1	39	14	15	8	16	92
C2	1	0	185	6	13	205
C3	0	0	110	43	0	153
C4	73	3	0	1	0	77
C5	0	25	43	74	2	144
Total	113	42	353	132	31	671	0.518629	0.612575
m_me
	Basal	Her2	LumA	LumB	Normal	Total	Precision	F-measure
C1	8	10	83	12	27	140
C2	0	22	39	62	3	126
C3	0	0	82	48	0	130
C4	0	2	149	7	1	159
C5	105	8	0	3	0	116
Total	113	42	353	132	31	671	0.511177	0.586159
m_cnv
	Basal	Her2	LumA	LumB	Normal	Total	Precision	F-measure
C1	10	13	61	11	21	116
C2	1	2	161	9	8	181
C3	101	9	0	1	1	112
C4	0	0	88	41	0	129
C5	1	18	43	70	1	133
Total	113	42	353	132	31	671	0.52608	0.59842
mi_me
	Basal	Her2	LumA	LumB	Normal	Total	Precision	F-measure
C1	0	0	191	13	0	204
C2	18	18	23	55	1	115
C3	0	1	53	44	1	99
C4	82	18	8	12	2	122
C5	13	5	78	8	27	131
Total	113	42	353	132	31	671	0.530551	0.595681
mi_cnv
	Basal	Her2	LumA	LumB	Normal	Total	Precision	F-measure
C1	1	1	163	9	12	186
C2	19	15	43	16	17	110
C3	81	10	5	10	1	107
C4	12	15	26	64	0	117
C5	0	1	116	33	1	151
Total	113	42	353	132	31	671	0.485842	0.566814
me_cnv
	Basal	Her2	LumA	LumB	Normal	Total	Precision	F-measure
C1	80	7	23	2	24	136
C2	0	2	33	31	0	66
C3	27	13	106	21	5	172
C4	6	14	112	24	2	158
C5	0	6	79	54	0	139
Total	113	42	353	132	31	671	0.385991	0.439263
m_mi_me
	Basal	Her2	LumA	LumB	Normal	Total	Precision	F-measure
C1	0	1	113	46	0	160
C2	9	9	78	15	19	130
C3	0	0	138	1	9	148
C4	6	23	23	66	2	120
C5	98	9	1	4	1	113
Total	113	42	353	132	31	671	0.479881	0.56759
m_mi_cnv
	Basal	Her2	LumA	LumB	Normal	Total	Precision	F-measure
C1	0	0	166	9	1	176
C2	10	5	79	9	27	130
C3	0	23	45	67	2	137
C4	103	13	0	4	1	121
C5	0	1	63	43	0	107
Total	113	42	353	132	31	671	0.542474	0.607998
m_me_cnv
	Basal	Her2	LumA	LumB	Normal	Total	Precision	F-measure
C1	0	0	98	43	0	141
C2	95	8	0	7	0	110
C3	13	11	46	13	19	102
C4	5	23	40	64	1	133
C5	0	0	169	5	11	185
Total	113	42	353	132	31	671	0.517139	0.598669
mi_me_cnv
	Basal	Her2	LumA	LumB	Normal	Total	Precision	F-measure
C1	40	27	23	20	12	122
C2	71	3	1	2	0	77
C3	0	1	109	23	1	134
C4	2	1	160	8	17	188
C5	0	10	60	79	1	150
Total	113	42	353	132	31	671	0.503726	0.575113
m_mi_me_cnv
	Basal	Her2	LumA	LumB	Normal	Total	Precision	F-measure
C1	4	15	38	69	1	127
C2	20	14	20	9	17	80
C3	89	13	5	9	1	117
C4	0	0	102	40	0	142
C5	0	0	188	5	12	205
Total	113	42	353	132	31	671	0.540984	0.618156
moCluster
m_mi
	Basal	Her2	LumA	LumB	Normal	Total	Precision	F-measure
C1	52	19	29	71	1	172
C2	10	20	196	43	13	282
C3	1	0	107	1	13	122
C4	50	3	0	17	0	70
C5	0	0	21	0	4	25
Total	113	42	353	132	31	671	0.491803	0.527641
m_me
	Basal	Her2	LumA	LumB	Normal	Total	Precision	F-measure
C1	43	15	97	95	5	255
C2	56	22	141	30	8	257
C3	1	1	23	1	7	33
C4	13	4	91	1	11	120
C5	0	0	1	5	0	6
Total	113	42	353	132	31	671	0.38152	0.41008
m_cnv
	Basal	Her2	LumA	LumB	Normal	Total	Precision	F-measure
C1	23	21	269	56	28	397
C2	7	6	65	50	1	129
C3	26	0	6	4	1	37
C4	56	15	13	22	1	107
C5	1	0	0	0	0	1
Total	113	42	353	132	31	671	0.560358	0.557128
mi_me
	Basal	Her2	LumA	LumB	Normal	Total	Precision	F-measure
C1	49	21	30	67	2	169
C2	4	10	208	42	10	274
C3	52	5	4	4	4	69
C4	0	2	52	14	0	68
C5	8	4	59	5	15	91
Total	113	42	353	132	31	671	0.512668	0.556671
mi_cnv
	Basal	Her2	LumA	LumB	Normal	Total	Precision	F-measure
C1	5	8	148	58	3	222
C2	69	29	196	64	28	386
C3	14	0	1	1	0	16
C4	25	5	6	9	0	45
C5	0	0	2	0	0	2
Total	113	42	353	132	31	671	0.415797	0.411499
me_cnv
	Basal	Her2	LumA	LumB	Normal	Total	Precision	F-measure
C1	51	17	191	30	26	315
C2	14	10	46	34	1	105
C3	42	14	100	55	4	215
C4	3	1	14	10	0	28
C5	3	0	2	3	0	8
Total	113	42	353	132	31	671	0.388972	0.421791
m_mi_me
	Basal	Her2	LumA	LumB	Normal	Total	Precision	F-measure
C1	40	13	35	34	0	122
C2	22	10	144	47	6	229
C3	10	12	137	37	9	205
C4	41	7	35	12	16	111
C5	0	0	2	2	0	4
Total	113	42	353	132	31	671	0.350224	0.394977
m_mi_cnv
	Basal	Her2	LumA	LumB	Normal	Total	Precision	F-measure
C1	3	6	114	38	2	163
C2	40	26	225	71	29	391
C3	15	1	2	2	0	20
C4	55	9	10	21	0	95
C5	0	0	2	0	0	2
Total	113	42	353	132	31	671	0.47541	0.47524
m_me_cnv
	Basal	Her2	LumA	LumB	Normal	Total	Precision	F-measure
C1	71	22	220	48	28	389
C2	6	6	42	26	0	80
C3	4	4	61	27	0	96
C4	31	10	30	31	3	105
C5	1	0	0	0	0	1
Total	113	42	353	132	31	671	0.423249	0.425996
mi_me_cnv
	Basal	Her2	LumA	LumB	Normal	Total	Precision	F-measure
C1	69	17	188	43	25	342
C2	6	6	42	26	0	80
C3	4	4	72	29	0	109
C4	33	15	51	34	6	139
C5	1	0	0	0	0	1
Total	113	42	353	132	31	671	0.345753	0.401619
m_mi_me_cnv
	Basal	Her2	LumA	LumB	Normal	Total	Precision	F-measure
C1	11	13	121	48	0	193
C2	66	16	150	29	26	287
C3	3	3	32	21	0	59
C4	32	10	50	34	5	131
C5	1	0	0	0	0	1
Total	113	42	353	132	31	671	0.347243	0.375073
CIMLR
m_mi
	Basal	Her2	LumA	LumB	Normal	Total	Precision	F-measure
C1	2	1	149	2	12	166
C2	1	10	24	52	0	87
C3	29	24	88	38	14	193
C4	0	2	68	32	0	102
C5	81	5	24	8	5	123
Total	113	42	353	132	31	671	0.456036	0.529646
m_me
	Basal	Her2	LumA	LumB	Normal	Total	Precision	F-measure
C1	2	20	105	63	1	191
C2	0	0	104	4	17	125
C3	22	10	14	1	7	54
C4	0	5	130	63	1	199
C5	89	7	0	1	5	102
Total	113	42	353	132	31	671	0.460507	0.487064
m_cnv
	Basal	Her2	LumA	LumB	Normal	Total	Precision	F-measure
C1	108	21	7	5	7	148
C2	1	5	25	3	12	46
C3	0	0	45	3	1	49
C4	3	8	181	27	10	229
C5	1	8	95	94	1	199
Total	113	42	353	132	31	671	0.588674	0.606558
mi_me
	Basal	Her2	LumA	LumB	Normal	Total	Precision	F-measure
C1	2	4	185	6	14	211
C2	2	16	115	108	1	242
C3	28	20	24	7	12	91
C4	81	0	2	4	3	90
C5	0	2	27	7	1	37
Total	113	42	353	132	31	671	0.588674	0.621044
mi_cnv
	Basal	Her2	LumA	LumB	Normal	Total	Precision	F-measure
C1	107	25	13	11	11	167
C2	3	2	22	9	1	37
C3	2	5	176	16	7	206
C4	0	0	62	2	12	76
C5	1	10	80	94	0	185
Total	113	42	353	132	31	671	0.582712	0.601985
me_cnv
	Basal	Her2	LumA	LumB	Normal	Total	Precision	F-measure
C1	93	4	2	0	2	101
C2	0	2	118	8	3	131
C3	13	26	118	54	13	224
C4	0	0	11	0	11	22
C5	7	10	104	70	2	193
Total	113	42	353	132	31	671	0.47392	0.519045
m_mi_me
	Basal	Her2	LumA	LumB	Normal	Total	Precision	F-measure
C1	29	29	26	12	11	107
C2	0	4	36	12	1	53
C3	83	0	1	1	4	89
C4	0	6	100	97	1	204
C5	1	3	190	10	14	218
Total	113	42	353	132	31	671	0.596125	0.633812
m_mi_cnv
	Basal	Her2	LumA	LumB	Normal	Total	Precision	F-measure
C1	1	20	71	87	0	179
C2	2	3	35	22	1	63
C3	0	0	65	3	14	82
C4	1	4	170	16	5	196
C5	109	15	12	4	11	151
Total	113	42	353	132	31	671	0.57079	0.597707
m_me_cnv
	Basal	Her2	LumA	LumB	Normal	Total	Precision	F-measure
C1	0	0	34	24	0	58
C2	1	17	65	81	1	165
C3	11	1	119	8	19	158
C4	1	17	135	17	7	177
C5	100	7	0	2	4	113
Total	113	42	353	132	31	671	0.499255	0.543907
mi_me_cnv
	Basal	Her2	LumA	LumB	Normal	Total	Precision	F-measure
C1	95	1	2	2	2	102
C2	0	0	79	4	15	98
C3	17	24	11	7	8	67
C4	1	7	177	22	5	212
C5	0	10	84	97	1	192
Total	113	42	353	132	31	671	0.608048	0.634536
m_mi_me_cnv
	Basal	Her2	LumA	LumB	Normal	Total	Precision	F-measure
C1	5	30	36	75	3	149
C2	0	3	75	38	8	124
C3	11	5	11	1	8	36
C4	1	4	230	16	9	260
C5	96	0	1	2	3	102
Total	113	42	353	132	31	671	0.61699	0.680872
Subtype-GAN		Overlap
m_mi
	Basal	Her2	LumA	LumB	Normal	Total	Precision	F-measure
C1	0	4	77	83	0	164
C2	32	30	27	33	9	131
C3	0	1	141	6	0	148
C4	5	2	108	8	21	144
C5	76	5	0	2	1	84
Total	113	42	353	132	31	671	0.5231	0.569174
m_me
	Basal	Her2	LumA	LumB	Normal		Precision	F-measure
C1	0	0	79	30	0	109
C2	107	1	0	1	3	112
C3	4	38	28	53	1	124
C4	0	1	86	40	0	127
C5	2	2	160	8	27	199
Total	113	42	353	132	31	671	0.47839	0.586105
m_cnv
	Basal	Her2	LumA	LumB	Normal		Precision	F-measure
C1	0	0	83	76	0	159
C2	5	1	82	6	16	110
C3	54	17	15	15	7	108
C4	54	22	10	16	4	106
C5	0	2	163	19	4	188
Total	113	42	353	132	31	671	0.493294	0.531907
mi_me
	Basal	Her2	LumA	LumB	Normal		Precision	F-measure
C1	2	0	106	36	0	144
C2	2	2	125	3	11	143
C3	2	15	54	37	1	109
C4	34	14	50	8	17	123
C5	73	11	18	48	2	152
Total	113	42	353	132	31	671	0.375559	0.447076
mi_cnv
	Basal	Her2	LumA	LumB	Normal		Precision	F-measure
C1	0	3	126	21	0	150
C2	19	15	53	14	16	117
C3	1	4	104	7	13	129
C4	91	10	10	25	2	138
C5	2	10	60	65	0	137
Total	113	42	353	132	31	671	0.450075	0.502543
me_cnv
	Basal	Her2	LumA	LumB	Normal		Precision	F-measure
C1	0	3	85	56	1	145
C2	34	14	58	6	22	134
C3	76	12	11	9	8	116
C4	3	8	89	49	0	149
C5	0	5	110	12	0	127
Total	113	42	353	132	31	671	0.405365	0.454719
m_mi_me
	Basal	Her2	LumA	LumB	Normal		Precision	F-measure
C1	0	0	87	47	0	134
C2	6	34	40	66	2	148
C3	101	6	4	7	1	119
C4	6	2	82	7	28	125
C5	0	0	140	5	0	145
Total	113	42	353	132	31	671	0.499255	0.574143
m_mi_cnv
	Basal	Her2	LumA	LumB	Normal		Precision	F-measure
C1	0	1	95	35	0	131
C2	7	4	86	10	17	124
C3	99	9	3	21	1	133
C4	0	0	125	0	10	135
C5	7	28	44	66	3	148
Total	113	42	353	132	31	671	0.459016	0.526377
m_me_cnv
	Basal	Her2	LumA	LumB	Normal		Precision	F-measure
C1	0	6	69	83	0	158
C2	88	13	3	7	11	122
C3	25	22	38	26	8	119
C4	0	1	107	11	1	120
C5	0	0	136	5	11	152
Total	113	42	353	132	31	671	0.491803	0.545834
mi_me_cnv
	Basal	Her2	LumA	LumB	Normal		Precision	F-measure
C1	1	3	101	11	1	117
C2	6	4	110	7	21	148
C3	0	11	56	35	0	102
C4	103	17	15	12	8	155
C5	3	7	71	67	1	149
Total	113	42	353	132	31	671	0.435171	0.475912
m_mi_me_cnv
	Basal	Her2	LumA	LumB	Normal		Precision	F-measure
C1	0	1	94	55	0	150
C2	9	1	81	3	24	118
C3	93	7	8	16	2	126
C4	11	31	46	52	5	145
C5	0	2	124	6	0	132
Total	113	42	353	132	31	671	0.487332	0.512438

## Sheet: Dataset #3 COAD Com.
Dataset #3 COAD Complete Datasets Precision F-measure
iClusterBayes
m_mi
	CIN	GS	MSI	POLE	Total	Precision	F-measure
C1	15	5	10	1	31
C2	74	9	2	0	85
C3	64	6	0	0	70
C4	21	14	36	3	74
Total	174	34	48	4	260	0.45	0.526457
m_me
	CIN	GS	MSI	POLE	Total	Precision	F-measure
C1	24	7	8	1	40
C2	96	21	3	2	122
C3	44	4	5	0	53
C4	10	2	32	1	45
Total	174	34	48	4	260	0.511538	0.597049
m_cnv
	CIN	GS	MSI	POLE	Total	Precision	F-measure
C1	63	3	0	0	66
C2	18	22	37	2	79
C3	68	3	0	0	71
C4	25	6	11	2	44
Total	174	34	48	4	260	0.423077	0.531264
mi_me
	CIN	GS	MSI	POLE	Total	Precision	F-measure
C1	36	9	17	2	64
C2	36	6	15	2	59
C3	36	12	10	0	58
C4	66	7	6	0	79
Total	174	34	48	4	260	0.373077	0.440298
mi_cnv
	CIN	GS	MSI	POLE	Total	Precision	F-measure
C1	47	5	2	0	54
C2	54	0	0	0	54
C3	27	27	46	4	104
C4	46	2	0	0	48
Total	174	34	48	4	260	0.403846	0.481055
me_cnv
	CIN	GS	MSI	POLE	Total	Precision	F-measure
C1	65	10	1	0	76
C2	16	10	39	2	67
C3	44	12	8	2	66
C4	49	2	0	0	51
Total	174	34	48	4	260	0.446154	0.505481
m_mi_me
	CIN	GS	MSI	POLE	Total	Precision	F-measure
C1	95	20	3	2	120
C2	9	3	30	1	43
C3	47	4	7	0	58
C4	23	7	8	1	39
Total	174	34	48	4	260	0.507692	0.588902
m_mi_cnv
	CIN	GS	MSI	POLE	Total	Precision	F-measure
C1	53	3	0	0	56
C2	21	21	38	2	82
C3	62	3	1	0	66
C4	38	7	9	2	56
Total	174	34	48	4	260	0.411538	0.502071
m_me_cnv
	CIN	GS	MSI	POLE	Total	Precision	F-measure
C1	40	2	0	0	42
C2	108	20	2	1	131
C3	19	6	8	0	33
C4	7	6	38	3	54
Total	174	34	48	4	260	0.584615	0.644797
mi_me_cnv
	CIN	GS	MSI	POLE	Total	Precision	F-measure
C1	55	6	7	0	68
C2	6	1	20	2	29
C3	50	24	20	2	96
C4	63	3	1	0	67
Total	174	34	48	4	260	0.411538	0.495941
m_mi_me_cnv
	CIN	GS	MSI	POLE	Total	Precision	F-measure
C1	18	20	40	3	81
C2	18	6	8	1	33
C3	39	2	0	0	41
C4	99	6	0	0	105
Total	174	34	48	4	260	0.557692	0.635999
LRAcluster
m_mi
	CIN	GS	MSI	POLE	Total	Precision	F-measure
C1	11	3	6	0	20
C2	18	13	27	2	60
C3	64	11	15	2	92
C4	81	7	0	0	88
Total	174	34	48	4	260	0.457692	0.543239
m_me
	CIN	GS	MSI	POLE	Total	Precision	F-measure
C1	18	3	20	1	42
C2	62	12	19	2	95
C3	79	14	2	0	95
C4	15	5	7	1	28
Total	174	34	48	4	260	0.430769	0.504477
m_cnv
	CIN	GS	MSI	POLE	Total	Precision	F-measure
C1	11	15	45	4	75
C2	79	1	0	0	80
C3	48	16	3	0	67
C4	36	2	0	0	38
Total	174	34	48	4	260	0.538462	0.594367
mi_me
	CIN	GS	MSI	POLE	Total	Precision	F-measure
C1	59	10	7	0	76
C2	21	4	18	2	45
C3	73	16	2	2	93
C4	21	4	21	0	46
Total	174	34	48	4	260	0.407692	0.48264
mi_cnv
	CIN	GS	MSI	POLE	Total	Precision	F-measure
C1	71	2	0	0	73
C2	30	1	0	0	31
C3	35	30	47	4	116
C4	38	1	1	0	40
Total	174	34	48	4	260	0.457692	0.543889
me_cnv
	CIN	GS	MSI	POLE	Total	Precision	F-measure
C1	29	23	27	2	81
C2	10	5	20	2	37
C3	83	5	0	0	88
C4	52	1	1	0	54
Total	174	34	48	4	260	0.442308	0.564703
m_mi_me
	CIN	GS	MSI	POLE	Total	Precision	F-measure
C1	18	3	20	1	42
C2	79	14	2	0	95
C3	15	5	7	1	28
C4	62	12	19	2	95
Total	174	34	48	4	260	0.430769	0.504477
m_mi_cnv
	CIN	GS	MSI	POLE	Total	Precision	F-measure
C1	11	15	45	4	75
C2	36	2	0	0	38
C3	48	16	3	0	67
C4	79	1	0	0	80
Total	174	34	48	4	260	0.538462	0.594367
m_me_cnv
	CIN	GS	MSI	POLE	Total	Precision	F-measure
C1	23	11	39	2	75
C2	59	1	0	0	60
C3	27	18	9	2	56
C4	65	4	0	0	69
Total	174	34	48	4	260	0.469231	0.528431
mi_me_cnv
	CIN	GS	MSI	POLE	Total	Precision	F-measure
C1	51	1	1	0	53
C2	29	23	27	2	81
C3	10	5	20	2	37
C4	84	5	0	0	89
Total	174	34	48	4	260	0.446154	0.56818
m_mi_me_cnv
	CIN	GS	MSI	POLE	Total	Precision	F-measure
C1	26	18	10	2	56
C2	59	1	0	0	60
C3	23	11	38	2	74
C4	66	4	0	0	70
Total	174	34	48	4	260	0.469231	0.530383
SNF
m_mi
	CIN	GS	MSI	POLE	Total	Precision	F-measure
C1	26	6	13	2	47
C2	15	16	31	1	63
C3	81	8	0	0	89
C4	52	4	4	1	61
Total	174	34	48	4	260	0.457692	0.559691
m_me
	CIN	GS	MSI	POLE	Total	Precision	F-measure
C1	25	8	8	1	42
C2	70	16	3	2	91
C3	11	4	36	1	52
C4	68	6	1	0	75
Total	174	34	48	4	260	0.438462	0.532593
m_cnv
	CIN	GS	MSI	POLE	Total	Precision	F-measure
C1	0	5	37	4	46
C2	60	4	1	0	65
C3	79	2	0	0	81
C4	35	23	10	0	68
Total	174	34	48	4	260	0.534615	0.621432
mi_me
	CIN	GS	MSI	POLE	Total	Precision	F-measure
C1	33	9	11	2	55
C2	11	4	30	0	45
C3	94	18	1	2	115
C4	36	3	6	0	45
Total	174	34	48	4	260	0.511538	0.587092
mi_cnv
	CIN	GS	MSI	POLE	Total	Precision	F-measure
C1	1	5	37	4	47
C2	87	7	1	0	95
C3	69	4	0	0	73
C4	17	18	10	0	45
Total	174	34	48	4	260	0.546154	0.638695
me_cnv
	CIN	GS	MSI	POLE	Total	Precision	F-measure
C1	4	4	38	4	50
C2	68	3	0	0	71
C3	27	19	8	0	54
C4	75	8	2	0	85
Total	174	34	48	4	260	0.507692	0.589504
m_mi_me
	CIN	GS	MSI	POLE	Total	Precision	F-measure
C1	20	8	8	1	37
C2	91	4	0	0	95
C3	11	7	36	2	56
C4	52	15	4	1	72
Total	174	34	48	4	260	0.55	0.618635
m_mi_cnv
	CIN	GS	MSI	POLE	Total	Precision	F-measure
C1	4	7	40	3	54
C2	44	14	5	0	63
C3	53	9	3	1	66
C4	73	4	0	0	77
Total	174	34	48	4	260	0.492308	0.573409
m_me_cnv
	CIN	GS	MSI	POLE	Total	Precision	F-measure
C1	27	16	6	0	49
C2	68	13	4	0	85
C3	5	4	38	4	51
C4	74	1	0	0	75
Total	174	34	48	4	260	0.492308	0.592155
mi_me_cnv
	CIN	GS	MSI	POLE	Total	Precision	F-measure
C1	33	10	8	2	53
C2	66	1	0	0	67
C3	6	5	37	2	50
C4	69	18	3	0	90
Total	174	34	48	4	260	0.446154	0.545058
m_mi_me_cnv
	CIN	GS	MSI	POLE	Total	Precision	F-measure
C1	34	11	6	1	52
C2	51	16	3	0	70
C3	9	4	39	3	55
C4	80	3	0	0	83
Total	174	34	48	4	260	0.523077	0.598249
PFA
m_mi
	CIN	GS	MSI	POLE	Total	Precision	F-measure
C1	7	1	0	0	8
C2	38	7	30	1	76
C3	1	0	1	0	2
C4	128	26	17	3	174
Total	174	34	48	4	260	0.611538	0.614849
m_me
	CIN	GS	MSI	POLE	Total	Precision	F-measure
C1	173	34	45	4	256
C2	1	0	1	0	2
C3	0	0	1	0	1
C4	0	0	1	0	1
Total	174	34	48	4	260	0.669231	0.62429
m_cnv
	CIN	GS	MSI	POLE	Total	Precision	F-measure
C1	4	0	8	0	12
C2	0	1	0	0	1
C3	77	5	2	0	84
C4	93	28	38	4	163
Total	174	34	48	4	260	0.407692	0.50387
mi_me
	CIN	GS	MSI	POLE	Total	Precision	F-measure
C1	1	0	0	0	1
C2	0	0	2	0	2
C3	173	34	43	4	254
C4	0	0	3	0	3
Total	174	34	48	4	260	0.676923	0.624939
mi_cnv
	CIN	GS	MSI	POLE	Total	Precision	F-measure
C1	118	28	43	4	193
C2	53	5	5	0	63
C3	2	0	0	0	2
C4	1	1	0	0	2
Total	174	34	48	4	260	0.473077	0.529114
me_cnv
	CIN	GS	MSI	POLE	Total	Precision	F-measure
C1	0	0	1	0	1
C2	68	30	44	4	146
C3	1	0	0	0	1
C4	105	4	3	0	112
Total	174	34	48	4	260	0.573077	0.619547
m_mi_me
	CIN	GS	MSI	POLE	Total	Precision	F-measure
C1	1	0	0	0	1
C2	52	6	17	0	75
C3	14	2	8	2	26
C4	107	26	23	2	158
Total	174	34	48	4	260	0.484615	0.519871
m_mi_cnv
	CIN	GS	MSI	POLE	Total	Precision	F-measure
C1	67	11	12	2	92
C2	29	3	5	0	37
C3	76	20	31	2	129
C4	2	0	0	0	2
Total	174	34	48	4	260	0.35	0.43453
m_me_cnv
	CIN	GS	MSI	POLE	Total	Precision	F-measure
C1	0	0	3	0	3
C2	45	4	7	0	56
C3	2	0	4	0	6
C4	127	30	34	4	195
Total	174	34	48	4	260	0.515385	0.547206
mi_me_cnv
	CIN	GS	MSI	POLE	Total	Precision	F-measure
C1	0	0	1	0	1
C2	172	34	47	4	257
C3	1	0	0	0	1
C4	1	0	0	0	1
Total	174	34	48	4	260	0.665385	0.62207
m_mi_me_cnv
	CIN	GS	MSI	POLE	Total	Precision	F-measure
C1	3	0	1	0	4
C2	3	0	3	0	6
C3	109	33	23	4	169
C4	59	1	21	0	81
Total	174	34	48	4	260	0.5	0.528677
NEMO
m_mi
	CIN	GS	MSI	POLE	Total	Precision	F-measure
C1	29	7	9	1	46
C2	66	5	0	1	72
C3	65	11	1	0	77
C4	14	11	38	2	65
Total	174	34	48	4	260	0.446154	0.513217
m_me
	CIN	GS	MSI	POLE	Total	Precision	F-measure
C1	29	9	7	1	46
C2	9	4	38	1	52
C3	78	16	1	2	97
C4	58	5	2	0	65
Total	174	34	48	4	260	0.480769	0.558107
m_cnv
	CIN	GS	MSI	POLE	Total	Precision	F-measure
C1	18	24	45	4	91
C2	75	6	1	0	82
C3	81	4	0	0	85
C4	0	0	2	0	2
Total	174	34	48	4	260	0.507692	0.589638
mi_me
	CIN	GS	MSI	POLE	Total	Precision	F-measure
C1	32	8	9	1	50
C2	11	3	28	0	42
C3	87	18	2	2	109
C4	44	5	9	1	59
Total	174	34	48	4	260	0.476923	0.559833
mi_cnv
	CIN	GS	MSI	POLE	Total	Precision	F-measure
C1	7	19	44	4	74
C2	92	5	1	0	98
C3	75	7	3	0	85
C4	0	3	0	0	3
Total	174	34	48	4	260	0.55	0.633469
me_cnv
	CIN	GS	MSI	POLE	Total	Precision	F-measure
C1	15	18	45	4	82
C2	62	10	2	0	74
C3	57	2	1	0	60
C4	40	4	0	0	44
Total	174	34	48	4	260	0.426923	0.504441
m_mi_me
	CIN	GS	MSI	POLE	Total	Precision	F-measure
C1	25	8	9	1	43
C2	9	8	35	2	54
C3	108	7	0	0	115
C4	32	11	4	1	48
Total	174	34	48	4	260	0.596154	0.663029
m_mi_cnv
	CIN	GS	MSI	POLE	Total	Precision	F-measure
C1	6	10	44	4	64
C2	63	4	0	0	67
C3	31	14	4	0	49
C4	74	6	0	0	80
Total	174	34	48	4	260	0.507692	0.580925
m_me_cnv
	CIN	GS	MSI	POLE	Total	Precision	F-measure
C1	15	18	45	4	82
C2	44	12	3	0	59
C3	2	0	0	0	2
C4	113	4	0	0	117
Total	174	34	48	4	260	0.653846	0.689572
mi_me_cnv
	CIN	GS	MSI	POLE	Total	Precision	F-measure
C1	17	19	43	4	83
C2	112	5	1	0	118
C3	42	10	4	0	56
C4	3	0	0	0	3
Total	174	34	48	4	260	0.634615	0.678467
m_mi_me_cnv
	CIN	GS	MSI	POLE	Total	Precision	F-measure
C1	47	8	6	1	62
C2	83	4	0	0	87
C3	36	12	2	0	50
C4	8	10	40	3	61
Total	174	34	48	4	260	0.523077	0.599921
MultiNMF
m_mi
	CIN	GS	MSI	POLE	Total	Precision	F-measure
C1	25	5	8	1	39
C2	54	10	12	1	77
C3	54	12	6	1	73
C4	41	7	22	1	71
Total	174	34	48	4	260	0.342308	0.390927
m_me
	CIN	GS	MSI	POLE	Total	Precision	F-measure
C1	57	16	14	1	88
C2	49	8	23	1	81
C3	58	6	5	1	70
C4	10	4	6	1	21
Total	174	34	48	4	260	0.376923	0.419522
m_cnv
	CIN	GS	MSI	POLE	Total	Precision	F-measure
C1	26	4	17	2	49
C2	43	5	3	2	53
C3	22	17	28	0	67
C4	83	8	0	0	91
Total	174	34	48	4	260	0.453846	0.554298
mi_me
	CIN	GS	MSI	POLE	Total	Precision	F-measure
C1	45	12	14	1	72
C2	32	5	7	1	45
C3	43	8	19	1	71
C4	54	9	8	1	72
Total	174	34	48	4	260	0.330769	0.382998
mi_cnv
	CIN	GS	MSI	POLE	Total	Precision	F-measure
C1	44	7	20	1	72
C2	61	8	10	1	80
C3	39	13	10	1	63
C4	30	6	8	1	45
Total	174	34	48	4	260	0.365385	0.41866
me_cnv
	CIN	GS	MSI	POLE	Total	Precision	F-measure
C1	55	12	2	0	69
C2	9	0	11	2	22
C3	44	8	22	0	74
C4	66	14	13	2	95
Total	174	34	48	4	260	0.392308	0.427816
m_mi_me
	CIN	GS	MSI	POLE	Total	Precision	F-measure
C1	73	8	2	1	84
C2	41	9	12	1	63
C3	27	9	24	1	61
C4	33	8	10	1	52
Total	174	34	48	4	260	0.411538	0.485337
m_mi_cnv
	CIN	GS	MSI	POLE	Total	Precision	F-measure
C1	26	6	9	1	42
C2	62	11	7	1	81
C3	48	9	13	1	71
C4	38	8	19	1	66
Total	174	34	48	4	260	0.35	0.412654
m_me_cnv
	CIN	GS	MSI	POLE	Total	Precision	F-measure
C1	62	6	7	1	76
C2	47	10	17	2	76
C3	57	16	18	1	92
C4	8	2	6	0	16
Total	174	34	48	4	260	0.346154	0.416539
mi_me_cnv
	CIN	GS	MSI	POLE	Total	Precision	F-measure
C1	28	6	8	1	43
C2	42	9	21	1	73
C3	45	6	11	1	63
C4	59	13	8	1	81
Total	174	34	48	4	260	0.334615	0.403985
m_mi_me_cnv
	CIN	GS	MSI	POLE	Total	Precision	F-measure
C1	21	10	29	1	61
C2	66	7	4	1	78
C3	38	8	6	1	53
C4	49	9	9	1	68
Total	174	34	48	4	260	0.403846	0.476855
moCluster
m_mi
	CIN	GS	MSI	POLE	Total	Precision	F-measure
C1	70	6	14	1	91
C2	87	23	27	2	139
C3	12	3	4	1	20
C4	5	2	3	0	10
Total	174	34	48	4	260	0.4	0.461397
m_me
	CIN	GS	MSI	POLE	Total	Precision	F-measure
C1	49	8	17	1	75
C2	31	7	3	0	41
C3	87	16	21	2	126
C4	7	3	7	1	18
Total	174	34	48	4	260	0.430769	0.466738
m_cnv
	CIN	GS	MSI	POLE	Total	Precision	F-measure
C1	135	27	45	3	210
C2	17	2	1	0	20
C3	12	5	1	0	18
C4	10	0	1	1	12
Total	174	34	48	4	260	0.546154	0.565817
mi_me
	CIN	GS	MSI	POLE	Total	Precision	F-measure
C1	27	6	7	0	40
C2	111	18	26	2	157
C3	21	4	0	0	25
C4	15	6	15	2	38
Total	174	34	48	4	260	0.507692	0.539363
mi_cnv
	CIN	GS	MSI	POLE	Total	Precision	F-measure
C1	86	28	45	4	163
C2	73	5	2	0	80
C3	4	1	1	0	6
C4	11	0	0	0	11
Total	174	34	48	4	260	0.353846	0.501332
me_cnv
	CIN	GS	MSI	POLE	Total	Precision	F-measure
C1	51	12	3	0	66
C2	49	2	0	0	51
C3	12	19	45	4	80
C4	62	1	0	0	63
Total	174	34	48	4	260	0.457692	0.525009
m_mi_me
	CIN	GS	MSI	POLE	Total	Precision	F-measure
C1	127	16	1	1	145
C2	15	5	8	1	29
C3	23	11	19	2	55
C4	9	2	20	0	31
Total	174	34	48	4	260	0.611538	0.659711
m_mi_cnv
	CIN	GS	MSI	POLE	Total	Precision	F-measure
C1	89	19	30	4	142
C2	83	12	17	0	112
C3	1	3	1	0	5
C4	1	0	0	0	1
Total	174	34	48	4	260	0.419231	0.475811
m_me_cnv
	CIN	GS	MSI	POLE	Total	Precision	F-measure
C1	149	32	48	4	233
C2	17	2	0	0	19
C3	7	0	0	0	7
C4	1	0	0	0	1
Total	174	34	48	4	260	0.580769	0.584938
mi_me_cnv
	CIN	GS	MSI	POLE	Total	Precision	F-measure
C1	89	20	43	4	156
C2	83	11	4	0	98
C3	1	3	1	0	5
C4	1	0	0	0	1
Total	174	34	48	4	260	0.388462	0.514555
m_mi_me_cnv
	CIN	GS	MSI	POLE	Total	Precision	F-measure
C1	94	21	43	4	162
C2	38	11	4	0	53
C3	41	2	1	0	44
C4	1	0	0	0	1
Total	174	34	48	4	260	0.407692	0.483864
CIMLR
m_mi
	CIN	GS	MSI	POLE	Total	Precision	F-measure
C1	35	2	8	1	46
C2	18	7	20	1	46
C3	57	16	18	2	93
C4	64	9	2	0	75
Total	174	34	48	4	260	0.388462	0.456166
m_me
	CIN	GS	MSI	POLE	Total	Precision	F-measure
C1	18	6	8	1	33
C2	34	6	7	0	47
C3	13	9	31	1	54
C4	109	13	2	2	126
Total	174	34	48	4	260	0.565385	0.626105
m_cnv
	CIN	GS	MSI	POLE	Total	Precision	F-measure
C1	43	10	7	0	60
C2	102	6	0	0	108
C3	28	9	18	1	56
C4	1	9	23	3	36
Total	174	34	48	4	260	0.523077	0.621157
mi_me
	CIN	GS	MSI	POLE	Total	Precision	F-measure
C1	18	7	16	0	41
C2	62	9	2	0	73
C3	57	16	19	2	94
C4	37	2	11	2	52
Total	174	34	48	4	260	0.346154	0.43614
mi_cnv
	CIN	GS	MSI	POLE	Total	Precision	F-measure
C1	60	14	8	0	82
C2	18	10	31	3	62
C3	61	8	1	0	70
C4	35	2	8	1	46
Total	174	34	48	4	260	0.411538	0.471635
me_cnv
	CIN	GS	MSI	POLE	Total	Precision	F-measure
C1	7	13	19	0	39
C2	97	7	0	0	104
C3	0	5	18	3	26
C4	70	9	11	1	91
Total	174	34	48	4	260	0.492308	0.606482
m_mi_me
	CIN	GS	MSI	POLE	Total	Precision	F-measure
C1	57	16	18	2	93
C2	63	9	2	0	74
C3	18	7	19	0	44
C4	36	2	9	2	49
Total	174	34	48	4	260	0.384615	0.450377
m_mi_cnv
	CIN	GS	MSI	POLE	Total	Precision	F-measure
C1	60	14	7	0	81
C2	62	8	1	0	71
C3	34	2	8	1	45
C4	18	10	32	3	63
Total	174	34	48	4	260	0.419231	0.478375
m_me_cnv
	CIN	GS	MSI	POLE	Total	Precision	F-measure
C1	29	16	32	1	78
C2	45	4	0	0	49
C3	100	10	1	0	111
C4	0	4	15	3	22
Total	174	34	48	4	260	0.534615	0.604321
mi_me_cnv
	CIN	GS	MSI	POLE	Total	Precision	F-measure
C1	62	8	1	0	71
C2	43	2	12	1	58
C3	18	10	32	3	63
C4	51	14	3	0	68
Total	174	34	48	4	260	0.419231	0.482433
m_mi_me_cnv
	CIN	GS	MSI	POLE	Total	Precision	F-measure
C1	41	7	1	0	49
C2	27	10	36	3	76
C3	34	2	8	1	45
C4	72	15	3	0	90
Total	174	34	48	4	260	0.446154	0.505023
Subtype-GAN
m_mi
	CIN	GS	MSI	POLE	Total	Precision	F-measure
C1	13	5	17	2	37
C2	21	17	30	2	70
C3	70	6	1	0	77
C4	70	6	0	0	76
Total	174	34	48	4	260	0.415385	0.512894
m_me
	CIN	GS	MSI	POLE	Total	Precision	F-measure
C1	84	10	0	0	94
C2	52	4	4	1	61
C3	17	14	32	1	64
C4	21	6	12	2	41
Total	174	34	48	4	260	0.473077	0.563742
m_cnv
	CIN	GS	MSI	POLE	Total	Precision	F-measure
C1	45	8	5	0	58
C2	57	5	10	2	74
C3	14	5	29	2	50
C4	58	16	4	0	78
Total	174	34	48	4	260	0.373077	0.455823
mi_me
	CIN	GS	MSI	POLE	Total	Precision	F-measure
C1	37	7	7	2	53
C2	54	9	8	1	72
C3	70	15	8	1	94
C4	13	3	25	0	41
Total	174	34	48	4	260	0.369231	0.485043
mi_cnv
	CIN	GS	MSI	POLE	Total	Precision	F-measure
C1	61	3	1	0	65
C2	61	5	2	0	68
C3	37	13	10	1	61
C4	15	13	35	3	66
Total	174	34	48	4	260	0.419231	0.492084
me_cnv
	CIN	GS	MSI	POLE	Total	Precision	F-measure
C1	14	0	0	0	14
C2	39	9	17	2	67
C3	26	17	30	2	75
C4	95	8	1	0	104
Total	174	34	48	4	260	0.515385	0.589101
m_mi_me
	CIN	GS	MSI	POLE	Total	Precision	F-measure
C1	23	1	5	2	31
C2	65	6	1	0	72
C3	15	6	39	2	62
C4	71	21	3	0	95
Total	174	34	48	4	260	0.453846	0.528902
m_mi_cnv
	CIN	GS	MSI	POLE	Total	Precision	F-measure
C1	31	3	2	0	36
C2	35	20	6	0	61
C3	16	7	40	4	67
C4	92	4	0	0	96
Total	174	34	48	4	260	0.584615	0.641291
m_me_cnv
	CIN	GS	MSI	POLE	Total	Precision	F-measure
C1	20	1	0	0	21
C2	32	9	12	2	55
C3	103	4	0	0	107
C4	19	20	36	2	77
Total	174	34	48	4	260	0.569231	0.645116
mi_me_cnv
	CIN	GS	MSI	POLE	Total	Precision	F-measure
C1	52	7	9	2	70
C2	20	10	36	2	68
C3	52	17	3	0	72
C4	50	0	0	0	50
Total	174	34	48	4	260	0.403846	0.456152
m_mi_me_cnv
	CIN	GS	MSI	POLE	Total	Precision	F-measure
C1	63	5	6	0	74
C2	62	7	7	2	78
C3	4	11	30	2	47
C4	45	11	5	0	61
Total	174	34	48	4	260	0.407692	0.493336
Kmeans
mRNA
	CIN	GS	MSI	POLE	Total	Precision	F-measure
C1	15	12	37	1	65
C2	86	11	0	0	97
C3	19	5	8	1	33
C4	54	6	3	2	65
Total	174	34	48	4	260	0.5	0.578244
miRNA
	CIN	GS	MSI	POLE	Total	Precision	F-measure
C1	2	1	0	0	3
C2	62	6	10	2	80
C3	55	14	18	1	88
C4	55	13	20	1	89
Total	174	34	48	4	260	0.369231	0.411359
Methy
	CIN	GS	MSI	POLE	Total	Precision	F-measure
C1	6	0	24	0	30
C2	43	6	13	2	64
C3	37	12	8	0	57
C4	88	16	3	2	109
Total	174	34	48	4	260	0.484615	0.565203
CNV
	CIN	GS	MSI	POLE	Total	Precision	F-measure
C1	36	28	46	4	114
C2	54	1	0	0	55
C3	38	3	2	0	43
C4	46	2	0	0	48
Total	174	34	48	4	260	0.396154	0.470986
SC
mRNA
	CIN	GS	MSI	POLE	Total	Precision	F-measure
C1	17	15	36	1	69
C2	70	6	0	0	76
C3	52	6	3	2	63
C4	35	7	9	1	52
Total	174	34	48	4	260	0.442308	0.527385
miRNA
	CIN	GS	MSI	POLE	Total	Precision	F-measure
C1	12	3	3	1	19
C2	63	7	8	1	79
C3	49	13	13	0	75
C4	50	11	24	2	87
Total	174	34	48	4	260	0.388462	0.431464
Methy
	CIN	GS	MSI	POLE	Total	Precision	F-measure
C1	52	14	1	2	69
C2	27	3	28	1	59
C3	30	10	13	1	54
C4	65	7	6	0	78
Total	174	34	48	4	260	0.415385	0.478251
CNV
	CIN	GS	MSI	POLE	Total	Precision	F-measure
C1	52	5	1	0	58
C2	21	15	8	0	44
C3	96	2	0	0	98
C4	5	12	39	4	60
Total	174	34	48	4	260	0.576923	0.65795
HC
mRNA
	CIN	GS	MSI	POLE	Total	Precision	F-measure
C1	28	1	9	0	38
C2	144	31	39	4	218
C3	2	1	0	0	3
C4	0	1	0	0	1
Total	174	34	48	4	260	0.592308	0.578543
miRNA
	CIN	GS	MSI	POLE	Total	Precision	F-measure
C1	92	18	36	2	148
C2	77	14	11	1	103
C3	2	1	0	0	3
C4	3	1	1	1	6
Total	174	34	48	4	260	0.411538	0.480039
Methy
	CIN	GS	MSI	POLE	Total	Precision	F-measure
C1	69	14	16	2	101
C2	93	19	7	2	121
C3	10	1	25	0	36
C4	2	0	0	0	2
Total	174	34	48	4	260	0.507692	0.564491
CNV
	CIN	GS	MSI	POLE	Total	Precision	F-measure
C1	76	28	46	4	154
C2	93	6	2	0	101
C3	4	0	0	0	4
C4	1	0	0	0	1
Total	174	34	48	4	260	0.534615	0.576457

## Sheet: Dataset #3 COAD Sig.
Dataset #3 COAD Significant Datasets Precision F-measure
iClusterBayes
m_mi
	CIN	GS	MSI	POLE	Total	Precision	F-measure
C1	18	17	37	3	75
C2	60	7	0	0	67
C3	75	4	0	0	79
C4	21	6	11	1	39
Total	174	34	48	4	260	0.461538	0.549805
m_me
	CIN	GS	MSI	POLE	Total	Precision	F-measure
C1	10	4	32	1	47
C2	85	3	0	0	88
C3	30	8	10	1	49
C4	49	19	6	2	76
Total	174	34	48	4	260	0.526923	0.60455
m_cnv
	CIN	GS	MSI	POLE	Total	Precision	F-measure
C1	17	23	40	3	83
C2	34	0	0	0	34
C3	85	4	0	0	89
C4	38	7	8	1	54
Total	174	34	48	4	260	0.507692	0.597799
mi_me
	CIN	GS	MSI	POLE	Total	Precision	F-measure
C1	42	8	2	0	52
C2	84	12	6	2	104
C3	29	8	16	2	55
C4	19	6	24	0	49
Total	174	34	48	4	260	0.453846	0.521155
mi_cnv
	CIN	GS	MSI	POLE	Total	Precision	F-measure
C1	42	26	46	4	118
C2	78	5	2	0	85
C3	25	1	0	0	26
C4	29	2	0	0	31
Total	174	34	48	4	260	0.484615	0.551151
me_cnv
	CIN	GS	MSI	POLE	Total	Precision	F-measure
C1	51	12	17	4	84
C2	66	9	1	0	76
C3	35	1	0	0	36
C4	22	12	30	0	64
Total	174	34	48	4	260	0.415385	0.485679
m_mi_me
	CIN	GS	MSI	POLE	Total	Precision	F-measure
C1	106	5	0	0	111
C2	12	10	34	3	59
C3	20	6	10	1	37
C4	36	13	4	0	53
Total	174	34	48	4	260	0.592308	0.655685
m_mi_cnv
	CIN	GS	MSI	POLE	Total	Precision	F-measure
C1	36	0	0	0	36
C2	16	21	39	3	79
C3	36	9	9	1	55
C4	86	4	0	0	90
Total	174	34	48	4	260	0.515385	0.599116
m_me_cnv
	CIN	GS	MSI	POLE	Total	Precision	F-measure
C1	46	8	1	0	55
C2	87	5	0	0	92
C3	25	8	10	2	45
C4	16	13	37	2	68
Total	174	34	48	4	260	0.515385	0.590129
mi_me_cnv
	CIN	GS	MSI	POLE	Total	Precision	F-measure
C1	25	17	27	0	69
C2	72	4	1	0	77
C3	24	9	20	4	57
C4	53	4	0	0	57
Total	174	34	48	4	260	0.415385	0.514332
m_mi_me_cnv
	CIN	GS	MSI	POLE	Total	Precision	F-measure
C1	20	17	36	2	75
C2	37	2	0	0	39
C3	90	7	0	0	97
C4	27	8	12	2	49
Total	174	34	48	4	260	0.515385	0.594527
LRAcluster
m_mi
	CIN	GS	MSI	POLE	Total	Precision	F-measure
C1	23	7	11	2	43
C2	73	4	0	0	77
C3	61	7	0	0	68
C4	17	16	37	2	72
Total	174	34	48	4	260	0.457692	0.543907
m_me
	CIN	GS	MSI	POLE	Total	Precision	F-measure
C1	31	11	10	1	53
C2	12	3	33	1	49
C3	48	18	5	2	73
C4	83	2	0	0	85
Total	174	34	48	4	260	0.519231	0.599339
m_cnv
	CIN	GS	MSI	POLE	Total	Precision	F-measure
C1	28	1	0	0	29
C2	19	19	45	4	87
C3	54	2	0	0	56
C4	73	12	3	0	88
Total	174	34	48	4	260	0.461538	0.538428
mi_me
	CIN	GS	MSI	POLE	Total	Precision	F-measure
C1	84	8	4	0	96
C2	37	10	12	3	62
C3	8	2	25	1	36
C4	45	14	7	0	66
Total	174	34	48	4	260	0.484615	0.564314
mi_cnv
	CIN	GS	MSI	POLE	Total	Precision	F-measure
C1	25	1	0	0	26
C2	71	4	2	0	77
C3	49	27	46	4	126
C4	29	2	0	0	31
Total	174	34	48	4	260	0.457692	0.521303
me_cnv
	CIN	GS	MSI	POLE	Total	Precision	F-measure
C1	21	7	31	1	60
C2	47	16	15	3	81
C3	79	9	2	0	90
C4	27	2	0	0	29
Total	174	34	48	4	260	0.484615	0.543981
m_mi_me
	CIN	GS	MSI	POLE	Total	Precision	F-measure
C1	11	3	33	1	48
C2	34	11	10	1	56
C3	48	17	5	2	72
C4	81	3	0	0	84
Total	174	34	48	4	260	0.507692	0.589892
m_mi_cnv
	CIN	GS	MSI	POLE	Total	Precision	F-measure
C1	13	14	44	4	75
C2	20	1	0	0	21
C3	54	15	4	0	73
C4	87	4	0	0	91
Total	174	34	48	4	260	0.561538	0.609724
m_me_cnv
	CIN	GS	MSI	POLE	Total	Precision	F-measure
C1	23	9	10	1	43
C2	108	5	0	0	113
C3	9	5	33	1	48
C4	34	15	5	2	56
Total	174	34	48	4	260	0.603846	0.67521
mi_me_cnv
	CIN	GS	MSI	POLE	Total	Precision	F-measure
C1	46	16	14	3	79
C2	28	2	0	0	30
C3	21	7	32	1	61
C4	79	9	2	0	90
Total	174	34	48	4	260	0.488462	0.547067
m_mi_me_cnv
	CIN	GS	MSI	POLE	Total	Precision	F-measure
C1	107	5	0	0	112
C2	35	15	5	2	57
C3	9	5	33	1	48
C4	23	9	10	1	43
Total	174	34	48	4	260	0.6	0.671796
SNF
m_mi
	CIN	GS	MSI	POLE	Total	Precision	F-measure
C1	64	7	4	1	76
C2	74	6	0	0	80
C3	25	16	7	1	49
C4	11	5	37	2	55
Total	174	34	48	4	260	0.492308	0.574042
m_me
	CIN	GS	MSI	POLE	Total	Precision	F-measure
C1	24	10	10	1	45
C2	59	21	3	2	85
C3	81	0	0	0	81
C4	10	3	35	1	49
Total	174	34	48	4	260	0.530769	0.605231
m_cnv
	CIN	GS	MSI	POLE	Total	Precision	F-measure
C1	7	16	45	4	72
C2	81	12	3	0	96
C3	42	1	0	0	43
C4	44	5	0	0	49
Total	174	34	48	4	260	0.503846	0.581097
mi_me
	CIN	GS	MSI	POLE	Total	Precision	F-measure
C1	28	7	13	1	49
C2	50	13	2	1	66
C3	17	6	31	1	55
C4	79	8	2	1	90
Total	174	34	48	4	260	0.476923	0.546233
mi_cnv
	CIN	GS	MSI	POLE	Total	Precision	F-measure
C1	7	19	42	4	72
C2	55	6	0	0	61
C3	38	2	1	0	41
C4	74	7	5	0	86
Total	174	34	48	4	260	0.469231	0.558676
me_cnv
	CIN	GS	MSI	POLE	Total	Precision	F-measure
C1	11	18	47	4	80
C2	80	4	0	0	84
C3	37	3	0	0	40
C4	46	9	1	0	56
Total	174	34	48	4	260	0.523077	0.593365
m_mi_me
	CIN	GS	MSI	POLE	Total	Precision	F-measure
C1	28	10	10	1	49
C2	50	17	4	1	72
C3	13	6	34	2	55
C4	83	1	0	0	84
Total	174	34	48	4	260	0.519231	0.59546
m_mi_cnv
	CIN	GS	MSI	POLE	Total	Precision	F-measure
C1	50	7	3	1	61
C2	62	4	0	0	66
C3	53	8	3	0	64
C4	9	15	42	3	69
Total	174	34	48	4	260	0.434615	0.517666
m_me_cnv
	CIN	GS	MSI	POLE	Total	Precision	F-measure
C1	24	8	7	1	40
C2	55	7	0	0	62
C3	14	15	41	3	73
C4	81	4	0	0	85
Total	174	34	48	4	260	0.5	0.581567
mi_me_cnv
	CIN	GS	MSI	POLE	Total	Precision	F-measure
C1	27	12	16	2	57
C2	80	5	0	0	85
C3	50	4	0	0	54
C4	17	13	32	2	64
Total	174	34	48	4	260	0.476923	0.554622
m_mi_me_cnv
	CIN	GS	MSI	POLE	Total	Precision	F-measure
C1	25	7	9	1	42
C2	68	11	0	0	79
C3	67	4	0	0	71
C4	14	12	39	3	68
Total	174	34	48	4	260	0.438462	0.522217
PFA
m_mi
	CIN	GS	MSI	POLE	Total	Precision	F-measure
C1	35	6	7	2	50
C2	41	10	8	0	59
C3	46	11	15	1	73
C4	52	7	18	1	78
Total	174	34	48	4	260	0.303846	0.3582
m_me
	CIN	GS	MSI	POLE	Total	Precision	F-measure
C1	2	0	0	0	2
C2	115	25	35	3	178
C3	7	1	1	0	9
C4	50	8	12	1	71
Total	174	34	48	4	260	0.492308	0.525812
m_cnv
	CIN	GS	MSI	POLE	Total	Precision	F-measure
C1	7	1	0	0	8
C2	86	26	41	4	157
C3	44	3	2	0	49
C4	37	4	5	0	46
Total	174	34	48	4	260	0.361538	0.45797
mi_me
	CIN	GS	MSI	POLE	Total	Precision	F-measure
C1	31	10	5	1	47
C2	45	4	20	2	71
C3	71	14	13	1	99
C4	27	6	10	0	43
Total	174	34	48	4	260	0.388462	0.443263
mi_cnv
	CIN	GS	MSI	POLE	Total	Precision	F-measure
C1	29	23	41	4	97
C2	53	5	6	0	64
C3	1	0	0	0	1
C4	91	6	1	0	98
Total	174	34	48	4	260	0.526923	0.599335
me_cnv
	CIN	GS	MSI	POLE	Total	Precision	F-measure
C1	1	0	0	0	1
C2	1	0	0	0	1
C3	124	26	44	3	197
C4	48	8	4	1	61
Total	174	34	48	4	260	0.507692	0.543578
m_mi_me
	CIN	GS	MSI	POLE	Total	Precision	F-measure
C1	56	4	21	1	82
C2	22	4	5	0	31
C3	35	15	10	2	62
C4	61	11	12	1	85
Total	174	34	48	4	260	0.373077	0.416679
m_mi_cnv
	CIN	GS	MSI	POLE	Total	Precision	F-measure
C1	1	1	0	0	2
C2	50	3	0	0	53
C3	77	26	43	3	149
C4	46	4	5	1	56
Total	174	34	48	4	260	0.326923	0.437431
m_me_cnv
	CIN	GS	MSI	POLE	Total	Precision	F-measure
C1	38	2	4	0	44
C2	87	26	41	3	157
C3	37	1	1	1	40
C4	12	5	2	0	19
Total	174	34	48	4	260	0.373077	0.461949
mi_me_cnv
	CIN	GS	MSI	POLE	Total	Precision	F-measure
C1	18	4	4	0	26
C2	103	25	42	3	173
C3	1	0	0	0	1
C4	52	5	2	1	60
Total	174	34	48	4	260	0.430769	0.499574
m_mi_me_cnv
	CIN	GS	MSI	POLE	Total	Precision	F-measure
C1	96	27	41	4	168
C2	20	2	3	0	25
C3	19	4	2	0	25
C4	39	1	2	0	42
Total	174	34	48	4	260	0.396154	0.481468
NEMO
m_mi
	CIN	GS	MSI	POLE	Total	Precision	F-measure
C1	62	7	6	1	76
C2	32	14	4	0	50
C3	68	6	0	0	74
C4	12	7	38	3	60
Total	174	34	48	4	260	0.465385	0.541944
m_me
	CIN	GS	MSI	POLE	Total	Precision	F-measure
C1	28	10	11	1	50
C2	46	19	3	2	70
C3	90	1	0	0	91
C4	10	4	34	1	49
Total	174	34	48	4	260	0.553846	0.632606
m_cnv
	CIN	GS	MSI	POLE	Total	Precision	F-measure
C1	12	21	45	4	82
C2	62	8	0	0	70
C3	58	5	3	0	66
C4	42	0	0	0	42
Total	174	34	48	4	260	0.430769	0.51669
mi_me
	CIN	GS	MSI	POLE	Total	Precision	F-measure
C1	24	7	15	2	48
C2	88	9	1	1	99
C3	46	10	2	1	59
C4	16	8	30	0	54
Total	174	34	48	4	260	0.5	0.569349
mi_cnv
	CIN	GS	MSI	POLE	Total	Precision	F-measure
C1	4	18	42	4	68
C2	63	2	0	0	65
C3	55	5	3	0	63
C4	52	9	3	0	64
Total	174	34	48	4	260	0.438462	0.534366
me_cnv
	CIN	GS	MSI	POLE	Total	Precision	F-measure
C1	13	18	45	4	80
C2	75	2	0	0	77
C3	39	10	3	0	52
C4	47	4	0	0	51
Total	174	34	48	4	260	0.5	0.572507
m_mi_me
	CIN	GS	MSI	POLE	Total	Precision	F-measure
C1	38	9	9	1	57
C2	87	5	0	0	92
C3	12	7	34	2	55
C4	37	13	5	1	56
Total	174	34	48	4	260	0.519231	0.59847
m_mi_cnv
	CIN	GS	MSI	POLE	Total	Precision	F-measure
C1	12	13	44	4	73
C2	71	7	1	0	79
C3	28	9	2	0	39
C4	63	5	1	0	69
Total	174	34	48	4	260	0.476923	0.543724
m_me_cnv
	CIN	GS	MSI	POLE	Total	Precision	F-measure
C1	31	8	8	1	48
C2	54	3	0	0	57
C3	73	4	0	0	77
C4	16	19	40	3	78
Total	174	34	48	4	260	0.465385	0.551984
mi_me_cnv
	CIN	GS	MSI	POLE	Total	Precision	F-measure
C1	25	13	16	3	57
C2	82	4	0	0	86
C3	46	4	0	0	50
C4	21	13	32	1	67
Total	174	34	48	4	260	0.488462	0.563749
m_mi_me_cnv
	CIN	GS	MSI	POLE	Total	Precision	F-measure
C1	33	10	14	2	59
C2	81	4	0	0	85
C3	18	16	34	2	70
C4	42	4	0	0	46
Total	174	34	48	4	260	0.480769	0.566194
MultiNMF
m_mi
	CIN	GS	MSI	POLE	Total	Precision	F-measure
C1	17	11	38	2	68
C2	46	12	2	1	61
C3	60	5	2	0	67
C4	51	6	6	1	64
Total	174	34	48	4	260	0.426923	0.488073
m_me
	CIN	GS	MSI	POLE	Total	Precision	F-measure
C1	18	6	8	1	33
C2	67	3	0	0	70
C3	24	18	40	3	85
C4	65	7	0	0	72
Total	174	34	48	4	260	0.442308	0.519173
m_cnv
	CIN	GS	MSI	POLE	Total	Precision	F-measure
C1	69	2	0	0	71
C2	20	16	37	3	76
C3	28	8	9	1	46
C4	57	8	2	0	67
Total	174	34	48	4	260	0.442308	0.526324
mi_me
	CIN	GS	MSI	POLE	Total	Precision	F-measure
C1	40	9	13	1	63
C2	52	7	8	1	68
C3	56	8	4	1	69
C4	26	10	23	1	60
Total	174	34	48	4	260	0.342308	0.415389
mi_cnv
	CIN	GS	MSI	POLE	Total	Precision	F-measure
C1	49	5	6	1	61
C2	40	11	11	1	63
C3	47	9	13	1	70
C4	38	9	18	1	66
Total	174	34	48	4	260	0.303846	0.367515
me_cnv
	CIN	GS	MSI	POLE	Total	Precision	F-measure
C1	52	5	2	2	61
C2	39	12	11	0	62
C3	59	8	13	2	82
C4	24	9	22	0	55
Total	174	34	48	4	260	0.365385	0.420977
m_mi_me
	CIN	GS	MSI	POLE	Total	Precision	F-measure
C1	81	4	0	0	85
C2	19	8	35	2	64
C3	31	10	11	1	53
C4	43	12	2	1	58
Total	174	34	48	4	260	0.496154	0.568996
m_mi_cnv
	CIN	GS	MSI	POLE	Total	Precision	F-measure
C1	47	11	2	0	60
C2	78	5	0	0	83
C3	33	10	11	1	55
C4	16	8	35	3	62
Total	174	34	48	4	260	0.480769	0.555712
m_me_cnv
	CIN	GS	MSI	POLE	Total	Precision	F-measure
C1	24	18	39	3	84
C2	63	7	0	0	70
C3	19	6	9	1	35
C4	68	3	0	0	71
Total	174	34	48	4	260	0.442308	0.521527
mi_me_cnv
	CIN	GS	MSI	POLE	Total	Precision	F-measure
C1	35	9	9	1	54
C2	40	8	21	1	70
C3	48	12	17	2	79
C4	51	5	1	0	57
Total	174	34	48	4	260	0.326923	0.38973
m_mi_me_cnv
	CIN	GS	MSI	POLE	Total	Precision	F-measure
C1	18	11	34	3	66
C2	49	8	2	0	59
C3	82	7	0	0	89
C4	25	8	12	1	46
Total	174	34	48	4	260	0.480769	0.557524
moCluster
m_mi
	CIN	GS	MSI	POLE	Total	Precision	F-measure
C1	96	7	5	2	110
C2	49	13	4	0	66
C3	17	8	15	1	41
C4	12	6	24	1	43
Total	174	34	48	4	260	0.515385	0.584501
m_me
	CIN	GS	MSI	POLE	Total	Precision	F-measure
C1	66	7	1	0	74
C2	73	7	0	0	80
C3	20	11	21	1	53
C4	15	9	26	3	53
Total	174	34	48	4	260	0.423077	0.514413
m_cnv
	CIN	GS	MSI	POLE	Total	Precision	F-measure
C1	139	33	46	4	222
C2	17	1	2	0	20
C3	5	0	0	0	5
C4	13	0	0	0	13
Total	174	34	48	4	260	0.542308	0.566978
mi_me
	CIN	GS	MSI	POLE	Total	Precision	F-measure
C1	62	9	0	0	71
C2	70	12	28	2	112
C3	34	10	16	1	61
C4	8	3	4	1	16
Total	174	34	48	4	260	0.369231	0.432397
mi_cnv
	CIN	GS	MSI	POLE	Total	Precision	F-measure
C1	150	33	47	4	234
C2	5	0	1	0	6
C3	18	0	0	0	18
C4	1	1	0	0	2
Total	174	34	48	4	260	0.584615	0.586341
me_cnv
	CIN	GS	MSI	POLE	Total	Precision	F-measure
C1	35	14	4	0	53
C2	92	4	1	0	97
C3	16	15	43	4	78
C4	31	1	0	0	32
Total	174	34	48	4	260	0.573077	0.62398
m_mi_me
	CIN	GS	MSI	POLE	Total	Precision	F-measure
C1	62	8	2	1	73
C2	92	14	1	0	107
C3	2	3	16	1	22
C4	18	9	29	2	58
Total	174	34	48	4	260	0.5	0.566383
m_mi_cnv
	CIN	GS	MSI	POLE	Total	Precision	F-measure
C1	28	2	2	0	32
C2	128	31	46	4	209
C3	17	0	0	0	17
C4	1	1	0	0	2
Total	174	34	48	4	260	0.503846	0.54735
m_me_cnv
	CIN	GS	MSI	POLE	Total	Precision	F-measure
C1	117	32	45	4	198
C2	27	1	3	0	31
C3	30	0	0	0	30
C4	0	1	0	0	1
Total	174	34	48	4	260	0.465385	0.525194
mi_me_cnv
	CIN	GS	MSI	POLE	Total	Precision	F-measure
C1	69	17	8	0	94
C2	98	16	40	4	158
C3	7	0	0	0	7
C4	0	1	0	0	1
Total	174	34	48	4	260	0.442308	0.502279
m_mi_me_cnv
	CIN	GS	MSI	POLE	Total	Precision	F-measure
C1	143	32	48	4	227
C2	29	0	0	0	29
C3	2	1	0	0	3
C4	0	1	0	0	1
Total	174	34	48	4	260	0.553846	0.574353
CIMLR
m_mi
	CIN	GS	MSI	POLE	Total	Precision	F-measure
C1	45	14	27	1	87
C2	59	10	2	0	71
C3	31	3	8	2	44
C4	39	7	11	1	58
Total	174	34	48	4	260	0.365385	0.427712
m_me
	CIN	GS	MSI	POLE	Total	Precision	F-measure
C1	9	12	26	0	47
C2	72	4	0	0	76
C3	74	10	5	2	91
C4	19	8	17	2	46
Total	174	34	48	4	260	0.415385	0.526507
m_cnv
	CIN	GS	MSI	POLE	Total	Precision	F-measure
C1	46	13	15	0	74
C2	64	6	0	0	70
C3	61	1	3	0	65
C4	3	14	30	4	51
Total	174	34	48	4	260	0.411538	0.508275
mi_me
	CIN	GS	MSI	POLE	Total	Precision	F-measure
C1	40	4	6	1	51
C2	18	6	18	1	43
C3	65	17	22	2	106
C4	51	7	2	0	60
Total	174	34	48	4	260	0.35	0.416162
mi_cnv
	CIN	GS	MSI	POLE	Total	Precision	F-measure
C1	0	11	29	3	43
C2	47	8	11	0	66
C3	54	2	0	1	57
C4	73	13	8	0	94
Total	174	34	48	4	260	0.426923	0.521575
me_cnv
	CIN	GS	MSI	POLE	Total	Precision	F-measure
C1	45	13	16	0	74
C2	3	14	31	4	52
C3	67	5	0	0	72
C4	59	2	1	0	62
Total	174	34	48	4	260	0.426923	0.523776
m_mi_me
	CIN	GS	MSI	POLE	Total	Precision	F-measure
C1	47	14	7	2	70
C2	26	8	34	1	69
C3	33	2	7	1	43
C4	68	10	0	0	78
Total	174	34	48	4	260	0.45	0.504509
m_mi_cnv
	CIN	GS	MSI	POLE	Total	Precision	F-measure
C1	53	2	0	0	55
C2	0	10	27	4	41
C3	66	14	7	0	87
C4	55	8	14	0	77
Total	174	34	48	4	260	0.388462	0.488082
m_me_cnv
	CIN	GS	MSI	POLE	Total	Precision	F-measure
C1	70	4	0	0	74
C2	1	14	31	4	50
C3	57	3	1	0	61
C4	46	13	16	0	75
Total	174	34	48	4	260	0.438462	0.540458
mi_me_cnv
	CIN	GS	MSI	POLE	Total	Precision	F-measure
C1	51	2	0	0	53
C2	51	9	11	0	71
C3	72	13	9	0	94
C4	0	10	28	4	42
Total	174	34	48	4	260	0.419231	0.511547
m_mi_me_cnv
	CIN	GS	MSI	POLE	Total	Precision	F-measure
C1	56	9	15	0	80
C2	64	13	6	0	83
C3	0	10	27	4	41
C4	54	2	0	0	56
Total	174	34	48	4	260	0.384615	0.482934
Subtype-GAN
m_mi
	CIN	GS	MSI	POLE	Total	Precision	F-measure
C1	74	4	0	0	78
C2	48	6	0	0	54
C3	27	6	8	1	42
C4	25	18	40	3	86
Total	174	34	48	4	260	0.465385	0.501499
m_me
	CIN	GS	MSI	POLE	Total	Precision	F-measure
C1	80	1	0	0	81
C2	9	10	36	3	58
C3	47	13	1	0	61
C4	38	10	11	1	60
Total	174	34	48	4	260	0.5	0.515796
m_cnv
	CIN	GS	MSI	POLE	Total	Precision	F-measure
C1	28	1	0	0	29
C2	13	17	37	2	69
C3	83	6	0	0	89
C4	50	10	11	2	73
Total	174	34	48	4	260	0.5	0.528348
mi_me
	CIN	GS	MSI	POLE	Total	Precision	F-measure
C1	80	4	0	0	84
C2	35	10	3	0	48
C3	42	11	12	2	67
C4	17	9	33	2	61
Total	174	34	48	4	260	0.476923	0.490449
mi_cnv
	CIN	GS	MSI	POLE	Total	Precision	F-measure
C1	15	4	10	2	31
C2	45	12	17	1	75
C3	80	4	0	0	84
C4	34	14	21	1	70
Total	174	34	48	4	260	0.442308	0.430634
me_cnv
	CIN	GS	MSI	POLE	Total	Precision	F-measure
C1	55	6	1	0	62
C2	57	6	10	1	74
C3	43	12	6	0	61
C4	19	10	31	3	63
Total	174	34	48	4	260	0.384615	0.463181
m_mi_me
	CIN	GS	MSI	POLE	Total	Precision	F-measure
C1	73	7	8	0	88
C2	11	5	32	2	50
C3	29	18	7	2	56
C4	61	4	1	0	66
Total	174	34	48	4	260	0.473077	0.529389
m_mi_cnv
	CIN	GS	MSI	POLE	Total	Precision	F-measure
C1	19	1	0	0	20
C2	73	3	1	0	77
C3	21	22	40	3	86
C4	61	8	7	1	77
Total	174	34	48	4	260	0.465385	0.528754
m_me_cnv
	CIN	GS	MSI	POLE	Total	Precision	F-measure
C1	41	2	0	0	43
C2	81	3	0	0	84
C3	34	8	16	2	60
C4	18	21	32	2	73
Total	174	34	48	4	260	0.465385	0.48224
mi_me_cnv
	CIN	GS	MSI	POLE	Total	Precision	F-measure
C1	31	3	8	2	44
C2	70	13	9	1	93
C3	15	11	27	1	54
C4	58	7	4	0	69
Total	174	34	48	4	260	0.407692	0.472324
m_mi_me_cnv
	CIN	GS	MSI	POLE	Total	Precision	F-measure
C1	67	5	3	0	75
C2	80	6	1	0	87
C3	8	15	28	2	53
C4	19	8	16	2	45
Total	174	34	48	4	260	0.446154	0.532941

## Sheet: Dataset #3 Pan-cancer
Dataset #3 Pan-cancer Datasets Precision F-measure
iClusterBayes
m_mi
	BRCA	COAD	KIRC	LUAD	LUSC	Total	Accuracy	F-measure
C1	122	5	13	37	3	180
C2	148	75	93	98	108	522
C3	266	45	56	115	56	538
C4	81	41	63	69	58	312
C5	142	125	89	131	138	625
Total	759	291	314	450	363	2177	0.261828	0.308538
m_me
	BRCA	COAD	KIRC	LUAD	LUSC	Total	Accuracy	F-measure
C1	186	65	118	88	82	539
C2	139	43	68	60	45	355
C3	188	57	41	89	63	438
C4	85	64	38	98	86	371
C5	161	62	49	115	87	474
Total	759	291	314	450	363	2177	0.252641	0.265793
m_cnv
	BRCA	COAD	KIRC	LUAD	LUSC	Total	Accuracy	F-measure
C1	148	47	17	84	66	362
C2	160	72	87	121	94	534
C3	93	59	64	75	58	349
C4	101	38	55	66	54	314
C5	257	75	91	104	91	618
Total	759	291	314	450	363	2177	0.250804	0.270165
mi_me
	BRCA	COAD	KIRC	LUAD	LUSC	Total	Accuracy	F-measure
C1	83	47	46	78	48	302
C2	163	54	36	69	60	382
C3	123	60	51	87	71	392
C4	151	48	33	85	61	378
C5	239	82	148	131	123	723
Total	759	291	314	450	363	2177	0.223702	0.261047
mi_cnv
	BRCA	COAD	KIRC	LUAD	LUSC	Total	Accuracy	F-measure
C1	156	33	36	74	47	346
C2	359	137	185	213	182	1076
C3	70	49	38	55	48	260
C4	127	22	21	59	44	273
C5	47	50	34	49	42	222
Total	759	291	314	450	363	2177	0.25356	0.301487
me_cnv
	BRCA	COAD	KIRC	LUAD	LUSC	Total	Accuracy	F-measure
C1	235	87	124	120	95	661
C2	212	67	66	95	88	528
C3	94	29	33	41	21	218
C4	79	36	22	64	45	246
C5	139	72	69	130	114	524
Total	759	291	314	450	363	2177	0.23978	0.274554
m_mi_me
	BRCA	COAD	KIRC	LUAD	LUSC	Total	Accuracy	F-measure
C1	233	53	45	93	54	478
C2	192	103	149	125	131	700
C3	149	30	25	37	14	255
C4	123	70	72	121	108	494
C5	62	35	23	74	56	250
Total	759	291	314	450	363	2177	0.270556	0.296532
m_mi_cnv
	BRCA	COAD	KIRC	LUAD	LUSC	Total	Accuracy	F-measure
C1	163	56	48	89	86	442
C2	94	58	77	82	70	381
C3	153	12	16	44	15	240
C4	155	60	36	78	71	400
C5	194	105	137	157	121	714
Total	759	291	314	450	363	2177	0.203491	0.266395
m_me_cnv
	BRCA	COAD	KIRC	LUAD	LUSC	Total	Accuracy	F-measure
C1	154	70	116	83	82	505
C2	214	73	41	101	77	506
C3	134	47	67	62	50	360
C4	170	62	60	120	88	500
C5	87	39	30	84	66	306
Total	759	291	314	450	363	2177	0.258613	0.269531
mi_me_cnv
	BRCA	COAD	KIRC	LUAD	LUSC	Total	Accuracy	F-measure
C1	100	40	29	68	53	290
C2	180	48	42	72	41	383
C3	48	30	29	38	54	199
C4	175	81	79	106	80	521
C5	256	92	135	166	135	784
Total	759	291	314	450	363	2177	0.226458	0.272688
m_mi_me_cnv
	BRCA	COAD	KIRC	LUAD	LUSC	Total	Accuracy	F-measure
C1	274	94	92	143	121	724
C2	161	76	109	115	93	554
C3	16	4	2	8	0	30
C4	127	52	29	89	77	374
C5	181	65	82	95	72	495
Total	759	291	314	450	363	2177	0.25356	0.277294
LRAcluster
m_mi
	BRCA	COAD	KIRC	LUAD	LUSC	Total	Accuracy	F-measure
C1	181	74	77	147	106	585
C2	157	79	52	112	103	503
C3	162	56	76	77	57	428
C4	74	19	43	20	8	164
C5	185	63	66	94	89	497
Total	759	291	314	450	363	2177	0.243454	0.257233
m_me
	BRCA	COAD	KIRC	LUAD	LUSC	Total	Accuracy	F-measure
C1	271	78	80	103	91	623
C2	178	85	82	130	99	574
C3	214	63	75	92	85	529
C4	81	63	77	123	88	432
C5	15	2	0	2	0	19
Total	759	291	314	450	363	2177	0.259991	0.287346
m_cnv
	BRCA	COAD	KIRC	LUAD	LUSC	Total	Accuracy	F-measure
C1	193	66	77	105	75	516
C2	164	68	55	103	78	468
C3	98	31	14	66	47	256
C4	111	47	70	60	52	340
C5	193	79	98	116	111	597
Total	759	291	314	450	363	2177	0.224162	0.245478
mi_me
	BRCA	COAD	KIRC	LUAD	LUSC	Total	Accuracy	F-measure
C1	141	66	88	125	82	502
C2	126	47	21	56	56	306
C3	389	110	123	130	128	880
C4	15	2	0	2	0	19
C5	88	66	82	137	97	470
Total	759	291	314	450	363	2177	0.308682	0.322113
mi_cnv
	BRCA	COAD	KIRC	LUAD	LUSC	Total	Accuracy	F-measure
C1	90	33	13	41	36	213
C2	212	72	136	143	103	666
C3	138	43	50	63	36	330
C4	238	103	74	142	129	686
C5	81	40	41	61	59	282
Total	759	291	314	450	363	2177	0.240239	0.277048
me_cnv
	BRCA	COAD	KIRC	LUAD	LUSC	Total	Accuracy	F-measure
C1	111	58	66	116	75	426
C2	220	69	98	121	110	618
C3	15	2	0	0	0	17
C4	27	42	41	78	50	238
C5	386	120	109	135	128	878
Total	759	291	314	450	363	2177	0.287092	0.314333
m_mi_me
	BRCA	COAD	KIRC	LUAD	LUSC	Total	Accuracy	F-measure
C1	208	61	74	90	81	514
C2	275	78	81	104	95	633
C3	15	2	0	2	0	19
C4	180	87	82	131	99	579
C5	81	63	77	123	88	432
Total	759	291	314	450	363	2177	0.261828	0.288831
m_mi_cnv
	BRCA	COAD	KIRC	LUAD	LUSC	Total	Accuracy	F-measure
C1	163	68	55	106	78	470
C2	195	80	99	113	111	598
C3	99	32	14	67	48	260
C4	111	45	70	61	52	339
C5	191	66	76	103	74	510
Total	759	291	314	450	363	2177	0.211759	0.246474
m_me_cnv
	BRCA	COAD	KIRC	LUAD	LUSC	Total	Accuracy	F-measure
C1	212	59	62	90	91	514
C2	285	83	97	115	91	671
C3	15	2	0	2	0	19
C4	166	86	79	123	94	548
C5	81	61	76	120	87	425
Total	759	291	314	450	363	2177	0.265044	0.289556
mi_me_cnv
	BRCA	COAD	KIRC	LUAD	LUSC	Total	Accuracy	F-measure
C1	15	2	0	0	0	17
C2	388	119	111	135	129	882
C3	219	69	95	121	109	613
C4	111	59	67	116	75	428
C5	26	42	41	78	50	237
Total	759	291	314	450	363	2177	0.287552	0.313416
m_mi_me_cnv
	BRCA	COAD	KIRC	LUAD	LUSC	Total	Accuracy	F-measure
C1	201	57	60	88	92	498
C2	83	61	76	120	86	426
C3	173	87	80	127	95	562
C4	287	84	98	113	90	672
C5	15	2	0	2	0	19
Total	759	291	314	450	363	2177	0.268259	0.289723
SNF
m_mi
	BRCA	COAD	KIRC	LUAD	LUSC	Total	Accuracy	F-measure
C1	139	40	12	56	68	315
C2	201	71	50	58	65	445
C3	90	32	67	138	89	416
C4	139	75	100	118	83	515
C5	190	73	85	80	58	486
Total	759	291	314	450	363	2177	0.266422	0.280974
m_me
	BRCA	COAD	KIRC	LUAD	LUSC	Total	Accuracy
C1	163	68	23	97	100	451
C2	166	87	80	137	110	580
C3	272	80	157	109	67	685
C4	16	4	3	11	1	35
C5	142	52	51	96	85	426
Total	759	291	314	450	363	2177	0.245292	0.299341
m_cnv
	BRCA	COAD	KIRC	LUAD	LUSC	Total	Accuracy
C1	143	16	11	68	40	278
C2	296	155	111	182	183	927
C3	193	22	5	156	119	495
C4	127	98	180	42	21	468
C5	0	0	7	2	0	9
Total	759	291	314	450	363	2177	0.304548	0.338891
mi_me
	BRCA	COAD	KIRC	LUAD	LUSC	Total	Accuracy
C1	189	59	43	75	92	458
C2	243	78	103	117	94	635
C3	217	74	64	112	62	529
C4	93	75	103	139	115	525
C5	17	5	1	7	0	30
Total	759	291	314	450	363	2177	0.252182	0.283662
mi_cnv
	BRCA	COAD	KIRC	LUAD	LUSC	Total	Accuracy
C1	225	65	48	109	123	570
C2	23	87	149	20	9	288
C3	206	32	12	159	119	528
C4	304	107	98	160	112	781
C5	1	0	7	2	0	10
Total	759	291	314	450	363	2177	0.337621	0.360967
me_cnv
	BRCA	COAD	KIRC	LUAD	LUSC	Total	Accuracy
C1	180	62	32	94	93	461
C2	259	86	84	108	92	629
C3	16	3	0	4	0	23
C4	218	29	71	111	77	506
C5	86	111	127	133	101	558
Total	759	291	314	450	363	2177	0.256775	0.299266
m_mi_me
	BRCA	COAD	KIRC	LUAD	LUSC	Total	Accuracy
C1	123	69	39	129	122	482
C2	80	59	82	128	90	439
C3	206	63	98	82	37	486
C4	220	89	93	94	92	588
C5	130	11	2	17	22	182
Total	759	291	314	450	363	2177	0.251723	0.285453
m_mi_cnv
	BRCA	COAD	KIRC	LUAD	LUSC	Total	Accuracy
C1	149	40	13	67	65	334
C2	176	95	105	150	124	650
C3	240	85	127	114	88	654
C4	194	71	56	118	86	525
C5	0	0	13	1	0	14
Total	759	291	314	450	363	2177	0.242995	0.280468
m_me_cnv
	BRCA	COAD	KIRC	LUAD	LUSC	Total	Accuracy
C1	310	147	114	177	176	924
C2	43	67	34	70	37	251
C3	260	68	145	167	129	769
C4	146	9	7	34	21	217
C5	0	0	14	2	0	16
Total	759	291	314	450	363	2177	0.265962	0.302349
mi_me_cnv
	BRCA	COAD	KIRC	LUAD	LUSC	Total	Accuracy
C1	173	61	30	84	106	454
C2	114	101	72	131	85	503
C3	260	60	110	116	86	632
C4	0	0	17	2	0	19
C5	212	69	85	117	86	569
Total	759	291	314	450	363	2177	0.26734	0.29798
m_mi_me_cnv
	BRCA	COAD	KIRC	LUAD	LUSC	Total	Accuracy
C1	132	13	5	26	39	215
C2	196	109	79	154	146	684
C3	294	75	149	113	53	684
C4	137	94	65	155	125	576
C5	0	0	16	2	0	18
Total	759	291	314	450	363	2177	0.286633	0.323981
PFA
m_mi
	BRCA	COAD	KIRC	LUAD	LUSC	Total	Accuracy	F-measure
C1	56	66	42	92	75	331
C2	117	0	0	0	1	118
C3	44	2	16	26	12	100
C4	321	120	159	201	157	958
C5	221	103	97	131	118	670
Total	759	291	314	450	363	2177	0.249426	0.293725
m_me
	BRCA	COAD	KIRC	LUAD	LUSC	Total	Accuracy	F-measure
C1	1	0	0	0	0	1
C2	0	1	0	0	0	1
C3	7	5	1	3	1	17
C4	751	284	313	447	362	2157
C5	0	1	0	0	0	1
Total	759	291	314	450	363	2177	0.347267	0.365929
m_cnv
	BRCA	COAD	KIRC	LUAD	LUSC	Total	Accuracy	F-measure
C1	207	95	90	119	104	615
C2	0	0	1	0	0	1
C3	450	168	203	298	219	1338
C4	0	0	1	0	0	1
C5	102	28	19	33	40	222
Total	759	291	314	450	363	2177	0.280202	0.324951
mi_me
	BRCA	COAD	KIRC	LUAD	LUSC	Total	Accuracy	F-measure
C1	0	0	1	0	0	1
C2	3	2	0	2	1	8
C3	753	289	313	444	362	2161
C4	0	0	0	2	0	2
C5	3	0	0	2	0	5
Total	759	291	314	450	363	2177	0.348186	0.365936
mi_cnv
	BRCA	COAD	KIRC	LUAD	LUSC	Total	Accuracy	F-measure
C1	426	181	206	263	196	1272
C2	36	11	12	26	30	115
C3	2	3	1	0	0	6
C4	182	77	74	104	81	518
C5	113	19	21	57	56	266
Total	759	291	314	450	363	2177	0.276068	0.317801
me_cnv
	BRCA	COAD	KIRC	LUAD	LUSC	Total	Accuracy	F-measure
C1	753	291	313	447	363	2167
C2	0	0	1	0	0	1
C3	3	0	0	2	0	5
C4	2	0	0	1	0	3
C5	1	0	0	0	0	1
Total	759	291	314	450	363	2177	0.347267	0.365951
m_mi_me
	BRCA	COAD	KIRC	LUAD	LUSC	Total	Accuracy	F-measure
C1	196	94	135	149	133	707
C2	119	32	28	53	33	265
C3	1	0	0	0	0	1
C4	0	0	0	0	1	1
C5	443	165	151	248	196	1203
Total	759	291	314	450	363	2177	0.287092	0.264657
m_mi_cnv
	BRCA	COAD	KIRC	LUAD	LUSC	Total	Accuracy	F-measure
C1	188	83	85	126	102	584
C2	33	8	4	27	32	104
C3	91	17	7	30	29	174
C4	0	0	5	0	0	5
C5	447	183	213	267	200	1310
Total	759	291	314	450	363	2177	0.288011	0.321624
m_me_cnv
	BRCA	COAD	KIRC	LUAD	LUSC	Total	Accuracy	F-measure
C1	483	179	230	295	234	1421
C2	0	0	1	0	0	1
C3	0	0	1	0	0	1
C4	276	112	81	155	129	753
C5	0	0	1	0	0	1
Total	759	291	314	450	363	2177	0.293523	0.330337
mi_me_cnv
	BRCA	COAD	KIRC	LUAD	LUSC	Total	Accuracy	F-measure
C1	756	291	314	447	362	2170
C2	1	0	0	0	0	1
C3	0	0	0	0	1	1
C4	0	0	0	1	0	1
C5	2	0	0	2	0	4
Total	759	291	314	450	363	2177	0.348645	0.366246
m_mi_me_cnv
	BRCA	COAD	KIRC	LUAD	LUSC	Total	Accuracy	F-measure
C1	0	0	0	1	0	1
C2	1	0	0	0	0	1
C3	1	0	0	0	0	1
C4	757	291	314	449	362	2173
C5	0	0	0	0	1	1
Total	759	291	314	450	363	2177	0.348645	0.366395
NEMO		Overlap
m_mi
	Basal	Her2	LumA	LumB	Normal	Total	Precision	F-measure
C1	165	56	23	67	74	385
C2	157	62	54	96	94	463
C3	125	32	41	117	76	391
C4	116	72	98	93	62	441
C5	196	69	98	77	57	497
Total	759	291	314	450	363	2177	0.257694	0.268018
m_me
	Basal	Her2	LumA	LumB	Normal	Total	Precision	F-measure
C1	163	71	21	90	88	433
C2	167	70	70	94	63	464
C3	156	37	37	73	64	367
C4	197	45	106	65	48	461
C5	76	68	80	128	100	452
Total	759	291	314	450	363	2177	0.238861	0.277852
m_cnv
	Basal	Her2	LumA	LumB	Normal	Total	Precision	F-measure
C1	256	87	131	120	117	711
C2	200	96	51	142	118	607
C3	157	83	104	118	90	552
C4	142	22	21	67	34	286
C5	4	3	7	3	4	21
Total	759	291	314	450	363	2177	0.247588	0.282988
mi_me
	Basal	Her2	LumA	LumB	Normal	Total	Precision	F-measure
C1	155	59	34	91	98	437
C2	187	58	80	84	61	470
C3	92	67	89	122	99	469
C4	192	65	62	80	48	447
C5	133	42	49	73	57	354
Total	759	291	314	450	363	2177	0.245292	0.263102
mi_cnv
	Basal	Her2	LumA	LumB	Normal	Total	Precision	F-measure
C1	158	70	83	118	86	515
C2	178	82	67	125	98	550
C3	234	81	92	116	88	611
C4	0	1	5	1	0	7
C5	189	57	67	90	91	494
Total	759	291	314	450	363	2177	0.271015	0.26152
me_cnv
	Basal	Her2	LumA	LumB	Normal	Total	Precision	F-measure
C1	178	70	40	99	84	471
C2	235	70	71	96	87	559
C3	120	88	105	143	116	572
C4	210	61	98	108	76	553
C5	16	2	0	4	0	22
Total	759	291	314	450	363	2177	0.258153	0.284994
m_mi_me
	Basal	Her2	LumA	LumB	Normal	Total	Precision	F-measure
C1	143	52	10	62	73	340
C2	198	75	77	75	71	496
C3	120	55	90	116	83	464
C4	91	43	48	106	86	374
C5	207	66	89	91	50	503
Total	759	291	314	450	363	2177	0.247129	0.265317
m_mi_cnv
	Basal	Her2	LumA	LumB	Normal	Total	Precision	F-measure
C1	18	19	16	13	16	82
C2	239	81	137	111	87	655
C3	170	69	39	119	91	488
C4	175	81	101	138	110	605
C5	157	41	21	69	59	347
Total	759	291	314	450	363	2177	0.241158	0.274785
m_me_cnv
	Basal	Her2	LumA	LumB	Normal	Total	Precision	F-measure
C1	121	82	54	104	103	464
C2	141	3	16	23	6	189
C3	86	77	81	129	83	456
C4	219	77	76	92	90	554
C5	192	52	87	102	81	514
Total	759	291	314	450	363	2177	0.248507	0.276083
mi_me_cnv
	Basal	Her2	LumA	LumB	Normal	Total	Precision	F-measure
C1	120	64	42	91	91	408
C2	192	62	89	107	76	526
C3	96	89	95	132	96	508
C4	198	60	63	82	72	475
C5	153	16	25	38	28	260
Total	759	291	314	450	363	2177	0.241617	0.271325
m_mi_me_cnv
	Basal	Her2	LumA	LumB	Normal	Total	Precision	F-measure
C1	146	49	11	60	75	341
C2	126	85	99	141	98	549
C3	256	87	89	118	86	636
C4	231	70	108	129	102	640
C5	0	0	7	2	2	11
Total	759	291	314	450	363	2177	0.266422	0.282291
MultiNMF
m_mi
	Basal	Her2	LumA	LumB	Normal	Total	Precision	F-measure
C1	153	59	61	90	71	434
C2	149	60	60	98	70	437
C3	158	60	129	128	83	558
C4	129	48	24	58	61	320
C5	170	64	40	76	78	428
Total	759	291	314	450	363	2177	0.237023	0.251718
m_me
	Basal	Her2	LumA	LumB	Normal	Total	Precision	F-measure
C1	157	58	83	105	95	498
C2	190	66	74	134	96	560
C3	185	84	53	94	85	501
C4	88	36	52	56	41	273
C5	139	47	52	61	46	345
Total	759	291	314	450	363	2177	0.220028	0.251865
m_cnv
	Basal	Her2	LumA	LumB	Normal	Total	Precision	F-measure
C1	165	60	107	79	83	494
C2	160	52	34	79	62	387
C3	166	79	40	111	90	486
C4	172	66	89	130	83	540
C5	96	34	44	51	45	270
Total	759	291	314	450	363	2177	0.223243	0.252374
mi_me
	Basal	Her2	LumA	LumB	Normal	Total	Precision	F-measure
C1	131	49	113	98	66	457
C2	193	64	77	97	96	527
C3	177	69	68	117	73	504
C4	147	57	39	81	68	392
C5	111	52	17	57	60	297
Total	759	291	314	450	363	2177	0.249426	0.257242
mi_cnv
	Basal	Her2	LumA	LumB	Normal	Total	Precision	F-measure
C1	173	70	68	100	74	485
C2	192	73	107	135	94	601
C3	120	46	82	77	62	387
C4	176	63	44	87	76	446
C5	98	39	13	51	57	258
Total	759	291	314	450	363	2177	0.224621	0.245326
me_cnv
	Basal	Her2	LumA	LumB	Normal	Total	Precision	F-measure
C1	86	51	55	110	74	376
C2	81	36	35	85	52	289
C3	307	103	106	124	109	749
C4	270	99	116	131	125	741
C5	15	2	2	0	3	22
Total	759	291	314	450	363	2177	0.252641	0.292964
m_mi_me
	Basal	Her2	LumA	LumB	Normal	Total	Precision	F-measure
C1	134	54	110	126	72	496
C2	98	37	32	62	48	277
C3	209	77	58	86	89	519
C4	174	69	82	111	87	523
C5	144	54	32	65	67	362
Total	759	291	314	450	363	2177	0.233349	0.267336
m_mi_cnv
	Basal	Her2	LumA	LumB	Normal	Total	Precision	F-measure
C1	167	56	88	78	53	442
C2	151	71	71	99	84	476
C3	191	66	48	73	81	459
C4	132	46	23	72	70	343
C5	118	52	84	128	75	457
Total	759	291	314	450	363	2177	0.24667	0.259402
m_me_cnv
	Basal	Her2	LumA	LumB	Normal	Total	Precision	F-measure
C1	98	36	60	51	45	290
C2	105	31	48	63	47	294
C3	198	99	64	111	104	576
C4	196	73	87	117	88	561
C5	162	52	55	108	79	456
Total	759	291	314	450	363	2177	0.222784	0.248963
mi_me_cnv
	Basal	Her2	LumA	LumB	Normal	Total	Precision	F-measure
C1	167	63	41	85	75	431
C2	128	44	98	87	62	419
C3	107	42	16	53	61	279
C4	171	72	67	103	72	485
C5	186	70	92	122	93	563
Total	759	291	314	450	363	2177	0.231511	0.24476
m_mi_me_cnv
	Basal	Her2	LumA	LumB	Normal	Total	Precision	F-measure
C1	189	66	28	77	86	446
C2	146	61	122	105	63	497
C3	115	47	59	92	61	374
C4	155	54	28	88	82	407
C5	154	63	77	88	71	453
Total	759	291	314	450	363	2177	0.251723	0.258375
moCluster
m_mi
	Basal	Her2	LumA	LumB	Normal	Total	Precision	F-measure
C1	124	33	28	69	62	316
C2	311	136	162	207	130	946
C3	235	99	103	128	122	687
C4	76	19	20	44	45	204
C5	13	4	1	2	4	24
Total	759	291	314	450	363	2177	0.241158	0.293719
m_me
	Basal	Her2	LumA	LumB	Normal	Total	Precision	F-measure
C1	204	72	55	100	92	523
C2	422	177	217	265	202	1283
C3	99	34	37	80	54	304
C4	31	5	5	5	14	60
C5	3	3	0	0	1	7
Total	759	291	314	450	363	2177	0.268259	0.317505
m_cnv
	Basal	Her2	LumA	LumB	Normal	Total	Precision	F-measure
C1	183	51	78	113	91	516
C2	500	196	185	294	243	1418
C3	62	35	34	34	23	188
C4	14	9	13	9	6	51
C5	0	0	4	0	0	4
Total	759	291	314	450	363	2177	0.303629	0.332189
mi_me
	Basal	Her2	LumA	LumB	Normal	Total	Precision	F-measure
C1	495	201	239	311	231	1477
C2	139	47	38	71	69	364
C3	124	39	37	66	63	329
C4	1	0	0	2	0	3
C5	0	4	0	0	0	4
Total	759	291	314	450	363	2177	0.290767	0.331841
mi_cnv
	Basal	Her2	LumA	LumB	Normal	Total	Precision	F-measure
C1	217	98	122	150	135	722
C2	86	25	51	57	53	272
C3	419	157	136	232	167	1111
C4	31	9	4	8	8	60
C5	6	2	1	3	0	12
Total	759	291	314	450	363	2177	0.290308	0.323082
me_cnv
	Basal	Her2	LumA	LumB	Normal	Total	Precision	F-measure
C1	171	75	86	115	76	523
C2	588	214	221	335	287	1645
C3	0	2	1	0	0	3
C4	0	0	4	0	0	4
C5	0	0	2	0	0	2
Total	759	291	314	450	363	2177	0.325678	0.346417
m_mi_me
	Basal	Her2	LumA	LumB	Normal	Total	Precision	F-measure
C1	540	212	241	316	254	1563
C2	63	21	13	31	30	158
C3	37	16	16	27	19	115
C4	117	42	42	72	54	327
C5	2	0	2	4	6	14
Total	759	291	314	450	363	2177	0.303169	0.338646
m_mi_cnv
	Basal	Her2	LumA	LumB	Normal	Total	Precision	F-measure
C1	127	72	52	88	68	407
C2	616	217	249	362	295	1739
C3	6	2	6	0	0	14
C4	10	0	2	0	0	12
C5	0	0	5	0	0	5
Total	759	291	314	450	363	2177	0.326137	0.350684
m_me_cnv
	Basal	Her2	LumA	LumB	Normal	Total	Precision	F-measure
C1	458	168	211	254	180	1271
C2	254	95	55	172	160	736
C3	43	22	32	22	20	139
C4	4	6	11	2	3	26
C5	0	0	5	0	0	5
Total	759	291	314	450	363	2177	0.306844	0.334042
mi_me_cnv
	Basal	Her2	LumA	LumB	Normal	Total	Precision	F-measure
C1	622	216	245	373	301	1757
C2	22	29	25	10	5	91
C3	89	37	29	56	45	256
C4	25	9	9	11	12	66
C5	1	0	6	0	0	7
Total	759	291	314	450	363	2177	0.333027	0.351923
m_mi_me_cnv
	Basal	Her2	LumA	LumB	Normal	Total	Precision	F-measure
C1	272	91	130	156	130	779
C2	451	178	145	275	214	1263
C3	14	6	11	3	4	38
C4	22	16	23	16	15	92
C5	0	0	5	0	0	5
Total	759	291	314	450	363	2177	0.292145	0.330719
CIMLR
m_mi
	Basal	Her2	LumA	LumB	Normal	Total	Precision	F-measure
C1	257	68	1	99	100	525
C2	140	27	2	30	35	234
C3	211	128	46	161	128	674
C4	12	13	248	8	7	288
C5	139	55	17	152	93	456
Total	759	291	314	450	363	2177	0.361047	0.404387
m_me
	Basal	Her2	LumA	LumB	Normal	Total	Precision	F-measure
C1	23	7	0	9	0	39
C2	16	273	11	418	361	1079
C3	178	7	5	3	1	194
C4	535	1	0	8	0	544
C5	7	3	298	12	1	321
Total	759	291	314	450	363	2177	0.578319	0.671457
m_cnv
	Basal	Her2	LumA	LumB	Normal	Total	Precision	F-measure
C1	20	14	198	12	2	246
C2	2	87	6	1	1	97
C3	231	64	86	153	49	583
C4	312	120	23	216	311	982
C5	194	6	1	68	0	269
Total	759	291	314	450	363	2177	0.344511	0.432999
mi_me
	Basal	Her2	LumA	LumB	Normal	Total	Precision	F-measure
C1	172	106	36	121	86	521
C2	190	41	8	71	82	392
C3	164	68	16	132	106	486
C4	216	60	1	107	78	462
C5	17	16	253	19	11	316
Total	759	291	314	450	363	2177	0.362425	0.374037
mi_cnv
	Basal	Her2	LumA	LumB	Normal	Total	Precision	F-measure
C1	225	87	16	105	122	555
C2	292	92	3	95	89	571
C3	156	58	32	89	39	374
C4	9	15	250	6	8	288
C5	77	39	13	155	105	389
Total	759	291	314	450	363	2177	0.402848	0.424358
me_cnv
	Basal	Her2	LumA	LumB	Normal	Total	Precision	F-measure
C1	7	4	10	88	80	189
C2	32	95	16	12	7	162
C3	444	188	143	338	270	1383
C4	3	1	141	4	6	155
C5	273	3	4	8	0	288
Total	759	291	314	450	363	2177	0.352779	0.452407
m_mi_me
	Basal	Her2	LumA	LumB	Normal	Total	Precision	F-measure
C1	228	129	46	188	139	730
C2	161	5	3	5	17	191
C3	71	40	13	66	44	234
C4	282	103	1	181	153	720
C5	17	14	251	10	10	302
Total	759	291	314	450	363	2177	0.353698	0.397251
m_mi_cnv
	Basal	Her2	LumA	LumB	Normal	Total	Precision	F-measure
C1	7	2	208	3	5	225
C2	122	66	56	158	104	506
C3	191	54	13	78	101	437
C4	155	70	34	105	55	419
C5	284	99	3	106	98	590
Total	759	291	314	450	363	2177	0.377124	0.398588
m_me_cnv
	Basal	Her2	LumA	LumB	Normal	Total	Precision	F-measure
C1	175	5	3	5	0	188
C2	58	182	293	358	270	1161
C3	19	104	18	0	1	142
C4	4	0	0	82	92	178
C5	503	0	0	5	0	508
Total	759	291	314	450	363	2177	0.486909	0.54929
mi_me_cnv
	Basal	Her2	LumA	LumB	Normal	Total	Precision	F-measure
C1	8	4	255	11	7	285
C2	291	97	3	102	108	601
C3	180	51	10	73	85	399
C4	151	73	32	104	54	414
C5	129	66	14	160	109	478
Total	759	291	314	450	363	2177	0.396876	0.415576
m_mi_me_cnv
	Basal	Her2	LumA	LumB	Normal	Total	Precision	F-measure
C1	132	7	1	18	26	184
C2	455	23	25	6	6	515
C3	134	114	43	179	169	639
C4	5	2	242	8	6	263
C5	33	145	3	239	156	576
Total	759	291	314	450	363	2177	0.510795	0.567279
Subtype-GAN		Overlap
m_mi
	Basal	Her2	LumA	LumB	Normal	Total	Accuracy	F-measure
C1	185	91	119	135	132	662
C2	105	31	45	57	39	277
C3	154	49	60	96	68	427
C4	137	67	28	76	70	378
C5	178	53	62	86	54	433
Total	759	291	314	450	363	2177	0.20395	0.259208
m_me
	Basal	Her2	LumA	LumB	Normal		Accuracy	F-measure
C1	163	88	39	99	110	499
C2	172	54	100	100	86	512
C3	131	38	56	56	30	311
C4	134	65	51	104	73	427
C5	159	46	68	91	64	428
Total	759	291	314	450	363	2177	0.225999	0.250647
m_cnv
	Basal	Her2	LumA	LumB	Normal		Accuracy	F-measure
C1	151	64	67	126	81	489
C2	161	45	67	40	31	344
C3	167	50	48	113	92	470
C4	174	78	29	98	94	473
C5	106	54	103	73	65	401
Total	759	291	314	450	363	2177	0.248048	0.263601
mi_me
	Basal	Her2	LumA	LumB	Normal		Accuracy	F-measure
C1	159	92	113	117	96	577
C2	153	47	43	77	71	391
C3	156	59	69	82	61	427
C4	96	30	33	83	40	282
C5	195	63	56	91	95	500
Total	759	291	314	450	363	2177	0.221406	0.256728
mi_cnv
	Basal	Her2	LumA	LumB	Normal		Accuracy	F-measure
C1	131	63	50	99	85	428
C2	160	51	33	76	87	407
C3	163	49	44	77	69	402
C4	165	64	74	97	67	467
C5	140	64	113	101	55	473
Total	759	291	314	450	363	2177	0.235645	0.247036
me_cnv
	Basal	Her2	LumA	LumB	Normal		Accuracy	F-measure
C1	166	74	69	95	67	471
C2	205	77	91	127	88	588
C3	160	68	101	115	124	568
C4	18	5	3	13	1	40
C5	210	67	50	100	83	510
Total	759	291	314	450	363	2177	0.247129	0.269385
m_mi_me
	Basal	Her2	LumA	LumB	Normal		Accuracy	F-measure
C1	190	50	65	75	45	425
C2	202	73	84	129	110	598
C3	152	36	42	68	36	334
C4	99	84	51	99	111	444
C5	116	48	72	79	61	376
Total	759	291	314	450	363	2177	0.226458	0.269308
m_mi_cnv
	Basal	Her2	LumA	LumB	Normal		Accuracy	F-measure
C1	131	72	37	108	111	459
C2	145	46	80	104	74	449
C3	142	79	77	124	108	530
C4	173	48	49	59	39	368
C5	168	46	71	55	31	371
Total	759	291	314	450	363	2177	0.245292	0.26035
m_me_cnv
	Basal	Her2	LumA	LumB	Normal		Accuracy	F-measure
C1	109	59	52	70	56	346
C2	216	68	101	110	96	591
C3	156	37	69	52	25	339
C4	161	57	70	125	88	501
C5	117	70	22	93	98	400
Total	759	291	314	450	363	2177	0.26045	0.268015
mi_me_cnv
	Basal	Her2	LumA	LumB	Normal		Accuracy	F-measure
C1	166	90	114	127	88	585
C2	182	54	45	92	91	464
C3	188	52	34	82	78	434
C4	71	26	44	52	30	223
C5	152	69	77	97	76	471
Total	759	291	314	450	363	2177	0.233808	0.261353
m_mi_me_cnv
	Basal	Her2	LumA	LumB	Normal		Accuracy	F-measure
C1	150	102	99	113	77	541
C2	110	0	1	4	1	116
C3	182	37	97	66	34	416
C4	117	49	40	117	100	423
C5	200	103	77	150	151	681
Total	759	291	314	450	363	2177	0.237483	0.282752
Kmeans
mRNA
	BRCA	COAD	KIRC	LUAD	LUSC	Total	Accuracy	F-measure
C1	203	90	65	126	134	618
C2	104	52	68	71	43	338
C3	167	54	75	92	70	458
C4	110	1	6	3	0	120
C5	175	94	100	158	116	643
Total	759	291	314	450	363	2177	0.224162	0.265159
miRNA
	BRCA	COAD	KIRC	LUAD	LUSC	Total	Accuracy	F-measure
C1	171	48	36	73	70	398
C2	152	69	76	86	65	448
C3	117	53	50	78	49	347
C4	205	71	48	81	93	498
C5	114	50	104	132	86	486
Total	759	291	314	450	363	2177	0.24621	0.270504
Methy
	BRCA	COAD	KIRC	LUAD	LUSC	Total	Accuracy	F-measure
C1	141	44	33	69	49	336
C2	135	57	22	70	68	352
C3	328	112	150	176	134	900
C4	140	76	109	133	112	570
C5	15	2	0	2	0	19
Total	759	291	314	450	363	2177	0.263206	0.292583
CNV
	BRCA	COAD	KIRC	LUAD	LUSC	Total	Accuracy	F-measure
C1	0	0	5	0	0	5
C2	139	45	23	84	47	338
C3	342	130	177	228	186	1063
C4	137	64	65	61	50	377
C5	141	52	44	77	80	394
Total	759	291	314	450	363	2177	0.264125	0.29943
SC
mRNA
	BRCA	COAD	KIRC	LUAD	LUSC	Total	Accuracy	F-measure
C1	153	59	71	79	57	419
C2	167	69	50	112	99	497
C3	120	35	53	54	41	303
C4	150	60	75	92	67	444
C5	169	68	65	113	99	514
Total	759	291	314	450	363	2177	0.209463	0.231948
miRNA
	BRCA	COAD	KIRC	LUAD	LUSC	Total	Accuracy	F-measure
C1	107	36	52	109	74	378
C2	195	67	55	115	92	524
C3	169	59	39	75	79	421
C4	134	63	98	71	57	423
C5	154	66	70	80	61	431
Total	759	291	314	450	363	2177	0.251263	0.257788
Methy
	BRCA	COAD	KIRC	LUAD	LUSC	Total	Accuracy	F-measure
C1	162	63	85	99	63	472
C2	120	44	42	90	88	384
C3	96	58	91	91	66	402
C4	171	61	42	83	74	431
C5	210	65	54	87	72	488
Total	759	291	314	450	363	2177	0.252182	0.260576
CNV
	BRCA	COAD	KIRC	LUAD	LUSC	Total	Accuracy	F-measure
C1	158	90	79	75	91	493
C2	107	73	65	84	76	405
C3	191	43	42	88	65	429
C4	174	44	90	98	82	488
C5	129	41	38	105	49	362
Total	759	291	314	450	363	2177	0.252641	0.264079
HC
mRNA
	BRCA	COAD	KIRC	LUAD	LUSC	Total	Accuracy	F-measure
C1	702	250	298	420	327	1997
C2	50	20	12	30	35	147
C3	7	21	0	0	1	29
C4	0	0	1	0	0	1
C5	0	0	3	0	0	3
Total	759	291	314	450	363	2177	0.349564	0.361186
miRNA
	BRCA	COAD	KIRC	LUAD	LUSC	Total	Accuracy	F-measure
C1	550	205	261	366	259	1641
C2	90	45	25	46	66	272
C3	118	38	26	37	35	254
C4	1	0	2	1	3	7
C5	0	3	0	0	0	3
Total	759	291	314	450	363	2177	0.301332	0.342137
Methy
	BRCA	COAD	KIRC	LUAD	LUSC	Total	Accuracy	F-measure
C1	741	279	302	425	352	2099
C2	2	11	9	22	5	49
C3	15	0	0	0	0	15
C4	1	1	3	3	5	13
C5	0	0	0	0	1	1
Total	759	291	314	450	363	2177	0.352779	0.364709
CNV
	BRCA	COAD	KIRC	LUAD	LUSC	Total	Accuracy	F-measure
C1	758	291	305	449	363	2166
C2	1	0	2	1	0	4
C3	0	0	5	0	0	5
C4	0	0	1	0	0	1
C5	0	0	1	0	0	1
Total	759	291	314	450	363	2177	0.350942	0.366663

## Sheet: NMI ARI
Dataset #3 BRCA Complete Datasets NMI ARI
Metric	Combination	iClusterBayes	LRAcluster	SNF	PFA	NEMO	moCluster	CIMLR	MultiNMF	Subtype-GAN	PINS
NMI	m_mi	0.253884	0.342884	0.400096	0.333949	0.366661	0.247878	0.304349	0.338172	0.372951	0.30646
	m_me	0.246226	0.275812	0.377915	0.298075	0.363243	0.0705593	0.288041	0.314259	0.367923	0.289351
	m_cnv	0.212921	0.400615	0.38895	0.10001	0.368219	0.158759	0.369093	0.35853	0.346479	0.315934
	mi_me	0.0577145	0.060621	0.356666	0.101979	0.34723	0.0670386	0.303295	0.29313	0.237102	0.255286
	mi_cnv	0.266413	0.29726	0.381388	0.116627	0.353841	0.203685	0.280191	0.262149	0.212895	0.287815
	me_cnv	0.257015	0.27918	0.347402	0.0133309	0.281755	0.0461683	0.341904	0.0276998	0.214144	0.227903
	m_mi_me	0.162669	0.278668	0.390557	0.0408821	0.374359	0.108515	0.301991	0.343448	0.340046	0.210773
	m_mi_cnv	0.294558	0.401428	0.420869	0.0533353	0.408989	0.190455	0.284735	0.365026	0.337301	0.351041
	m_me_cnv	0.281027	0.33698	0.389632	0.0294708	0.366201	0.0547899	0.34871	0.351699	0.347817	0.322221
	mi_me_cnv	0.229762	0.200715	0.386442	0.0500048	0.387679	0.129849	0.310706	0.283772	0.331521	0.239356
	m_mi_me_cnv	0.301284	0.341124	0.433684	0.0984497	0.398515	0.120914	0.342309	0.345484	0.274129	0.366947
ARI	m_mi	0.199408	0.247316	0.349239	0.276571	0.270925	0.221358	0.239841	0.258737	0.237365	0.205879
	m_me	0.168655	0.221456	0.293711	0.235401	0.3098	0.0458685	0.184019	0.245197	0.267429	0.124634
	m_cnv	0.146731	0.308725	0.258259	0.139924	0.241625	0.175835	0.248953	0.269898	0.272833	0.217809
	mi_me	0.0646155	0.0141919	0.288186	0.0908983	0.287119	0.0843717	0.239869	0.236139	0.213387	0.135578
	mi_cnv	0.15568	0.190796	0.283404	0.139082	0.252278	0.246599	0.181225	0.2038	0.158941	0.145339
	me_cnv	0.168905	0.187254	0.254474	0.0022014	0.171892	0.0115264	0.266855	0.0139344	0.17295	0.124268
	m_mi_me	0.123398	0.224838	0.28976	0.0362274	0.284472	0.112954	0.209056	0.278234	0.248793	0.237485
	m_mi_cnv	0.197736	0.309971	0.295831	0.112144	0.283268	0.261275	0.218027	0.279453	0.244916	0.396543
	m_me_cnv	0.205323	0.24581	0.310446	0.0227786	0.272125	0.0220001	0.224727	0.247621	0.238226	0.244688
	mi_me_cnv	0.157536	0.154671	0.298971	0.0424512	0.298224	0.123605	0.2281	0.235096	0.269322	0.0964953
	m_mi_me_cnv	0.199971	0.253132	0.323581	0.1218	0.294533	0.0735323	0.260756	0.232472	0.14816	0.355954
Dataset #3 BRCA Significant Datasets NMI ARI
Metric	Combination	iClusterBayes	LRAcluster	SNF	PFA	NEMO	moCluster	CIMLR	MultiNMF	Subtype-GAN	PINS
NMI	m_mi	0.269873	0.37649	0.426894	0.0722625	0.374322	0.267355	0.239451	0.361336	0.352777	0.422512
	m_me	0.294947	0.326123	0.381946	0.0246283	0.341645	0.0960358	0.340812	0.380427	0.414802	0.309478
	m_cnv	0.294752	0.378734	0.335386	0.214155	0.356757	0.173659	0.330743	0.345271	0.28757	0.345449
	mi_me	0.270257	0.168359	0.35073	0.0560413	0.301573	0.223036	0.339708	0.304458	0.217576	0.266392
	mi_cnv	0.168361	0.178162	0.293652	0.0523913	0.322207	0.110466	0.323518	0.266814	0.253523	0.280484
	me_cnv	0.2002	0.222403	0.305852	0.0564838	0.292992	0.042569	0.295129	0.199319	0.236521	0.136145
	m_mi_me	0.286363	0.351357	0.382239	0.0571929	0.372288	0.0853125	0.360304	0.40332	0.379417	0.340639
	m_mi_cnv	0.317836	0.389776	0.398066	0.0768166	0.385967	0.144639	0.33628	0.363448	0.328988	0.317524
	m_me_cnv	0.304155	0.373808	0.380518	0.0913248	0.363383	0.0600714	0.336558	0.366786	0.330559	0.340639
	mi_me_cnv	0.240035	0.230669	0.340383	0.065701	0.345968	0.0536787	0.384807	0.341351	0.265193	0.215326
	m_mi_me_cnv	0.128703	0.369391	0.383423	0.0948406	0.408853	0.0642966	0.38586	0.39852	0.307413	0.340639
ARI	m_mi	0.223655	0.279704	0.364159	0.0502253	0.282686	0.195424	0.159387	0.308662	0.23171	0.449826
	m_me	0.188292	0.256908	0.250007	0.0344165	0.221513	0.02595	0.203405	0.25187	0.272583	0.0646543
	m_cnv	0.24637	0.258616	0.1871	0.161428	0.226043	0.216726	0.258642	0.270492	0.219157	0.211285
	mi_me	0.178959	0.0895746	0.23786	0.0757933	0.190762	0.209106	0.272885	0.24784	0.139052	0.0577785
	mi_cnv	0.155114	0.119982	0.15795	0.0293603	0.233324	0.0443566	0.255195	0.197911	0.17605	0.2951
	me_cnv	0.110081	0.130661	0.184012	0.0209368	0.187996	0.0442493	0.166943	0.11358	0.134193	0.183745
	m_mi_me	0.192228	0.246689	0.259783	0.0774379	0.263514	0.0894111	0.289686	0.327975	0.24322	0.421858
	m_mi_cnv	0.248264	0.280067	0.269986	0.0538867	0.268505	0.101247	0.25569	0.250969	0.210168	0.392502
	m_me_cnv	0.196303	0.274496	0.239964	0.0416662	0.235901	0.0419176	0.227381	0.286501	0.227001	0.421858
	mi_me_cnv	0.144951	0.130573	0.207995	0.0255541	0.229251	0.021433	0.291835	0.288677	0.170855	0.23162
	m_mi_me_cnv	0.0915466	0.274521	0.267656	0.0990738	0.300476	0.0279214	0.381277	0.282617	0.188569	0.421858
Dataset #3 COAD Complete Datasets NMI ARI
Metric	Combination	iClusterBayes	LRAcluster	SNF	PFA	NEMO	moCluster	CIMLR	MultiNMF	Subtype-GAN	PINS
NMI	m_mi	0.186436	0.14655	0.236074	0.0291599	0.213435	0.0199779	0.0780937	0.0213183	0.221049	0.164014
	m_me	0.193404	0.0895782	0.245965	0.031731	0.222832	0.164315	0.165456	0.0777342	0.185072	0.208247
	m_cnv	0.233841	0.324401	0.393332	0.0698354	0.333155	0.0403281	0.250502	0.043326	0.12054	0.239562
	mi_me	0.120889	0.111629	0.183775	0.0526243	0.139338	0.0530337	0.0711589	0.0457792	0.0854183	0.0349059
	mi_cnv	0.25967	0.267698	0.328271	0.0191834	0.366326	0.114716	0.135163	0.016635	0.191695	0.234097
	me_cnv	0.142379	0.230972	0.281987	0.0502806	0.269397	0.311234	0.29542	0.086575	0.165333	0.225454
	m_mi_me	0.194712	0.0895782	0.235332	0.0170213	0.242003	0.195659	0.0791284	0.0185944	0.217756	0.162965
	m_mi_cnv	0.268905	0.324401	0.27671	0.0566769	0.331214	0.0346007	0.141427	0.109879	0.260917	0.308254
	m_me_cnv	0.177401	0.242409	0.315345	0.113113	0.331693	0.0478858	0.279068	0.0529928	0.2448	0.222939
	mi_me_cnv	0.227851	0.226677	0.288878	0.0421254	0.286823	0.0930476	0.154948	0.0139064	0.185304	0.210056
	m_mi_me_cnv	0.275479	0.240952	0.283753	0.0361981	0.261686		0.138698	0.0216704	0.176156	0.230294
ARI	m_mi	0.182948	0.134935	0.207237	0.0308198	0.158083	0.00384045	0.0444932	0.0184745	0.174111	0.021842
	m_me	0.181074	0.086475	0.223497	0.0237349	0.175246	0.234333	0.227254	0.0566526	0.165465	0.158194
	m_cnv	0.131319	0.204599	0.262623	-0.0391471	0.237745	-0.0558476	0.257265	0.0212841	0.0832195	0.0826261
	mi_me	0.082924	0.09178	0.173491	0.0434435	0.127175	0.0517929	0.0339011	0.0354693	0.0708124	0.020697
	mi_cnv	0.0759607	0.0592044	0.28253	-0.0368578	0.316306	-0.0527614	0.0868158	0.00449329	0.130974	0.183232
	me_cnv	0.0954296	0.162599	0.219362	0.0434441	0.14627	0.166881	0.284294	0.0426688	0.143571	0.0701066
	m_mi_me	0.192253	0.086475	0.218983	0.021058	0.285491	0.310084	0.0412712	0.00909588	0.149478	0.0912572
	m_mi_cnv	0.111278	0.204599	0.191494	-0.0664057	0.237044	0.00717917	0.0925346	0.124962	0.213983	0.406214
	m_me_cnv	0.191904	0.142316	0.246971	0.00880418	0.324329	-0.0857375	0.225847	0.0613343	0.228709	0.242429
	mi_me_cnv	0.118847	0.145651	0.214425	0.0252259	0.293161	0.0118856	0.0944146	0.0059031	0.0864044	0.0778764
	m_mi_me_cnv	0.229678	0.143804	0.230196	-0.00325139	0.210275		0.0759029	0.0182887	0.14046	0.0985182
Dataset #3 COAD Significant Datasets NMI ARI
Metric	Combination	iClusterBayes	LRAcluster	SNF	PFA	NEMO	moCluster	CIMLR	MultiNMF	Subtype-GAN	PINS
NMI	m_mi	0.236553	0.236463	0.236585	0.0358251	0.216382	0.147355	0.0560466	0.15535	0.210767	0.195156
	m_me	0.209669	0.218982	0.273774	0.0181118	0.256809	0.210967	0.208235	0.227973	0.257458	0.186424
	m_cnv	0.260865	0.264733	0.308031	0.0794118	0.310125	0.0524913	0.262154	0.233454	0.234608	0.300466
	mi_me	0.104599	0.143162	0.165426	0.0184874	0.168536	0.0751821	0.0609161	0.033839	0.177323	0.0976342
	mi_cnv	0.202664	0.19092	0.291612	0.217047	0.315419	0.106317	0.246533	0.0134274	0.115794	0.0544985
	me_cnv	0.19283	0.147183	0.307681	0.0204167	0.300665	0.273955	0.275848	0.122333	0.124346	0.0976342
	m_mi_me	0.220156	0.211459	0.224688	0.0275346	0.198662	0.236348	0.136051	0.175451	0.191067	0.185348
	m_mi_cnv	0.236366	0.270175	0.2671	0.107406	0.266235	0.0653586	0.24403	0.202364	0.214342	0.300466
	m_me_cnv	0.188184	0.250306	0.277861	0.0764129	0.252024	0.0960927	0.295059	0.224136	0.228803	0.263957
	mi_me_cnv	0.192765	0.15213	0.228288	0.0151091	0.217022	0.0901974	0.243253	0.0170606	0.10286	0.0180269
	m_mi_me_cnv	0.221897	0.250879	0.243914	0.0819887	0.215152	0.0546966	0.245974	0.203049	0.229084	0.0942601
ARI	m_mi	0.171022	0.17025	0.186202	0.00689908	0.161464	0.187232	0.0135568	0.131196	0.122508	0.0367671
	m_me	0.225045	0.179265	0.220667	-0.0490507	0.223074	0.173096	0.187622	0.150938	0.192003	0.0302552
	m_cnv	0.153821	0.132488	0.183962	-0.0819877	0.163184	-0.113043	0.167222	0.162184	0.164282	0.315277
	mi_me	0.132732	0.136041	0.171246	-0.010898	0.166082	0.0300737	0.0161519	0.0197191	0.141543	0.150691
	mi_cnv	0.0113166	0.000254476	0.181376	0.127365	0.202681	-0.000466728	0.15605	-4.06417e-05	0.0989218	-0.0628187
	me_cnv	0.166923	0.094	0.213961	-0.0598041	0.18562	0.20739	0.175263	0.0988682	0.0784547	0.150691
	m_mi_me	0.22608	0.170679	0.182306	0.0119146	0.18446	0.220528	0.0798495	0.142728	0.156036	0.268225
	m_mi_cnv	0.140749	0.0947538	0.17231	-0.0594111	0.191187	-0.115673	0.140497	0.152222	0.128846	0.315277
	m_me_cnv	0.14292	0.297145	0.228238	-0.082293	0.16191	-0.128228	0.187248	0.135446	0.150511	0.374597
	mi_me_cnv	0.13411	0.0979096	0.196475	-0.0374766	0.158703	-0.0931291	0.144996	0.00566567	0.0881637	-0.0122077
	m_mi_me_cnv	0.187422	0.297684	0.170828	-0.0605697	0.15133	-0.0639259	0.141258	0.176663	0.215862	0.0461381
