# Supplementary material for: Evaluation and comparison of multi-omics data integration methods for cancer subtyping
Source: PLoS Comput Biol. 2021 Aug 12;17(8):e1009224. doi: 10.1371/journal.pcbi.1009224 (PMC8384175; doi:10.1371/journal.pcbi.1009224)
Supplement: S5 File — (XLSX) [file pcbi.1009224.s005.xlsx]

## Sheet: Time (Dataset #1 Com.)
S5 File. Computational Efficiency Calculation
Dataset #1 Complete Dataset Computational Efficiency (sec)
Cancer	mRNA	miRNA	Methy	CNV	iClusterBayes	LRAcluster	SNF	PFA	PINS	NEMO	moCluster	CIMLR	MultiNMF	Subtype-GAN
BRCA	1	1			6605.39	2952.33	55.6643	72.729	297.75	43.32	2626.39	249.79	143.114	20.4932
	1		1		13050.2	6775.82	94.32	139.62	283.43	72.79	5936.71	222.743	262.229	24.3694
	1			1	13126.3	6647.72	84.8771	138.82	262.89	73.5	5321.71	254.317	263.896	25.0643
		1	1		6564.11	3309.54	55.1186	73.49	281.26	43.75	3475.08	260.849	125.023	20.9093
		1		1	6829.41	3116.21	50.0771	71.271	183.83	40.91	2858.1	248.977	130.514	21.3177
			1	1	13669	7038.15	91.51	141.88	223.04	76.81	5912.82	232.513	253.611	25.5151
	1	1	1		13572.1	6725.82	100.68	153.88	298.63	76.04	5433.5	338.294	275.103	26.6933
	1	1		1	13917.1	6550.81	94.97	144.75	294.55	79.49	5377.81	360.071	275.514	26.6589
	1		1	1	20139.6	10802.9	137.001	228.75	278.7	108.86	8244.62	346.406	399.663	30.86
		1	1	1	13402.5	6856.33	102.88	161.96	273.18	80.61	5748.38	345.623	253.621	27.1482
	1	1	1	1	19715.6	10119.5	141.449	240.12	391.43	105.82	8371.59	358.494	407.24	32.2032
COAD	1	1			2462.35	424.43	14.3271	20.879	98.08	12.36	333.348	41.1843	53.6886	20.5786
	1		1		5036.12	1040.69	28.8071	41.237	99.56	22.92	702.364	37.2171	98.0926	24.1684
	1			1	5011.75	1081.69	26.4829	39.76	74.01	20.36	685.774	43.0429	99.5666	24.4881
		1	1		2627.48	515.3	16.62	21.365	74.02	12.19	361.211	41.7286	47.0156	20.2109
		1		1	2701.14	507.05	12.9229	20.379	96.09	12.56	432.216	41.1286	49.2191	21.0563
			1	1	5354.11	1109.33	29.9786	41.005	69.58	19.05	719.021	38.44	95.1366	24.7833
	1	1	1		5140.55	1071.14	31.28	39.34	110.71	24.02	706.078	62.2271	100.764	25.4138
	1	1		1	5170.39	1034.94	26.4457	40.862	114.49	23.04	718.561	62.48	102.199	25.8987
	1		1	1	7820.21	1569.32	45.2086	60.277	107.22	35.15	1093.96	71.9486	148.024	30.081
		1	1	1	5458.28	1060.36	29.84	41.547	100.54	25.1	743.59	49.2514	99.593	25.8572
	1	1	1	1	7891.11	1550.87	46.57	59.755	141.72	35.46	1100.5	84.7557	149.003	32.4974
KIRC	1	1			2753.03	553.78	17.6729	22.347	86.91	17.25	462.202	56.8529	61.6774	20.0844
	1		1		5470.61	1217.97	30.9043	45.304	82.22	27.08	903.211	53.85	108.961	24.6027
	1			1	5545.86	1204.4	29.7514	44.616	81.5	25.11	991.559	53.2071	109.77	24.3479
		1	1		2802.52	562.75	18.2014	23.61	73.71	12.26	444.732	46.0729	49.0124	20.5594
		1		1	2801.08	569.59	12.31	22.544	77	12.3	441.966	51.26	49.798	20.6224
			1	1	5563.32	1218.78	31.04	44.967	62.08	27.12	1046	52.8129	97.0513	24.4298
	1	1	1		5476.76	1201.62	33.9829	45.365	96.91	24.24	950.663	96.7786	109.891	26.0997
	1	1		1	5557.97	1193.44	28.7657	44.393	92.02	25.32	998.05	74.8971	110.907	26.0312
	1		1	1	8312.14	1861.8	46.4329	64.818	89.8	38.91	1629.82	65.4029	158.3	30.3116
		1	1	1	5623.68	1221.74	31.2414	44.901	98.2	25.02	1077.33	82.3514	97.8861	25.682
	1	1	1	1	8361.13	1867.24	46.9371	65.28	122	37.28	1545.09	84.3271	161.046	32.6187
LUAD	1	1			3773.09	1028.4	27.0057	37.944	155.11	18.31	851.083	103.404	91.5606	20.3094
	1		1		7569.95	2342	45.1857	68.81	145.38	40.2	1765.07	82.0886	165.947	24.5676
	1			1	7644.41	2344.39	42.4514	69.176	139.11	38.93	1722.18	88.8057	168.787	25.0541
		1	1		3907.9	1135.34	26.5071	37.912	149.61	22.16	820.91	79.1671	77.9969	20.8583
		1		1	4013.31	1068.34	21.9671	36.502	151.39	19.83	933.8	77.0971	80.7079	21.0436
			1	1	7876.39	2465.08	45.27	69.082	129.02	39.1	1968.42	98.2786	155.256	24.7837
	1	1	1		7713.28	2340.6	48.6486	68.373	172.53	39.55	1844.17	127.894	167.759	26.8587
	1	1		1	7946.57	2290.34	43.6029	67.587	167.61	42.56	1993.26	111.727	171.02	26.5166
	1		1	1	11869.5	3670.2	67.3171	101.53	162.39	57.86	2732.66	135.856	245.197	31.0661
		1	1	1	8089.39	2427.5	45.56	71.944	170.26	38.08	1845	127.964	156.766	26.6438
	1	1	1	1	11942.1	3616.75	69.2229	113.1	247.45	57.33	2870.75	145.133	247.747	32.0419
LUSC	1	1			3382.08	770.52	21.2771	27.177	123.02	17.67	573.913	59.98	71.8823	20.9112
	1		1		6189.21	1615.53	36.7329	52.811	125.83	33.55	1132.13	59.86	126.817	24.4211
	1			1	6328.89	1622.03	33.1929	51.009	115.7	31.67	1110.86	80.88	128.514	24.6527
		1	1		3373.5	780.22	21.6871	26.842	109.14	15.63	532.365	63.3014	57.8756	20.4825
		1		1	3513.86	757.46	17.1671	26.925	117.55	16.17	543.284	56.6714	58.8476	20.6408
			1	1	6826.67	1669.04	34.6286	53.45	87.68	31.95	1135.09	55.37	113.789	24.6389
	1	1	1		6711.04	1573.34	38.7886	53.428	138.27	34.48	1255.27	108.487	128.184	26.0004
	1	1		1	6844.82	1599.56	34.1386	53.863	132.41	29.14	1253.44	93.9471	129.457	26.0828
	1		1	1	10163.4	2517.75	53.8586	80.371	116.89	43.14	1675.39	77.4786	184.366	30.7335
		1	1	1	6685.41	1698.83	36.92	55.582	111.19	31	1150.16	82.9129	116.778	26.0142
	1	1	1	1	9745.89	2571.17	53.89	81.585	160.08	46.19	1913.87	103.756	189.614	31.554
ACC	1	1			1100.64	65.95	5.02	8.7362	7.73	4.18	47.205	19.0014	26.0504	20.7299
	1		1		2232	140.39	8.48	12.667	9.28	9.62	94.158	15.9814	45.0083	24.4717
	1			1	2288.2	145.27	8.07	12.889	8.33	7.71	120.022	18.9871	45.5333	24.9858
		1	1		1188.08	72.92	4.29	5.7938	4.69	4.78	47.277	18.0157	22.0929	21.0316
		1		1	1217.61	76.23	3.71	6.2293	6.86	2.99	46.34	19.2371	23.4934	20.8134
			1	1	2318.84	144.71	6.68	10.066	7.49	7.97	91.214	21.1086	42.8036	24.5054
	1	1	1		2408.5	139.06	8.08	13.039	10.04	9.26	140.932	29.8371	46.4433	26.2567
	1	1		1	2344.39	145.13	7.94	13.502	12.82	7.69	108.05	30.99	49.0023	27.5178
	1		1	1	3396.72	215.56	12.14	17.798	12.97	11.99	202.651	39.1871	71.5903	30.9908
		1	1	1	2345.16	145.44	7.64	10.483	8.64	7.45	105.264	24.4771	46.9257	26.6122
	1	1	1	1	3439.77	217.29	13.47	17.856	12.72	11.47		34.1986	71.0483	32.0526
KIRP	1	1			3236.87	614.06	22.44	31.925	49.48	16.15	346.524	36.8571	58.6259	20.6954
	1		1		6475.81	1217.78	35.36	52.499	71.83	31.51	649.242	42.8614	109.556	24.4733
	1			1	6545.02	1213.17	29.97	53.061	45.51	26.61	665.088	41.6443	111.798	24.8122
		1	1		3326.53	587.83	25.25	21.353	52.16	16.68	337.263	34.6671	52.8514	20.269
		1		1	3463.25	615.34	13.62	21.238	42.89	12.91	348.999	39.3957	54.8979	21.2517
			1	1	6573.11	1249.17	31.99	40.279	41.19	33.67	649.434	40.4814	116.695	25.3439
	1	1	1		6495.86	1220.5	29.97	50.31	55.06	31	692.434	61.2386	133.324	26.1082
	1	1		1	6982.53	1208.7	24.34	54.346	56.31	30.67	730.959	57.9186	136.49	26.578
	1		1	1	9700.52	1885.96	39.33	70.104	62.07	44.3	991.68	59.36	196.516	30.5835
		1	1	1	6675.11	1328.26	25.48	42.243	65.96	26.25	680.278	48.1157	129.181	26.6753
	1	1	1	1	9716.2	1872.4	40.33	70.266	69.88	43.76	1273.29	61.4286	199.203	32.2644
LIHC	1	1			3422.16	894.72	28.1	46.79	111.94	23.52	558.328	71.9886	99.5149	19.9935
	1		1		6733	1813.94	40.26	69.611	83.14	43.36	579.123	68.5814	175.703	24.0714
	1			1	6945.99	1754.3	33.82	68.76	102.49	44.69	1143.26	77.5457	181.973	24.7149
		1	1		3531.4	896.97	25	28.807	78.28	23.26	588.257	65.8529	83.4523	20.7875
		1		1	3723.36	872.45	17.84	28.515	93.18	23.17	654.464	72.8043	87.1779	20.7393
			1	1	7026.88	1889.58	37.05	55.715	101.63	47.78	1166.29	79.9957	165.44	25.1451
	1	1	1		6853.99	1788.37	39.87	69.41	104.48	40.16	1146.71	125.323	179.896	26.0685
	1	1		1	7071.81	1788.07	37.61	67.235	122.03	42.79	1192.82	107.39	184.171	26.3078
	1		1	1	10268.2	2710.55	54.89	94.825	122.69	58.77	1753.13	129.724	262.309	30.3152
		1	1	1	7397.54	1840.71	39.22	60.62	119.69	38.58	1227.52	110.58	165.983	26.3853
	1	1	1	1	11739	2768.15	58.75	103.01	162.66	58.76	1943.46	173.11	283.049	32.4068
THYM	1	1			1608.6	156.78	4.08	12.56	10.98	7.4	98.336	31.6286	47.6793	20.5902
	1		1		3072.83	313.47	9.61	19.457	13.47	12.06	181.558	28.8614	86.4694	24.4279
	1			1	3234.78	308.72	10.12	22.482	15.55	9.48	233.491	30.4171	88.452	24.5918
		1	1		1625.7	154.18	4.86	9.577	11.7	6.74		27.5229	42.4343	21.1471
		1		1	1690.89	163.03	4.61	9.6817	9.39	4.33	100.161	21.35	44.45	20.8504
			1	1	3268.44	316.82	10.7	16.744	14.14	10.08	234.25	25.5814	82.2051	24.5501
	1	1	1		3202.5	303.08	9.25	20.105	17.99	14.88	183.682	40.0471	81.333	25.6386
	1	1		1	3236.57	310	9.36	20.106	13.77	9.54	243.877	31.0514	85.8729	25.3363
	1		1	1	4807.82	468.49	14.64	27.202	18.01	14.63	357.989	31.9229	123.159	30.2678
		1	1	1	3246.95	310.91	9.39	16.276	17.71	11.33	195.42	36.6529	76.9589	25.8883
	1	1	1	1	4739.46	469.62	16.88	28.653	20.87	17.86	288.791	41.3357	120.926	31.9547

## Sheet: Time (Dataset #1 Sig.)
Dataset #1 Significant Dataset Computational Efficiency (sec)
Cancer	mRNA	miRNA	Methy	CNV	iClusterBayes	LRAcluster	SNF	PFA	PINS	NEMO	moCluster	CIMLR	MultiNMF	Subtype-GAN
BRCA	1	1			722.7	241.67	19.4157	8.1363	221	11.67	332.503	201.5	22.9036	17.2737
	1		1		1299.95	420.27	21.7829	14.129	198.06	14.77	615.949	180.054	32.607	17.1848
	1			1	1284.82	428.89	20.52	13.746	178.18	14.83	578.522	191.331	32.8589	17.4049
		1	1		704.81	244.65	17.6371	8.2144	198.67	11.54	338.934	228.446	16.253	17.6214
		1		1	706.26	236.7	17.1943	7.6002	191.99	12.33	328.442	197.599	16.1611	17.4521
			1	1	1282.26	424.74	20.5857	13.715	127.04	13.75	566.825	213.35	27.4497	17.5064
	1	1	1		1347.71	443.14	27.22	15.356	230.91	15.3	616.345	233.451	35.0507	19.4513
	1	1		1	1348.21	427.95	27.1343	15.063	213.78	15.2	597.494	248.661	34.9693	18.9064
	1		1	1	1931.45	638.24	29.5343	20.439	205.86	19.26	859.692	280.577	46.6926	19.0026
		1	1	1	1355.26	436.35	26.8471	14.349	207.78	15.35	611.039	263.806	30.63	19.4902
	1	1	1	1	1993.67	632.45	36.5629	20.859	285.83	20.02	891.383	342.756	48.6637	20.4852
COAD	1	1			287.3	29.92	2.37857	2.7236	63.71	1.76	39.424	45.8786	8.51849	17.5785
	1		1		506.9	58.75	3.31571	3.9797	67.59	2.6	70.183	44.0543	11.9594	17.8648
	1			1	448.71	50.2	2.90429	3.4301	45.36	3.2	61.62	49.5029	10.8479	18.0405
		1	1		278.41	30.3	2.14143	2.7906	70.25	1.8	39.885	43.3414	5.5776	17.2398
		1		1	211.06	22.58	1.96	1.8055	66.44	1.5	28.399	40.4943	4.52304	17.7848
			1	1	445.37	51.25	2.81571	3.4344	47.49	2.56	73.519	53.87	8.15373	17.1118
	1	1	1		533.11	61.09	3.91714	4.3654	78	2.81	74.698	59.7071	12.9444	19.016
	1	1		1	473.79	52.7	3.53429	3.7613	77.9	2.39	65.103	67.0814	12.365	19.1143
	1		1	1	703.23	82.23	4.40429	5.309	67.82	3.55	98.95	77.3543	15.5117	19.0264
		1	1	1	469.56	53.29	3.48857	3.7822	70.98	2.69	66.639	68.7914	9.93547	19.2881
	1	1	1	1	736.95	85.3	5.23286	5.7093	91.78	3.61	105.884	86.91	16.9396	21.428
KIRC	1	1			304.45	35.64	2.69143	2.7033	72.25	2.27	52.332	48.7843	9.61254	17.5262
	1		1		551.17	70.32	3.60714	4.4803	44.03	3	83.168	43.7243	13.2233	18.017
	1			1	571.79	71.97	3.54	4.3869	37.5	3.57	89.888	50.0257	13.6901	17.6577
		1	1		304.05	35.52	2.63429	3.1724	69.4	1.97	52.17	48.02	6.08049	17.915
		1		1	316.84	38.48	2.49286	2.5456	51.34	1.93	48.743	48.7357	6.41929	17.267
			1	1	574.14	72.19	3.50571	4.7924	38.78	3.15	99.215	65.1614	10.3945	18.3967
	1	1	1		582.49	71.36	4.33143	4.9274	72.41	3.08	94.875	64.9157	14.4189	18.5069
	1	1		1	601.95	74.16	4.16857	4.8874	58.77	3.01	101.239	101.111	14.7867	19.2379
	1		1	1	850.7	108.84	5.18571	6.6191	49.47	4.09	138.912	66.5929	18.9137	19.4419
		1	1	1	600.22	74.12	4.10143	4.8324	63.74	3.05	96.648	96.4957	11.9632	19.9089
	1	1	1	1	883.8	113.41	5.84857	6.8578	83.06	4.1	186.414	84.8786	19.7736	21.2098
LUAD	1	1			426.89	75.87	5.22286	4.4108	131.42	4.04	106.765	69.1229	15.853	17.7248
	1		1		778.64	141.76	6.8	6.8103	89.33	6.55	172.735	70.59	22.7869	17.89
	1			1	1085.36	195.5	7.92143	9.0514	97.59	6.67	244.407	76.8829	28.9637	17.7064
		1	1		417.8	78.16	4.80857	4.0482	109.12	3.71	104.262	75.2043	10.4232	17.185
		1		1	716.89	128.26	6.27286	6.0452	125.3	4.8	105.335	73.28	16.2449	17.7364
			1	1	1075.22	194.18	7.77143	8.9804	89.32	8.03	261.68	100.379	22.7024	17.4942
	1	1	1		813.43	147.66	8.35286	7.4129	120.36	5.81	196.929	133.323	24.8771	18.948
	1	1		1	1098.65	197.38	9.40286	10.089	133.22	6.67	259.117	119.084	30.9999	19.2099
	1		1	1	1450.16	275.37	11.1229	12.512	106.17	8.97	343.09	130.186	37.4591	19.7702
		1	1	1	1119.56	201.39	9.34571	9.4216	121.41	7.28	254.115	117.751	25.1204	19.0033
	1	1	1	1	1543.18	278.03	12.5457	12.545	159.9	9.08	357.29	162.301	43.6191	21.1846
LUSC	1	1			353.27	49.11	3.53286	3.4486	85.67	2.65	59.639	59.9243	11.0505	16.9911
	1		1		655.33	93.75	4.90571	5.2571	67.31	4.45	107.5	71.5614	16.22	18.1791
	1			1	838.84	121.79	5.52714	6.7067	63.58	4.26	137.878	61.5629	20.2507	17.0374
		1	1		354.13	49.16	3.35143	3.2287	73.41	2.71	60.35	62.3629	8.35924	17.6238
		1		1	546.59	76.03	4.15714	4.6233	75.05	3.16	88.323	54.3214	12.3527	17.1836
			1	1	858.75	123.9	5.43	6.3379	54.63	5.22	137.15	67.0443	17.5131	17.796
	1	1	1		691.79	94.73	5.66143	5.6093	88.65	4	123.109	73.8971	17.7393	18.9077
	1	1		1	874.2	124.2	6.27	6.7471	83.79	4.83	149.692	85.3586	21.7654	18.9599
	1		1	1	1155.78	179.39	7.44571	8.8937	66.7	5.61	192.403	109.591	26.893	19.145
		1	1	1	861.69	123.78	6.31571	6.789	73.93	4.58	141.669	95.2957	19.1691	19.1261
	1	1	1	1	1176.79	177.79	8.39714	9.3009	105.04	6.15	203.154	106.069	28.4721	20.3122
ACC	1	1			130.48	6.97	0.41	1.6074	4.67	0.55	5.518	24.27	5.03657	17.6245
	1		1		240.95	13.95	0.59	2.1146	2	0.71	9.278	18.7571	6.33089	17.7678
	1			1	140.96	7.51	0.49	1.6534	2.44	0.7	4.929	21.7986	5.14031	17.1152
		1	1		119.81	5.85	0.53	1.2477	4.12	0.43	3.437	23.6843	3.43067	17.4891
		1		1	39.81	2.13	0.27	0.84052	3.47	0.23	1.438	19.7986	1.73536	17.2789
			1	1	137.64	5.92	0.48	1.2813	2.5	0.49	4.223	19.7786	3.59181	18.2005
	1	1	1		227.4	10.22	0.69	2.4775	4.72	0.66	10.725	31.2571	7.70071	19.0669
	1	1		1	147.87	6.16	0.59	1.8567	4.78	0.59	5.241	25.2943	6.22654	19.4206
	1		1	1	246.77	11.02	0.72	2.5133	3.55	0.74	11.974	24.6343	7.4696	19.2334
		1	1	1	145.53	7.34	0.48	1.7223	4.65	0.78	6.783	26.8357	3.93706	19.2756
	1	1	1	1	258.64	16.22	0.91	3.0061	6.13	0.92	9.839	35.8743	7.81366	20.6736
KIRP	1	1			333.24	54.67	2.86	4.6962	51.95	3.05	36.693	42.2214	6.8178	17.4446
	1		1		620.83	108.16	3.93	6.8036	30.69	4.16	65.795	36.0757	12.0594	17.2383
	1			1	480.97	81.98	3.35	5.0783	26.36	3.42	46.769	44.87	8.20894	17.2704
		1	1		332.69	54.06	2.62	3.7351	33.44	2.39	34.637	41.0171	5.47764	17.1837
		1		1	186.64	28.42	2.46	2.3592	26.79	1.56	20.219	38.66	3.43339	16.9942
			1	1	462.69	79.61	3.03	4.1446	23.81	2.88	50.672	39.2443	6.75139	17.7528
	1	1	1		649.87	94.54	4.03	7.0945	46.54	4.26	81.832	55.3486	11.0431	19.503
	1	1		1	505.31	82.69	3.5	5.4423	46.54	3.24	51.455	75.9629	8.90036	18.8553
	1		1	1	778.28	134.25	4.28	7.379	36.91	4.85	86.627	46.5043	12.4317	19.7625
		1	1	1	485.79	71.86	4.11	4.7251	45.17	3.84	55.462	81.8057	7.76816	19.269
	1	1	1	1	815.54	136.13	5.66	8.2548	59.27	4.68	98.98	107.871	13.2602	20.1857
LIHC	1	1			391.47	70.5	5.35	5.9326	69.83	4.5	61.704	76.0614	9.37887	17.6396
	1		1		699.03	134.07	6.3	8.6127	33.48	6.53	114.47	62.0386	14.23	17.4338
	1			1	725.4	129.6	5.82	8.498	76.94	6.04	111.397	61.2457	14.2631	17.953
		1	1		371.2	69.58	5.46	5.0901	56.06	4.86	62.123	69.26	7.47777	17.176
		1		1	404.23	71.72	5.09	4.2924	63.54	4.39	62.573	60.9414	7.58701	17.3271
			1	1	726.15	136.21	6.14	7.0968	51.5	6.26	110.657	58.4357	13.0109	17.113
	1	1	1		742.76	137.76	7.34	9.0563	56.59	7.64	123.135	91.6229	15.6249	18.8197
	1	1		1	761.69	132.4	7.02	8.9389	66.02	7.45	122.599	99.7814	15.443	19.1661
	1		1	1	1079.28	196.28	9.31	11.889	61.59	6.53	172.464	89.1457	20.4101	19.5486
		1	1	1	757.36	139.18	7.06	7.6228	56.44	6.39	117.76	126.454	13.6637	19.3229
	1	1	1	1	1123.37	198.66	10.27	12.625	86.17	7.96	182.043	146.47	21.656	20.8355
THYM	1	1			174.82	14.6	0.93	2.3174	11.38	0.74	17.047	22.3014	3.88803	18.0072
	1		1		301.78	32.03	1.39	3.2741	7.09	0.98	28.606	17.2371	5.60901	18.223
	1			1	218.84	22.01	1.32	2.7957	3.14	0.87	20.537	18.6829	4.57256	17.8384
		1	1		168.17	13.96	0.68	1.8168	10.41	0.8	16.475	17.0357	3.08953	17.8761
		1		1	88.57	6.5	0.63	1.1182	7.44	0.61	11.619	17.1771	2.10811	17.4631
			1	1	219.71	20.98	0.86	NA	10.2	0.86	19.899	22.6214	3.98501	17.2818
	1	1	1		307.91	32.53	1.06	3.0897	14.09	1.1	27.519	25.7257	6.41731	19.5867
	1	1		1	236.44	22.52	0.99	2.6762	6.1	0.84	23.431	37.6743	5.33626	18.9061
	1		1	1	379.45	40.49	1.23	3.3536	8.36	1.2		27.9114	7.0142	19.3973
		1	1	1	241.75	22.16	0.98	2.118	9.71	0.88	23.003	35.2	4.51681	18.4116
	1	1	1	1	396.5	41.25	1.38	3.7919	10.57	1.35	35.569	35.5914	7.64123	21.6727

## Sheet: Time (Dataset #3 Pancancer)
Dataset #3 Pan-cancer Dataset Computational Efficiency (sec)
mRNA	miRNA	Methy	CNV	iClusterBayes	LRAcluster	SNF	PFA	PINS	NEMO	moCluster	CIMLR	MultiNMF	Subtype-GAN
1	1			10920.1	10409.5	999.411	112.04	2976.92	180.14	19325	2266.5	409.42	22.5373
1		1		23020.8	22290.1	1141.28	221.06	3334.53	343.31	40503.3	2285.64	796.01	23.9764
1			1	23238.9	21946.9	1140.32	203.88	4418.79	322.26	42988.3	2121.24	712.72	25.0994
	1	1		12437	11623.8	993.856	135.77	2233.82	235.49	22271.2	2076.06	399.61	21.6043
	1		1	12760.1	11337.6	990.626	114.16	3635.45	215.88	22495.7	1831.91	420.13	20.7273
		1	1	25203.6	24502.7	1143.04	251.69	3788.4	386.93	49089.2	2017.6	752.03	25.2284
1	1	1		22940.8	21780.2	1515.3	221.5	4271.84	332.55	43058.1	3259.27	723.39	25.6224
1	1		1	23406.1	22277.8	1509.32	203.37	4340.74	328.64	46646.4	2696.39	744.02	25.2064
1		1	1	36038.1	34504.9	1671.4	340.51	5433.69	479.47	69499.7	2548	1073.5	32.7095
	1	1	1	25313	24683.5	1526.22	233.43	4993.74	379.81	46146.3	2508.94	786.94	27.1344
1	1	1	1	35525.7	34454.2	2031.25	337.23	5754.45	503.34	72916.2	3352.09	1106.6	34.4944
