# Supplementary material for: Evaluation and comparison of multi-omics data integration methods for cancer subtyping
Source: PLoS Comput Biol. 2021 Aug 12;17(8):e1009224. doi: 10.1371/journal.pcbi.1009224 (PMC8384175; doi:10.1371/journal.pcbi.1009224)
Supplement: S6 File — (XLSX) [file pcbi.1009224.s006.xlsx]

## Sheet: BRCA
S6 File. Selected samples and features
Dataset group #1									Dataset group #3
Samples	Complete Datasets				Significant Datasets				Samples
	mRNA	miRNA	Methy	CNV	mRNA	miRNA	Methy	CNV
TCGA.3C.AAAU.01	A1BG	hsa-let-7a-1	A1BG	A1BG	TFAP2B	hsa-mir-412	STK33	AACS	TCGA.3C.AAAU.01
TCGA.3C.AALI.01	A1BG-AS1	hsa-let-7a-2	A1CF	A1CF	TNNT1	hsa-mir-149	ALDOC	AADACL3	TCGA.3C.AALI.01
TCGA.3C.AALJ.01	A2M	hsa-let-7a-3	A2M	A2M	CST1	hsa-mir-204	SCGB3A1	AADACL4	TCGA.3C.AALJ.01
TCGA.3C.AALK.01	A2M-AS1	hsa-let-7b	A2ML1	A2ML1	FAM83E	hsa-mir-642a	VWC2	AAMDC	TCGA.3C.AALK.01
TCGA.5L.AAT0.01	A2ML1	hsa-let-7c	A3GALT2	A3GALT2	NAT1	hsa-mir-5683	ZNF714	AARSD1	TCGA.5L.AAT0.01
TCGA.5L.AAT1.01	A2MP1	hsa-let-7d	A4GALT	A4GALT	NPIPB15	hsa-mir-1277	ST6GALNAC3	ABCA4	TCGA.5T.A9QA.01
TCGA.5T.A9QA.01	A4GALT	hsa-let-7e	A4GNT	A4GNT	SCGB2A2	hsa-mir-3065	EPSTI1	ABCB9	TCGA.A1.A0SB.01
TCGA.A1.A0SB.01	AAAS	hsa-let-7f-1	AAAS	AAAS	NKAIN1	hsa-mir-3170	NAGS	ABCC4	TCGA.A1.A0SE.01
TCGA.A1.A0SE.01	AACS	hsa-let-7f-2	AACS	AACS	ERAP2	hsa-mir-20b	TMEM74	ABCD3	TCGA.A1.A0SF.01
TCGA.A1.A0SF.01	AADAT	hsa-let-7g	AADAC	AADAC	VWA2	hsa-mir-363	RBP1	ABCD4	TCGA.A1.A0SG.01
TCGA.A1.A0SG.01	AAED1	hsa-let-7i	AADACL2	AADACL2	NLRP2	hsa-mir-3605	ITFG2	ABHD13	TCGA.A1.A0SH.01
TCGA.A1.A0SH.01	AAGAB	hsa-mir-1-1	AADACL3	AADACL3	FSIP1	hsa-mir-1307	ZSWIM2	ACAD8	TCGA.A1.A0SI.01
TCGA.A1.A0SI.01	AAK1	hsa-mir-1-2	AADACL4	AADACL4	SERPINA11	hsa-mir-33a	PYHIN1	ACADS	TCGA.A1.A0SJ.01
TCGA.A1.A0SJ.01	AAMDC	hsa-mir-100	AADAT	AADAT	TUSC8	hsa-mir-592	RASGRF2	ACBD4	TCGA.A1.A0SK.01
TCGA.A1.A0SK.01	AAMP	hsa-mir-101-1	AAED1	AAED1	ST8SIA6	hsa-mir-323b	EVC2	ACKR3	TCGA.A1.A0SO.01
TCGA.A1.A0SM.01	AANAT	hsa-mir-101-2	AAGAB	AAGAB	ZNF214	hsa-mir-2110	KCNK9	ACOT1	TCGA.A1.A0SP.01
TCGA.A1.A0SO.01	AAR2	hsa-mir-103a-1	AAK1	AAK1	CAPN8	hsa-mir-3200	SNX32	ACOT2	TCGA.A1.A0SQ.01
TCGA.A1.A0SP.01	AARD	hsa-mir-103a-2	AAMDC	AAMDC	HOTAIR	hsa-mir-210	SLC22A16	ACOT4	TCGA.A2.A04R.01
TCGA.A1.A0SQ.01	AARS	hsa-mir-106a	AAMP	AAMP	LINC01087	hsa-mir-494	LMOD1	ACOT6	TCGA.A2.A0CK.01
TCGA.A2.A04R.01	AARS2	hsa-mir-106b	AANAT	AANAT	WNK4	hsa-mir-33b	ZNF729	ACR	TCGA.A2.A0CR.01
TCGA.A2.A0CK.01	AARSD1	hsa-mir-107	AAR2	AAR2	SLC7A2	hsa-mir-1249	SAMD3	ACSF3	TCGA.A2.A0CT.01
TCGA.A2.A0CO.01	AASDH	hsa-mir-10a	AARD	AARD	CCNO	hsa-let-7d	CLIP4	ACSL1	TCGA.A2.A0EN.01
TCGA.A2.A0CR.01	AASDHPPT	hsa-mir-10b	AARS	AARS	C1orf64	hsa-mir-450a-1	VSTM2B	ACTBL2	TCGA.A2.A0EP.01
TCGA.A2.A0CT.01	AASS	hsa-mir-1180	AARS2	AARS2	TMPRSS3	hsa-mir-95	FANCC	ACTL6A	TCGA.A2.A0EU.01
TCGA.A2.A0EN.01	AATBC	hsa-mir-1226	AARSD1	AARSD1	GREB1	hsa-mir-425	OCA2	ACTL8	TCGA.A2.A0ST.01
TCGA.A2.A0EP.01	AATF	hsa-mir-1228	AASDH	AASDH	GSPT2	hsa-mir-3615	SERPINB12	ACTN1	TCGA.A2.A0SU.01
TCGA.A2.A0EU.01	AATK	hsa-mir-1245a	AASDHPPT	AASDHPPT	CYP4X1	hsa-mir-421	ELF5	ACYP1	TCGA.A2.A0SV.01
TCGA.A2.A0ST.01	ABALON	hsa-mir-1247	AASS	AASS	ARHGEF38	hsa-mir-15b	HIST1H4L	ADAM11	TCGA.A2.A0SW.01
TCGA.A2.A0SU.01	ABAT	hsa-mir-1248	AATF	AATF	ELOVL2	hsa-mir-29b-1	SLC5A12	ADAM20	TCGA.A2.A0SX.01
TCGA.A2.A0SV.01	ABCA1	hsa-mir-1249	AATK	AATK	NUDT16P1	hsa-mir-148b	OR5B2	ADAM21	TCGA.A2.A0SY.01
TCGA.A2.A0SW.01	ABCA10	hsa-mir-125a	ABAT	AATK-AS1	SIX1	hsa-mir-187	GPX7	ADAM8	TCGA.A2.A0T0.01
TCGA.A2.A0SX.01	ABCA11P	hsa-mir-125b-1	ABCA1	ABAT	PTPN20	hsa-mir-3928	NKAIN1	ADAMTS6	TCGA.A2.A0T1.01
TCGA.A2.A0SY.01	ABCA12	hsa-mir-125b-2	ABCA10	ABCA1	HOXC11	hsa-mir-1301	CCL11	ADAMTSL4	TCGA.A2.A0T2.01
TCGA.A2.A0T0.01	ABCA13	hsa-mir-126	ABCA12	ABCA10	STC2	hsa-mir-126	CPD	ADIPOR2	TCGA.A2.A0T4.01
TCGA.A2.A0T1.01	ABCA17P	hsa-mir-1266	ABCA13	ABCA12	ZNF667-AS1	hsa-mir-4638	CCL28	ADM2	TCGA.A2.A0T5.01
TCGA.A2.A0T2.01	ABCA2	hsa-mir-127	ABCA2	ABCA13	CHAD	hsa-mir-30b	FCRL3	ADNP2	TCGA.A2.A0T6.01
TCGA.A2.A0T4.01	ABCA3	hsa-mir-1270	ABCA3	ABCA2	ZNF229	hsa-mir-320b-1	ACADL	ADORA3	TCGA.A2.A0T7.01
TCGA.A2.A0T5.01	ABCA4	hsa-mir-1271	ABCA4	ABCA3	HOXB2	hsa-mir-1291	GDA	ADPRHL1	TCGA.A2.A0YC.01
TCGA.A2.A0T6.01	ABCA5	hsa-mir-1277	ABCA5	ABCA4	CTNND2	hsa-mir-940	WIF1	ADSS	TCGA.A2.A0YD.01
TCGA.A2.A0T7.01	ABCA6	hsa-mir-128-1	ABCA6	ABCA5	S100P	hsa-mir-628	LRRC14	ADSSL1	TCGA.A2.A0YF.01
TCGA.A2.A0YC.01	ABCA7	hsa-mir-128-2	ABCA7	ABCA6	PRKAA2	hsa-mir-185	OR5AK2	AGAP1	TCGA.A2.A0YG.01
TCGA.A2.A0YD.01	ABCA8	hsa-mir-1287	ABCA8	ABCA7	GATA3-AS1	hsa-mir-30c-2	LRRC10B	AGL	TCGA.A2.A0YH.01
TCGA.A2.A0YF.01	ABCA9	hsa-mir-1291	ABCA9	ABCA8	IL20RA	hsa-mir-378a	BHLHE23	AGMAT	TCGA.A2.A0YI.01
TCGA.A2.A0YG.01	ABCB1	hsa-mir-1296	ABCB1	ABCA9	AKR7A3	hsa-mir-32	OR2T29	AGXT	TCGA.A2.A0YK.01
TCGA.A2.A0YH.01	ABCB10	hsa-mir-1301	ABCB10	ABCB1	NME5	hsa-mir-551b	HSPB9	AHCTF1	TCGA.A2.A0YL.01
TCGA.A2.A0YI.01	ABCB4	hsa-mir-1306	ABCB11	ABCB10	C10orf82	hsa-mir-3130-2	HOXB2	AHCYL1	TCGA.A2.A0YM.01
TCGA.A2.A0YK.01	ABCB5	hsa-mir-1307	ABCB4	ABCB11	PGR	hsa-mir-7705	FBXO39	AHNAK2	TCGA.A2.A0YT.01
TCGA.A2.A0YL.01	ABCB6	hsa-mir-130a	ABCB5	ABCB4	PHYHD1	hsa-mir-5586	CHST2	AK7	TCGA.A2.A1FV.01
TCGA.A2.A0YM.01	ABCB7	hsa-mir-130b	ABCB6	ABCB5	DACH1	hsa-mir-151a	ABT1	AKIRIN2	TCGA.A2.A1FW.01
TCGA.A2.A0YT.01	ABCB8	hsa-mir-132	ABCB7	ABCB6	LRG1	hsa-let-7b	PON3	AKNAD1	TCGA.A2.A1FX.01
TCGA.A2.A1FV.01	ABCB9	hsa-mir-133a-1	ABCB8	ABCB7	SCGB1D2	hsa-mir-96	HRNR	AKR1C4	TCGA.A2.A1FZ.01
TCGA.A2.A1FW.01	ABCC1	hsa-mir-133a-2	ABCB9	ABCB8	GPR39	hsa-mir-193b	ANXA2R	AKR7A2	TCGA.A2.A1G0.01
TCGA.A2.A1FX.01	ABCC10	hsa-mir-134	ABCC1	ABCB9	TMC5	hsa-mir-616	LAYN	AKR7A3	TCGA.A2.A1G1.01
TCGA.A2.A1FZ.01	ABCC11	hsa-mir-135b	ABCC10	ABCC1	SYT17	hsa-mir-197	CYB5R2	AKT1	TCGA.A2.A1G4.01
TCGA.A2.A1G0.01	ABCC12	hsa-mir-136	ABCC11	ABCC10	TTC36	hsa-mir-4772	TBX21	AKT3	TCGA.A2.A1G6.01
TCGA.A2.A1G1.01	ABCC13	hsa-mir-139	ABCC12	ABCC11	ABCC11	hsa-mir-877	CLEC2B	ALB	TCGA.A2.A259.01
TCGA.A2.A1G4.01	ABCC2	hsa-mir-140	ABCC2	ABCC12	PLEKHS1	hsa-mir-3610	HIST1H4F	ALDH4A1	TCGA.A2.A25A.01
TCGA.A2.A1G6.01	ABCC3	hsa-mir-141	ABCC3	ABCC2	GRP	hsa-mir-29b-2	SLC7A4	ALDH6A1	TCGA.A2.A25B.01
TCGA.A2.A259.01	ABCC4	hsa-mir-142	ABCC4	ABCC3	PRSS16	hsa-mir-192	OR6K6	ALG12	TCGA.A2.A25C.01
TCGA.A2.A25A.01	ABCC5	hsa-mir-143	ABCC5	ABCC4	MAPT	hsa-mir-215	FMN2	ALG14	TCGA.A2.A25D.01
TCGA.A2.A25B.01	ABCC6	hsa-mir-144	ABCC8	ABCC5	DNAJC12	hsa-mir-10b	OR4D5	ALG8	TCGA.A2.A25E.01
TCGA.A2.A25C.01	ABCC6P1	hsa-mir-145	ABCC9	ABCC6	PEG10	hsa-mir-7706	TYR	ALG9	TCGA.A2.A25F.01
TCGA.A2.A25D.01	ABCC6P2	hsa-mir-1468	ABCD1	ABCC8	PPP2R2C	hsa-mir-942	CCDC178	ALX3	TCGA.A2.A3KD.01
TCGA.A2.A25E.01	ABCC8	hsa-mir-146a	ABCD2	ABCC9	E2F1	hsa-mir-3127	BLOC1S1	AMICA1	TCGA.A2.A3XU.01
TCGA.A2.A25F.01	ABCC9	hsa-mir-146b	ABCD3	ABCD1	RAB6C	hsa-mir-671	LCE2A	AMIGO1	TCGA.A2.A3XV.01
TCGA.A2.A3KC.01	ABCD1	hsa-mir-147b	ABCD4	ABCD2	CYP2B7P	hsa-mir-4661	SERPINB7	AMIGO3	TCGA.A2.A3XW.01
TCGA.A2.A3KD.01	ABCD2	hsa-mir-148a	ABCE1	ABCD3	LRRN1	hsa-mir-3677	FCRL4	AMN	TCGA.A2.A3XX.01
TCGA.A2.A3XS.01	ABCD3	hsa-mir-148b	ABCF1	ABCD4	LOC339803	hsa-mir-3940	OR2M4	AMPD1	TCGA.A2.A3XZ.01
TCGA.A2.A3XU.01	ABCD4	hsa-mir-149	ABCF2	ABCE1	PIP	hsa-mir-30c-1	OR4D6	AMPD2	TCGA.A2.A3Y0.01
TCGA.A2.A3XV.01	ABCE1	hsa-mir-150	ABCF3	ABCF1	C19orf33	hsa-mir-760	MIXL1	AMT	TCGA.A2.A4S1.01
TCGA.A2.A3XW.01	ABCF1	hsa-mir-151a	ABCG1	ABCF2	RET	hsa-mir-183	SP140L	AMY1A	TCGA.A2.A4S2.01
TCGA.A2.A3XX.01	ABCF2	hsa-mir-151b	ABCG2	ABCF3	KCND3	hsa-mir-769	CR1L	AMY1B	TCGA.A2.A4S3.01
TCGA.A2.A3XY.01	ABCF3	hsa-mir-152	ABCG4	ABCG1	C1orf116	hsa-mir-107	SLC25A44	AMY1C	TCGA.A7.A0D9.01
TCGA.A2.A3XZ.01	ABCG1	hsa-mir-153-1	ABCG5	ABCG2	SDR16C5	hsa-mir-326	OR6N2	AMY2A	TCGA.A7.A13D.01
TCGA.A2.A3Y0.01	ABCG2	hsa-mir-153-2	ABCG8	ABCG4	FOXD3-AS1	hsa-mir-196a-1	ARID5A	AMY2B	TCGA.A7.A13E.01
TCGA.A2.A4RW.01	ABCG4	hsa-mir-154	ABHD1	ABCG5	TBX1	hsa-mir-659	SPOCK1	ANAPC5	TCGA.A7.A13F.01
TCGA.A2.A4RX.01	ABCG5	hsa-mir-155	ABHD10	ABCG8	EEF1A2	hsa-mir-484	CD48	ANKK1	TCGA.A7.A13G.01
TCGA.A2.A4RY.01	ABHD1	hsa-mir-15a	ABHD11	ABHD1	C4A	hsa-mir-365b	NPY	ANKLE2	TCGA.A7.A26E.01
TCGA.A2.A4S0.01	ABHD10	hsa-mir-15b	ABHD12	ABHD10	CCL21	hsa-mir-6837	TNFRSF12A	ANKMY1	TCGA.A7.A26F.01
TCGA.A2.A4S1.01	ABHD11	hsa-mir-16-1	ABHD12B	ABHD11	KCNK15	hsa-mir-664b	DEFB124	ANKRD10	TCGA.A7.A26G.01
TCGA.A2.A4S2.01	ABHD11-AS1	hsa-mir-16-2	ABHD13	ABHD12	BEND7	hsa-mir-3074	NKX6.2	ANKRD11	TCGA.A7.A26H.01
TCGA.A2.A4S3.01	ABHD12	hsa-mir-17	ABHD14A	ABHD12B	MNX1-AS1	hsa-mir-652	HTRA3	ANKRD16	TCGA.A7.A26I.01
TCGA.A7.A0D9.01	ABHD12B	hsa-mir-181a-1	ABHD14A.ACY1	ABHD13	ATAD3C	hsa-mir-574	OR5B12	ANKRD17	TCGA.A7.A26J.01
TCGA.A7.A13D.01	ABHD13	hsa-mir-181a-2	ABHD14B	ABHD14A	DNAJC22	hsa-mir-148a	OR6K3	ANKRD20A1	TCGA.A7.A2KD.01
TCGA.A7.A13E.01	ABHD14A	hsa-mir-181b-1	ABHD15	ABHD14A-ACY1	CACNA1D	hsa-mir-939	PPP2R2B	ANKRD20A2	TCGA.A7.A3RF.01
TCGA.A7.A13F.01	ABHD14A-ACY1	hsa-mir-181b-2	ABHD16A	ABHD14B	UBXN10	hsa-mir-146b	FLG2	ANKRD20A3	TCGA.A7.A425.01
TCGA.A7.A13G.01	ABHD14B	hsa-mir-181c	ABHD16B	ABHD15	ZBTB7C	hsa-mir-627	OR5R1	ANKRD20A4	TCGA.A7.A4SD.01
TCGA.A7.A13H.01	ABHD15	hsa-mir-181d	ABHD17A	ABHD16A	FABP4	hsa-mir-4746	OR5T2	ANKRD37	TCGA.A7.A4SE.01
TCGA.A7.A26E.01	ABHD16A	hsa-mir-182	ABHD17B	ABHD16B	PDE6B	hsa-mir-4742	OR5M3	ANKRD55	TCGA.A7.A56D.01
TCGA.A7.A26F.01	ABHD17A	hsa-mir-183	ABHD17C	ABHD17A	SCUBE2	hsa-mir-365a	NANOS1	ANKRD6	TCGA.A7.A5ZV.01
TCGA.A7.A26G.01	ABHD17B	hsa-mir-184	ABHD2	ABHD17B	BCAS1	hsa-mir-550a-2	SFRP5	ANKRD9	TCGA.A7.A5ZW.01
TCGA.A7.A26H.01	ABHD17C	hsa-mir-185	ABHD3	ABHD17C	CLGN	hsa-mir-491	DERL3	ANKS1B	TCGA.A7.A5ZX.01
TCGA.A7.A26I.01	ABHD18	hsa-mir-186	ABHD4	ABHD2	CHRDL1	hsa-mir-139	CDH9	ANO7	TCGA.A7.A6VV.01
TCGA.A7.A26J.01	ABHD2	hsa-mir-187	ABHD5	ABHD3	CYP4Z2P	hsa-mir-6892	HLA.F	ANO9	TCGA.A7.A6VW.01
TCGA.A7.A2KD.01	ABHD3	hsa-mir-188	ABHD6	ABHD4	PKIB	hsa-mir-103a-1	PDPN	ANXA11	TCGA.A7.A6VX.01
TCGA.A7.A3IY.01	ABHD4	hsa-mir-18a	ABHD8	ABHD5	PTPRT	hsa-mir-1228	TXLNB	AOC2	TCGA.A7.A6VY.01
TCGA.A7.A3IZ.01	ABHD5	hsa-mir-190a	ABI1	ABHD6	SLC40A1	hsa-mir-219a-1	WDR72	AOC3	TCGA.A8.A075.01
TCGA.A7.A3J0.01	ABHD6	hsa-mir-190b	ABI2	ABHD8	MIR6872	hsa-mir-1180	AC025048.1	AP2S1	TCGA.A8.A08O.01
TCGA.A7.A3J1.01	ABHD8	hsa-mir-191	ABI3	ABI1	ZMYND10	hsa-mir-6842	UTF1	AP4B1	TCGA.A8.A0A6.01
TCGA.A7.A3RF.01	ABI1	hsa-mir-192	ABI3BP	ABI2	FOXI1	hsa-mir-744	T	AP5B1	TCGA.A8.A0AD.01
TCGA.A7.A425.01	ABI2	hsa-mir-193a	ABL1	ABI3	KLK4	hsa-mir-3652	PAPLN	APBA2	TCGA.AC.A23C.01
TCGA.A7.A426.01	ABI3	hsa-mir-193b	ABL2	ABI3BP	NTN4	hsa-mir-3651	OR8D4	APEH	TCGA.AC.A23E.01
TCGA.A7.A4SA.01	ABI3BP	hsa-mir-194-1	ABLIM1	ABL1	ZNF608	hsa-mir-6510	PKIA	APOA1	TCGA.AC.A23H.01
TCGA.A7.A4SB.01	ABL1	hsa-mir-194-2	ABLIM2	ABL2	SLC4A8	hsa-mir-93	KCNJ16	APOA4	TCGA.AC.A2B8.01
TCGA.A7.A4SC.01	ABL2	hsa-mir-195	ABLIM3	ABLIM1	ERBB4	hsa-mir-374b	SHISA3	APOA5	TCGA.AC.A2BK.01
TCGA.A7.A4SD.01	ABLIM1	hsa-mir-196a-1	ABO	ABLIM2	SERP2	hsa-mir-345	TRAT1	APOC3	TCGA.AC.A2BM.01
TCGA.A7.A4SE.01	ABLIM2	hsa-mir-196a-2	ABR	ABLIM3	CYP21A1P	hsa-mir-6511b-2	CD8B	APOLD1	TCGA.AC.A2FB.01
TCGA.A7.A4SF.01	ABLIM3	hsa-mir-196b	ABRA	ABO	ABAT	hsa-mir-106a	DEFA1B	APOPT1	TCGA.AC.A2FF.01
TCGA.A7.A56D.01	ABO	hsa-mir-197	ABRACL	ABR	DDO	hsa-mir-375	DEFA3	APRT	TCGA.AC.A2FG.01
TCGA.A7.A5ZV.01	ABR	hsa-mir-1976	ABT1	ABRA	NGFR	hsa-mir-196a-2	AC006994.3	AQP11	TCGA.AC.A2FK.01
TCGA.A7.A5ZW.01	ABRACL	hsa-mir-199a-1	ABTB1	ABRACL	NPIPA5	hsa-mir-330	DLEC1	AQP12A	TCGA.AC.A2FO.01
TCGA.A7.A5ZX.01	ABT1	hsa-mir-199a-2	ABTB2	ABT1	CDC45	hsa-mir-147b	ZNF502	AQP12B	TCGA.AC.A2QH.01
TCGA.A7.A6VV.01	ABTB1	hsa-mir-199b	AC002310.13	ABTB1	TSPYL5	hsa-mir-186	ZBTB42	AREL1	TCGA.AC.A3HN.01
TCGA.A7.A6VW.01	ABTB2	hsa-mir-19a	AC002398.9	ABTB2	MCC	hsa-mir-1245a	REP15	ARG2	TCGA.AC.A3OD.01
TCGA.A7.A6VX.01	ACAA1	hsa-mir-19b-1	AC002985.3	AC002310.13	GRAMD2	hsa-mir-542	NLRP10	ARGLU1	TCGA.AC.A3QP.01
TCGA.A7.A6VY.01	ACAA2	hsa-mir-19b-2	AC003002.4	AC003002.4	SYNDIG1	hsa-mir-504	MDFIC	ARHGAP11B	TCGA.AC.A3QQ.01
TCGA.A8.A075.01	ACACA	hsa-mir-200a	AC003002.6	AC004076.7	ADAMTS15	hsa-mir-1296	RGS17	ARHGAP20	TCGA.AC.A3W5.01
TCGA.A8.A08O.01	ACACB	hsa-mir-200b	AC003005.4	AC004754.3	KDM4B	hsa-mir-500b	OR2L2	ARHGAP27	TCGA.AC.A3YI.01
TCGA.A8.A0A6.01	ACAD10	hsa-mir-200c	AC003006.7	AC004980.11	CLSTN2	hsa-mir-3653	OR2G6	ARHGAP29	TCGA.AC.A3YJ.01
TCGA.A8.A0AD.01	ACAD11	hsa-mir-203a	AC004076.7	AC006538.4	TINCR	hsa-mir-324	LA16c.431H6.6	ARHGAP35	TCGA.AC.A4ZE.01
TCGA.AC.A23C.01	ACAD8	hsa-mir-203b	AC004076.9	AC009336.19	ABLIM3	hsa-mir-501	THRSP	ARHGEF10L	TCGA.AC.A5EH.01
TCGA.AC.A23E.01	ACAD9	hsa-mir-204	AC004381.6	AC011242.6	SUSD3	hsa-mir-615	TUBGCP3	ARHGEF19	TCGA.AC.A5XS.01
TCGA.AC.A23G.01	ACADL	hsa-mir-205	AC004754.3	AC013269.5	EVL	hsa-mir-503	EDN3	ARHGEF7	TCGA.AC.A5XU.01
TCGA.AC.A23H.01	ACADM	hsa-mir-20a	AC005779.2	AC022431.2	B4GALNT3	hsa-mir-7-1	TAS2R13	ARIH2	TCGA.AC.A62X.01
TCGA.AC.A2B8.01	ACADS	hsa-mir-20b	AC006445.1	AC037459.4	SLC39A6	hsa-mir-1266	OR10G9	ARIH2OS	TCGA.AC.A62Y.01
TCGA.AC.A2BK.01	ACADSB	hsa-mir-21	AC006449.2	AC068533.7	STK32B	hsa-mir-2277	NFE2L3	ARL17A	TCGA.AC.A6IV.01
TCGA.AC.A2BM.01	ACADVL	hsa-mir-210	AC006486.9	AC073610.5	RAI2	hsa-mir-660	SYNDIG1	ARL17B	TCGA.AC.A6IW.01
TCGA.AC.A2FB.01	ACAN	hsa-mir-2110	AC006538.4	AC073869.1	STMND1	hsa-mir-34a	AC126407.1	ARL2	TCGA.AC.A6IX.01
TCGA.AC.A2FE.01	ACAP1	hsa-mir-212	AC006547.14	AC104534.3	COL11A1	hsa-mir-590	GLIPR1L1	ARL4C	TCGA.AC.A6NO.01
TCGA.AC.A2FF.01	ACAP2	hsa-mir-214	AC006994.3	AC108938.5	ACOX2	hsa-mir-6511b-1	RNH1	ARL4D	TCGA.AC.A7VB.01
TCGA.AC.A2FG.01	ACAP3	hsa-mir-215	AC007040.11	ACAA1	XIST	hsa-mir-2355	OR51M1	ARL6IP4	TCGA.AC.A7VC.01
TCGA.AC.A2FK.01	ACAT1	hsa-mir-217	AC007557.5	ACAA2	PCP2	hsa-mir-3130-1	OR52N2	ARSA	TCGA.AC.A8OP.01
TCGA.AC.A2FM.01	ACAT2	hsa-mir-218-1	AC007906.1	ACACA	SARDH	hsa-mir-496	NRIP2	ASB1	TCGA.AC.A8OQ.01
TCGA.AC.A2FO.01	ACBD3	hsa-mir-218-2	AC008074.1	ACACB	MIR936	hsa-mir-103a-2	ZNF132	ASB13	TCGA.AC.A8OR.01
TCGA.AC.A2QH.01	ACBD4	hsa-mir-219a-1	AC008641.1	ACAD10	SERPINA5	hsa-mir-3913-2	FABP5	ASB16	TCGA.AC.A8OS.01
TCGA.AC.A2QI.01	ACBD5	hsa-mir-22	AC008759.1	ACAD11	GINS1	hsa-mir-651	ZNF835	ASB18	TCGA.AN.A0XL.01
TCGA.AC.A2QJ.01	ACBD7	hsa-mir-221	AC009065.4	ACAD8	C4B	hsa-mir-328	OR8B8	ASB2	TCGA.AN.A0XN.01
TCGA.AC.A3BB.01	ACCS	hsa-mir-222	AC009121.2	ACAD9	CPA3	hsa-mir-29c	HCRTR2	ASPG	TCGA.AN.A0XO.01
TCGA.AC.A3EH.01	ACD	hsa-mir-223	AC009133.22	ACADL	C3orf18	hsa-mir-451a	SPRR2F	ATG2A	TCGA.AN.A0XP.01
TCGA.AC.A3HN.01	ACE	hsa-mir-224	AC009336.19	ACADM	MAPK15	hsa-let-7e	LPPR5	ATG2B	TCGA.AN.A0XR.01
TCGA.AC.A3OD.01	ACE2	hsa-mir-2277	AC010184.1	ACADS	PNMAL1	hsa-mir-509-1	ADH1C	ATG4B	TCGA.AN.A0XS.01
TCGA.AC.A3QP.01	ACER1	hsa-mir-2355	AC010287.1	ACADSB	RAPGEF3	hsa-mir-31	OR6N1	ATHL1	TCGA.AN.A0XU.01
TCGA.AC.A3QQ.01	ACER2	hsa-mir-23a	AC010547.9	ACADVL	SEMA3E	hsa-mir-598	OR8I2	ATP11A	TCGA.AN.A0XV.01
TCGA.AC.A3TM.01	ACER3	hsa-mir-23b	AC010642.1	ACAN	PTGER3	hsa-mir-181c	PYDC2	ATP13A2	TCGA.AN.A0XW.01
TCGA.AC.A3TN.01	ACHE	hsa-mir-24-1	AC010646.3	ACAP1	COL14A1	hsa-mir-452	ALDH1L1	ATP1A1	TCGA.AO.A03L.01
TCGA.AC.A3W5.01	ACIN1	hsa-mir-24-2	AC011513.3	ACAP2	MFSD7	hsa-mir-1247	OR4K1	ATP4B	TCGA.AO.A03M.01
TCGA.AC.A3W6.01	ACKR1	hsa-mir-25	AC011530.4	ACAP3	SYCP2	hsa-mir-887	SPRR2G	ATP5F1	TCGA.AO.A03N.01
TCGA.AC.A3W7.01	ACKR2	hsa-mir-26a-1	AC013286.1	ACAT1	LOC105376805	hsa-mir-1306	OR13C3	ATP5I	TCGA.AO.A03U.01
TCGA.AC.A3YI.01	ACKR3	hsa-mir-26a-2	AC015688.3	ACAT2	MYBL2	hsa-mir-6854	OR6K2	ATP5L	TCGA.AO.A0JA.01
TCGA.AC.A3YJ.01	ACKR4	hsa-mir-26b	AC017028.10	ACBD3	LZTFL1	hsa-mir-195	PPT2.EGFL8	ATP6V0A1	TCGA.AO.A0JB.01
TCGA.AC.A4ZE.01	ACLY	hsa-mir-27a	AC022431.2	ACBD4	EPB41L4A	hsa-mir-625	IL18RAP	ATP6V0A2	TCGA.AO.A0JC.01
TCGA.AC.A5EH.01	ACMSD	hsa-mir-27b	AC024361.1	ACBD5	CLPSL2	hsa-mir-24-2	AGR3	ATP6V1D	TCGA.AO.A0JD.01
TCGA.AC.A5XS.01	ACO1	hsa-mir-28	AC024592.12	ACBD7	LRRC17	hsa-mir-99b	HOXA1	ATP8B3	TCGA.AO.A0JE.01
TCGA.AC.A5XU.01	ACO2	hsa-mir-296	AC025048.1	ACCS	C2orf74	hsa-mir-433	CRP	ATP9B	TCGA.AO.A0JF.01
TCGA.AC.A62V.01	ACOT1	hsa-mir-299	AC025263.3	ACCSL	PPP1R1B	hsa-mir-664a	ZBP1	ATXN3	TCGA.AO.A0JG.01
TCGA.AC.A62X.01	ACOT11	hsa-mir-29a	AC037459.4	ACD	AURKA	hsa-mir-361	ABCA8	ATXN7L2	TCGA.AO.A0JI.01
TCGA.AC.A62Y.01	ACOT13	hsa-mir-29b-1	AC068533.7	ACE	SYT12	hsa-mir-130b	SLC23A2	ATXN7L3	TCGA.AO.A0JJ.01
TCGA.AC.A6IV.01	ACOT2	hsa-mir-29b-2	AC069063.1	ACE2	GXYLT2	hsa-mir-424	OR5W2	AURKC	TCGA.AO.A0JM.01
TCGA.AC.A6IW.01	ACOT4	hsa-mir-29c	AC069368.3	ACER1	LAMP5	hsa-mir-497	CYYR1	B3GAT1	TCGA.AO.A124.01
TCGA.AC.A6IX.01	ACOT6	hsa-mir-301a	AC073130.2	ACER2	ADAMTSL5	hsa-mir-146a	GSTM1	B3GNT4	TCGA.AO.A125.01
TCGA.AC.A6NO.01	ACOT7	hsa-mir-301b	AC073610.5	ACER3	RAD51	hsa-mir-181d	OR4L1	B4GALNT3	TCGA.AO.A126.01
TCGA.AC.A7VB.01	ACOT8	hsa-mir-3065	AC073657.1	ACHE	SCML1	hsa-mir-511	FBXO47	B4GALNT4	TCGA.AO.A128.01
TCGA.AC.A7VC.01	ACOT9	hsa-mir-3074	AC079355.1	ACIN1	HOXB-AS1	hsa-mir-301a	POMC	BACE1	TCGA.AO.A129.01
TCGA.AC.A8OP.01	ACOX1	hsa-mir-30a	AC084219.2	ACKR1	RIPK3	hsa-mir-142	HVCN1	BACH2	TCGA.AO.A12B.01
TCGA.AC.A8OQ.01	ACOX2	hsa-mir-30b	AC087350.1	ACKR2	WLS	hsa-mir-24-1	OR2T5	BAG5	TCGA.AO.A12E.01
TCGA.AC.A8OR.01	ACOX3	hsa-mir-30c-1	AC087651.1	ACKR3	FGFR3	hsa-mir-150	PLXNC1	BARHL2	TCGA.AO.A12G.01
TCGA.AC.A8OS.01	ACOXL	hsa-mir-30c-2	AC087651.2	ACKR4	AZGP1P1	hsa-mir-191	FOXL2	BATF	TCGA.AO.A1KO.01
TCGA.AN.A0XL.01	ACOXL-AS1	hsa-mir-30d	AC087762.1	ACLY	WNT7B	hsa-mir-299	OR2B3	BATF2	TCGA.AO.A1KP.01
TCGA.AN.A0XN.01	ACP1	hsa-mir-30e	AC090154.1	ACMSD	GFRA1	hsa-mir-339	MAP1LC3C	BBC3	TCGA.AO.A1KR.01
TCGA.AN.A0XO.01	ACP2	hsa-mir-31	AC091180.1	ACN9	RAB36	hsa-mir-874	PRSS58	BCAR3	TCGA.AO.A1KS.01
TCGA.AN.A0XP.01	ACP5	hsa-mir-3127	AC092384.1	ACO1	TPSAB1	hsa-mir-22	OR7C2	BCAS2	TCGA.AO.A1KT.01
TCGA.AN.A0XR.01	ACP6	hsa-mir-3130-1	AC092835.2	ACO2	AFF3	hsa-mir-30a	TIMP1	BCL10	TCGA.AQ.A04H.01
TCGA.AN.A0XS.01	ACP7	hsa-mir-3130-2	AC093323.1	ACOT1	ZNF662	hsa-mir-655	METTL24	BCL11B	TCGA.AQ.A0Y5.01
TCGA.AN.A0XU.01	ACPP	hsa-mir-3150b	AC104057.1	ACOT11	HMCN1	hsa-mir-320a	PREP	BCL2L15	TCGA.AQ.A1H2.01
TCGA.AN.A0XV.01	ACPT	hsa-mir-3170	AC104073.2	ACOT12	FAM189A2	hsa-mir-3917	AKR1B1	BCL7A	TCGA.AQ.A1H3.01
TCGA.AN.A0XW.01	ACR	hsa-mir-32	AC104389.1	ACOT13	CCDC160	hsa-mir-624	CDH26	BCO2	TCGA.AQ.A7U7.01
TCGA.AO.A03L.01	ACRBP	hsa-mir-3200	AC104389.2	ACOT2	PLEKHA4	hsa-mir-6806	HYPM	BDKRB1	TCGA.AR.A0TP.01
TCGA.AO.A03M.01	ACRV1	hsa-mir-320a	AC104532.2	ACOT4	MDH1B	hsa-mir-320b-2	CLIC6	BDKRB2	TCGA.AR.A0TQ.01
TCGA.AO.A03N.01	ACSBG1	hsa-mir-320b-1	AC104534.3	ACOT6	DTNA	hsa-mir-16-1	SCARA5	BDP1	TCGA.AR.A0TR.01
TCGA.AO.A03U.01	ACSBG2	hsa-mir-320b-2	AC104809.3	ACOT7	MIR650	hsa-mir-19b-1	SLC47A1	BECN1	TCGA.AR.A0TT.01
TCGA.AO.A0JA.01	ACSF2	hsa-mir-323a	AC105009.1	ACOT8	EDARADD	hsa-mir-143	OR3A2	BEGAIN	TCGA.AR.A0TV.01
TCGA.AO.A0JB.01	ACSF3	hsa-mir-323b	AC112719.2	ACOT9	CACNA2D2	hsa-mir-152	MARCO	BET1L	TCGA.AR.A0TX.01
TCGA.AO.A0JC.01	ACSL1	hsa-mir-324	AC124312.1	ACOX1	TNS4	hsa-mir-532	RP11.178L8.4	BIVM	TCGA.AR.A0TZ.01
TCGA.AO.A0JD.01	ACSL3	hsa-mir-326	AC126407.1	ACOX2	PCDHB2	hsa-mir-454	HTR2B	BNIP3	TCGA.AR.A0U2.01
TCGA.AO.A0JE.01	ACSL4	hsa-mir-328	AC129492.1	ACOX3	FMO5	hsa-mir-342	CD72	BOK	TCGA.AR.A0U3.01
TCGA.AO.A0JF.01	ACSL5	hsa-mir-330	AC131263.1	ACOXL	TRPC1	hsa-mir-301b	C17orf64	BPHL	TCGA.AR.A0U4.01
TCGA.AO.A0JG.01	ACSL6	hsa-mir-331	AC138028.1	ACP1	C7	hsa-mir-190a	GLB1L3	BRCA1	TCGA.AR.A1AI.01
TCGA.AO.A0JI.01	ACSM1	hsa-mir-335	AC138969.4	ACP2	FLVCR1-AS1	hsa-mir-485	EIF5A2	BRD1	TCGA.AR.A1AJ.01
TCGA.AO.A0JJ.01	ACSM3	hsa-mir-337	AC231657.1	ACP5	OGN	hsa-mir-3614	LLGL2	BRDT	TCGA.AR.A1AK.01
TCGA.AO.A0JL.01	ACSM4	hsa-mir-338	AC241377.2	ACP6	ZNF671	hsa-mir-128-2	S100A7	BRF1	TCGA.AR.A1AL.01
TCGA.AO.A0JM.01	ACSM5	hsa-mir-339	AC242988.1	ACPP	C16orf45	hsa-mir-450a-2	SPRR2D	BRI3BP	TCGA.AR.A1AN.01
TCGA.AO.A124.01	ACSS1	hsa-mir-33a	AC245100.1	ACPT	ACKR1	hsa-mir-4677	RYR2	BRSK1	TCGA.AR.A1AO.01
TCGA.AO.A125.01	ACSS2	hsa-mir-33b	ACAA1	ACR	SFRP1	hsa-mir-550a-3	SPRR2A	BSN	TCGA.AR.A1AP.01
TCGA.AO.A126.01	ACSS3	hsa-mir-340	ACAA2	ACRBP	OLFM1	hsa-mir-188	IVL	BTBD6	TCGA.AR.A1AQ.01
TCGA.AO.A128.01	ACTA1	hsa-mir-342	ACACA	ACRC	LRP2	hsa-mir-190b	MNDA	BTBD7	TCGA.AR.A1AR.01
TCGA.AO.A129.01	ACTA2	hsa-mir-345	ACACB	ACRV1	BDNF-AS	hsa-mir-937	MAGEC2	BTBD8	TCGA.AR.A1AS.01
TCGA.AO.A12B.01	ACTA2-AS1	hsa-mir-34a	ACAD10	ACSBG1	KIF12	hsa-mir-3682	KIF5A	BTG4	TCGA.AR.A1AU.01
TCGA.AO.A12C.01	ACTB	hsa-mir-34b	ACAD11	ACSBG2	CYP4F11	hsa-mir-144	ARL11	BUD13	TCGA.AR.A1AW.01
TCGA.AO.A12E.01	ACTBL2	hsa-mir-34c	ACAD8	ACSF2	EFCC1	hsa-mir-26a-2	SLC13A5	C11orf1	TCGA.AR.A1AX.01
TCGA.AO.A12G.01	ACTC1	hsa-mir-3605	ACAD9	ACSF3	F2RL2	hsa-mir-92b	UPB1	C11orf52	TCGA.AR.A1AY.01
TCGA.AO.A1KO.01	ACTG1	hsa-mir-3607	ACADL	ACSL1	FGD3		KIAA1549L	C11orf53	TCGA.AR.A24H.01
TCGA.AO.A1KP.01	ACTG2	hsa-mir-361	ACADM	ACSL3	ZNF502		OR4A47	C11orf57	TCGA.AR.A24K.01
TCGA.AO.A1KQ.01	ACTL10	hsa-mir-3610	ACADS	ACSL4	WASF3		OR6C74	C11orf71	TCGA.AR.A24L.01
TCGA.AO.A1KR.01	ACTL6A	hsa-mir-3613	ACADSB	ACSL5	SLC16A4		IL20RA	C11orf85	TCGA.AR.A24M.01
TCGA.AO.A1KS.01	ACTL8	hsa-mir-3614	ACADVL	ACSL6	BEX5		AGMO	C11orf87	TCGA.AR.A24N.01
TCGA.AO.A1KT.01	ACTN1	hsa-mir-3615	ACAN	ACSM1	SETBP1		SLC35F1	C11orf88	TCGA.AR.A24O.01
TCGA.AQ.A04H.01	ACTN1-AS1	hsa-mir-362	ACAP1	ACSM2A	ANXA3		ATXN3L	C11orf91	TCGA.AR.A24P.01
TCGA.AQ.A04L.01	ACTN2	hsa-mir-363	ACAP2	ACSM2B	ANKRD30A		DOCK9	C12orf43	TCGA.AR.A24Q.01
TCGA.AQ.A0Y5.01	ACTN3	hsa-mir-3651	ACAP3	ACSM3	PRICKLE2		IGFALS	C12orf65	TCGA.AR.A24R.01
TCGA.AQ.A1H2.01	ACTN4	hsa-mir-3652	ACAT1	ACSM4	PLPP4		PPP1R17	C14orf1	TCGA.AR.A24S.01
TCGA.AQ.A1H3.01	ACTR10	hsa-mir-3653	ACAT2	ACSM5	MAOB		SPATS2	C14orf132	TCGA.AR.A24T.01
TCGA.AQ.A54N.01	ACTR1A	hsa-mir-365a	ACBD3	ACSM6	PRDM5		OR5M11	C14orf142	TCGA.AR.A24U.01
TCGA.AQ.A54O.01	ACTR1B	hsa-mir-365b	ACBD4	ACSS1	VSTM4		ZNF677	C14orf159	TCGA.AR.A24V.01
TCGA.AQ.A7U7.01	ACTR2	hsa-mir-3677	ACBD5	ACSS2	NCAPG		PTF1A	C14orf169	TCGA.AR.A24W.01
TCGA.AR.A0TP.01	ACTR3	hsa-mir-3682	ACBD7	ACSS3	SORBS2		OR51T1	C14orf177	TCGA.AR.A24X.01
TCGA.AR.A0TQ.01	ACTR3B	hsa-mir-369	ACCS	ACTA1	ADAMTS16		ZNF334	C14orf180	TCGA.AR.A24Z.01
TCGA.AR.A0TR.01	ACTR3C	hsa-mir-370	ACCSL	ACTA2	TROAP		TMEM200A	C14orf2	TCGA.AR.A250.01
TCGA.AR.A0TT.01	ACTR5	hsa-mir-374a	ACD	ACTB	KRT5		TNFSF13B	C14orf79	TCGA.AR.A251.01
TCGA.AR.A0TV.01	ACTR6	hsa-mir-374b	ACE	ACTBL2	NOSTRIN		LOXL1	C14orf80	TCGA.AR.A252.01
TCGA.AR.A0TX.01	ACTR8	hsa-mir-375	ACE2	ACTC1	DLX3		OR6T1	C17orf104	TCGA.AR.A254.01
TCGA.AR.A0TZ.01	ACTRT3	hsa-mir-376a-1	ACER1	ACTG1	PLPPR3		ADD2	C17orf105	TCGA.AR.A255.01
TCGA.AR.A0U2.01	ACVR1	hsa-mir-376b	ACER2	ACTG2	SPAG5		IQSEC1	C17orf53	TCGA.AR.A256.01
TCGA.AR.A0U3.01	ACVR1B	hsa-mir-376c	ACER3	ACTL10	AREG		LELP1	C18orf63	TCGA.AR.A2LE.01
TCGA.AR.A0U4.01	ACVR1C	hsa-mir-377	ACHE	ACTL6A	C3orf52		SPATA8	C19orf12	TCGA.AR.A2LH.01
TCGA.AR.A1AI.01	ACVR2A	hsa-mir-378a	ACIN1	ACTL6B	SH3RF2		DUOX1	C19orf18	TCGA.AR.A2LK.01
TCGA.AR.A1AJ.01	ACVR2B	hsa-mir-378c	ACKR1	ACTL7A	ZNF839		COL6A6	C1QL1	TCGA.AR.A2LM.01
TCGA.AR.A1AK.01	ACVR2B-AS1	hsa-mir-379	ACKR2	ACTL7B	FADS2		TSPAN33	C1orf100	TCGA.AR.A2LN.01
TCGA.AR.A1AL.01	ACVRL1	hsa-mir-381	ACKR3	ACTL8	ESPL1		METTL11B	C1orf101	TCGA.AR.A2LO.01
TCGA.AR.A1AM.01	ACY1	hsa-mir-382	ACKR4	ACTL9	SLFN13		BRD3	C1orf146	TCGA.AR.A2LQ.01
TCGA.AR.A1AN.01	ACY3	hsa-mir-3913-1	ACLY	ACTN1	LOC101929504		CCDC67	C1orf158	TCGA.AR.A5QM.01
TCGA.AR.A1AO.01	ACYP1	hsa-mir-3913-2	ACMSD	ACTN2	RABEP1		IGF1R	C1orf162	TCGA.AR.A5QN.01
TCGA.AR.A1AP.01	ACYP2	hsa-mir-3917	ACN9	ACTN3	RBM5		KCNRG	C1orf194	TCGA.AR.A5QP.01
TCGA.AR.A1AQ.01	ADA	hsa-mir-3928	ACO1	ACTN4	ACSL5		ALG13	C1orf52	TCGA.AR.A5QQ.01
TCGA.AR.A1AR.01	ADA2	hsa-mir-3934	ACO2	ACTR10	CA8		KCNE4	C1orf64	TCGA.B6.A0I1.01
TCGA.AR.A1AS.01	ADAD2	hsa-mir-3940	ACOT1	ACTR1A	HIST1H3H		STAC2	C20orf96	TCGA.B6.A0IK.01
TCGA.AR.A1AU.01	ADAL	hsa-mir-409	ACOT11	ACTR1B	TGFBR3		OR51A2	C2orf54	TCGA.B6.A0RE.01
TCGA.AR.A1AV.01	ADAM10	hsa-mir-410	ACOT12	ACTR2	SEC14L2		SOX21	C3orf18	TCGA.B6.A0RG.01
TCGA.AR.A1AW.01	ADAM11	hsa-mir-411	ACOT13	ACTR3	REEP1		CPXM1	C3orf20	TCGA.B6.A0RI.01
TCGA.AR.A1AX.01	ADAM12	hsa-mir-412	ACOT2	ACTR3B	ADIPOQ		GALNT15	C3orf62	TCGA.B6.A0RL.01
TCGA.AR.A1AY.01	ADAM15	hsa-mir-421	ACOT4	ACTR3C	ST6GAL2		FOXE1	C3orf84	TCGA.B6.A0RM.01
TCGA.AR.A24H.01	ADAM17	hsa-mir-423	ACOT6	ACTR5	POMZP3		KRTAP22.1	C4orf47	TCGA.B6.A0RN.01
TCGA.AR.A24K.01	ADAM19	hsa-mir-424	ACOT7	ACTR6	CYS1		POU4F1	C6orf163	TCGA.B6.A0RO.01
TCGA.AR.A24L.01	ADAM20	hsa-mir-425	ACOT8	ACTR8	AK8		SPP2	C6orf165	TCGA.B6.A0RP.01
TCGA.AR.A24M.01	ADAM20P1	hsa-mir-429	ACOT9	ACTRT1	FGF14-AS2		SLC18A3	C6orf201	TCGA.B6.A0RS.01
TCGA.AR.A24N.01	ADAM21	hsa-mir-431	ACOX1	ACTRT2	RAB26		ZSCAN23	CABP1	TCGA.B6.A0RT.01
TCGA.AR.A24O.01	ADAM22	hsa-mir-432	ACOX2	ACTRT3	GREB1L		SERPINB3	CACNA2D2	TCGA.B6.A0RU.01
TCGA.AR.A24P.01	ADAM23	hsa-mir-4326	ACOX3	ACVR1	BIRC5		STS	CADM1	TCGA.B6.A0RV.01
TCGA.AR.A24Q.01	ADAM28	hsa-mir-433	ACOXL	ACVR1B	CDC14B		HS3ST3A1	CALM1	TCGA.B6.A0WT.01
TCGA.AR.A24R.01	ADAM32	hsa-mir-450a-1	ACP1	ACVR1C	ASPN		SPRR1B	CALM3	TCGA.B6.A0WV.01
TCGA.AR.A24S.01	ADAM33	hsa-mir-450a-2	ACP2	ACVR2A	KCNE4		RNASE11	CALML3	TCGA.B6.A0WW.01
TCGA.AR.A24T.01	ADAM8	hsa-mir-450b	ACP5	ACVR2B	DIRAS1		TNFRSF10C	CALML5	TCGA.B6.A0WX.01
TCGA.AR.A24U.01	ADAM9	hsa-mir-451a	ACP6	ACVRL1	C2orf72		AL589743.1	CALY	TCGA.B6.A0WY.01
TCGA.AR.A24V.01	ADAMDEC1	hsa-mir-452	ACPP	ACY1	LAMA3		PGLYRP4	CAMK2N1	TCGA.B6.A0WZ.01
TCGA.AR.A24W.01	ADAMTS1	hsa-mir-454	ACPT	ACY3	OMD		SERPINB11	CAMKK2	TCGA.B6.A0X4.01
TCGA.AR.A24X.01	ADAMTS10	hsa-mir-455	ACR	ACYP1	GPN2		AC007906.1	CAMKV	TCGA.B6.A0X5.01
TCGA.AR.A24Z.01	ADAMTS12	hsa-mir-4638	ACRBP	ACYP2	TRAF5		CD1A	CAPN1	TCGA.B6.A0X7.01
TCGA.AR.A250.01	ADAMTS13	hsa-mir-4661	ACRC	ADA	DACT1		KRTAP8.1	CAPN10	TCGA.B6.A1KC.01
TCGA.AR.A251.01	ADAMTS14	hsa-mir-4662a	ACRV1	ADAD1	ZNF471		KIAA2026	CAPZA1	TCGA.B6.A1KF.01
TCGA.AR.A252.01	ADAMTS15	hsa-mir-4668	ACSBG1	ADAD2	MIR205		TCHHL1	CAPZB	TCGA.B6.A1KI.01
TCGA.AR.A254.01	ADAMTS16	hsa-mir-4677	ACSBG2	ADAL	PPM1J		OR5AP2	CARKD	TCGA.B6.A1KN.01
TCGA.AR.A255.01	ADAMTS17	hsa-mir-4709	ACSF2	ADAM10	DNAAF3		OR10C1	CARS2	TCGA.B6.A2IU.01
TCGA.AR.A256.01	ADAMTS18	hsa-mir-4728	ACSF3	ADAM11	GATA2		LRRC37B	CARTPT	TCGA.B6.A401.01
TCGA.AR.A2LE.01	ADAMTS19	hsa-mir-4742	ACSL1	ADAM12	RBP7		OR9A4	CASP3	TCGA.B6.A409.01
TCGA.AR.A2LH.01	ADAMTS2	hsa-mir-4746	ACSL3	ADAM15	IL33		PHOX2A	CASP8AP2	TCGA.B6.A40B.01
TCGA.AR.A2LJ.01	ADAMTS3	hsa-mir-4772	ACSL4	ADAM17	KCTD6		ANKS4B	CASP9	TCGA.B6.A40C.01
TCGA.AR.A2LK.01	ADAMTS4	hsa-mir-483	ACSL5	ADAM18	GALNT16		CPM	CASQ2	TCGA.BH.A0AU.01
TCGA.AR.A2LL.01	ADAMTS5	hsa-mir-484	ACSL6	ADAM19	MGP		OR51D1	CATSPERB	TCGA.BH.A0AW.01
TCGA.AR.A2LM.01	ADAMTS6	hsa-mir-485	ACSM1	ADAM2	TPX2		CNTN6	CBFA2T3	TCGA.BH.A0AZ.01
TCGA.AR.A2LN.01	ADAMTS7	hsa-mir-486-1	ACSM2A	ADAM20	CFB		OR8B12	CBLN2	TCGA.BH.A0B3.01
TCGA.AR.A2LO.01	ADAMTS7P1	hsa-mir-486-2	ACSM3	ADAM21	MMP13		PLD5	CBWD3	TCGA.BH.A0B5.01
TCGA.AR.A2LQ.01	ADAMTS8	hsa-mir-487a	ACSM4	ADAM22	TTC22		ANGPTL6	CBWD5	TCGA.BH.A0B9.01
TCGA.AR.A2LR.01	ADAMTS9	hsa-mir-487b	ACSM5	ADAM23	UBE2C		GREM1	CBWD7	TCGA.BH.A0BA.01
TCGA.AR.A5QM.01	ADAMTS9-AS1	hsa-mir-491	ACSM6	ADAM28	SFI1		RP11.545J16.1	CCBL2	TCGA.BH.A0BF.01
TCGA.AR.A5QN.01	ADAMTS9-AS2	hsa-mir-493	ACSS1	ADAM29	FAM83D		SLCO1B3	CCDC103	TCGA.BH.A0BJ.01
TCGA.AR.A5QP.01	ADAMTSL1	hsa-mir-494	ACSS2	ADAM30	CBX7		OR52L1	CCDC106	TCGA.BH.A0BM.01
TCGA.AR.A5QQ.01	ADAMTSL2	hsa-mir-495	ACSS3	ADAM32	ZNF835		HIST1H3I	CCDC110	TCGA.BH.A0BT.01
TCGA.B6.A0I1.01	ADAMTSL3	hsa-mir-496	ACTA1	ADAM33	KLHDC1		KCNC2	CCDC125	TCGA.BH.A0BZ.01
TCGA.B6.A0IK.01	ADAMTSL4	hsa-mir-497	ACTA2	ADAM7	CTF1		MMP23B	CCDC168	TCGA.BH.A0C0.01
TCGA.B6.A0RE.01	ADAMTSL4-AS1	hsa-mir-5000	ACTB	ADAM8	C9orf116		OR10G4	CCDC174	TCGA.BH.A0C3.01
TCGA.B6.A0RG.01	ADAMTSL5	hsa-mir-500a	ACTBL2	ADAM9	KIFC1		TGIF2LX	CCDC176	TCGA.BH.A0DG.01
TCGA.B6.A0RI.01	ADAP1	hsa-mir-500b	ACTC1	ADAMDEC1	FBXO36		OR8K3	CCDC177	TCGA.BH.A0DH.01
TCGA.B6.A0RL.01	ADAP2	hsa-mir-501	ACTG1	ADAMTS1	IL10RA		ZNF300	CCDC18	TCGA.BH.A0DI.01
TCGA.B6.A0RM.01	ADAR	hsa-mir-502	ACTG2	ADAMTS10	NAV2		KMT2C	CCDC36	TCGA.BH.A0DK.01
TCGA.B6.A0RN.01	ADARB1	hsa-mir-503	ACTL10	ADAMTS12	SPATA18		OR5H2	CCDC43	TCGA.BH.A0DP.01
TCGA.B6.A0RO.01	ADARB2	hsa-mir-504	ACTL6A	ADAMTS13	ATP7B		OR10W1	CCDC60	TCGA.BH.A0DQ.01
TCGA.B6.A0RP.01	ADAT1	hsa-mir-505	ACTL6B	ADAMTS14	DCDC2		SNCA	CCDC62	TCGA.BH.A0DS.01
TCGA.B6.A0RS.01	ADAT2	hsa-mir-508	ACTL7A	ADAMTS15	HSH2D		SLCO1A2	CCDC64	TCGA.BH.A0DV.01
TCGA.B6.A0RT.01	ADAT3	hsa-mir-509-1	ACTL7B	ADAMTS16	WNT4		SPRR4	CCDC71	TCGA.BH.A0E0.01
TCGA.B6.A0RU.01	ADCK1	hsa-mir-509-2	ACTL8	ADAMTS17	MRVI1		AMER2	CCDC73	TCGA.BH.A0E1.01
TCGA.B6.A0RV.01	ADCK2	hsa-mir-509-3	ACTL9	ADAMTS18	FAM26E		DIAPH2	CCDC77	TCGA.BH.A0E2.01
TCGA.B6.A0WT.01	ADCK5	hsa-mir-511	ACTN1	ADAMTS19	UCN		PRAMEF12	CCDC85B	TCGA.BH.A0GY.01
TCGA.B6.A0WV.01	ADCY1	hsa-mir-532	ACTN2	ADAMTS2	TPSB2		HOXB4	CCDC85C	TCGA.BH.A0GZ.01
TCGA.B6.A0WW.01	ADCY10	hsa-mir-539	ACTN3	ADAMTS20	TTC6		TRIM49D1	CCDC88C	TCGA.BH.A0H0.01
TCGA.B6.A0WX.01	ADCY10P1	hsa-mir-542	ACTN4	ADAMTS3	CT62		ALOX15B	CCDC92	TCGA.BH.A0H3.01
TCGA.B6.A0WY.01	ADCY2	hsa-mir-543	ACTR10	ADAMTS4	PTPN21		SLAMF7	CCNB1	TCGA.BH.A0H6.01
TCGA.B6.A0WZ.01	ADCY3	hsa-mir-548v	ACTR1A	ADAMTS5	FUT2		MT1A	CCND1	TCGA.BH.A0H7.01
TCGA.B6.A0X4.01	ADCY4	hsa-mir-550a-1	ACTR1B	ADAMTS6	USP28		FAM19A5	CCNE1	TCGA.BH.A0H9.01
TCGA.B6.A0X5.01	ADCY5	hsa-mir-550a-2	ACTR2	ADAMTS7	MBNL3		MAS1L	CCNK	TCGA.BH.A0HA.01
TCGA.B6.A0X7.01	ADCY6	hsa-mir-550a-3	ACTR3	ADAMTS8	CENPE		ZDBF2	CCNO	TCGA.BH.A0HB.01
TCGA.B6.A1KC.01	ADCY7	hsa-mir-551b	ACTR3B	ADAMTS9	CIAPIN1		NEDD4L	CCR10	TCGA.BH.A0HI.01
TCGA.B6.A1KF.01	ADCY9	hsa-mir-5586	ACTR3C	ADAMTSL1	RAB38		LZTS3	CCT2	TCGA.BH.A0HK.01
TCGA.B6.A1KI.01	ADCYAP1	hsa-mir-5683	ACTR5	ADAMTSL2	CHSY3		LHX1	CD180	TCGA.BH.A0HP.01
TCGA.B6.A1KN.01	ADCYAP1R1	hsa-mir-574	ACTR6	ADAMTSL3	PPP1R3C		GALR1	CD2	TCGA.BH.A0HX.01
TCGA.B6.A2IU.01	ADD1	hsa-mir-576	ACTR8	ADAMTSL4	CXCL9		BRAT1	CD300LG	TCGA.BH.A0HY.01
TCGA.B6.A3ZX.01	ADD2	hsa-mir-582	ACTRT1	ADAMTSL5	LTF		IAPP	CD3D	TCGA.BH.A0RX.01
TCGA.B6.A400.01	ADD3	hsa-mir-584	ACTRT2	ADAP1	TNFRSF19		OR10AG1	CD3E	TCGA.BH.A0W3.01
TCGA.B6.A401.01	ADGRA2	hsa-mir-589	ACTRT3	ADAP2	CCNB2		ST8SIA5	CD3G	TCGA.BH.A0W4.01
TCGA.B6.A402.01	ADGRA3	hsa-mir-590	ACVR1	ADAR	MORN1		CTD.2132N18.3	CD53	TCGA.BH.A0W5.01
TCGA.B6.A408.01	ADGRB1	hsa-mir-592	ACVR1B	ADARB1	NCAPH		OR2Z1	CD58	TCGA.BH.A0WA.01
TCGA.B6.A409.01	ADGRB2	hsa-mir-598	ACVR1C	ADARB2	MIR4680		LRRN2	CD59	TCGA.BH.A1EN.01
TCGA.B6.A40B.01	ADGRB3	hsa-mir-615	ACVR2A	ADAT1	EXO1		DRD5	CDA	TCGA.BH.A1EO.01
TCGA.B6.A40C.01	ADGRD1	hsa-mir-616	ACVR2B	ADAT2	SGCD		SLC5A7	CDC14A	TCGA.BH.A1ET.01
TCGA.BH.A0AU.01	ADGRE1	hsa-mir-624	ACVRL1	ADAT3	ADAM8		OR12D3	CDC16	TCGA.BH.A1EU.01
TCGA.BH.A0AW.01	ADGRE2	hsa-mir-625	ACY1	ADCK1	KBTBD3		PRB4	CDC20B	TCGA.BH.A1EV.01
TCGA.BH.A0AZ.01	ADGRE3	hsa-mir-627	ACY3	ADCK2	EGR1		FCRL2	CDC42BPB	TCGA.BH.A1EW.01
TCGA.BH.A0B3.01	ADGRE4P	hsa-mir-628	ACYP1	ADCK3	ZFP2		ZNF735	CDC42BPG	TCGA.BH.A1EX.01
TCGA.BH.A0B5.01	ADGRE5	hsa-mir-629	ACYP2	ADCK4	RAD51-AS1		SUSD5	CDC42EP2	TCGA.BH.A1EY.01
TCGA.BH.A0B6.01	ADGRF1	hsa-mir-642a	AD000671.6	ADCK5	LOC101928707		MEIS3	CDC7	TCGA.BH.A1F0.01
TCGA.BH.A0B8.01	ADGRF3	hsa-mir-651	ADA	ADCY1	SKA1		OR51F2	CDCA4	TCGA.BH.A1F2.01
TCGA.BH.A0B9.01	ADGRF4	hsa-mir-6510	ADAD1	ADCY10	LRRC27		C14orf177	CDCA5	TCGA.BH.A1F6.01
TCGA.BH.A0BA.01	ADGRF5	hsa-mir-6511b-1	ADAD2	ADCY2	CCNA2		FLG	CDH15	TCGA.BH.A1F8.01
TCGA.BH.A0BF.01	ADGRG1	hsa-mir-6511b-2	ADAL	ADCY3	HIST1H3D		OR4K13	CDHR4	TCGA.BH.A1FC.01
TCGA.BH.A0BJ.01	ADGRG2	hsa-mir-652	ADAM10	ADCY4	NICN1		MOS	CDK10	TCGA.BH.A1FE.01
TCGA.BH.A0BM.01	ADGRG3	hsa-mir-653	ADAM11	ADCY5	QPRT		SYN3	CDK2AP1	TCGA.BH.A1FG.01
TCGA.BH.A0BT.01	ADGRG5	hsa-mir-654	ADAM12	ADCY6	PLK1		FOXH1	CDK7	TCGA.BH.A1FH.01
TCGA.BH.A0BZ.01	ADGRG6	hsa-mir-655	ADAM15	ADCY7	AKAP12		LCE1A	CDKN1B	TCGA.BH.A1FJ.01
TCGA.BH.A0C0.01	ADGRL1	hsa-mir-659	ADAM17	ADCY8	CDCA5		FOXL2NB	CDKN2A	TCGA.BH.A1FL.01
TCGA.BH.A0C3.01	ADGRL2	hsa-mir-660	ADAM18	ADCY9	RASD1		LCE5A	CDKN2AIP	TCGA.BH.A1FM.01
TCGA.BH.A0DD.01	ADGRL3	hsa-mir-664a	ADAM19	ADCYAP1	DNMBP		VIPR2	CDKN2B	TCGA.BH.A1FN.01
TCGA.BH.A0DG.01	ADGRL4	hsa-mir-664b	ADAM2	ADCYAP1R1	MELK		OR5A1	CDPF1	TCGA.BH.A1FR.01
TCGA.BH.A0DH.01	ADGRV1	hsa-mir-671	ADAM22	ADD1	ENO2		NAALAD2	CDT1	TCGA.BH.A1FU.01
TCGA.BH.A0DI.01	ADH1B	hsa-mir-6716	ADAM23	ADD2	DEPDC1B		REG1B	CELA2A	TCGA.BH.A201.01
TCGA.BH.A0DK.01	ADH1C	hsa-mir-675	ADAM28	ADD3	SPEF1		FSHR	CELA2B	TCGA.BH.A202.01
TCGA.BH.A0DP.01	ADH5	hsa-mir-6806	ADAM29	ADGB	WISP2		OR12D2	CELSR1	TCGA.BH.A203.01
TCGA.BH.A0DQ.01	ADH6	hsa-mir-6837	ADAM30	ADH1A	C1orf131		ASTN1	CELSR2	TCGA.BH.A204.01
TCGA.BH.A0DS.01	ADHFE1	hsa-mir-6842	ADAM32	ADH1B	EYA2		CAPN10	CELSR3	TCGA.BH.A208.01
TCGA.BH.A0DV.01	ADI1	hsa-mir-6854	ADAM33	ADH1C	IL17RE		KCNJ2	CENPBD1	TCGA.BH.A209.01
TCGA.BH.A0E0.01	ADIPOQ	hsa-mir-6892	ADAM7	ADH4	SH3BGRL		TRIM48	CENPH	TCGA.BH.A28Q.01
TCGA.BH.A0E1.01	ADIPOR1	hsa-mir-7-1	ADAM8	ADH5	MIR4664		KRT40	CENPK	TCGA.BH.A2L8.01
TCGA.BH.A0E2.01	ADIPOR2	hsa-mir-708	ADAM9	ADH6	TLR3		COX7B2	CEP164	TCGA.BH.A42U.01
TCGA.BH.A0GY.01	ADK	hsa-mir-744	ADAMDEC1	ADH7	SLFN12		SLC18A1	CEP170	TCGA.BH.A42V.01
TCGA.BH.A0GZ.01	ADM	hsa-mir-758	ADAMTS1	ADHFE1	ERG		CD38	CEP170B	TCGA.BH.A5IZ.01
TCGA.BH.A0H0.01	ADM2	hsa-mir-760	ADAMTS10	ADI1	EWSAT1		PIR	CEPT1	TCGA.BH.A5J0.01
TCGA.BH.A0H3.01	ADM5	hsa-mir-766	ADAMTS12	ADIG	CBFA2T3		MSGN1	CERK	TCGA.BH.A6R8.01
TCGA.BH.A0H6.01	ADNP	hsa-mir-769	ADAMTS13	ADIPOQ	S1PR1		ADRA1D	CFL1	TCGA.BH.A6R9.01
TCGA.BH.A0H7.01	ADNP-AS1	hsa-mir-7705	ADAMTS14	ADIPOR1	ZBTB18		AC090154.1	CGA	TCGA.BH.A8FY.01
TCGA.BH.A0H9.01	ADNP2	hsa-mir-7706	ADAMTS15	ADIPOR2	NEK5		GRXCR1	CHAMP1	TCGA.BH.A8FZ.01
TCGA.BH.A0HA.01	ADO	hsa-mir-874	ADAMTS16	ADIRF	CRACR2A		HOXA6	CHFR	TCGA.BH.A8G0.01
TCGA.BH.A0HB.01	ADORA1	hsa-mir-877	ADAMTS17	ADK	ME3		OR8H2	CHGA	TCGA.BH.AB28.01
TCGA.BH.A0HF.01	ADORA2A	hsa-mir-887	ADAMTS18	ADM	NMNAT1		ERICH6B	CHI3L2	TCGA.C8.A1HE.01
TCGA.BH.A0HI.01	ADORA2A-AS1	hsa-mir-889	ADAMTS19	ADM2	EVA1B		ISL1	CHIA	TCGA.C8.A1HF.01
TCGA.BH.A0HK.01	ADORA2B	hsa-mir-9-1	ADAMTS2	ADM5	ETNK2		EIF4E1B	CHKB	TCGA.C8.A1HG.01
TCGA.BH.A0HN.01	ADPGK	hsa-mir-9-2	ADAMTS20	ADNP	CXXC4		GYLTL1B	CHML	TCGA.C8.A1HI.01
TCGA.BH.A0HP.01	ADPGK-AS1	hsa-mir-9-3	ADAMTS3	ADNP2	ZCCHC24		COL1A2	CHMP1A	TCGA.C8.A1HJ.01
TCGA.BH.A0HX.01	ADPRH	hsa-mir-92a-1	ADAMTS4	ADO	ZFAND4		MEP1A	CHRFAM7A	TCGA.C8.A1HK.01
TCGA.BH.A0HY.01	ADPRHL1	hsa-mir-92a-2	ADAMTS5	ADORA1	CENPU		RP11.644F5.10	CHURC1	TCGA.C8.A1HL.01
TCGA.BH.A0RX.01	ADPRHL2	hsa-mir-92b	ADAMTS6	ADORA2A	HSPB8		HAAO	CINP	TCGA.C8.A1HM.01
TCGA.BH.A0W3.01	ADPRM	hsa-mir-93	ADAMTS7	ADORA2B	LONRF2		KRTAP13.4	CISH	TCGA.C8.A1HN.01
TCGA.BH.A0W4.01	ADRA1A	hsa-mir-935	ADAMTS8	ADORA3	FHOD3		C7orf62	CIT	TCGA.C8.A1HO.01
TCGA.BH.A0W5.01	ADRA1B	hsa-mir-937	ADAMTS9	ADPGK	SAA1		TENM2	CKB	TCGA.C8.A26V.01
TCGA.BH.A0WA.01	ADRA1D	hsa-mir-939	ADAMTSL1	ADPRH	LOC100506746		ATP1B4	CKS1B	TCGA.C8.A26W.01
TCGA.BH.A1EN.01	ADRA2A	hsa-mir-940	ADAMTSL2	ADPRHL1	MNDA		KCNIP2	CLCA1	TCGA.C8.A26X.01
TCGA.BH.A1EO.01	ADRA2B	hsa-mir-942	ADAMTSL3	ADPRHL2	CCDC25		TCF24	CLCA2	TCGA.C8.A26Y.01
TCGA.BH.A1ES.01	ADRA2C	hsa-mir-95	ADAMTSL4	ADPRM	SYTL5		RNASE10	CLCA4	TCGA.C8.A26Z.01
TCGA.BH.A1ET.01	ADRB1	hsa-mir-96	ADAMTSL5	ADRA1A	KIF18B		FEZ2	CLCC1	TCGA.C8.A273.01
TCGA.BH.A1EU.01	ADRB2	hsa-mir-98	ADAP1	ADRA1B	RECK		SHC3	CLCNKA	TCGA.C8.A274.01
TCGA.BH.A1EV.01	ADRM1	hsa-mir-99a	ADAP2	ADRA1D	ATP6V1B1		ITPKA	CLCNKB	TCGA.C8.A275.01
TCGA.BH.A1EW.01	ADSL	hsa-mir-99b	ADAR	ADRA2A	MAP3K14		ZSCAN12	CLDN10	TCGA.C8.A278.01
TCGA.BH.A1EX.01	ADSS		ADARB1	ADRA2B	HMMR		OR8B2	CLDN22	TCGA.C8.A27A.01
TCGA.BH.A1EY.01	ADSSL1		ADARB2	ADRA2C	MTHFR		SLC35G2	CLDN24	TCGA.C8.A27B.01
TCGA.BH.A1F0.01	ADTRP		ADAT1	ADRB1	CFAP44		FAM169A	CLDN25	TCGA.C8.A3M7.01
TCGA.BH.A1F2.01	AEBP2		ADAT2	ADRB2	BBS5		ZNF385D	CLIP1	TCGA.C8.A3M8.01
TCGA.BH.A1F5.01	AEN		ADAT3	ADRB3	ZNF396		OR52A1	CLMN	TCGA.C8.A8HP.01
TCGA.BH.A1F6.01	AES		ADCK1	ADRBK1	FAM198A		NR2F1	CLNS1A	TCGA.C8.A8HQ.01
TCGA.BH.A1F8.01	AFAP1		ADCK2	ADRBK2	STYK1		TSPYL5	CLYBL	TCGA.C8.A8HR.01
TCGA.BH.A1FB.01	AFAP1-AS1		ADCK3	ADRM1	CDK18		PROM1	CNDP1	TCGA.D8.A1J8.01
TCGA.BH.A1FC.01	AFAP1L1		ADCK4	ADSL	TLR4		DKK3	CNDP2	TCGA.D8.A1J9.01
TCGA.BH.A1FE.01	AFAP1L2		ADCK5	ADSS	C5AR2		PROK2	CNN3	TCGA.D8.A1JA.01
TCGA.BH.A1FG.01	AFDN		ADCY1	ADSSL1	FANK1		GDAP1L1	CNR1	TCGA.D8.A1JB.01
TCGA.BH.A1FH.01	AFDN-AS1		ADCY10	ADTRP	PARD6B		SERPINB13	CNST	TCGA.D8.A1JC.01
TCGA.BH.A1FJ.01	AFF1		ADCY2	AEBP1	CHRD		MMP26	CNTD1	TCGA.D8.A1JD.01
TCGA.BH.A1FL.01	AFF2		ADCY3	AEBP2	IFI6		PAQR4	CNTNAP1	TCGA.D8.A1JE.01
TCGA.BH.A1FM.01	AFF3		ADCY4	AEN	ANGPTL2		OR5M9	CNTNAP3	TCGA.D8.A1JF.01
TCGA.BH.A1FN.01	AFF4		ADCY5	AES	DSE		OR8B4	CNTNAP3B	TCGA.D8.A1JG.01
TCGA.BH.A1FR.01	AFG3L1P		ADCY6	AFAP1	SLC9A6		KRTAP13.3	COA3	TCGA.D8.A1JH.01
TCGA.BH.A1FU.01	AFG3L2		ADCY7	AFAP1L1	RGL3		SLC30A3	COASY	TCGA.D8.A1JI.01
TCGA.BH.A201.01	AFMID		ADCY8	AFAP1L2	BAHCC1		STOX2	COL11A1	TCGA.D8.A1JJ.01
TCGA.BH.A202.01	AFP		ADCY9	AFF1	CENPM		RPEL1	COL24A1	TCGA.D8.A1JK.01
TCGA.BH.A203.01	AFTPH		ADCYAP1	AFF2	YWHAE		ACOT12	COL4A1	TCGA.D8.A1JL.01
TCGA.BH.A204.01	AGA		ADCYAP1R1	AFF3	GGH		OR4F15	COL4A2	TCGA.D8.A1JN.01
TCGA.BH.A208.01	AGAP1		ADD1	AFF4	SH3PXD2B		CACNA1C	COL6A3	TCGA.D8.A1JP.01
TCGA.BH.A209.01	AGAP1-IT1		ADD2	AFG3L2	MT1E		OR2W1	COL7A1	TCGA.D8.A1JS.01
TCGA.BH.A28O.01	AGAP12P		ADD3	AFM	COX6C		TOX2	COPS8	TCGA.D8.A1JT.01
TCGA.BH.A28Q.01	AGAP2		ADGB	AFMID	RGS4		KRTAP21.2	COQ5	TCGA.D8.A1JU.01
TCGA.BH.A2L8.01	AGAP2-AS1		ADH1A	AFP	CROT		VCPKMT	COQ6	TCGA.D8.A1X5.01
TCGA.BH.A42T.01	AGAP3		ADH1B	AFTPH	C14orf37		ST5	COX16	TCGA.D8.A1X6.01
TCGA.BH.A42U.01	AGAP4		ADH1C	AGA	GRK3		CCKBR	COX18	TCGA.D8.A1X7.01
TCGA.BH.A42V.01	AGAP5		ADH4	AGAP1	RCBTB1		POTEG	COX20	TCGA.D8.A1X8.01
TCGA.BH.A5IZ.01	AGAP6		ADH5	AGAP10	HIC1		MCTP2	COX6A1	TCGA.D8.A1X9.01
TCGA.BH.A5J0.01	AGAP9		ADH6	AGAP2	LRIG1		LPP	COX6B2	TCGA.D8.A1XA.01
TCGA.BH.A6R8.01	AGBL2		ADH7	AGAP3	TEKT4P2		FOXA2	COX8C	TCGA.D8.A1XB.01
TCGA.BH.A6R9.01	AGBL3		ADHFE1	AGAP4	ECM2		FAM89A	CPLX1	TCGA.D8.A1XC.01
TCGA.BH.A8FY.01	AGBL4		ADI1	AGAP5	HCAR1		COL23A1	CPM	TCGA.D8.A1XF.01
TCGA.BH.A8FZ.01	AGBL5		ADIG	AGAP6	PABPC1L		SALL1	CPNE7	TCGA.D8.A1XG.01
TCGA.BH.A8G0.01	AGER		ADIPOQ	AGBL2	FBXL16		OR51V1	CPSF2	TCGA.D8.A1XJ.01
TCGA.BH.AB28.01	AGFG1		ADIPOR1	AGBL3	LYPD6B		TMEM132C	CPSF6	TCGA.D8.A1XK.01
TCGA.C8.A1HE.01	AGFG2		ADIPOR2	AGBL4	SYT9		DPYSL4	CPT1B	TCGA.D8.A1XL.01
TCGA.C8.A1HF.01	AGGF1		ADIRF	AGBL5	CCL19		FOXF2	CREBL2	TCGA.D8.A1XM.01
TCGA.C8.A1HG.01	AGK		ADK	AGER	GHR		CD200R1	CRELD2	TCGA.D8.A1XO.01
TCGA.C8.A1HI.01	AGL		ADM	AGFG1	LFNG		AJAP1	CRHR1	TCGA.D8.A1XQ.01
TCGA.C8.A1HJ.01	AGMAT		ADM2	AGFG2	PALMD		OR2AK2	CRIP1	TCGA.D8.A1XR.01
TCGA.C8.A1HK.01	AGMO		ADM5	AGGF1	KRT23		FAM107B	CRIP2	TCGA.D8.A1XT.01
TCGA.C8.A1HL.01	AGO1		ADNP	AGK	ADAMTS12		ALG1L	CROCC	TCGA.D8.A1XU.01
TCGA.C8.A1HM.01	AGO2		ADNP2	AGL	LINC01138		CD84	CRYAB	TCGA.D8.A1XV.01
TCGA.C8.A1HN.01	AGO3		ADO	AGMAT	SREK1		SV2A	CSDE1	TCGA.D8.A1XW.01
TCGA.C8.A1HO.01	AGO4		ADORA1	AGMO	RUNDC1		SULT1A2	CSF1	TCGA.D8.A1XY.01
TCGA.C8.A26V.01	AGPAT2		ADORA2A	AGO1	GPC6		CYP3A43	CSMD1	TCGA.D8.A1XZ.01
TCGA.C8.A26W.01	AGPAT3		ADORA2B	AGO2	THRSP		PPP1R14A	CSNK2A1	TCGA.D8.A1Y0.01
TCGA.C8.A26X.01	AGPAT4		ADORA3	AGO3	RNF180		OR5H6	CSTF3	TCGA.D8.A1Y1.01
TCGA.C8.A26Y.01	AGPAT4-IT1		ADPGK	AGO4	SNHG5		SOX8	CTBP1	TCGA.D8.A1Y2.01
TCGA.C8.A26Z.01	AGPAT5		ADPRH	AGPAT1	PRKG1		ZAR1	CTBS	TCGA.D8.A1Y3.01
TCGA.C8.A273.01	AGPS		ADPRHL1	AGPAT2	RMI2		DIO3	CTDP1	TCGA.D8.A27E.01
TCGA.C8.A274.01	AGR2		ADPRHL2	AGPAT3	LOC145783		OR5P3	CTRC	TCGA.D8.A27F.01
TCGA.C8.A275.01	AGR3		ADPRM	AGPAT4	HSPA2		REG1A	CTSS	TCGA.D8.A27G.01
TCGA.C8.A278.01	AGRN		ADRA1A	AGPAT5	ZNF667		CFI	CTSW	TCGA.D8.A27H.01
TCGA.C8.A27A.01	AGRP		ADRA1B	AGPAT6	ADH1B		CHRNB1	CTTNBP2NL	TCGA.D8.A27I.01
TCGA.C8.A27B.01	AGT		ADRA1D	AGPAT9	GSTM3		ALDH1A1	CTU2	TCGA.D8.A27K.01
TCGA.C8.A3M7.01	AGTPBP1		ADRA2A	AGPS	CD3E		SEMG1	CUL4A	TCGA.D8.A27L.01
TCGA.C8.A3M8.01	AGTR1		ADRA2B	AGR2	ZMYND12		OR52J3	CWC27	TCGA.D8.A27M.01
TCGA.C8.A8HP.01	AGTRAP		ADRA2C	AGR3	MIRLET7D		GIPR	CYB561D1	TCGA.D8.A27P.01
TCGA.C8.A8HQ.01	AGXT2		ADRB1	AGRN	KIF2C		NID1	CYB561D2	TCGA.D8.A27R.01
TCGA.C8.A8HR.01	AHCTF1		ADRB2	AGRP	SULT2B1		ALX1	CYB5A	TCGA.D8.A27T.01
TCGA.D8.A1J8.01	AHCY		ADRB3	AGT	BMP4		REG3G	CYB5R4	TCGA.D8.A27V.01
TCGA.D8.A1J9.01	AHCYL1		ADRBK1	AGTPBP1	BARX2		GZMA	CYBA	TCGA.D8.A27W.01
TCGA.D8.A1JA.01	AHCYL2		ADRBK2	AGTR1	MBLAC2		GRIA4	CYP2E1	TCGA.D8.A3Z6.01
TCGA.D8.A1JB.01	AHDC1		ADRM1	AGTR2	CYGB		LYPD5	CYP46A1	TCGA.D8.A4Z1.01
TCGA.D8.A1JC.01	AHI1		ADSL	AGTRAP	ATP10D		BANF2	CYP4V2	TCGA.D8.A73U.01
TCGA.D8.A1JD.01	AHNAK		ADSS	AGXT	DUSP4		SULT1E1	CYR61	TCGA.D8.A73W.01
TCGA.D8.A1JE.01	AHNAK2		ADSSL1	AGXT2	MYRIP		SPAG11A	D2HGDH	TCGA.D8.A73X.01
TCGA.D8.A1JF.01	AHR		ADTRP	AHCTF1	ERP27		CDSN	DACT2	TCGA.E2.A105.01
TCGA.D8.A1JG.01	AHRR		AEBP1	AHCY	LINC01117		OR6M1	DACT3	TCGA.E2.A107.01
TCGA.D8.A1JH.01	AHSA1		AEBP2	AHCYL1	KIF11		DENND5A	DAG1	TCGA.E2.A108.01
TCGA.D8.A1JI.01	AHSA2		AEN	AHCYL2	ADAM12		IFNA7	DALRD3	TCGA.E2.A109.01
TCGA.D8.A1JJ.01	AIDA		AES	AHDC1	FOLR2		CSNK1E	DAOA	TCGA.E2.A10B.01
TCGA.D8.A1JK.01	AIF1		AF131216.1	AHI1	EDA2R		TMEM182	DBF4B	TCGA.E2.A10C.01
TCGA.D8.A1JL.01	AIF1L		AF196779.12	AHNAK	VSIR		TBX18	DBNDD1	TCGA.E2.A10F.01
TCGA.D8.A1JN.01	AIFM1		AFAP1	AHNAK2	SLC39A11		OR5T1	DBT	TCGA.E2.A14N.01
TCGA.D8.A1JP.01	AIFM2		AFAP1L1	AHR	CD163		RANBP17	DCAF4	TCGA.E2.A15I.01
TCGA.D8.A1JS.01	AIFM3		AFAP1L2	AHRR	LAMA2		C1orf158	DCAF5	TCGA.E2.A15J.01
TCGA.D8.A1JT.01	AIG1		AFF1	AHSA1	DGCR2		OR7A5	DCAKD	TCGA.E2.A15K.01
TCGA.D8.A1JU.01	AIM1		AFF2	AHSA2	FPR3		OR2L8	DCLRE1B	TCGA.E2.A1AZ.01
TCGA.D8.A1X5.01	AIM1L		AFF3	AHSG	HJURP		PNPLA1	DCT	TCGA.E2.A1B0.01
TCGA.D8.A1X6.01	AIM2		AFF4	AHSP	HIST1H2BG		C7orf72	DCTD	TCGA.E2.A1B1.01
TCGA.D8.A1X7.01	AIMP1		AFG3L2	AICDA	SLC25A44		HMX2	DCUN1D2	TCGA.E2.A1B4.01
TCGA.D8.A1X8.01	AIMP2		AFMID	AIDA	HIST2H2BE		HMGCS2	DDAH1	TCGA.E2.A1B5.01
TCGA.D8.A1X9.01	AIP		AFP	AIF1	KIF3A		CTPS1	DDI2	TCGA.E2.A1B6.01
TCGA.D8.A1XA.01	AJAP1		AFTPH	AIF1L	ROR2		NDUFC2.KCTD14	DDOST	TCGA.E2.A1BC.01
TCGA.D8.A1XB.01	AJUBA		AGA	AIFM1	RSPH1		SLC9A4	DDX20	TCGA.E2.A1BD.01
TCGA.D8.A1XC.01	AK1		AGAP1	AIFM2	SYNC		OR5M1	DDX24	TCGA.E2.A1IE.01
TCGA.D8.A1XD.01	AK2		AGAP2	AIFM3	KIF13B		AGR2	DDX4	TCGA.E2.A1IF.01
TCGA.D8.A1XF.01	AK3		AGAP3	AIG1	SELP		GAGE12J	DDX47	TCGA.E2.A1IG.01
TCGA.D8.A1XG.01	AK4		AGAP5	AIM1	LDLRAD3		SYNM	DDX51	TCGA.E2.A1IH.01
TCGA.D8.A1XJ.01	AK5		AGAP6	AIM1L	LCA5		ACTL6B	DDX55	TCGA.E2.A1II.01
TCGA.D8.A1XK.01	AK6		AGBL1	AIM2	CCNB1		OR13D1	DEF8	TCGA.E2.A1IJ.01
TCGA.D8.A1XL.01	AK7		AGBL2	AIMP1	LINC00504		RFX4	DEFB125	TCGA.E2.A1IK.01
TCGA.D8.A1XM.01	AK8		AGBL3	AIMP2	ASS1		TMPRSS2	DEFB126	TCGA.E2.A1IN.01
TCGA.D8.A1XO.01	AK9		AGBL4	AIP	PCSK4		PRSS1	DEFB127	TCGA.E2.A1IO.01
TCGA.D8.A1XQ.01	AKAP1		AGBL5	AIPL1	BRD7		RBM38	DEFB128	TCGA.E2.A1IU.01
TCGA.D8.A1XR.01	AKAP10		AGER	AIRE	GP2		RYR3	DEFB129	TCGA.E2.A1L6.01
TCGA.D8.A1XS.01	AKAP11		AGFG1	AJAP1	IGLL5		LHX2	DEFB132	TCGA.E2.A1L7.01
TCGA.D8.A1XT.01	AKAP12		AGFG2	AJUBA	ZSCAN1		SH3BGRL3	DEGS2	TCGA.E2.A1L8.01
TCGA.D8.A1XU.01	AKAP17A		AGGF1	AK1	TMEM45B		REM1	DENND2C	TCGA.E2.A1L9.01
TCGA.D8.A1XV.01	AKAP2		AGK	AK2	DOK2		OR52E2	DENND2D	TCGA.E2.A1LA.01
TCGA.D8.A1XW.01	AKAP3		AGL	AK3	SYNPO		OR5B17	DENND6B	TCGA.E2.A1LB.01
TCGA.D8.A1XY.01	AKAP5		AGMAT	AK4	KIF14		SACS	DENR	TCGA.E2.A1LG.01
TCGA.D8.A1XZ.01	AKAP6		AGMO	AK5	PARP1		HOXC12	DEPDC1B	TCGA.E2.A1LH.01
TCGA.D8.A1Y0.01	AKAP7		AGO1	AK7	GAS7		APCDD1L	DEPDC7	TCGA.E2.A1LI.01
TCGA.D8.A1Y1.01	AKAP8		AGO2	AK8	LOC553103		PMFBP1	DESI2	TCGA.E2.A1LK.01
TCGA.D8.A1Y2.01	AKAP8L		AGO3	AK9	AURKB		TRPM8	DGKQ	TCGA.E2.A1LL.01
TCGA.D8.A1Y3.01	AKAP9		AGO4	AKAP1	TSPOAP1		RIPK3	DHX29	TCGA.E2.A2P6.01
TCGA.D8.A27E.01	AKIP1		AGPAT1	AKAP10	WFDC2		KCNH8	DHX37	TCGA.E2.A56Z.01
TCGA.D8.A27F.01	AKIRIN1		AGPAT2	AKAP11	PAX9		C9orf135	DHX8	TCGA.E2.A570.01
TCGA.D8.A27G.01	AKIRIN2		AGPAT3	AKAP12	MAP3K1		OR52I2	DIABLO	TCGA.E2.A573.01
TCGA.D8.A27H.01	AKNA		AGPAT4	AKAP13	TRIM66		OR5H1	DICER1	TCGA.E2.A574.01
TCGA.D8.A27I.01	AKNAD1		AGPAT5	AKAP14	KIFC2		OR13C8	DIMT1	TCGA.E2.A576.01
TCGA.D8.A27K.01	AKR1A1		AGPAT6	AKAP17A	ZNF718		ASB1	DIO3	TCGA.E2.A9RU.01
TCGA.D8.A27L.01	AKR1B1		AGPAT9	AKAP2	SORBS1		GRIK5	DIXDC1	TCGA.E9.A1N3.01
TCGA.D8.A27M.01	AKR1B10		AGPS	AKAP3	WDR31		WBSCR17	DKK4	TCGA.E9.A1N4.01
TCGA.D8.A27P.01	AKR1B15		AGR2	AKAP4	TMEM150C		TFF3	DLAT	TCGA.E9.A1N5.01
TCGA.D8.A27R.01	AKR1C1		AGR3	AKAP5	MGLL		OR51G1	DLK1	TCGA.E9.A1N8.01
TCGA.D8.A27T.01	AKR1C2		AGRN	AKAP6	S100A1		DEFB105B	DLST	TCGA.E9.A1N9.01
TCGA.D8.A27V.01	AKR1C3		AGRP	AKAP7	MIR4260		DSCAM	DNAAF3	TCGA.E9.A1NA.01
TCGA.D8.A27W.01	AKR1D1		AGT	AKAP8	RACGAP1		RFX8	DNAH10	TCGA.E9.A1ND.01
TCGA.D8.A3Z5.01	AKR1E2		AGTPBP1	AKAP8L	NTN1		SLC2A9	DNAH10OS	TCGA.E9.A1NE.01
TCGA.D8.A3Z6.01	AKR7A2		AGTR1	AKAP9	SIGLEC1		MAMDC2	DNAJC16	TCGA.E9.A1NF.01
TCGA.D8.A4Z1.01	AKR7A3		AGTRAP	AKIP1	CD3D		SLC22A2	DNAJC3	TCGA.E9.A1NG.01
TCGA.D8.A73U.01	AKR7L		AGXT	AKIRIN1	DCHS1		CCDC36	DNAL1	TCGA.E9.A1NH.01
TCGA.D8.A73W.01	AKT1		AGXT2	AKIRIN2	CELSR1		OR7D2	DNASE2B	TCGA.E9.A1NI.01
TCGA.D8.A73X.01	AKT1S1		AHCTF1	AKNA	PIP5KL1		GYG2	DNTTIP2	TCGA.E9.A1QZ.01
TCGA.E2.A105.01	AKT2		AHCY	AKNAD1	MGAT2		GZMM	DOCK9	TCGA.E9.A1R0.01
TCGA.E2.A106.01	AKT3		AHCYL1	AKR1A1	MIR8071-1		MT3	DOPEY1	TCGA.E9.A1R2.01
TCGA.E2.A107.01	AKTIP		AHCYL2	AKR1B1	USP19		GLYATL3	DPEP1	TCGA.E9.A1R3.01
TCGA.E2.A108.01	ALAD		AHDC1	AKR1B10	SIX2		OR1M1	DPF2	TCGA.E9.A1R4.01
TCGA.E2.A109.01	ALAS1		AHI1	AKR1B15	SIRT3		CLEC12B	DPF3	TCGA.E9.A1R5.01
TCGA.E2.A10B.01	ALAS2		AHNAK	AKR1C1	PNP		FAM170B	DPH5	TCGA.E9.A1R6.01
TCGA.E2.A10C.01	ALB		AHNAK2	AKR1C2	CKAP2L		OR7G1	DPYD	TCGA.E9.A1R7.01
TCGA.E2.A10E.01	ALCAM		AHR	AKR1C3	POLR3H		SYCN	DPYSL4	TCGA.E9.A1RA.01
TCGA.E2.A10F.01	ALDH16A1		AHRR	AKR1C4	LYPD6		BCAT1	DR1	TCGA.E9.A1RB.01
TCGA.E2.A14N.01	ALDH18A1		AHSA1	AKR1D1	GATM		XPA	DRAM2	TCGA.E9.A1RC.01
TCGA.E2.A14U.01	ALDH1A1		AHSA2	AKR1E2	METTL16		OR5H15	DRD2	TCGA.E9.A1RD.01
TCGA.E2.A15I.01	ALDH1A2		AHSG	AKR7A2	SYT13		OR8K5	DSCAML1	TCGA.E9.A1RE.01
TCGA.E2.A15J.01	ALDH1A3		AHSP	AKR7A3	ME1		RSPO4	DTYMK	TCGA.E9.A1RF.01
TCGA.E2.A15K.01	ALDH1B1		AICDA	AKT1	ARHGEF37		PCDHB13	DUSP16	TCGA.E9.A1RG.01
TCGA.E2.A1AZ.01	ALDH1L1		AIDA	AKT1S1	KIRREL		PCDH8	DUSP22	TCGA.E9.A1RH.01
TCGA.E2.A1B0.01	ALDH1L2		AIF1	AKT2	MAGI2-AS3		VAX1	DUSP28	TCGA.E9.A1RI.01
TCGA.E2.A1B1.01	ALDH2		AIF1L	AKT3	EMILIN2		FAM71B	DUSP3	TCGA.E9.A226.01
TCGA.E2.A1B4.01	ALDH3A1		AIFM1	AKTIP	LRRC46		SLC39A12	DUXA	TCGA.E9.A227.01
TCGA.E2.A1B5.01	ALDH3A2		AIFM2	AL021546.6	FNTB		SLC10A2	DYNC1H1	TCGA.E9.A228.01
TCGA.E2.A1B6.01	ALDH3B1		AIFM3	AL513523.2	MAATS1		FAM159A	DYNLL1	TCGA.E9.A229.01
TCGA.E2.A1BC.01	ALDH3B2		AIG1	ALAD	RECQL4		OR8K1	DZIP1	TCGA.E9.A22A.01
TCGA.E2.A1BD.01	ALDH4A1		AIM1	ALAS1	DIXDC1		KRTAP20.4	EBF3	TCGA.E9.A22B.01
TCGA.E2.A1IE.01	ALDH5A1		AIM1L	ALAS2	IFFO1		CHL1	ECHS1	TCGA.E9.A22D.01
TCGA.E2.A1IF.01	ALDH6A1		AIM2	ALB	CD302		ITGBL1	ECI2	TCGA.E9.A22E.01
TCGA.E2.A1IG.01	ALDH7A1		AIMP1	ALCAM	MIR573		CCDC155	ECM1	TCGA.E9.A22G.01
TCGA.E2.A1IH.01	ALDH8A1		AIMP2	ALDH16A1	CX3CR1		KCNH5	EFCAB11	TCGA.E9.A22H.01
TCGA.E2.A1II.01	ALDH9A1		AIP	ALDH18A1	TMEM229B		VN1R2	EFCAB2	TCGA.E9.A243.01
TCGA.E2.A1IJ.01	ALDOA		AIPL1	ALDH1A1	ERCC6L		CORO6	EFEMP2	TCGA.E9.A244.01
TCGA.E2.A1IK.01	ALDOB		AIRE	ALDH1A2	MMP3		CANT1	EFHD2	TCGA.E9.A245.01
TCGA.E2.A1IN.01	ALDOC		AJAP1	ALDH1A3	BUB1B		RMI2	EFNA5	TCGA.E9.A247.01
TCGA.E2.A1IO.01	ALG1		AJUBA	ALDH1B1	LMNB1		DEFB106B	EFNB2	TCGA.E9.A248.01
TCGA.E2.A1IU.01	ALG10		AK1	ALDH1L1	CNTN1		YWHAQ	EFTUD2	TCGA.E9.A249.01
TCGA.E2.A1L6.01	ALG10B		AK2	ALDH1L2	HSPA12B		GABRR3	EHBP1L1	TCGA.E9.A24A.01
TCGA.E2.A1L7.01	ALG11		AK3	ALDH2	UBE2E2		MYL3	EHD1	TCGA.E9.A295.01
TCGA.E2.A1L8.01	ALG12		AK4	ALDH3A1	TINAGL1		ANKRD22	EIF2B1	TCGA.E9.A2JS.01
TCGA.E2.A1L9.01	ALG13		AK5	ALDH3A2	CREBRF		TLX1	EIF2B2	TCGA.E9.A2JT.01
TCGA.E2.A1LA.01	ALG14		AK7	ALDH3B1	ZBTB4		NDST4	EIF2S1	TCGA.E9.A3QA.01
TCGA.E2.A1LB.01	ALG1L		AK8	ALDH3B2	MND1		DEFB106A	EIF5	TCGA.E9.A3X8.01
TCGA.E2.A1LE.01	ALG1L2		AK9	ALDH4A1	PIFO		OR11G2	EIF5AL1	TCGA.E9.A54Y.01
TCGA.E2.A1LG.01	ALG1L9P		AKAP1	ALDH5A1	ZBED6		AC010547.9	ELMSAN1	TCGA.E9.A5FK.01
TCGA.E2.A1LH.01	ALG2		AKAP10	ALDH6A1	GTSE1		OR5AR1	ELOVL7	TCGA.E9.A5FL.01
TCGA.E2.A1LI.01	ALG3		AKAP11	ALDH7A1	PNPLA2		OR10V1	EMC1	TCGA.E9.A5UO.01
TCGA.E2.A1LK.01	ALG5		AKAP12	ALDH8A1	CD2		RFESD	EML1	TCGA.E9.A6HE.01
TCGA.E2.A1LL.01	ALG6		AKAP13	ALDH9A1	CARF		OSTM1	EML5	TCGA.EW.A1IW.01
TCGA.E2.A2P5.01	ALG8		AKAP14	ALDOA	SFXN2		EPHB6	ENPP6	TCGA.EW.A1IX.01
TCGA.E2.A2P6.01	ALG9		AKAP2	ALDOB	WDR60		GRAMD2	ENSA	TCGA.EW.A1IY.01
TCGA.E2.A3DX.01	ALK		AKAP3	ALDOC	CCDC170		OR13F1	ENTPD5	TCGA.EW.A1IZ.01
TCGA.E2.A56Z.01	ALKAL2		AKAP4	ALG1	PDE4B		RP11.944L7.5	EP400	TCGA.EW.A1J1.01
TCGA.E2.A570.01	ALKBH1		AKAP5	ALG10	ZNF391		ZNF660	EPHA2	TCGA.EW.A1J2.01
TCGA.E2.A572.01	ALKBH2		AKAP6	ALG10B	WBSCR27		CLMN	EPHA7	TCGA.EW.A1J3.01
TCGA.E2.A573.01	ALKBH3		AKAP7	ALG11	GPR34		CXCR3	EPHX4	TCGA.EW.A1J5.01
TCGA.E2.A574.01	ALKBH3-AS1		AKAP8	ALG12	C17orf53		C4orf51	EPN1	TCGA.EW.A1J6.01
TCGA.E2.A576.01	ALKBH4		AKAP8L	ALG13	ARHGAP11A		PCDHB16	EPS8L1	TCGA.EW.A1OV.01
TCGA.E2.A9RU.01	ALKBH5		AKAP9	ALG14	ADA2		PATE2	EPS8L3	TCGA.EW.A1OX.01
TCGA.E9.A1N3.01	ALKBH6		AKIP1	ALG1L	FANCD2		PPP1R1B	ERBB2	TCGA.EW.A1OY.01
TCGA.E9.A1N4.01	ALKBH7		AKIRIN1	ALG1L2	PTAFR		OR8B3	ERBB2IP	TCGA.EW.A1OZ.01
TCGA.E9.A1N5.01	ALKBH8		AKIRIN2	ALG2	PAXIP1-AS2		LUM	ERC1	TCGA.EW.A1P0.01
TCGA.E9.A1N6.01	ALMS1		AKNA	ALG3	C1orf226		ZNF80	ERCC5	TCGA.EW.A1P1.01
TCGA.E9.A1N8.01	ALMS1-IT1		AKNAD1	ALG5	CCDC24		NYX	ERCC8	TCGA.EW.A1P3.01
TCGA.E9.A1N9.01	ALMS1P1		AKR1A1	ALG6	AQP1		TRIM67	ERH	TCGA.EW.A1P4.01
TCGA.E9.A1NA.01	ALOX12		AKR1B1	ALG8	ITGA11		GPX3	ERLIN2	TCGA.EW.A1P5.01
TCGA.E9.A1ND.01	ALOX12-AS1		AKR1B10	ALG9	TRIM6		OR9K2	ESM1	TCGA.EW.A1P6.01
TCGA.E9.A1NE.01	ALOX12B		AKR1B15	ALK	ACBD4		MARK4	ESPNL	TCGA.EW.A1P7.01
TCGA.E9.A1NF.01	ALOX12P2		AKR1C1	ALKBH1	FPR1		OR52K2	ETV4	TCGA.EW.A1P8.01
TCGA.E9.A1NG.01	ALOX15		AKR1C2	ALKBH2	EPHX2		OR8H3	EVI5	TCGA.EW.A1PA.01
TCGA.E9.A1NH.01	ALOX15B		AKR1C3	ALKBH3	KNL1		BATF2	EVL	TCGA.EW.A1PB.01
TCGA.E9.A1NI.01	ALOX5		AKR1C4	ALKBH4	RAPH1		POSTN	EXD2	TCGA.EW.A1PE.01
TCGA.E9.A1QZ.01	ALOX5AP		AKR1D1	ALKBH5	CD4		EPS8L2	EXO1	TCGA.EW.A1PG.01
TCGA.E9.A1R0.01	ALOXE3		AKR1E2	ALKBH6	FRY		NMS	EXOC2	TCGA.EW.A1PH.01
TCGA.E9.A1R2.01	ALPK1		AKR7A2	ALKBH7	NISCH		FOXB1	EXOC3L4	TCGA.EW.A2FR.01
TCGA.E9.A1R3.01	ALPK2		AKR7A3	ALKBH8	ASB16		UBXN6	EXTL2	TCGA.EW.A2FS.01
TCGA.E9.A1R4.01	ALPK3		AKT1	ALLC	SYTL2		FGF6	EZH1	TCGA.EW.A2FV.01
TCGA.E9.A1R5.01	ALPL		AKT1S1	ALMS1	SAMD15		OR56B1	F10	TCGA.EW.A2FW.01
TCGA.E9.A1R6.01	ALS2		AKT2	ALOX12	TMEM97		FANK1	F11	TCGA.EW.A423.01
TCGA.E9.A1R7.01	ALS2CL		AKT3	ALOX12B	EVC		MTRNR2L6	F3	TCGA.EW.A6S9.01
TCGA.E9.A1RA.01	ALS2CR12		AKTIP	ALOX15	MIR3677		ADCY9	F7	TCGA.EW.A6SB.01
TCGA.E9.A1RB.01	ALX4		AL008723.1	ALOX15B	FNDC1		OR10A3	FAM101A	TCGA.EW.A6SC.01
TCGA.E9.A1RC.01	ALYREF		AL021546.6	ALOX5	KIAA1324L		ARHGAP40	FAM102B	TCGA.EW.A6SD.01
TCGA.E9.A1RD.01	AMACR		AL022328.1	ALOX5AP	ADAMTS10		OR52R1	FAM131C	TCGA.GI.A2C8.01
TCGA.E9.A1RE.01	AMBP		AL022578.1	ALOXE3	CDC20		CRYGN	FAM132B	TCGA.GM.A2D9.01
TCGA.E9.A1RF.01	AMBRA1		AL023806.1	ALPI	PAQR4		TTBK1	FAM134C	TCGA.GM.A2DA.01
TCGA.E9.A1RG.01	AMD1		AL135842.1	ALPK1	ZNF823		CHRM2	FAM149A	TCGA.GM.A2DB.01
TCGA.E9.A1RH.01	AMDHD1		AL158839.1	ALPK2	TRMT13		SLFN12	FAM155A	TCGA.GM.A2DC.01
TCGA.E9.A1RI.01	AMDHD2		AL162426.1	ALPK3	CAP2		PLG	FAM159B	TCGA.GM.A2DD.01
TCGA.E9.A226.01	AMER1		AL357140.1	ALPL	ACER2		NPIPA1	FAM161B	TCGA.GM.A2DF.01
TCGA.E9.A227.01	AMFR		AL358852.1	ALPP	UBTF		NPIPA3	FAM171A2	TCGA.GM.A2DH.01
TCGA.E9.A228.01	AMHR2		AL365181.2	ALPPL2	KRT7-AS		OC90	FAM181A	TCGA.GM.A2DI.01
TCGA.E9.A229.01	AMIGO1		AL513523.2	ALS2	MSX2		LCE1C	FAM187A	TCGA.GM.A2DK.01
TCGA.E9.A22A.01	AMIGO2		AL589743.1	ALS2CL	KIF4A		BHMT2	FAM189A1	TCGA.GM.A2DL.01
TCGA.E9.A22B.01	AMMECR1		AL589842.1	ALS2CR11	ABI3BP		NID2	FAM19A3	TCGA.GM.A2DM.01
TCGA.E9.A22D.01	AMMECR1L		AL645922.1	ALS2CR12	UBE2S		MAGEA1	FAM19A5	TCGA.GM.A2DN.01
TCGA.E9.A22E.01	AMN		ALAD	ALX1	MKLN1		SPRR2B	FAM208B	TCGA.GM.A2DO.01
TCGA.E9.A22G.01	AMN1		ALAS1	ALX3	TDRD5		OR51E1	FAM212A	TCGA.GM.A3NW.01
TCGA.E9.A22H.01	AMOTL1		ALAS2	ALX4	CASC1		TMEM155	FAM212B	TCGA.GM.A3XL.01
TCGA.E9.A243.01	AMOTL2		ALB	ALYREF	PLS1		DUS2	FAM217A	TCGA.GM.A4E0.01
TCGA.E9.A244.01	AMPD1		ALCAM	AMACR	KLF8		MRGPRX1	FAM43B	TCGA.GM.A5PV.01
TCGA.E9.A245.01	AMPD2		ALDH16A1	AMBN	MAD2L1		IFI16	FAM46A	TCGA.GM.A5PX.01
TCGA.E9.A247.01	AMPD3		ALDH18A1	AMBP	ZNF521		OR56A3	FAM50B	TCGA.HN.A2NL.01
TCGA.E9.A248.01	AMPH		ALDH1A1	AMBRA1	HOMER1		ZNF358	FAM69A	TCGA.HN.A2OB.01
TCGA.E9.A249.01	AMT		ALDH1A2	AMD1	C11orf57		ESR1	FAM69C	TCGA.JL.A3YX.01
TCGA.E9.A24A.01	AMY2B		ALDH1A3	AMDHD1	PRRT3		LRRC31	FAM71C	TCGA.LD.A66U.01
TCGA.E9.A295.01	AMZ1		ALDH1B1	AMDHD2	CPVL		LPAR3	FAM71D	TCGA.LD.A74U.01
TCGA.E9.A2JS.01	AMZ2		ALDH1L1	AMELX	WISP1		CELSR1	FAM71E2	TCGA.LD.A7W6.01
TCGA.E9.A2JT.01	AMZ2P1		ALDH1L2	AMER1	ITGAM		MTRNR2L1	FAM89B	TCGA.LD.A9QF.01
TCGA.E9.A3Q9.01	ANAPC1		ALDH2	AMER2	C3orf62		DEFB123	FANCA	TCGA.LL.A440.01
TCGA.E9.A3QA.01	ANAPC10		ALDH3A1	AMER3	RNF39		FLT1	FARP1	TCGA.LL.A50Y.01
TCGA.E9.A3X8.01	ANAPC11		ALDH3A2	AMFR	SH3BGRL2		WNT2	FARP2	TCGA.LL.A5YL.01
TCGA.E9.A54X.01	ANAPC13		ALDH3B1	AMH	CHDH		GML	FAT1	TCGA.LL.A5YM.01
TCGA.E9.A54Y.01	ANAPC15		ALDH3B2	AMHR2	MET		SERP2	FAU	TCGA.LL.A5YN.01
TCGA.E9.A5FK.01	ANAPC16		ALDH4A1	AMICA1	SEMA6B		RNF222	FBLIM1	TCGA.LL.A5YO.01
TCGA.E9.A5FL.01	ANAPC2		ALDH5A1	AMIGO1	SAPCD2		OR11A1	FBLN5	TCGA.LL.A5YP.01
TCGA.E9.A5UO.01	ANAPC4		ALDH6A1	AMIGO2	RSPH3		LDB2	FBRSL1	TCGA.LL.A6FP.01
TCGA.E9.A5UP.01	ANAPC5		ALDH7A1	AMIGO3	WDR19		GATA6	FBXL14	TCGA.LL.A6FQ.01
TCGA.E9.A6HE.01	ANAPC7		ALDH8A1	AMMECR1	ADGRV1		THBS4	FBXO15	TCGA.LL.A6FR.01
TCGA.EW.A1IW.01	ANG		ALDH9A1	AMMECR1L	TFF1		KCP	FBXO18	TCGA.LL.A73Y.01
TCGA.EW.A1IX.01	ANGEL1		ALDOA	AMN	MIR8071-2		C19orf33	FBXO42	TCGA.LL.A73Z.01
TCGA.EW.A1IY.01	ANGEL2		ALDOB	AMN1	SASH1		CTB.102L5.4	FCF1	TCGA.LL.A740.01
TCGA.EW.A1IZ.01	ANGPT1		ALDOC	AMOT	WHRN		ABCA9	FDX1	TCGA.LL.A7SZ.01
TCGA.EW.A1J1.01	ANGPT2		ALG1	AMOTL1	TMEM139		KCTD14	FDXACB1	TCGA.LL.A7T0.01
TCGA.EW.A1J2.01	ANGPT4		ALG10	AMOTL2	LST1		CLEC1B	FGD5	TCGA.LL.A8F5.01
TCGA.EW.A1J3.01	ANGPTL1		ALG10B	AMPD1	LRRC56		CLDN6	FGF14	TCGA.LL.A9Q3.01
TCGA.EW.A1J5.01	ANGPTL2		ALG11	AMPD2	HOXC13		SCUBE2	FGFRL1	TCGA.OK.A5Q2.01
TCGA.EW.A1J6.01	ANGPTL3		ALG12	AMPD3	SLIT2		C12orf56	FH	TCGA.OL.A5D6.01
TCGA.EW.A1OV.01	ANGPTL4		ALG13	AMPH	IL4I1		COL26A1	FHAD1	TCGA.OL.A5D7.01
TCGA.EW.A1OW.01	ANGPTL5		ALG14	AMT	ZFP37		TRIM49D2	FHL5	TCGA.OL.A5D8.01
TCGA.EW.A1OX.01	ANGPTL6		ALG1L	AMTN	HCLS1		MAB21L3	FIBP	TCGA.OL.A5DA.01
TCGA.EW.A1OY.01	ANGPTL7		ALG1L2	AMY1A	ARSI		MGAT3	FIZ1	TCGA.OL.A5RU.01
TCGA.EW.A1OZ.01	ANGPTL8		ALG2	AMY1B	VTCN1		PRDM9	FKRP	TCGA.OL.A5RV.01
TCGA.EW.A1P0.01	ANK1		ALG3	AMY1C	MTMR3		STAT5A	FLRT2	TCGA.OL.A5RW.01
TCGA.EW.A1P1.01	ANK2		ALG5	AMY2A	MN1		EEF1D	FLVCR2	TCGA.OL.A5RX.01
TCGA.EW.A1P3.01	ANK3		ALG6	AMY2B	PBK		DEFA5	FMN2	TCGA.OL.A5RY.01
TCGA.EW.A1P4.01	ANKAR		ALG8	AMZ1	BIN3		A4GALT	FMNL1	TCGA.OL.A5RZ.01
TCGA.EW.A1P5.01	ANKDD1A		ALG9	AMZ2	POLR1A		QRFPR	FNBP1L	TCGA.OL.A5S0.01
TCGA.EW.A1P6.01	ANKDD1B		ALK	ANAPC1	NHLRC3		AC022431.2	FNDC7	TCGA.OL.A66H.01
TCGA.EW.A1P7.01	ANKEF1		ALKBH1	ANAPC10	MIR331		CELF2	FNTA	TCGA.OL.A66I.01
TCGA.EW.A1P8.01	ANKFN1		ALKBH2	ANAPC11	VDAC1		GPR1	FNTB	TCGA.OL.A66J.01
TCGA.EW.A1PA.01	ANKFY1		ALKBH3	ANAPC13	DPYD		CCL22	FOS	TCGA.OL.A66K.01
TCGA.EW.A1PB.01	ANKH		ALKBH4	ANAPC15	MIR3936		OR14I1	FOSL1	TCGA.OL.A66L.01
TCGA.EW.A1PC.01	ANKHD1		ALKBH5	ANAPC16	HOXB7		TRIM77	FOXA1	TCGA.OL.A66N.01
TCGA.EW.A1PD.01	ANKHD1-EIF4EBP3		ALKBH6	ANAPC2	NEURL4		RECK	FOXC1	TCGA.OL.A66O.01
TCGA.EW.A1PE.01	ANKIB1		ALKBH7	ANAPC4	FAM214A		NECAB3	FOXD4L3	TCGA.OL.A66P.01
TCGA.EW.A1PF.01	ANKK1		ALKBH8	ANAPC5	APOBEC3C		SPRR3	FOXD4L4	TCGA.OL.A6VO.01
TCGA.EW.A1PG.01	ANKLE1		ALLC	ANAPC7	IQCK		TMEM139	FOXD4L5	TCGA.OL.A6VQ.01
TCGA.EW.A1PH.01	ANKLE2		ALMS1	ANG	FCGR3A		SLC24A2	FOXD4L6	TCGA.OL.A6VR.01
TCGA.EW.A2FR.01	ANKMY1		ALOX12	ANGEL1	OIP5		OR8G5	FOXF2	TCGA.OL.A97C.01
TCGA.EW.A2FS.01	ANKMY2		ALOX12B	ANGEL2	MIR25		PPP3R2	FOXN3	TCGA.PE.A5DC.01
TCGA.EW.A2FV.01	ANKRA2		ALOX15	ANGPT1	PP14571		OR2W3	FOXQ1	TCGA.PE.A5DD.01
TCGA.EW.A2FW.01	ANKRD1		ALOX15B	ANGPT2	SH3D21		SLC17A9	FRG1	TCGA.PE.A5DE.01
TCGA.EW.A3E8.01	ANKRD10		ALOX5	ANGPT4	MKRN2OS		LTB4R2	FRG2	TCGA.PL.A8LV.01
TCGA.EW.A3U0.01	ANKRD11		ALOX5AP	ANGPTL1	CLDN15		PTPRO	FRG2B	TCGA.PL.A8LX.01
TCGA.EW.A423.01	ANKRD12		ALOXE3	ANGPTL2	LBX2-AS1		DUSP8	FRMD1	TCGA.PL.A8LY.01
TCGA.EW.A424.01	ANKRD13A		ALPI	ANGPTL3	RPS6KL1		ACKR2	FRMD8	TCGA.PL.A8LZ.01
TCGA.EW.A6S9.01	ANKRD13B		ALPK1	ANGPTL4	ARL3		CIDEA	FRRS1	TCGA.S3.A6ZF.01
TCGA.EW.A6SA.01	ANKRD13C		ALPK2	ANGPTL5	ARHGAP44		HNF1B	FRS2	TCGA.S3.A6ZG.01
TCGA.EW.A6SB.01	ANKRD13D		ALPK3	ANGPTL6	SLC22A23		MEIS2	FUOM	TCGA.S3.A6ZH.01
TCGA.EW.A6SC.01	ANKRD16		ALPL	ANGPTL7	NAE1		NCKAP5	FUT8	TCGA.S3.AA0Z.01
TCGA.EW.A6SD.01	ANKRD17		ALPP	ANK1	BBOF1		PAPPA2	FUT9	TCGA.S3.AA10.01
TCGA.GI.A2C8.01	ANKRD18A		ALPPL2	ANK2	FBLN7		PLEC	FXYD2	TCGA.S3.AA11.01
TCGA.GI.A2C9.01	ANKRD19P		ALS2	ANK3	CGREF1		CD200	FXYD6	TCGA.S3.AA12.01
TCGA.GM.A2D9.01	ANKRD2		ALS2CL	ANKAR	RCAN2		NBPF15	FZD10	TCGA.S3.AA14.01
TCGA.GM.A2DA.01	ANKRD20A11P		ALS2CR11	ANKDD1A	RBMS3		OR10A5	FZD2	TCGA.S3.AA15.01
TCGA.GM.A2DB.01	ANKRD22		ALS2CR12	ANKDD1B	HLA-DQA2		MS4A15	G6PC	TCGA.S3.AA17.01
TCGA.GM.A2DC.01	ANKRD23		ALX1	ANKEF1	MIR6716		UBA7	G6PC3	TCGA.UL.AAZ6.01
TCGA.GM.A2DD.01	ANKRD24		ALX3	ANKFN1	CABYR		MLC1	GAB2	TCGA.UU.A93S.01
TCGA.GM.A2DF.01	ANKRD26		ALX4	ANKFY1	HLA-DQB1		HAPLN4	GABRR1	TCGA.V7.A7HQ.01
TCGA.GM.A2DH.01	ANKRD27		ALYREF	ANKH	NR6A1		PTPRN	GABRR2	TCGA.W8.A86G.01
TCGA.GM.A2DI.01	ANKRD28		AMACR	ANKHD1	MXI1		CNTNAP4	GAK	TCGA.WT.AB41.01
TCGA.GM.A2DK.01	ANKRD29		AMBN	ANKHD1-EIF4EBP3	TLE4		FERD3L	GAL3ST2	TCGA.WT.AB44.01
TCGA.GM.A2DL.01	ANKRD30A		AMBP	ANKIB1	FAM134B		IL17C	GALC	TCGA.XX.A899.01
TCGA.GM.A2DM.01	ANKRD30B		AMBRA1	ANKK1	WNT2		CDCP2	GALNS	TCGA.XX.A89A.01
TCGA.GM.A2DN.01	ANKRD31		AMD1	ANKLE1	PATJ		ARHGEF18	GALNT16	TCGA.Z7.A8R5.01
TCGA.GM.A2DO.01	ANKRD33B		AMDHD1	ANKLE2	ADGRF5		SIM2	GALNT9	TCGA.Z7.A8R6.01
TCGA.GM.A3NW.01	ANKRD34A		AMDHD2	ANKMY1	RABL2B		COL21A1	GALP
TCGA.GM.A3NY.01	ANKRD35		AMELX	ANKMY2	OSR2		OR8D1	GALR1
TCGA.GM.A3XG.01	ANKRD36		AMER1	ANKRA2	PLK4		MSC	GAPT
TCGA.GM.A3XL.01	ANKRD36B		AMER2	ANKRD1	CYBB		OR4C13	GAS6
TCGA.GM.A3XN.01	ANKRD36BP2		AMER3	ANKRD10	SPTBN1		SPATC1L	GAS8
TCGA.GM.A4E0.01	ANKRD36C		AMFR	ANKRD11	LOC148413		EGF	GATC
TCGA.GM.A5PV.01	ANKRD37		AMH	ANKRD12	WWC2		GLI3	GBP1
TCGA.GM.A5PX.01	ANKRD39		AMHR2	ANKRD13A	C3AR1		ARHGEF3	GBP2
TCGA.HN.A2NL.01	ANKRD40		AMICA1	ANKRD13B	PEX12		DGKI	GBP3
TCGA.HN.A2OB.01	ANKRD42		AMIGO1	ANKRD13C	CILP2		MS4A2	GBP4
TCGA.JL.A3YW.01	ANKRD44		AMIGO2	ANKRD13D	AZIN2		GLA	GBP5
TCGA.JL.A3YX.01	ANKRD45		AMIGO3	ANKRD16	ALOX5		HNRNPH2	GBP6
TCGA.LD.A66U.01	ANKRD46		AMMECR1	ANKRD17	BCAR3		BCHE	GBP7
TCGA.LD.A74U.01	ANKRD49		AMMECR1L	ANKRD18A	KIF23		HCFC1	GBX2
TCGA.LD.A7W6.01	ANKRD50		AMN	ANKRD18B	NFATC4		PDZRN4	GCLM
TCGA.LD.A9QF.01	ANKRD52		AMN1	ANKRD2	ATP6V0B		CAMKV	GCN1L1
TCGA.LL.A440.01	ANKRD53		AMOT	ANKRD20A1	CCDC191		ANKDD1B	GCSAML
TCGA.LL.A441.01	ANKRD55		AMOTL1	ANKRD20A2	SPATA6		MYH8	GDI2
TCGA.LL.A442.01	ANKRD6		AMOTL2	ANKRD20A3	VANGL2		CPXCR1	GDPD4
TCGA.LL.A50Y.01	ANKRD61		AMPD1	ANKRD20A4	ZFPM2		COCH	GFAP
TCGA.LL.A5YL.01	ANKRD65		AMPD2	ANKRD20A8P	TRPM2		OR56A1	GFI1
TCGA.LL.A5YM.01	ANKRD7		AMPD3	ANKRD22	SLCO2B1		CLIC5	GFOD1
TCGA.LL.A5YN.01	ANKRD9		AMPH	ANKRD23	NEDD9		HGD	GGACT
TCGA.LL.A5YO.01	ANKS1A		AMT	ANKRD24	DNAL4		BRINP1	GJA10
TCGA.LL.A5YP.01	ANKS1B		AMTN	ANKRD26	KRT17		DYNC1I1	GJB7
TCGA.LL.A6FP.01	ANKS3		AMY2A	ANKRD27	PID1		GABRG3	GJC1
TCGA.LL.A6FQ.01	ANKS6		AMY2B	ANKRD28	ZNF81		KIR3DL1	GLB1L2
TCGA.LL.A6FR.01	ANKZF1		AMZ1	ANKRD29	MAPK8IP2		C1QL1	GLB1L3
TCGA.LL.A73Y.01	ANLN		AMZ2	ANKRD30A	MS4A4A		H2BFWT	GLMN
TCGA.LL.A73Z.01	ANO1		ANAPC1	ANKRD30B	SLIT3		DEFA1	GLRX3
TCGA.LL.A740.01	ANO10		ANAPC10	ANKRD30BL	THBS4		KIR2DL3	GLRX5
TCGA.LL.A7SZ.01	ANO2		ANAPC11	ANKRD31	PCNX1		TUBB6	GLT1D1
TCGA.LL.A7T0.01	ANO3		ANAPC13	ANKRD32	C2CD2L		FETUB	GMDS
TCGA.LL.A8F5.01	ANO4		ANAPC15	ANKRD33	IKZF5		KRTAP10.6	GMPPB
TCGA.LL.A9Q3.01	ANO5		ANAPC16	ANKRD33B	SCO1		NXT2	GNAI2
TCGA.LQ.A4E4.01	ANO6		ANAPC2	ANKRD34A	TMEM200A		SOX2	GNAI3
TCGA.MS.A51U.01	ANO7		ANAPC4	ANKRD34B	DLGAP5		ETV2	GNAT1
TCGA.OK.A5Q2.01	ANO8		ANAPC5	ANKRD34C	NOMO3		LMO2	GNAT2
TCGA.OL.A5D6.01	ANO9		ANAPC7	ANKRD35	KIF26B		FRG2B	GNB4
TCGA.OL.A5D7.01	ANOS1		ANG	ANKRD36	ALDOC		RET	GNG5
TCGA.OL.A5D8.01	ANP32A		ANGEL1	ANKRD36B	ZNF702P		SGCD	GNG8
TCGA.OL.A5DA.01	ANP32AP1		ANGEL2	ANKRD36C	MEGF6		TSPAN18	GOLGA3
TCGA.OL.A5RU.01	ANP32B		ANGPT1	ANKRD37	SLC19A2		SMCO4	GOLGA5
TCGA.OL.A5RV.01	ANP32E		ANGPT2	ANKRD39	ADGRB2		OR10K1	GOLGA6L7P
TCGA.OL.A5RW.01	ANPEP		ANGPT4	ANKRD40	TIAM1		AC124312.1	GOLGA8F
TCGA.OL.A5RX.01	ANTXR1		ANGPTL1	ANKRD42	C5AR1		PAGE1	GOLGA8G
TCGA.OL.A5RY.01	ANTXR2		ANGPTL2	ANKRD44	CCL4L2		EFTUD1	GOLGA8H
TCGA.OL.A5RZ.01	ANXA1		ANGPTL3	ANKRD45	SNRPB		FAM154B	GOLGA8J
TCGA.OL.A5S0.01	ANXA11		ANGPTL4	ANKRD46	NATD1		RHPN1	GOLGA8M
TCGA.OL.A66H.01	ANXA13		ANGPTL5	ANKRD49	MIR186		SLC8A2	GOLGA8Q
TCGA.OL.A66I.01	ANXA2		ANGPTL6	ANKRD50	GSTM2		IFRD1	GOLGA8R
TCGA.OL.A66J.01	ANXA2R		ANGPTL7	ANKRD52	EPB41L2		S100A7A	GOLGA8T
TCGA.OL.A66K.01	ANXA3		ANK1	ANKRD53	UBAP2L		SP9	GOLPH3L
TCGA.OL.A66L.01	ANXA4		ANK2	ANKRD54	KIF20A		RASGRP2	GP6
TCGA.OL.A66N.01	ANXA5		ANK3	ANKRD55	NAP1L5		HHLA1	GPATCH2L
TCGA.OL.A66O.01	ANXA6		ANKAR	ANKRD6	FGF1		MDFI	GPATCH8
TCGA.OL.A66P.01	ANXA7		ANKDD1A	ANKRD60	KIF15		C1orf64	GPBP1
TCGA.OL.A6VO.01	ANXA8		ANKDD1B	ANKRD61	CCL2		OR5V1	GPC1
TCGA.OL.A6VQ.01	ANXA8L1		ANKEF1	ANKRD62	CLPSL1		SEL1L3	GPC6
TCGA.OL.A6VR.01	ANXA9		ANKFN1	ANKRD63	BRSK1		GPRC5B	GPHA2
TCGA.OL.A97C.01	AOAH		ANKFY1	ANKRD65	CIPC		LCE1E	GPHN
TCGA.PE.A5DC.01	AOC1		ANKH	ANKRD66	ZNF737		PRSS21	GPR123
TCGA.PE.A5DD.01	AOC2		ANKHD1	ANKRD7	C14orf79		HOXD8	GPR132
TCGA.PE.A5DE.01	AOC3		ANKHD1.EIF4EBP3	ANKRD9	SPI1		KNDC1	GPR133
TCGA.PL.A8LV.01	AOC4P		ANKIB1	ANKS1A	METTL18		SLC32A1	GPR18
TCGA.PL.A8LX.01	AOX1		ANKK1	ANKS1B	SKA3		NOC2L	GPR180
TCGA.PL.A8LY.01	AP1AR		ANKLE1	ANKS3	IL7R		OR2H1	GPR183
TCGA.PL.A8LZ.01	AP1B1		ANKLE2	ANKS4B	ZNF862		OR51E2	GPR19
TCGA.S3.A6ZF.01	AP1G1		ANKMY1	ANKS6	KPNA2		IRF4	GPR31
TCGA.S3.A6ZG.01	AP1G2		ANKMY2	ANKUB1	C17orf97		TCN1	GPR35
TCGA.S3.A6ZH.01	AP1M1		ANKRA2	ANKZF1	DENND6B		HBG1	GPR61
TCGA.S3.AA0Z.01	AP1M2		ANKRD1	ANLN	FBXL2		A1CF	GPR63
TCGA.S3.AA10.01	AP1S1		ANKRD10	ANO1	TTC12		B3GALT2	GPR65
TCGA.S3.AA11.01	AP1S2		ANKRD11	ANO10	LOC101927972		CXCL17	GPR68
TCGA.S3.AA12.01	AP1S3		ANKRD12	ANO2	TBX3		CPAMD8	GPR88
TCGA.S3.AA14.01	AP2A1		ANKRD13A	ANO3	PRELP		TMPRSS12	GPRC5A
TCGA.S3.AA15.01	AP2A2		ANKRD13B	ANO4	CST7		EBF1	GPRC5D
TCGA.S3.AA17.01	AP2B1		ANKRD13C	ANO5	ELOVL5		OR51I1	GPSM2
TCGA.UL.AAZ6.01	AP2M1		ANKRD13D	ANO6	ADAMTS2		SIGLEC7	GPX1
TCGA.UU.A93S.01	AP2S1		ANKRD16	ANO7	PCSK5		KIF1A	GPX2
TCGA.V7.A7HQ.01	AP3B1		ANKRD17	ANO8	ALDH1L2		OR5L1	GPX8
TCGA.W8.A86G.01	AP3B2		ANKRD18A	ANO9	FLI1		SLC15A1	GRAMD4
TCGA.WT.AB41.01	AP3D1		ANKRD18B	ANP32A	HEMK1		MDGA1	GREM2
TCGA.WT.AB44.01	AP3M1		ANKRD2	ANP32B	NXNL2		PHYHIPL	GRK1
TCGA.XX.A899.01	AP3M2		ANKRD20A1	ANP32D	ADM2		EMB	GRN
TCGA.XX.A89A.01	AP3S1		ANKRD20A2	ANP32E	MIR147B		OR51A7	GRTP1
TCGA.Z7.A8R5.01	AP3S2		ANKRD20A3	ANPEP	STOX1		KHSRP	GSC
TCGA.Z7.A8R6.01	AP4B1		ANKRD20A4	ANTXR1	B2M		FAM180A	GSG1
	AP4B1-AS1		ANKRD22	ANTXR2	IFT88		SOBP	GSKIP
	AP4E1		ANKRD23	ANTXRL	TTC30A		MKRN3	GSTM1
	AP4M1		ANKRD24	ANXA1	ARL17B		ANKRD45	GSTM2
	AP4S1		ANKRD26	ANXA10	TEF		SCN7A	GSTM3
	AP5B1		ANKRD27	ANXA11	BCDIN3D		ZNF404	GSTM4
	AP5M1		ANKRD28	ANXA13	RSG1		ONECUT1	GSTM5
	AP5S1		ANKRD29	ANXA2	NIFK-AS1		KRTAP7.1	GTF2B
	AP5Z1		ANKRD30A	ANXA2R	C1QBP		KCNH7	GTF2H2
	APAF1		ANKRD30B	ANXA3	SGO1		CD5L	GTF2H2C
	APBA1		ANKRD30BL	ANXA4	NEK2		RGMA	GTF2H3
	APBA2		ANKRD31	ANXA5	TNIK		DEFB131	GTSE1
	APBA3		ANKRD32	ANXA6	TM4SF18		OR4D1	GZMA
	APBB1		ANKRD33	ANXA7	FBN1		PNLIPRP1	GZMK
	APBB1IP		ANKRD33B	ANXA8	NHLRC4		MAB21L1	HCAR1
	APBB2		ANKRD34A	ANXA8L1	KAZALD1		TMEM225	HCAR2
	APC		ANKRD34B	ANXA9	ATP10A		MINK1	HCAR3
	APC2		ANKRD34C	AOAH	MMP17		CDX2	HDAC10
	APCDD1		ANKRD35	AOC1	ASPM		ADAMTS12	HDAC4
	APCDD1L		ANKRD36	AOC2	MUM1		OR2G2	HDAC5
	APCDD1L-AS1		ANKRD36B	AOC3	WDR90		HOXD13	HDLBP
	APEH		ANKRD36C	AOX1	MINOS1		CD37	HEATR4
	APELA		ANKRD37	AP000275.65	GOLGA8B		NPTX2	HEBP1
	APEX1		ANKRD39	AP000322.53	PTPN13		DEFB128	HELT
	APEX2		ANKRD40	AP000350.10	RAD54L		GLYATL2	HEMK1
	APH1A		ANKRD42	AP000721.4	KDR		OR10H2	HENMT1
	APH1B		ANKRD44	AP002884.2	HIST1H1C		C16orf78	HERC2
	API5		ANKRD45	AP003419.11	CACHD1		SP8	HES6
	APIP		ANKRD46	AP1AR	ZC3H6		DEFB104B	HEXIM1
	APITD1-CORT		ANKRD49	AP1B1	GEM		CEACAM21	HEXIM2
	APLF		ANKRD50	AP1G1	PSD3		OR4P4	HFM1
	APLN		ANKRD52	AP1G2	PRC1		CDT1	HGSNAT
	APLNR		ANKRD53	AP1M1	FLVCR1		CLEC2L	HHIPL1
	APLP1		ANKRD54	AP1M2	PODNL1		MYH2	HIAT1
	APLP2		ANKRD55	AP1S1	CLK2		OR5AN1	HIGD1B
	APMAP		ANKRD6	AP1S2	NUAK1		CCDC74A	HIP1R
	APOA1		ANKRD60	AP1S3	FST		SPATA19	HIPK1
	APOA1-AS		ANKRD62	AP2A1	CDKN1C		CYP2C18	HIPK3
	APOB		ANKRD63	AP2A2	MRGPRF		CLVS2	HJURP
	APOBEC2		ANKRD65	AP2B1	PSMA3-AS1		CUBN	HNF1A
	APOBEC3A		ANKRD66	AP2M1	INTU		RFTN1	HNRNPCL1
	APOBEC3B		ANKRD7	AP2S1	CYP20A1		CCDC81	HNRNPU
	APOBEC3C		ANKRD9	AP3B1	GGA1		KCNS1	HORMAD1
	APOBEC3D		ANKS1A	AP3B2	STON2		CBLN4	HP1BP3
	APOBEC3F		ANKS1B	AP3D1	INPP5J		CARD6	HPD
	APOBEC3G		ANKS3	AP3M1	TMEM57		PATE1	HRAS
	APOBEC3H		ANKS4B	AP3M2	EPHA10		SCD5	HS2ST1
	APOBR		ANKS6	AP3S1	BAIAP2L1		SCGB2B2	HS6ST3
	APOC1		ANKUB1	AP3S2	BEX2		RNF225	HSBP1L1
	APOC1P1		ANKZF1	AP4B1	RAB19		AIRE	HSD17B1
	APOC4		ANLN	AP4E1	MCF2L		PRRX1	HSP90AA1
	APOD		ANO1	AP4M1	NUTF2		HS6ST1	HSPB2
	APOE		ANO10	AP4S1	IQGAP2		NEUROD6	HSPB3
	APOF		ANO2	AP5B1	GPX7		STK3	HSPB7
	APOL1		ANO3	AP5M1	KIAA0753		TRIM17	HSPB8
	APOL2		ANO4	AP5S1	ABHD18		CFAP221	HSPBP1
	APOL3		ANO5	AP5Z1	EGR3		CSAG1	HTR1A
	APOL4		ANO6	APAF1	PDZD2		MAGEA12	HTR1E
	APOL6		ANO7	APBA1	PCDHGC3		ATL2	HTR3A
	APOLD1		ANO8	APBA2	TIGD6		KRTAP3.1	HTR3B
	APOM		ANO9	APBA3	TNN		AC231657.1	HTR6
	APOO		ANP32A	APBB1	ORC6		PF4	HUS1B
	APOOL		ANP32B	APBB1IP	HIST1H3E		LCE1D	HYAL1
	APOPT1		ANP32D	APBB2	CENPV		DAW1	HYAL2
	APP		ANP32E	APBB3	SGSM2		NEFH	HYAL3
	APPBP2		ANPEP	APC	ARSB		ITGA4	IBTK
	APPL1		ANTXR1	APC2	TXN2		LPA	IDUA
	APPL2		ANTXR2	APCDD1	PLSCR4		NFIC	IFFO2
	APRT		ANTXRL	APCDD1L	PICK1		ABCB7	IFI27
	APTR		ANXA1	APCS	GNPAT		VCAM1	IFI27L1
	APTX		ANXA11	APEH	SMKR1		KCNG1	IFI27L2
	AQP1		ANXA13	APEX1	SVEP1		PIP	IFI35
	AQP11		ANXA2	APEX2	DPAGT1		MUC5AC	IFITM1
	AQP3		ANXA2R	APH1A	TLN2		ANKUB1	IFITM2
	AQP4		ANXA3	APH1B	CST2		PCK1	IFITM3
	AQP5		ANXA4	API5	KAT2B		GIMAP5	IFITM5
	AQP6		ANXA5	APIP	GPR37		CD300LB	IFRD2
	AQP7		ANXA6	APITD1	LINC00324		DCHS1	IGF1R
	AQP8		ANXA7	APITD1-CORT	GDF15		SRGN	IGSF21
	AQP9		ANXA8L1	APLF	PDE4A		LRRC30	IGSF3
	AQR		ANXA9	APLN	PDGFD		KIF21B	IGSF9B
	AR		AOAH	APLNR	FMO2		CES5A	IKBKB
	ARAF		AOC1	APLP1	TRIM52		ITIH2	IL10RA
	ARAP1		AOC2	APLP2	MAP3K6		CYP2C19	IL11
	ARAP2		AOC3	APMAP	PKMYT1		KCNA6	IL15RA
	ARAP3		AOX1	APOA1	FUT8		ZNF385A	IL17C
	ARC		AP000275.65	APOA1BP	SNCG		SLC22A23	IL17REL
	ARCN1		AP000295.9	APOA2	LYSMD2		CHRDL1	IL18
	AREG		AP000304.12	APOA4	MIEF2		GRIN3A	IL2RA
	AREL1		AP000349.2	APOA5	PFKFB3		CH17.140K24.5	IL31
	ARF3		AP000350.10	APOB	CDKN3		PCNXL2	IL31RA
	ARF4		AP000721.4	APOBEC1	ADHFE1		ZNF710	IL6ST
	ARF4-AS1		AP001888.1	APOBEC2	BEND5		KRTAP10.5	ILKAP
	ARF5		AP002884.2	APOBEC3A	ANKRD6		SYNGR3	IMPDH2
	ARF6		AP003419.11	APOBEC3B	LOC101928882		SLPI	INF2
	ARFGAP1		AP006285.2	APOBEC3C	RHOJ		CACNG8	ING1
	ARFGAP2		AP1AR	APOBEC3D	TM6SF1		GPX6	ING2
	ARFGAP3		AP1B1	APOBEC3F	TMEM204		RP11.87C12.2	ING5
	ARFGEF1		AP1G1	APOBEC3G	NAP1L2		TMEM72	INPP5A
	ARFGEF2		AP1G2	APOBEC3H	PRCC		RP11.637O19.3	INTS4
	ARFGEF3		AP1M1	APOBEC4	GEMIN6		EFEMP1	IP6K1
	ARFIP1		AP1M2	APOBR	JHDM1D-AS1		OR4D11	IP6K2
	ARFIP2		AP1S1	APOC1	PAPLN		P2RX6	IPO11
	ARFRP1		AP1S2	APOC2	DLG4		F2RL3	IPO5
	ARG1		AP1S3	APOC3	RBM43		RSPO2	IQCA1
	ARG2		AP2A1	APOC4	C8orf4		PLCD4	IQSEC3
	ARGLU1		AP2A2	APOC4-APOC2	GCAT		PIK3R6	IRF2
	ARHGAP1		AP2B1	APOD	THRB		CST5	IRF4
	ARHGAP10		AP2M1	APOE	ZNF587		OR2M7	IRS2
	ARHGAP11A		AP2S1	APOF	UBE4A		USP42	ISCA2
	ARHGAP12		AP3B1	APOH	SPEF2		AGPAT2	ISOC2
	ARHGAP15		AP3B2	APOL1	PLCB4		THEGL	ITGA2B
	ARHGAP17		AP3D1	APOL2	CEP162		MLLT4	ITGBL1
	ARHGAP18		AP3M1	APOL3	PTGR2		OR8U1	ITPK1
	ARHGAP19		AP3M2	APOL4	R3HCC1L		CAMP	JAG2
	ARHGAP20		AP3S1	APOL5	GNAZ		TAC1	JAKMIP3
	ARHGAP21		AP3S2	APOL6	ZNF425		WBP2NL	JAM3
	ARHGAP22		AP4B1	APOLD1	POLI		NLRP3	JDP2
	ARHGAP23		AP4E1	APOM	BCL2L13		SERPINA6	KANSL1
	ARHGAP24		AP4M1	APOO	INPP5K		FLRT2	KAT5
	ARHGAP25		AP4S1	APOOL	BUB1		IRX1	KAZN
	ARHGAP26		AP5B1	APOPT1	CEACAM6		CLDN16	KCNA10
	ARHGAP27		AP5M1	APP	SEMA3B-AS1		LAMA4	KCNA2
	ARHGAP27P1		AP5S1	APPBP2	HIST1H4I		MAP1LC3B2	KCNA3
	ARHGAP28		AP5Z1	APPL1	LINC01711		GPX5	KCNC4
	ARHGAP29		APAF1	APPL2	MEAF6		ACOXL	KCND3
	ARHGAP30		APBA1	APRT	PCDH7		GPR32	KCNG2
	ARHGAP31		APBA2	APTX	TBX15		ANKRD33B	KCNK10
	ARHGAP31-AS1		APBA3	AQP1	ADGRA2		THY1	KCNK13
	ARHGAP32		APBB1	AQP10	VPS36		AGBL1	KCNK7
	ARHGAP33		APBB1IP	AQP11	CSNK2A2		OR4F6	KCNMB2
	ARHGAP35		APBB2	AQP12A	PRAG1		HSPA12A	KCNMB3
	ARHGAP39		APBB3	AQP12B	MCAT		TFAP2E	KCTD14
	ARHGAP4		APC	AQP2	RRP15		KRTAP13.1	KCTD21
	ARHGAP40		APC2	AQP3	RCBTB2		GAS2L2	KDELC1
	ARHGAP42		APCDD1	AQP4	ACOT7		OR1A1	KDM2B
	ARHGAP44		APCDD1L	AQP5	CPEB3		NPBWR2	KDM5A
	ARHGAP45		APCS	AQP6	CD300A		ZNF280B	KIAA1107
	ARHGAP5		APEH	AQP7	FAM129A		GNAT3	KIAA1324
	ARHGAP6		APELA	AQP8	TAF1A-AS1		SCN2A	KIAA1467
	ARHGAP8		APEX1	AQP9	ZNF711		GP2	KIAA1549L
	ARHGAP9		APEX2	AQPEP	WTIP		SH3BP2	KIF17
	ARHGDIA		APH1A	AQR	FAM234B		IL6	KIF18B
	ARHGDIB		APH1B	AR	MIR30C2		SPANXB2	KIF1A
	ARHGDIG		API5	ARAF	CCDC80		IFNA1	KIF25
	ARHGEF10		APIP	ARAP1	FCER1G		IFNA8	KIF26A
	ARHGEF10L		APITD1	ARAP2	GPC3		C6orf58	KIF26B
	ARHGEF11		APITD1.CORT	ARAP3	CIART		CEMIP	KIF2A
	ARHGEF12		APLF	ARC	ANKRD22		GRM7	KLC1
	ARHGEF15		APLN	ARCN1	CCL5		LGALS3BP	KLF16
	ARHGEF16		APLNR	AREG	SLC7A7		CH17.140K24.8	KLHDC7A
	ARHGEF17		APLP1	AREL1	MYO1F		RCN1	KLHDC7B
	ARHGEF18		APLP2	ARF1	ABCD4		SSX3	KLHDC8B
	ARHGEF19		APMAP	ARF3	HLA-DRB5		KCNQ4	KLHL30
	ARHGEF2		APOA1	ARF4	HCK		OR10D3	KLHL32
	ARHGEF25		APOA1BP	ARF5	MIR3176		OR2AG2	KLKB1
	ARHGEF26		APOA2	ARF6	SLC24A1		OR10P1	KLLN
	ARHGEF26-AS1		APOA4	ARFGAP1	MPEG1		COLCA2	KMO
	ARHGEF28		APOA5	ARFGAP2	MINDY1		CTSW	KMT2C
	ARHGEF3		APOB	ARFGAP3	NGEF		AHSP	KNDC1
	ARHGEF33		APOBEC1	ARFGEF1	GPR183		OR1J4	KNTC1
	ARHGEF35		APOBEC2	ARFGEF2	CCDC74A		GIMAP1	LAMB2
	ARHGEF37		APOBEC3A	ARFIP1	MAOA		CABP5	LAMP1
	ARHGEF38		APOBEC3B	ARFIP2	TYROBP		HLA.A	LAMTOR5
	ARHGEF38-IT1		APOBEC3C	ARFRP1	MIR5004		AKR1E2	LAYN
	ARHGEF39		APOBEC3D	ARG1	LOC102723540		FAM129C	LGMN
	ARHGEF4		APOBEC3F	ARG2	FGL2		TNFRSF25	LIG4
	ARHGEF40		APOBEC3G	ARGFX	FOXO4		RFPL4A	LIN52
	ARHGEF5		APOBEC3H	ARGLU1	RAB30		SCGB2A1	LINC00238
	ARHGEF6		APOBEC4	ARHGAP1	CILP		CNGA2	LINC00521
	ARHGEF7		APOBR	ARHGAP10	TFRC		XKR6	LIPI
	ARHGEF9		APOC1	ARHGAP11A	IL2RG		KRTAP11.1	LMF2
	ARID1A		APOC2	ARHGAP11B	FAXDC2		LDLRAD3	LMO4
	ARID1B		APOC3	ARHGAP12	CDK1		AMOT	LOH12CR1
	ARID2		APOC4	ARHGAP15	EGFL8		COL16A1	LPAR3
	ARID3A		APOC4.APOC2	ARHGAP17	CCDC40		GIMAP1.GIMAP5	LPAR6
	ARID3B		APOD	ARHGAP18	44256		PLXNB1	LPPR4
	ARID3C		APOE	ARHGAP19	COL15A1		OR14C36	LPPR5
	ARID4A		APOF	ARHGAP20	SPACA9		PCDHB5	LRCOL1
	ARID4B		APOH	ARHGAP21	CPNE7		GCSAM	LRIF1
	ARID5A		APOL1	ARHGAP22	BICDL1		NBEA	LRIG2
	ARID5B		APOL2	ARHGAP23	ST6GAL1		SIGLEC8	LRP2BP
	ARIH2		APOL3	ARHGAP24	PER3		PKDCC	LRRC27
	ARIH2OS		APOL4	ARHGAP25	LOC730102		IL2RB	LRRC37A
	ARL1		APOL5	ARHGAP26	DPT		SIRPB2	LRRC37A2
	ARL10		APOL6	ARHGAP27	UBE2T		OR14J1	LRRC38
	ARL11		APOLD1	ARHGAP28	CPED1		GLP2R	LRRC39
	ARL13A		APOM	ARHGAP29	NAT6		PIEZO2	LRRC43
	ARL13B		APOO	ARHGAP30	RAMP2		CD1C	LRRC70
	ARL14EP		APOOL	ARHGAP31	DOCK4		SYTL2	LRRC8B
	ARL15		APOPT1	ARHGAP32	AQP3		GBP5	LRRC8C
	ARL16		APP	ARHGAP33	DNAJC16		BPIFB2	LRRC8D
	ARL17A		APPBP2	ARHGAP35	TNFAIP8L2		PANX3	LRRFIP1
	ARL17B		APPL1	ARHGAP36	HIF1AN		ZBTB43	LSM12
	ARL2		APPL2	ARHGAP39	CEP55		ECT2L	LSMEM2
	ARL2BP		APRT	ARHGAP4	ATXN10		CDO1	LTBP2
	ARL3		APTX	ARHGAP40	TRPV2		MUC16	LTBP3
	ARL4A		AQP1	ARHGAP42	H2AFX		OR2M5	LYPD8
	ARL4C		AQP10	ARHGAP44	LBH		TAGAP	LYRM2
	ARL4D		AQP11	ARHGAP5	ABCD3		CERK	LYZ
	ARL5A		AQP12A	ARHGAP6	PELP1		NKX6.1	MAB21L3
	ARL5B		AQP12B	ARHGAP8	MX1		ZNF205	MAGI3
	ARL6		AQP2	ARHGAP9	PTCD2		CD69	MANEA
	ARL6IP1		AQP3	ARHGDIA	ZBTB44		DEFB125	MAP1B
	ARL6IP4		AQP4	ARHGDIB	LRTOMT		SLC9C1	MAP1LC3C
	ARL6IP5		AQP5	ARHGDIG	FAM20B		CDHR3	MAP2K4
	ARL6IP6		AQP6	ARHGEF1	ADCY4		FAM150A	MAP3K1
	ARL8A		AQP7	ARHGEF10	CLK4		PLA2G4F	MAP3K11
	ARL8B		AQP8	ARHGEF10L	ZBTB3		OR52N1	MAP3K14
	ARL9		AQP9	ARHGEF11	TACC3		RBFOX1	MAP3K7
	ARMC1		AQPEP	ARHGEF12	ST6GALNAC2		SHOX2	MAP3K9
	ARMC10		AQR	ARHGEF15	PDGFRL		CCDC180	MAP4K2
	ARMC12		AR	ARHGEF16	TBX5		RNASE3	MAPK11
	ARMC2		ARAF	ARHGEF17	TAPT1-AS1		SLC26A8	MAPK12
	ARMC3		ARAP1	ARHGEF18	RND3		TNFSF4	MAPK8IP2
	ARMC4		ARAP2	ARHGEF19	TNS1		CTSS	MAPKAPK3
	ARMC5		ARAP3	ARHGEF2	NAPEPLD		PRR15L	MAPT
	ARMC6		ARC	ARHGEF25	ALDH3B2		OR6Q1	MARK3
	ARMC7		ARCN1	ARHGEF26	SCARF2		CSMD2	MARVELD2
	ARMC8		AREG	ARHGEF28	RBKS		OR2J2	MAST4
	ARMC9		AREL1	ARHGEF3	MIR429		CXCL6	MAX
	ARMCX1		ARF1	ARHGEF33	SORCS2		SYNDIG1L	MBD3
	ARMCX2		ARF3	ARHGEF35	BPIFB1		ZNF648	MBNL2
	ARMCX3		ARF4	ARHGEF37	ZYG11A		NAP1L6	MBP
	ARMCX4		ARF5	ARHGEF38	GSTP1		KRTAP12.1	MC1R
	ARMCX5		ARF6	ARHGEF39	RGL1		SOX30	MCCC2
	ARMCX6		ARFGAP1	ARHGEF4	WDR78		FAM57A	MCF2L
	ARMT1		ARFGAP2	ARHGEF40	GK5		ABCC9	MCIDAS
	ARNT		ARFGAP3	ARHGEF5	PLD2		GAL3ST3	MCL1
	ARNTL		ARFGEF1	ARHGEF6	SUSD4		HLA.DRA	MCOLN2
	ARNTL2		ARFGEF2	ARHGEF7	LHX4-AS1		LAIR2	MCOLN3
	ARPC1A		ARFIP1	ARHGEF9	DNAAF5		SCG3	MCUR1
	ARPC1B		ARFIP2	ARID1A	C5orf49		FGFBP1	MDN1
	ARPC2		ARFRP1	ARID1B	CNOT7		KRT4	ME1
	ARPC3		ARG1	ARID2	HEYL		CRMP1	MED6
	ARPC4		ARG2	ARID3A	PLXNC1		KL	MEN1
	ARPC4-TTLL3		ARGLU1	ARID3B	SHROOM4		ALX4	MEOX1
	ARPC5		ARHGAP1	ARID3C	UNKL		CRH	METTL21C
	ARPC5L		ARHGAP10	ARID4A	F12		MEGF10	MEX3D
	ARPIN		ARHGAP11A	ARID4B	MIR6835		ZNF273	MFAP2
	ARPP19		ARHGAP11B	ARID5A	CEMIP		IGF2BP3	MFN1
	ARR3		ARHGAP12	ARID5B	ELAC1		RP11.400G3.5	MFSD7
	ARRB1		ARHGAP15	ARIH1	PLEKHB1		PGLYRP3	MGMT
	ARRB2		ARHGAP17	ARIH2	HIST1H2BC		TPBGL	MIER3
	ARRDC1		ARHGAP18	ARIH2OS	HLA-DMA		RP11.240B13.2	MINOS1
	ARRDC1-AS1		ARHGAP19	ARL1	PLAC9		CD244	MIOX
	ARRDC2		ARHGAP19.SLIT1	ARL10	TOX3		C11orf40	MIPOL1
	ARRDC3		ARHGAP20	ARL11	LOC400927-CSNK1E		MYH4	MLC1
	ARRDC3-AS1		ARHGAP21	ARL13A	DTL		OR6C65	MLEC
	ARRDC4		ARHGAP22	ARL13B	RBBP5		TLR1	MLH3
	ARRDC5		ARHGAP23	ARL14	COG2		CGB5	MLLT4
	ARSA		ARHGAP24	ARL14EP	ZEB2		MFSD4	MLPH
	ARSB		ARHGAP25	ARL15	TYW3		HDAC8	MLX
	ARSD		ARHGAP26	ARL16	SENP3		CTBP2	MLXIP
	ARSE		ARHGAP27	ARL17A	SEMA3G		P2RY4	MMP17
	ARSG		ARHGAP28	ARL17B	RGS1		OR4C15	MMS22L
	ARSH		ARHGAP29	ARL2	HAVCR2		PCSK1	MOAP1
	ARSI		ARHGAP30	ARL2BP	GJC3		DNMT3B	MOK
	ARSJ		ARHGAP31	ARL3	CFAP20		FCN2	MON1A
	ARSK		ARHGAP32	ARL4A	PEX10		GFI1	MORN3
	ART3		ARHGAP33	ARL4C	TRIP13		ALPL	MOV10
	ART4		ARHGAP35	ARL4D	FOXO1		PDLIM2	MOV10L1
	ART5		ARHGAP36	ARL5A	FAM49A		CABP7	MPHOSPH9
	ARTN		ARHGAP39	ARL5B	RIPK4		DPPA4	MPP2
	ARV1		ARHGAP4	ARL5C	ALG9		PSD2	MPP3
	ARVCF		ARHGAP40	ARL6	CDC7		LHX8	MPP5
	ARX		ARHGAP42	ARL6IP1	DACT3		TMPRSS11E	MPZL2
	AS3MT		ARHGAP44	ARL6IP4	ZNF311		LRRC69	MPZL3
	ASAH1		ARHGAP5	ARL6IP5	ENTPD1		CDH8	MRAP2
	ASAH2		ARHGAP6	ARL6IP6	GZMK		MAL	MRPL47
	ASAH2B		ARHGAP8	ARL8A	PDK4		IL21R	MRPL49
	ASAP1		ARHGAP9	ARL8B	FEN1		PDIA4	MRPS25
	ASAP1-IT2		ARHGDIA	ARL9	SLC9A9		AGAP1	MRPS27
	ASAP2		ARHGDIB	ARMC1	URB1-AS1		DEFB116	MRPS36
	ASAP3		ARHGDIG	ARMC10	N4BP2L2		FCRL1	MRTO4
	ASB1		ARHGEF1	ARMC12	PAFAH2		UCN	MSI1
	ASB12		ARHGEF10	ARMC2	PIK3R1		ELSPBP1	MST1
	ASB13		ARHGEF10L	ARMC3	PLA2G4F		COX6A2	MST1R
	ASB14		ARHGEF11	ARMC4	TTLL1		LMO7DN	MTA1
	ASB16		ARHGEF12	ARMC5	CDAN1		SLC22A3	MTF2
	ASB16-AS1		ARHGEF15	ARMC6	H6PD		CD300E	MTG1
	ASB2		ARHGEF16	ARMC7	SRR		SSX2	MTNR1A
	ASB3		ARHGEF17	ARMC8	CDADC1		SSX7	MUL1
	ASB4		ARHGEF18	ARMC9	INTS9		USP36	MUS81
	ASB6		ARHGEF19	ARMCX1	RPS6KA2		MTMR7	MVD
	ASB7		ARHGEF2	ARMCX2	TXNL4B		PHC2	MYBPHL
	ASB8		ARHGEF25	ARMCX3	TRABD		NLRP13	MYC
	ASB9		ARHGEF26	ARMCX4	OLR1		FAM57B	MYEOV2
	ASCC1		ARHGEF28	ARMCX5	CHST11		C15orf26	MYL5
	ASCC2		ARHGEF3	ARMCX6	CUL5		PHGR1	MYLK4
	ASCC3		ARHGEF33	ARMS2	ZSWIM5		ITGB1BP2	MYO16
	ASCL2		ARHGEF35	ARNT	CYBRD1		COL6A5	MYO7A
	ASCL5		ARHGEF37	ARNT2	FAM111B		MCEMP1	NAALADL1
	ASF1A		ARHGEF38	ARNTL	C10orf10		UPRT	NAGLU
	ASF1B		ARHGEF39	ARNTL2	ATL1		ITM2C	NAGS
	ASGR1		ARHGEF4	ARPC1A	GREM1		PAX7	NAIP
	ASGR2		ARHGEF40	ARPC1B	SLC12A6		SLAMF6	NALCN
	ASH2L		ARHGEF5	ARPC2	ISG15		SLC34A3	NAT14
	ASIC1		ARHGEF6	ARPC3	LRRN2		WDR66	NAT6
	ASIC2		ARHGEF7	ARPC4	TEK		GRN	NBL1
	ASIC3		ARHGEF9	ARPC4-TTLL3	PTTG1		CTD.2207O23.12	NBPF1
	ASIC4		ARID1A	ARPC5	CDCA8		SLC6A1	NBPF4
	ASIP		ARID1B	ARPC5L	ODF3B		SLIT2	NBPF6
	ASL		ARID2	ARPIN	PTGER4		CDKL2	NBR1
	ASMT		ARID3A	ARPP19	CIRBP		OPCML	NCAM1
	ASMTL		ARID3B	ARPP21	RASGRP1		GRIN2B	NCAPD3
	ASNA1		ARID3C	ARR3	HLA-DQB1-AS1		EMILIN3	NCAPH2
	ASNS		ARID4A	ARRB1	TMEM9B-AS1		SYNE1	NCKIPSD
	ASNSD1		ARID4B	ARRB2	ARVCF		OR2AT4	NCOR2
	ASPA		ARID5A	ARRDC1	KIF9		OR51B6	NDNL2
	ASPDH		ARID5B	ARRDC2	ZDHHC16		SIX6	NDUFA10
	ASPG		ARIH1	ARRDC3	EDIL3		XPO7	NDUFAF2
	ASPH		ARIH2	ARRDC4	TSEN15		OR8J3	NDUFAF3
	ASPHD1		ARIH2OS	ARRDC5	ARHGEF3		RANBP3	NDUFAF4
	ASPHD2		ARL1	ARSA	MCPH1		DEFB118	NDUFB1
	ASPM		ARL10	ARSB	APBB1		BLNK	NDUFB5
	ASPN		ARL11	ARSD	DPH1		OR4K15	NDUFC2
	ASPRV1		ARL13A	ARSE	NAP1L3		ITLN1	NECAP2
	ASPSCR1		ARL13B	ARSF	SLC25A16		UGT3A2	NEK9
	ASRGL1		ARL14	ARSG	COMMD7		ALDOB	NET1
	ASS1		ARL14EP	ARSH	CWF19L2		IL1RAPL1	NETO1
	ASTE1		ARL14EPL	ARSI	METTL13		ANXA9	NEU4
	ASTL		ARL15	ARSJ	SRSF5		OR5D14	NFATC1
	ASTN1		ARL16	ARSK	GZMA		RAX	NGF
	ASTN2		ARL17A	ART1	GOLGA2P5		OR2Y1	NHLH2
	ASXL1		ARL17B	ART3	PRRT2		TRIM56	NICN1
	ASXL2		ARL2	ART4	CST6		GPR150	NINJ2
	ASXL3		ARL2.SNX15	ART5	CPEB2		FRG1	NLN
	ATAD1		ARL2BP	ARTN	MYC		CCDC158	NLRP11
	ATAD2		ARL3	ARV1	HIST1H2AD		THEMIS2	NLRP13
	ATAD2B		ARL4A	ARVCF	CENPI		NPM2	NLRP2
	ATAD3A		ARL4C	ARX	ZMAT1		TLX1NB	NLRP3
	ATAD3B		ARL4D	AS3MT	ADPRM		C1orf94	NLRP4
	ATAD3C		ARL5A	ASAH1	ZNF528		CX3CL1	NLRP5
	ATAD5		ARL5B	ASAH2	PLAUR		CAMSAP1	NLRP6
	ATAT1		ARL5C	ASAH2B	FILIP1L		FERMT1	NLRP7
	ATE1		ARL6	ASAP1	FAT1		BAIAP3	NLRP8
	ATE1-AS1		ARL6IP1	ASAP2	TMPRSS2		KCNJ11	NLRP9
	ATF1		ARL6IP4	ASAP3	C1QTNF3		SPRR2E	NMT1
	ATF2		ARL6IP5	ASB1	STX18		C12orf74	NNMT
	ATF3		ARL6IP6	ASB10	MSRB3		KIF2B	NOC4L
	ATF4		ARL8A	ASB11	GPT2		LHX9	NOL7
	ATF6		ARL8B	ASB12	FCGR1A		KRT80	NPAS1
	ATF6B		ARL9	ASB13	CYFIP2		DLGAP2	NPC2
	ATF7		ARMC1	ASB14	ITGBL1		MAGEB18	NPRL2
	ATF7IP		ARMC10	ASB15	LMOD1		OR51F1	NQO2
	ATF7IP2		ARMC12	ASB16	XPO6		GZF1	NR2C2
	ATG10		ARMC2	ASB17	WNT9A		HPS4	NRAS
	ATG101		ARMC3	ASB18	RRM2		EVA1B	NRDE2
	ATG12		ARMC4	ASB2	CTDNEP1		SLC16A1	NRSN2
	ATG13		ARMC5	ASB4	SLC25A17		RNF175	NRXN2
	ATG14		ARMC6	ASB5	CDKN2AIPNL		TREH	NSF
	ATG16L1		ARMC7	ASB6	VAMP4		TNFRSF8	NT5E
	ATG16L2		ARMC8	ASB7	FLJ37453		ANO2	NTNG1
	ATG2A		ARMC9	ASB8	LINC01948		IL17B	NUDT14
	ATG2B		ARMCX1	ASB9	CASP1		SORT1	NUMB
	ATG3		ARMCX2	ASCC1	CD8A		ADCY8	NUTM2B
	ATG4A		ARMCX3	ASCC2	C1QTNF6		ZNF98	NUTM2E
	ATG4B		ARMCX4	ASCC3	MIR4700		DOK6	NXPE1
	ATG4C		ARMCX5	ASCL1	TCF4		GPR26	NXPE2
	ATG4D		ARMCX6	ASCL2	MAP3K12		PCBP3	NXPE4
	ATG5		ARMS2	ASCL3	TAB1		FAM43B	OASL
	ATG7		ARNT	ASCL4	PTPRB		MYH1	OCLN
	ATG9A		ARNT2	ASCL5	WNT5A		SCUBE3	ODF2L
	ATG9B		ARNTL	ASF1A	ALDH6A1		OR2S2	ODF3
	ATIC		ARNTL2	ASF1B	MIR3671		JAM3	ODF3B
	ATL1		ARPC1A	ASGR1	PEAR1		EMILIN2	OGFOD2
	ATL2		ARPC1B	ASGR2	ZNF740		PLCL2	OLFM3
	ATL3		ARPC2	ASH1L	HEXIM1		TUSC5	OLFML3
	ATM		ARPC3	ASH2L	CYB561D1		SFRP1	ONECUT3
	ATMIN		ARPC4	ASIC1	SLC29A3		KIAA0513	OPN3
	ATN1		ARPC4.TTLL3	ASIC2	SETD1B		ARHGEF1	OR11L1
	ATOH8		ARPC5	ASIC3	AMN1		NLK	OR13G1
	ATOX1		ARPC5L	ASIC4	SPARCL1		HOXC4	OR14A16
	ATP10A		ARPIN	ASIC5	TXNIP		ZNF180	OR14A2
	ATP10B		ARPP19	ASIP	NUPR2		SCN10A	OR14C36
	ATP10D		ARPP21	ASL	FAP		SH2D6	OR14I1
	ATP11A		ARR3	ASMT	IRF5		NKX2.4	OR14K1
	ATP11B		ARRB1	ASMTL	NDST1		PGC	OR1C1
	ATP11C		ARRB2	ASNA1	LOC171391		GPT	OR2AJ1
	ATP13A1		ARRDC1	ASNS	OSBPL1A		MAGEA8	OR2AK2
	ATP13A2		ARRDC2	ASNSD1	SNHG18		ALDH3A1	OR2B11
	ATP13A3		ARRDC3	ASPA	EFCAB11		BLID	OR2C3
	ATP13A4		ARRDC4	ASPDH	MFSD6L		PLAC1	OR2G2
	ATP13A5		ARRDC5	ASPG	G6PC3		AFAP1L1	OR2G3
	ATP1A1		ARSA	ASPH	LAMC2		ITGA8	OR2G6
	ATP1A1-AS1		ARSB	ASPHD1	LRRC8E		STXBP6	OR2L13
	ATP1A2		ARSD	ASPHD2	NCF4		SYT10	OR2L2
	ATP1A3		ARSE	ASPM	ABHD17C		RIPK4	OR2L3
	ATP1A4		ARSF	ASPN	PCLAF		OR11H4	OR2L5
	ATP1B1		ARSG	ASPRV1	GNG11		INSR	OR2M2
	ATP1B2		ARSH	ASPSCR1	MIR6849		APOBEC1	OR2M3
	ATP1B3		ARSI	ASRGL1	CCDC88C		MRPL16	OR2M4
	ATP23		ARSJ	ASS1	RERE		UBD	OR2M5
	ATP2A1		ARSK	ASTE1	ZNF90		SHANK2	OR2M7
	ATP2A1-AS1		ART1	ASTL	ARHGAP31		GPR149	OR2T1
	ATP2A2		ART3	ASTN1	C19orf71		EFNA2	OR2T10
	ATP2A3		ART4	ASTN2	INHBA		PAX6	OR2T12
	ATP2B1		ART5	ASUN	IRS1		OR2D3	OR2T2
	ATP2B1-AS1		ARTN	ASXL1	ARAP2		OR2D2	OR2T27
	ATP2B2		ARV1	ASXL2	TSTD3		CSRNP3	OR2T29
	ATP2B4		ARVCF	ASXL3	TBC1D2B		HEPACAM2	OR2T3
	ATP2C1		ARX	ASZ1	ASTN2		THSD7B	OR2T33
	ATP2C2		AS3MT	ATAD1	USP21		OR52B2	OR2T34
	ATP5A1		ASAH1	ATAD2	FLNB		OR4C46	OR2T35
	ATP5B		ASAH2	ATAD2B	ABHD11		FAR2	OR2T4
	ATP5C1		ASAH2B	ATAD3A	GTPBP1		DMKN	OR2T5
	ATP5D		ASAP1	ATAD3B	CDT1		RAPGEF2	OR2T6
	ATP5E		ASAP2	ATAD3C	PPP1R26-AS1		MAGEA10	OR2T8
	ATP5EP2		ASAP3	ATAD5	CISH		TTYH1	OR2W3
	ATP5F1		ASB1	ATAT1	GGTA1P		OR56B4	OR6B2
	ATP5G1		ASB10	ATCAY	ZNF469		RASGEF1A	OR6B3
	ATP5G2		ASB11	ATE1	ITGB2		TMEM246	OR6F1
	ATP5G3		ASB13	ATF1	PTPRM		KLK1	ORAI1
	ATP5H		ASB14	ATF2	PLEKHG4B		CYP11B1	ORAOV1
	ATP5I		ASB15	ATF3	HDAC4		CR1	ORC3
	ATP5J		ASB16	ATF4	KLHL36		ETS1	OTOS
	ATP5J2		ASB17	ATF5	TCTN2		TTC23	OTUB2
	ATP5J2-PTCD1		ASB18	ATF6	EHD4		TNF	OTUD3
	ATP5L		ASB2	ATF6B	RPA2		PFDN6	OVGP1
	ATP5O		ASB4	ATF7	POU6F1		VPS72	OVOL1
	ATP5S		ASB5	ATF7IP	HTRA3		ZNF518B	OXGR1
	ATP5SL		ASB6	ATF7IP2	SLC26A1		MUM1L1	P2RX2
	ATP6AP1		ASB7	ATG10	CLIC2		CLEC10A	P2RX4
	ATP6AP1L		ASB8	ATG101	STIL		TTR	P2RX7
	ATP6AP2		ASB9	ATG12	SYBU		NAV3	P4HTM
	ATP6V0A2		ASCC1	ATG13	MAGI1		GJB5	PABPN1L
	ATP6V0A4		ASCC2	ATG14	HABP4		LILRA4	PACS2
	ATP6V0B		ASCC3	ATG16L1	ATG14		SRCIN1	PADI1
	ATP6V0C		ASCL1	ATG16L2	PLIN5		ERP27	PADI2
	ATP6V0D1		ASCL2	ATG2A	SUFU		DNAJB5	PADI3
	ATP6V0D2		ASCL3	ATG2B	STARD8		NDUFA3	PADI4
	ATP6V0E1		ASCL4	ATG3	LRP1		OTOP1	PADI6
	ATP6V0E2		ASCL5	ATG4A	CNTD2		HSD17B1	PAFAH1B2
	ATP6V0E2-AS1		ASF1B	ATG4B	CSF2RA		ICMT	PAK1
	ATP6V1A		ASGR1	ATG4C	ZKSCAN1		POU4F2	PALMD
	ATP6V1B1		ASGR2	ATG4D	POLK		C5orf49	PANX2
	ATP6V1B2		ASH1L	ATG5	CTC1		CCL8	PAOX
	ATP6V1C1		ASH2L	ATG7	HAGHL		SLC9A1	PAPLN
	ATP6V1C2		ASIC1	ATG9A	LRRC26		BTBD18	PAPOLA
	ATP6V1D		ASIC2	ATG9B	SDS		EPN1	PARD6G
	ATP6V1E1		ASIC3	ATHL1	AARSD1		PPP1R37	PASK
	ATP6V1E2		ASIC4	ATIC	NCKAP5		CALD1	PAX7
	ATP6V1F		ASIC5	ATL1	ADRA2A		ITGB3	PCCA
	ATP6V1G1		ASIP	ATL2	TSPAN7		ITGA2B	PCGF3
	ATP6V1G2		ASL	ATL3	DDX17		CRHR1	PCID2
	ATP6V1H		ASNA1	ATM	HHAT		GRM5	PCNX
	ATP7A		ASNS	ATMIN	FES		NF1	PCNXL3
	ATP7B		ASNSD1	ATN1	ZNF692		CSDC2	PCSK7
	ATP8A1		ASPA	ATOH1	CEP112		RP11.166B2.1	PDCD1
	ATP8A2		ASPDH	ATOH7	ZBTB14		NPAS2	PDE4D
	ATP8B1		ASPG	ATOH8	BAIAP3		KCTD19	PDE6B
	ATP8B2		ASPH	ATOX1	MICALCL		APOL6	PDLIM3
	ATP8B3		ASPHD1	ATP10A	SNORD19		VSIG10L	PDPN
	ATP8B4		ASPHD2	ATP10B	LETMD1		ZNF732	PEG3
	ATP8B5P		ASPM	ATP10D	FAM222A		CCSAP	PER2
	ATP9A		ASPN	ATP11A	ISYNA1		LCE2B	PEX5L
	ATP9B		ASPRV1	ATP11B	ACY1		PRND	PFKFB3
	ATPAF1		ASPSCR1	ATP11C	ELP5		CXCL5	PFKFB4
	ATPAF2		ASRGL1	ATP12A	WDTC1		SPRR1A	PGAM5
	ATPIF1		ASS1	ATP13A1	SLC7A5		ANKRD9	PGAP3
	ATR		ASTE1	ATP13A2	STAT5A		APOBEC3C	PGBD2
	ATRAID		ASTL	ATP13A3	ATP1A1-AS1		ZNF766	PGF
	ATRIP		ASTN1	ATP13A4	FCER1A		RGS7	PGM3
	ATRN		ASTN2	ATP13A5	DEPDC4		BTG4	PGM5
	ATRNL1		ASUN	ATP1A1	SCD		PNMAL1	PGPEP1L
	ATRX		ASXL1	ATP1A2	PRUNE1		TINAGL1	PHACTR1
	ATXN1		ASXL2	ATP1A3	SRSF11		ZNF462	PHTF1
	ATXN10		ASXL3	ATP1A4	C16orf74		LILRA5	PIEZO1
	ATXN1L		ASZ1	ATP1B1	LOC105372233		MTL5	PIFO
	ATXN2		ATAD1	ATP1B2	SLC27A3		SMIM5	PIGG
	ATXN2L		ATAD2	ATP1B3	MKL1		STAC	PIGH
	ATXN3		ATAD2B	ATP1B4	AFAP1L1		RXFP4	PIH1D2
	ATXN7		ATAD3A	ATP2A1	PHLDB2		C4orf26	PIK3CA
	ATXN7L1		ATAD3B	ATP2A2	CCDC122		CHM	PIK3R1
	ATXN7L2		ATAD3C	ATP2A3	MT1G		RALYL	PIM3
	ATXN7L3		ATAD5	ATP2B1	FPGT		GABRA4	PINK1
	ATXN7L3B		ATAT1	ATP2B2	KNSTRN		IL9	PITPNM2
	AUH		ATCAY	ATP2B3	SERPINA3		MCCD1	PIWIL1
	AUNIP		ATE1	ATP2B4	AARD		SPDEF	PKDREJ
	AUP1		ATF1	ATP2C1	LAIR1		C17orf51	PKN2
	AURKA		ATF2	ATP2C2	PIK3IP1		RAB4A	PKP3
	AURKAIP1		ATF3	ATP4A	SPOCK1		PRAMEF11	PLA2G1B
	AURKB		ATF4	ATP4B	SLC38A5		KLK5	PLA2G2A
	AURKC		ATF5	ATP5A1	OCRL		EXPH5	PLA2G2C
	AUTS2		ATF6	ATP5B	HCP5		QPRT	PLA2G2D
	AVEN		ATF6B	ATP5C1	MRNIP		KRTAP13.2	PLA2G2E
	AVIL		ATF7	ATP5D	VAV1		CPED1	PLA2G2F
	AVL9		ATF7IP	ATP5E	OVOL1		SLC26A5	PLA2G5
	AVPI1		ATF7IP2	ATP5EP2	CRAT		ZNF366	PLAC9
	AVPR1A		ATG10	ATP5F1	DOCK11		RP11.159D12.5	PLCD3
	AVPR2		ATG101	ATP5G1	ANKRD52		SLITRK3	PLD4
	AXDND1		ATG12	ATP5G2	CYP4B1		DCAF8L1	PLD5
	AXIN1		ATG13	ATP5G3	CENPO		PSAPL1	PLEK2
	AXIN2		ATG14	ATP5H	MEG3		CNNM1	PLEKHD1
	AXL		ATG16L1	ATP5I	TOM1L2		FAM167B	PLEKHF1
	AZGP1		ATG16L2	ATP5J	EEF2K		CEACAM20	PLEKHG3
	AZGP1P1		ATG2A	ATP5J2	DRC3		SSTR4	PLEKHH1
	AZI2		ATG2B	ATP5J2-PTCD1	FMNL3		PLIN1	PLEKHH3
	AZIN1		ATG3	ATP5L	WWC1		TPM4	PLEKHM1
	AZIN2		ATG4A	ATP5L2	PLA2G7		PRKCA	PLEKHM2
	AZU1		ATG4B	ATP5O	ALPK1		RP11.5A19.5	PLK2
	B2M		ATG4C	ATP5S	PYGL		DCT	PLXNB2
	B3GALNT1		ATG4D	ATP5SL	ZNF763		SATB1	PNMA1
	B3GALNT2		ATG5	ATP6AP1	CDC25C		EBLN1	PNMAL1
	B3GALT1		ATG7	ATP6AP1L	FTCDNL1		TMEM164	PNMAL2
	B3GALT2		ATG9A	ATP6AP2	DAB2		PCDHB11	PNMT
	B3GALT4		ATG9B	ATP6V0A1	TESK2		SIAH3	PNRC1
	B3GALT5		ATHL1	ATP6V0A2	HRASLS		EMX2	POLA2
	B3GALT5-AS1		ATIC	ATP6V0A4	TMEM102		PYY	POLB
	B3GALT6		ATL1	ATP6V0B	ATG16L1		C20orf85	POLE
	B3GAT1		ATL2	ATP6V0C	DMTN		S100P	POP4
	B3GAT2		ATL3	ATP6V0D1	SLC52A2		MBD3	POP5
	B3GAT3		ATM	ATP6V0D2	AHSA2		LDHC	POTED
	B3GLCT		ATMIN	ATP6V0E1	SH2D3C		TIMD4	POU2AF1
	B3GNT2		ATN1	ATP6V0E2	KIAA1958		CTD.2105E13.6	PPAP2A
	B3GNT3		ATOH1	ATP6V1A	ARSG		ZNF19	PPARA
	B3GNT4		ATOH7	ATP6V1B1	MIB2		OR2B11	PPIF
	B3GNT5		ATOH8	ATP6V1B2	ADCY7		PCP4	PPM1J
	B3GNT7		ATOX1	ATP6V1C1	THEMIS2		GPR142	PPP1R12C
	B3GNT8		ATP10A	ATP6V1C2	ZNF596		RRAGB	PPP1R13B
	B3GNT9		ATP10B	ATP6V1D	SSC5D		CRCT1	PPP1R1B
	B3GNTL1		ATP10D	ATP6V1E1	F3		CECR1	PPP1R7
	B4GALNT1		ATP11A	ATP6V1E2	ANKRD65		FAM207A	PPP2R1B
	B4GALNT2		ATP11AUN	ATP6V1F	HIPK2		B3GNT7	PPP2R2D
	B4GALNT3		ATP11B	ATP6V1G1	SLFN5		MPDZ	PPP2R5B
	B4GALNT4		ATP11C	ATP6V1G2	GARNL3		CXCR6	PPP2R5C
	B4GALT1		ATP12A	ATP6V1G2-DDX39B	ZKSCAN7		TLE1	PPP4R4
	B4GALT1-AS1		ATP13A1	ATP6V1G3	RUFY2		ZIC2	PPP5D1
	B4GALT2		ATP13A2	ATP6V1H	GSTCD		C2orf88	PPP6R1
	B4GALT3		ATP13A3	ATP7A	NSL1		ALX3	PPP6R2
	B4GALT4		ATP13A4	ATP7B	MTHFD2		LCE3A	PPWD1
	B4GALT5		ATP13A5	ATP8A1	ARAP3		CDH12	PPY
	B4GALT6		ATP1A1	ATP8A2	NOX4		C12orf50	PQLC1
	B4GALT7		ATP1A2	ATP8B1	RCC1		ANKS6	PQLC2
	B4GAT1		ATP1A3	ATP8B2	NEIL3		KLC1	PRAMEF1
	B9D1		ATP1A4	ATP8B3	ANG		HABP2	PRAMEF10
	B9D2		ATP1B1	ATP8B4	ZNF107		TMEM151B	PRAMEF11
	BAALC		ATP1B2	ATP9A	CCT6B		OR10A2	PRAMEF12
	BAALC-AS1		ATP1B3	ATP9B	AJUBA		RP11.216L13.16	PRAMEF14
	BABAM1		ATP1B4	ATPAF1	ATM		DMRT2	PRAMEF17
	BACE1		ATP2A1	ATPAF2	MTFR1L		ANKRD34B	PRAMEF18
	BACE2		ATP2A2	ATPIF1	TRAK1		OR2AG1	PRAMEF19
	BACH2		ATP2A3	ATR	SPRY1		SCN3A	PRAMEF2
	BAD		ATP2B1	ATRAID	CENPN		GYS2	PRAMEF20
	BAG1		ATP2B2	ATRIP	MIR5685		MYT1	PRAMEF4
	BAG2		ATP2B3	ATRN	PLXNB1		CTD.2370N5.3	PRAMEF5
	BAG3		ATP2B4	ATRNL1	WASIR2		TWIST1	PRAMEF6
	BAG4		ATP2C1	ATRX	MIR6778		GATA4	PRAMEF7
	BAG5		ATP2C2	ATXN1	IFT81		RPS6KA1	PRAMEF8
	BAG6		ATP4A	ATXN10	SEPSECS		OR4D2	PRAMEF9
	BAHCC1		ATP4B	ATXN1L	BNIP3L		OR2T11	PRAP1
	BAHD1		ATP5A1	ATXN2	SSPN		HSF4	PRDM2
	BAIAP2		ATP5B	ATXN2L	ETFBKMT		PLD3	PRDM7
	BAIAP2-AS1		ATP5C1	ATXN3	FERMT3		C17orf62	PRIMA1
	BAIAP2L1		ATP5D	ATXN3L	EZH1		ATXN7L1	PRKAB1
	BAIAP2L2		ATP5E	ATXN7	RAB31		MITF	PRKACB
	BAIAP3		ATP5EP2	ATXN7L1	SGMS2		COL6A1	PRKAR2A
	BAK1		ATP5F1	ATXN7L2	ITPR1		ATP5EP2	PRKD2
	BAMBI		ATP5G1	ATXN7L3	POLR2C		C6orf118	PRLH
	BANF1		ATP5G2	ATXN7L3B	CEP104		SORBS2	PRMT6
	BANK1		ATP5G3	AUH	KLF4		MMD2	PROK1
	BANP		ATP5H	AUNIP	MACC1		APLNR	PROX2
	BAP1		ATP5I	AUP1	LINC00909		SLC10A6	PROZ
	BARD1		ATP5J	AURKA	TONSL		HOXD11	PRPF38B
	BARX1		ATP5J2	AURKAIP1	VPS11		PDX1	PRPF4B
	BARX2		ATP5J2.PTCD1	AURKB	ZNF555		TNS3	PRR21
	BASP1		ATP5L	AURKC	ANTXR2		EVPL	PRRG4
	BATF		ATP5L2	AUTS2	ELN		BARHL2	PRSS35
	BATF2		ATP5O	AVEN	PIBF1		PTGFRN	PSEN1
	BATF3		ATP5S	AVIL	APOC1		PLSCR5	PSMA5
	BAX		ATP5SL	AVL9	FAM175A		PCDHB4	PSMC1
	BAZ1A		ATP6AP1	AVP	FAM160A2		OBP2A	PSMC3IP
	BAZ1B		ATP6AP1L	AVPI1	CMYA5		GDF10	PSMD13
	BAZ2A		ATP6AP2	AVPR1A	MYO6		NOS1AP	PSMD9
	BAZ2B		ATP6V0A1	AVPR1B	CCDC71		PF4V1	PSME3
	BBIP1		ATP6V0A2	AVPR2	MKLN1-AS		OR10K2	PSMG4
	BBOF1		ATP6V0A4	AWAT1	UGDH		CA14	PSRC1
	BBOX1		ATP6V0B	AWAT2	ZNF300		C5orf42	PTBP2
	BBOX1-AS1		ATP6V0C	AXDND1	NREP		THNSL2	PTCD2
	BBS1		ATP6V0D1	AXIN1	MTRF1		CTD.2545M3.6	PTDSS2
	BBS10		ATP6V0D2	AXIN2	SLA		SPIB	PTEN
	BBS12		ATP6V0E1	AXL	ZNF395		ADAMTSL2	PTGES3L
	BBS2		ATP6V0E2	AZGP1	EMB		HBA2	PTGIR
	BBS4		ATP6V1A	AZI2	STX6		OTC	PTGR2
	BBS5		ATP6V1B1	AZIN1	MITF		IL12B	PTPN21
	BBS7		ATP6V1B2	AZIN2	CARD10		TMEM114	PTPN22
	BBS9		ATP6V1C1	AZU1	CACYBP		ST6GALNAC4	PTPRD
	BBX		ATP6V1C2	B2M	MTFP1		ANGPT4	PTPRH
	BCAM		ATP6V1D	B3GALNT1	PDGFRA		DEFB107A	PTRF
	BCAN		ATP6V1E1	B3GALNT2	CLDN5		PAX8	PTS
	BCAP29		ATP6V1E2	B3GALT1	PCSK6		PSG1	PUS1
	BCAP31		ATP6V1F	B3GALT2	FUT1		PROSER2	PWWP2B
	BCAR1		ATP6V1G1	B3GALT4	ATPIF1		FAM49A	PXDC1
	BCAR3		ATP6V1G2	B3GALT5	RASGRF2		SDPR	PXMP2
	BCAS1		ATP6V1G2.DDX39B	B3GALT6	ALDH1A1		FMNL1	PXN
	BCAS2		ATP6V1G3	B3GALTL	LDB2		LCK	PYGM
	BCAS3		ATP6V1H	B3GAT1	MSRA		SULT1C4	PYY
	BCAS4		ATP7A	B3GAT2	HEXIM2		NLRP4	QARS
	BCAT1		ATP7B	B3GAT3	SCN4B		RNF126	QRICH1
	BCAT2		ATP8A1	B3GNT2	TRIM59		MRGPRE	QSER1
	BCCIP		ATP8A2	B3GNT3	LOC150776		PRG4	RAB15
	BCDIN3D		ATP8B1	B3GNT4	ETFDH		KRT5	RAB17
	BCDIN3D-AS1		ATP8B2	B3GNT5	SIX5		RASA3	RAB20
	BCHE		ATP8B3	B3GNT6	KIAA0907		OR6B2	RAB35
	BCKDHA		ATP8B4	B3GNT7	UVSSA		CLIC2	RAB3C
	BCKDHB		ATP9A	B3GNT8	FMO1		BTN1A1	RABL2B
	BCKDK		ATP9B	B3GNT9	SOCS2		SLC6A13	RAD17
	BCL10		ATPAF1	B3GNTL1	MICALL2		LDHD	RAD51B
	BCL11A		ATPAF2	B4GALNT1	TLE1		NKX2.1	RAD52
	BCL11B		ATPIF1	B4GALNT2	FAHD1		CA10	RAMP1
	BCL2		ATR	B4GALNT3	SELPLG		HEPACAM	RAMP2
	BCL2A1		ATRAID	B4GALNT4	ANLN		LIMCH1	RAN
	BCL2L1		ATRIP	B4GALT1	CDK5		LMNB2	RANBP9
	BCL2L10		ATRN	B4GALT2	KCNK1		GTF2H4	RAP1A
	BCL2L11		ATRNL1	B4GALT3	STIP1		MEDAG	RAP2A
	BCL2L12		ATRX	B4GALT4	OSCAR		AL135842.1	RARS2
	BCL2L13		ATXN1	B4GALT5	GOT2		MYBBP1A	RASA3
	BCL2L14		ATXN10	B4GALT6	SNHG19		CYSRT1	RASGRP2
	BCL2L15		ATXN1L	B4GALT7	LYPD3		IQGAP2	RASSF1
	BCL2L2		ATXN2	B4GAT1	GJA4		TCHH	RB1
	BCL2L2-PABPN1		ATXN2L	B9D1	HIST1H2BD		ATP2A3	RBCK1
	BCL6		ATXN3	B9D2	LINC00885		CADPS	RBFA
	BCL6B		ATXN3L	BAALC	VWF		ECM1	RBM15
	BCL7A		ATXN7	BAAT	DKK3		RP11.166N6.3	RBM17
	BCL7B		ATXN7L1	BABAM1	SLC12A2		FBXO44	RBM25
	BCL7C		ATXN7L2	BACE1	NSUN7		NLRP6	RBM44
	BCL9		ATXN7L3	BACE2	LOC101930085		LY6G6D	RBM5
	BCL9L		ATXN7L3B	BACH1	SPG20		TRIM64B	RBM6
	BCLAF1		AUH	BACH2	UHRF1		GPC2	RBM7
	BCO1		AUNIP	BAD	ZNF721		SLC36A2	RBMXL1
	BCO2		AUP1	BAG1	C4orf19		FMO6P	RCC2
	BCOR		AURKA	BAG2	ZZEF1		ASCL2	RCOR1
	BCORL1		AURKAIP1	BAG3	RANBP10		NT5E	RD3L
	BCR		AURKB	BAG4	ERI2		TRPC7	RDH11
	BCS1L		AURKC	BAG5	RASL11A		OR6C2	RDH12
	BCYRN1		AUTS2	BAG6	CEP68		MMP9	RDH13
	BDH1		AVEN	BAHCC1	IQCD		BMP15	RDX
	BDH2		AVIL	BAHD1	LOC100996842		TLX3	RELA
	BDKRB1		AVL9	BAI1	KLRG2		OR5D18	REXO1
	BDKRB2		AVP	BAI2	LOC100129534		WT1	REXO2
	BDNF		AVPI1	BAI3	C17orf107		HPSE2	RFPL4A
	BDNF-AS		AVPR1A	BAIAP2	ATAD2		GYPC	RFPL4AL1
	BDP1		AVPR1B	BAIAP2L1	MR1		SYNGR1	RGS6
	BEAN1		AVPR2	BAIAP2L2	SOWAHB		OR5I1	RGS7
	BEAN1-AS1		AWAT1	BAIAP3	CDCA3		GGACT	RGS7BP
	BECN1		AWAT2	BAK1	NAALADL2		GPR160	RHOA
	BEGAIN		AXDND1	BAMBI	PLEK		AVPR1A	RHOC
	BEND3		AXIN1	BANF1	CMKLR1		OPN3	RHOF
	BEND5		AXIN2	BANF2	DUSP1		MTRNR2L8	RIC8A
	BEND6		AXL	BANK1	CASP9		CXorf56	RILPL1
	BEND7		AZGP1	BANP	HLA-DPB1		TREX2	RILPL2
	BEST1		AZI2	BAP1	OR2A7		TMEM176B	RIMBP2
	BEST3		AZIN1	BARD1	TTBK2		OR1D2	RIN3
	BEST4		AZIN2	BARHL1	ARHGEF28		KRTAP20.2	RIPK1
	BET1		AZU1	BARHL2	CYTH4		ZNF611	RIPPLY2
	BET1L		B2M	BARX1	NFRKB		MYH13	RNASEH2C
	BEX1		B3GALNT1	BARX2	TAF12		ARR3	RND2
	BEX2		B3GALNT2	BASP1	KYAT3		NSMF	RNF10
	BEX3		B3GALT1	BATF	EXOSC6		CALN1	RNF113B
	BEX4		B3GALT2	BATF2	TMEM119		RNF148	RNF123
	BEX5		B3GALT4	BATF3	GATAD1		WDR88	RNF166
	BFAR		B3GALT5	BAX	DUSP5		MGAT4B	RNF180
	BFSP1		B3GALT6	BAZ1A	GTF2H2		CDR1	RNF186
	BFSP2		B3GALTL	BAZ1B	ZSCAN30		MDS2	RNF212
	BGLAP		B3GAT1	BAZ2A	MBOAT1		GPR133	RNF214
	BGN		B3GAT2	BAZ2B	TSPAN5		FCAR	RNF34
	BHLHA15		B3GAT3	BBC3	VASH1		OR10H3	RNGTT
	BHLHB9		B3GNT2	BBIP1	LYRM9		ISL2	RNH1
	BHLHE22		B3GNT3	BBOX1	TDRP		PTGDR	RNPC3
	BHLHE40		B3GNT4	BBS1	DOK7		ZNF862	RNPEPL1
	BHLHE40-AS1		B3GNT5	BBS10	CLK1		PCDHB12	RPAP2
	BHLHE41		B3GNT6	BBS12	CCDC96		PCDHB15	RPF1
	BHMT		B3GNT7	BBS2	CCDC93		CHMP1A	RPL13
	BHMT2		B3GNT8	BBS4	RSRP1		GALK1	RPL27
	BICC1		B3GNT9	BBS5	TMEM56		NHSL1	RPL28
	BICD1		B3GNTL1	BBS7	DYNLRB2		MMP14	RPL5
	BICD2		B4GALNT1	BBS9	UBXN11		GHSR	RPLP0
	BICDL1		B4GALNT2	BBX	JAM2		OPN5	RPRD2
	BICDL2		B4GALNT3	BCAM	ZNF750		ZNF560	RPS6KA5
	BID		B4GALNT4	BCAN	MMRN2		SRPRB	RPS6KL1
	BIK		B4GALT1	BCAP29	MZF1		CCDC60	RRAGD
	BIN1		B4GALT2	BCAP31	ATP2C2		LRAT	RSBN1
	BIN2		B4GALT3	BCAR1	LOC100288175		KRTAP20.1	RSC1A1
	BIN3		B4GALT4	BCAR3	NUP43		TMEM64	RSF1
	BIRC2		B4GALT5	BCAS1	TIMELESS		HS3ST2	RSG1
	BIRC3		B4GALT6	BCAS2	NMNAT3		FAM101A	RSRC2
	BIRC5		B4GALT7	BCAS3	TSNAX		RPS6KL1	RTCA
	BIRC6		B4GAT1	BCAS4	SYNPO2		NOTCH4	RTL1
	BIRC7		B9D1	BCAT1	REL		CCK	RUNDC1
	BIVM		B9D2	BCAT2	ARMT1		MS4A3	RUNDC3A
	BLCAP		BAALC	BCCIP	CDON		RGR	RWDD2A
	BLK		BAAT	BCDIN3D	RPS25		SOD3	RWDD3
	BLM		BABAM1	BCHE	LY75		KIAA0895L	RWDD4
	BLMH		BACE1	BCKDHA	MBP		FPR3	S1PR1
	BLNK		BACE2	BCKDHB	CENPK		GREB1	SAC3D1
	BLOC1S1		BACH1	BCKDK	CSF1R		GGT6	SAE1
	BLOC1S2		BACH2	BCL10	PPM1F		IFI44	SALL3
	BLOC1S3		BAD	BCL11A	ACADSB		TGFB1I1	SAMD13
	BLOC1S4		BAG1	BCL11B	MDFI		NXPE2	SARS
	BLOC1S5		BAG2	BCL2	AIG1		MS4A8	SASS6
	BLOC1S5-TXNDC5		BAG3	BCL2A1	RNF44		ADAMTSL1	SBF1
	BLOC1S6		BAG4	BCL2L1	DDIT4		GNL3	SBK2
	BLVRA		BAG5	BCL2L10	TSPYL2		PDLIM7	SBNO1
	BLVRB		BAG6	BCL2L11	ESPN		OR4A5	SCARB1
	BLZF1		BAHCC1	BCL2L12	CTIF		NFIX	SCCPDH
	BMF		BAHD1	BCL2L13	CCDC8		DOK5	SCLY
	BMI1		BAI1	BCL2L14	RNF214		THOC3	SCN2B
	BMP1		BAI2	BCL2L15	ZDHHC11		IFNGR2	SCN4B
	BMP2		BAI3	BCL2L2	ZNF680		C4orf50	SCO2
	BMP2K		BAIAP2	BCL2L2-PABPN1	EMCN		NPFFR2	SCRT2
	BMP3		BAIAP2L1	BCL3	AOAH		PKN3	SCYL1
	BMP4		BAIAP2L2	BCL6	CLMP		OR6X1	SDCCAG8
	BMP5		BAIAP3	BCL6B	MIR6742		RBPJL	SDHB
	BMP6		BAK1	BCL7A	C1orf115		TULP1	SDHD
	BMP7		BAMBI	BCL7B	MIR4635		PCDHB8	SEMA3B
	BMP8A		BANF1	BCL7C	CREB3L1		TRIM71	SEMA3F
	BMP8B		BANF2	BCL9	ZBTB49		ENPEP	44441
	BMPER		BANK1	BCL9L	SPC25		GCM2	SERF1A
	BMPR1A		BANP	BCLAF1	CXCL12		TMCC3	SERF1B
	BMPR1B		BAP1	BCO1	SNORD104		ATAT1	SERPINA1
	BMPR2		BARD1	BCO2	ATP11C		TGIF2LY	SERPINA10
	BMS1		BARHL1	BCOR	RBX1		MUC1	SERPINA11
	BMS1P20		BARHL2	BCORL1	CNOT6L		SFTPA2	SERPINA12
	BMS1P21		BARX1	BCR	PPIL2		SNURF	SERPINA3
	BMS1P4		BARX2	BCS1L	CLEC10A		GALNT13	SERPINA4
	BMS1P5		BASP1	BDH1	BIRC3		PKD2L1	SERPINA5
	BMT2		BATF	BDH2	HIST1H2BH		CX3CR1	SERPINA6
	BMX		BATF2	BDKRB1	FAM134C		RIIAD1	SERPINA9
	BNC1		BATF3	BDKRB2	WDR25		CMTM2	SERPINB1
	BNC2		BAX	BDNF	LOC100996419		ALOX15	SERPINB6
	BNIP1		BAZ1A	BDP1	JCHAIN		PATE3	SERPINB9
	BNIP2		BAZ1B	BEAN1	COA3		CCDC57	SETD1B
	BNIP3		BAZ2A	BECN1	UGCG		CDH4	SETD3
	BNIP3L		BAZ2B	BECN1P1	NPHP1		KRT1	SETD8
	BNIPL		BBC3	BEGAIN	KIAA1109		PARK2	SETD9
	BOC		BBIP1	BEND2	NADK2		SFT2D3	SF1
	BOD1		BBOX1	BEND3	DOCK1		ICAM2	SFSWAP
	BOD1L1		BBS1	BEND4	RNF144A		PCDHA12	SFTPA1
	BOK		BBS10	BEND5	TIMP3		DLG5	SFTPA2
	BOLA1		BBS12	BEND6	ALDOA		LCP2	SFTPD
	BOLA2-SMG1P6		BBS2	BEND7	SLC24A2		NOX3	SGTB
	BOLA2B		BBS4	BEST1	AASS		NRIP3	SH2D5
	BOLA3		BBS5	BEST2	RPS26		PRAP1	SH3BP4
	BOLA3-AS1		BBS7	BEST3	SNED1		ADAMTS20	SH3BP5L
	BORA		BBS9	BEST4	PRMT9		ALPK3	SH3GLB1
	BORCS5		BBX	BET1	TOR3A		TNNT3	SHANK3
	BORCS6		BCAM	BET1L	ASB16-AS1		HTR1B	SHISA7
	BORCS7		BCAN	BEX1	LOC81691		KCND1	SIDT2
	BORCS8		BCAP29	BEX2	SBF2		SLC13A3	SIGIRR
	BPGM		BCAP31	BEX4	MNS1		NPS	SIK2
	BPHL		BCAR1	BEX5	HMGB3		OR1A2	SIK3
	BPIFB1		BCAR3	BFAR	MOB3B		SSR1	SIKE1
	BPIFB2		BCAS1	BFSP1	C5		JAKMIP2	SIPA1
	BPNT1		BCAS2	BFSP2	SIGLEC8		C2CD4C	SIPA1L1
	BPTF		BCAS3	BGLAP	NUDT6		ASB9	SIRT3
	BRAF		BCAS4	BGN	FUOM		CAD	SIRT4
	BRAP		BCAT1	BHLHA15	SPOCK2		PGAM2	SIRT5
	BRAT1		BCAT2	BHLHA9	CHTF18		TBX1	SIVA1
	BRCA1		BCCIP	BHLHB9	CKLF		TIMP3	SKIV2L2
	BRCA2		BCDIN3D	BHLHE22	DMAP1		CCRN4L	SLC10A1
	BRCC3		BCHE	BHLHE23	ZXDA		KCNS2	SLC10A2
	BRD1		BCKDHA	BHLHE40	ADGRL4		USP41	SLC15A1
	BRD2		BCKDHB	BHLHE41	MATN3		HOXA13	SLC15A4
	BRD3		BCKDK	BHMG1	EFCAB2		PEAK1	SLC16A1
	BRD4		BCL10	BHMT	FAM46B		HOXA5	SLC16A4
	BRD7		BCL11A	BHMT2	RPS6KA6		DCAF12L1	SLC1A5
	BRD8		BCL11B	BICC1	HLA-DMB		FAM46D	SLC22A11
	BRD9		BCL2	BICD1	PEX7		STXBP5L	SLC22A12
	BRDT		BCL2A1	BICD2	MICU2		TBX20	SLC22A15
	BRE		BCL2L1	BID	GPATCH4		P2RX5	SLC22A23
	BRF1		BCL2L10	BIK	MMP11		STK32C	SLC22A31
	BRF2		BCL2L11	BIN1	HIST1H4H		CLC	SLC24A4
	BRI3		BCL2L12	BIN2	GOLM1		CARS2	SLC25A20
	BRI3BP		BCL2L13	BIN3	ERMARD		SCTR	SLC25A24
	BRICD5		BCL2L14	BIRC2	LINC01089		NR5A2	SLC25A29
	BRINP1		BCL2L15	BIRC3	PYCARD		PDE1C	SLC25A34
	BRINP2		BCL2L2	BIRC5	BROX		CIDEB	SLC25A39
	BRIP1		BCL2L2.PABPN1	BIRC6	FAM13A		RSPH10B	SLC25A4
	BRIX1		BCL3	BIRC7	MS4A15		CHST4	SLC25A45
	BRK1		BCL6	BIRC8	ARHGAP27		SHROOM4	SLC25A47
	BRMS1		BCL6B	BIVM	SHCBP1		SPAG11B	SLC26A1
	BRMS1L		BCL7A	BIVM-ERCC5	FLT4		OR2T12	SLC26A6
	BROX		BCL7B	BLACE	TRIM3		DEFB105A	SLC30A5
	BRPF1		BCL7C	BLCAP	PLBD1-AS1		CYC1	SLC30A7
	BRPF3		BCL9	BLID	LHFP		FCRLA	SLC35A1
	BRSK1		BCL9L	BLK	MEX3A		ZNF454	SLC35A3
	BRSK2		BCLAF1	BLM	ARSD		MAN2A2	SLC38A3
	BRWD1		BCO1	BLMH	CAMKK1		AKAP4	SLC38A9
	BRWD1-AS1		BCO2	BLNK	SLC6A8		OR3A3	SLC39A9
	BRWD1-IT2		BCOR	BLOC1S1	E2F8		TMEM200C	SLC44A3
	BRWD3		BCORL1	BLOC1S2	NPAT		NXN	SLC4A1
	BSCL2		BCR	BLOC1S3	RPS6KA3		MMP10	SLC52A3
	BSDC1		BCS1L	BLOC1S4	RRNAD1		SHROOM2	SLC6A12
	BSG		BDH1	BLOC1S5	CLIP4		TPRG1	SLC6A13
	BSN		BDH2	BLOC1S5-TXNDC5	ZBTB37		CDK14	SLC6A17
	BSN-AS2		BDKRB1	BLOC1S6	STX11		MAPK8IP1	SLC8A3
	BSPRY		BDKRB2	BLVRA	LEO1		PCDHB6	SMEK1
	BST1		BDNF	BLVRB	PREX1		ST6GALNAC6	SMIM15
	BST2		BDP1	BLZF1	MICAL2		GJB1	SMIM17
	BTAF1		BEAN1	BMF	ANKZF1		GIPC1	SMIM21
	BTBD1		BECN1	BMI1	DEPDC1		LBX2	SMIM8
	BTBD10		BEGAIN	BMP1	GINS2		RP4.576H24.4	SMN1
	BTBD11		BEND2	BMP10	PLAC9P1		EMR2	SMN2
	BTBD16		BEND3	BMP15	STEAP2		FILIP1L	SMOC1
	BTBD18		BEND4	BMP2	CRTC1		C9orf69	SMYD3
	BTBD19		BEND5	BMP2K	LPAR6		STAB1	SNAI3
	BTBD2		BEND6	BMP3	WEE2-AS1		APOBEC4	SNAP91
	BTBD3		BEND7	BMP4	HBB		PROK1	SNED1
	BTBD6		BEST1	BMP5	NRAV		BNIP3	SNRNP35
	BTBD7		BEST2	BMP6	CCNT1		ISG20	SNX14
	BTBD8		BEST3	BMP7	PANK1		PGA3	SNX15
	BTBD9		BEST4	BMP8A	RAB3IL1		RASSF1	SNX18
	BTC		BET1	BMP8B	PALB2		SSBP1	SNX25
	BTD		BET1L	BMPER	NUCKS1		TRAF1	SNX32
	BTF3		BEX1	BMPR1A	TMEM107		C1orf228	SNX7
	BTF3L4		BEX2	BMPR1B	CD86		OR4K2	SORBS2
	BTG1		BEX4	BMPR2	AGFG2		PDE4B	SORT1
	BTG2		BEX5	BMS1	KLF13		TWIST2	SOST
	BTG3		BFAR	BMX	HN1		GSTP1	SOX1
	BTK		BFSP1	BNC1	KNTC1		PIK3C2G	SOX12
	BTLA		BFSP2	BNC2	RCOR3		TF	SOX21
	BTN1A1		BGLAP	BNIP1	SCT		44451	SPACA1
	BTN2A1		BGN	BNIP2	N4BP2L1		TEK	SPACA7
	BTN2A2		BHLHA15	BNIP3	APLF		ADRB3	SPATA1
	BTN2A3P		BHLHA9	BNIP3L	GRID1		NYNRIN	SPATA19
	BTN3A1		BHLHB9	BNIPL	CITED4		TMPRSS3	SPATA21
	BTN3A2		BHLHE22	BOC	ZFYVE28		ADCY10	SPATA2L
	BTN3A3		BHLHE23	BOD1	ELK3		PYROXD2	SPATA31A1
	BTNL9		BHLHE40	BOD1L1	ZNF397		PEX16	SPATA31A3
	BTRC		BHLHE41	BOD1L2	GALNT3		OTX2	SPATA31A5
	BUB1		BHMG1	BOK	FOXRED1		RSF1	SPATA31A6
	BUB1B		BHMT	BOLA1	CCL3		HOPX	SPATA31A7
	BUB3		BHMT2	BOLA2	PCBD2		NT5C1A	SPATA32
	BUD13		BICC1	BOLA2B	TMEM241		COMP	SPATA33
	BUD23		BICD1	BOLA3	RMND5B		DEFB126	SPATA7
	BUD31		BICD2	BOLL	HIVEP3		IYD	SPDYC
	BVES		BID	BOP1	CYTOR		TLX2	SPEN
	BVES-AS1		BIK	BORA	CELSR2		OR5M10	SPG7
	BYSL		BIN1	BPGM	C1QL3		CKLF.CMTM1	SPIRE2
	BZW1		BIN2	BPHL	HSD17B11		TMIGD2	SPON2
	BZW2		BIN3	BPI	SCYL3		ZNF185	SPP2
	C10orf10		BIRC2	BPIFA1	C11orf1		ZNF154	SPPL2C
	C10orf105		BIRC3	BPIFA2	GIMAP8		SMIM17	SPPL3
	C10orf107		BIRC5	BPIFA3	DNAH5		CAPSL	SPRN
	C10orf11		BIRC6	BPIFB1	NOTCH4		RNF208	SPTB
	C10orf128		BIRC7	BPIFB2	WIPF1		C2orf40	SREK1
	C10orf142		BIRC8	BPIFB3	CCL22		LRRC32	SREK1IP1
	C10orf35		BIVM	BPIFB4	IP6K2		VWA3B	SRRM4
	C10orf55		BIVM.ERCC5	BPIFB6	SMARCD3		SSBP3	SRSF12
	C10orf76		BLACE	BPIFC	MPP7		S100A8	SRSF5
	C10orf82		BLCAP	BPNT1	IER5L		LILRA1	SRSF9
	C10orf88		BLID	BPTF	ATP8B2		POU3F3	SRXN1
	C10orf90		BLK	BRAF	LINC01806		NMNAT2	SSC5D
	C11orf1		BLM	BRAP	ENY2		ADCYAP1R1	SSSCA1
	C11orf16		BLMH	BRAT1	MIR7846		LRCOL1	SSX2IP
	C11orf21		BLNK	BRCA1	PCNA		HOXD3	ST7L
	C11orf24		BLOC1S1	BRCA2	TBCK		IRAK3	STARD3
	C11orf42		BLOC1S2	BRCC3	AKAP11		HRC	STAT3
	C11orf45		BLOC1S3	BRD1	TWIST2		CASKIN1	STAT5A
	C11orf49		BLOC1S4	BRD2	LINC01876		PLCE1	STH
	C11orf52		BLOC1S5	BRD3	KIF16B		CCDC90B	STK24
	C11orf53		BLOC1S5.TXNDC5	BRD4	FBXW4		ACOT7	STK25
	C11orf54		BLOC1S6	BRD7	SFSWAP		CSK	STK32C
	C11orf57		BLVRA	BRD8	PIK3R5		NKX2.5	STOX2
	C11orf58		BLVRB	BRD9	SREBF2		AKAP13	STRIP1
	C11orf63		BLZF1	BRDT	C4orf32		SLC25A10	STRN4
	C11orf65		BMF	BRE	CKMT2-AS1		CAPN13	STX2
	C11orf68		BMI1	BRF1	PARPBP		TAL1	STXBP3
	C11orf70		BMP1	BRF2	NUAK2		USP17L3	SUDS3
	C11orf71		BMP10	BRI3	CXorf36		USP17L8	SUV420H2
	C11orf74		BMP15	BRI3BP	ITGA2		KLK15	SYCE1
	C11orf80		BMP2	BRICD5	HOXC13-AS		KLK3	SYCE3
	C11orf84		BMP2K	BRINP1	TRIM29		SPATC1	SYCP1
	C11orf88		BMP3	BRINP2	BICC1		TBX15	SYDE2
	C11orf91		BMP4	BRINP3	TMEM63B		HSPG2	SYNCRIP
	C11orf94		BMP5	BRIP1	44450		TNFRSF17	SYNDIG1L
	C11orf95		BMP6	BRIX1	PAFAH1B2		NAPRT	SYNE3
	C11orf96		BMP7	BRK1	DAPP1		NYAP2	SYNJ2BP
	C11orf98		BMP8A	BRMS1	PLD4		LCE3D	SYPL2
	C12orf10		BMP8B	BRMS1L	TTC28		FRMD7	SYT5
	C12orf29		BMPER	BROX	TMEM80		RBMXL2	SYT6
	C12orf4		BMPR1A	BRPF1	LRRC25		C6orf136	SYVN1
	C12orf42		BMPR1B	BRPF3	WEE1		TMEM31	SZRD1
	C12orf43		BMPR2	BRS3	GRAMD1C		DUSP13	TAF13
	C12orf45		BMS1	BRSK1	PPP2CB		DDC	TAF9
	C12orf49		BMX	BRSK2	UBE2E3		CECR6	TAGLN
	C12orf54		BNC1	BRWD1	PGPEP1		HPD	TARS2
	C12orf57		BNC2	BRWD3	ANKRD42		ELN	TAS1R2
	C12orf60		BNIP1	BSCL2	KCNC3		GAS8	TBC1D20
	C12orf65		BNIP2	BSDC1	MATN2		SFTA3	TBC1D22A
	C12orf66		BNIP3	BSG	EML1		FRG2C	TBC1D7
	C12orf71		BNIP3L	BSN	MIR4292		PARVB	TBL1XR1
	C12orf73		BNIPL	BSND	ARHGEF35		SLC12A5	TBX18
	C12orf75		BOC	BSPH1	PGBD2		APOC1	TC2N
	C12orf76		BOD1	BSPRY	CCNF		MYO18A	TCAP
	C14orf1		BOD1L1	BST1	STEAP1		POLR2A	TCERG1L
	C14orf119		BOD1L2	BST2	HERC2P2		EXOC3L2	TCF15
	C14orf132		BOK	BSX	TPT1		RPS11	TCF25
	C14orf159		BOLA1	BTAF1	PSMD7		UPF1	TCF3
	C14orf166		BOLA2	BTBD1	FAM49B		BMP5	TCL1A
	C14orf2		BOLA2B	BTBD10	IRF9		NR2E1	TCL1B
	C14orf28		BOLA3	BTBD11	PRICKLE4		NLGN4Y	TCP10
	C14orf37		BOLL	BTBD16	TTC30B		RETNLB	TCP10L2
	C14orf39		BOP1	BTBD17	HNRNPUL2-BSCL2		POU6F2	TCP11L1
	C14orf79		BORA	BTBD18	CHADL		OR10G8	TCTA
	C14orf80		BPGM	BTBD19	TBC1D8B		SPAG17	TCTN2
	C14orf93		BPHL	BTBD2	DTX1		SYNPR	TDP1
	C15orf38-AP3S2		BPI	BTBD3	NUP50		AC009336.19	TDRD9
	C15orf39		BPIFA1	BTBD6	ZNF880		FOXK1	TECPR2
	C15orf40		BPIFA2	BTBD7	TSHZ3		IL11RA	TENM3
	C15orf41		BPIFA3	BTBD8	CD200		HDAC9	TEX12
	C15orf52		BPIFB1	BTBD9	IFIT1		ACPP	TEX22
	C15orf57		BPIFB2	BTC	GOLGA8A		MGARP	TEX29
	C15orf59		BPIFB3	BTD	XPNPEP3		DBX1	TEX30
	C15orf61		BPIFB4	BTF3	MYO15B		PIANP	TFB2M
	C15orf62		BPIFB6	BTF3L4	C22orf29		MMRN2	TFDP1
	C15orf65		BPIFC	BTG1	MIR6739		POTEH	TGDS
	C16orf45		BPNT1	BTG2	RBP1		AQP3	TGFB3
	C16orf46		BPTF	BTG3	ZNF285		HSDL1	TGFBR3
	C16orf52		BRAF	BTG4	RASL11B		SPHKAP	THAP4
	C16orf54		BRAP	BTK	HENMT1		COL6A2	THRSP
	C16orf58		BRAT1	BTLA	ERV3-1		CCL7	THYN1
	C16orf59		BRCA1	BTN1A1	ELP3		STEAP4	TIGD3
	C16orf62		BRCA2	BTN2A1	BCL6B		RGS14	TIMM21
	C16orf70		BRCC3	BTN2A2	AMOTL1		GPR119	TIMM8B
	C16orf71		BRD1	BTN3A1	C17orf49		HBEGF	TJP1
	C16orf72		BRD2	BTN3A2	MPHOSPH8		SPP1	TLR3
	C16orf74		BRD3	BTN3A3	ATP6AP1L		OR2J3	TM7SF2
	C16orf86		BRD4	BTNL2	LIX1L		SORCS2	TM9SF2
	C16orf87		BRD7	BTNL3	IQGAP3		BTN3A2	TMCO3
	C16orf89		BRD8	BTNL8	ADNP2		GJA10	TMCO4
	C16orf91		BRD9	BTNL9	AHDC1		USP20	TMED10
	C16orf95		BRDT	BTRC	LTB		DHX37	TMED2
	C16orf96		BRE	BUB1	TSPAN1		GSDMC	TMED5
	C17orf107		BRF1	BUB1B	SPRED1		KRT19	TMEM101
	C17orf47		BRF2	BUB3	COL5A3		PRB1	TMEM106A
	C17orf49		BRI3	BUD13	C1orf56		SFXN5	TMEM115
	C17orf51		BRI3BP	BUD31	FMNL1		LMX1A	TMEM120B
	C17orf53		BRICD5	BVES	SPTSSB		PTH2	TMEM121
	C17orf58		BRINP1	BYSL	HNRNPAB		DAZAP1	TMEM132B
	C17orf62		BRINP2	BZRAP1	NYNRIN		TDRP	TMEM132C
	C17orf67		BRINP3	BZW1	INCA1		CDH20	TMEM132D
	C17orf75		BRIP1	BZW2	PTGIR		RNF220	TMEM150B
	C17orf78		BRIX1	C10orf10	MAMDC2		HAO1	TMEM160
	C17orf80		BRK1	C10orf105	TLR1		IFITM1	TMEM167B
	C17orf97		BRMS1	C10orf107	PROB1		PARVG	TMEM175
	C18orf21		BRMS1L	C10orf11	PDPN		POU5F1	TMEM179
	C18orf25		BROX	C10orf113	PGAP1		CDA	TMEM190
	C18orf32		BRPF1	C10orf120	SETDB2		ASIC4	TMEM229B
	C18orf54		BRPF3	C10orf126	C6orf141		F7	TMEM233
	C18orf8		BRS3	C10orf128	ZNF497		ATP2B2	TMEM238
	C19orf12		BRSK1	C10orf2	ILF3-AS1		STEAP1B	TMEM251
	C19orf18		BRSK2	C10orf32	IGSF9		GPR124	TMEM254
	C19orf24		BRWD1	C10orf35	DSN1		EFCAB1	TMEM255B
	C19orf25		BRWD3	C10orf53	ARHGAP30		IZUMO2	TMEM51
	C19orf33		BSCL2	C10orf54	CENPA		SLC6A12	TMEM56
	C19orf35		BSDC1	C10orf55	NBR1		LILRB1	TMEM82
	C19orf38		BSG	C10orf62	MIR4800		SLC52A2	TMEM86B
	C19orf43		BSN	C10orf67	ZNF582-AS1		NSUN5	TMEM89
	C19orf44		BSND	C10orf71	HMGB2		ASIC1	TMPRSS13
	C19orf45		BSPRY	C10orf76	KARS		ADAM28	TMPRSS4
	C19orf47		BST1	C10orf82	DDX39B		TTC39B	TMPRSS5
	C19orf48		BST2	C10orf88	SRGN		GIMAP6	TMTC4
	C19orf53		BSX	C10orf90	XPA		DLX6	TMUB2
	C19orf54		BTAF1	C10orf95	F10		NCCRP1	TNFAIP2
	C19orf57		BTBD1	C10orf99	IRX2		BTBD16	TNFSF13B
	C19orf60		BTBD10	C11orf1	FOS		SLC26A1	TNNI3
	C19orf66		BTBD11	C11orf16	FAM219B		GREM2	TNNT1
	C19orf67		BTBD16	C11orf21	PECAM1		ITGB2	TPBG
	C19orf68		BTBD17	C11orf24	CKMT1B		SLC2A5	TPP2
	C19orf70		BTBD18	C11orf30	EPAS1		PRKCB	TPTE
	C19orf71		BTBD19	C11orf31	NOD1		OR4A16	TRABD
	C19orf73		BTBD2	C11orf40	TRMT10A		NATD1	TRAF3
	C19orf84		BTBD3	C11orf42	B9D1		ZNF662	TRAF3IP1
	C1D		BTBD6	C11orf45	CKS2		C10orf53	TRAIP
	C1GALT1		BTBD7	C11orf49	FBXO31		FBN1	TRAPPC11
	C1GALT1C1		BTBD8	C11orf52	VAX2		IGSF1	TRAPPC13
	C1GALT1C1L		BTBD9	C11orf53	MIS18A		EPDR1	TRAPPC2L
	C1QA		BTC	C11orf54	RNF125		MYL9	TRIAP1
	C1QB		BTD	C11orf57	PMF1-BGLAP		GALR2	TRIB3
	C1QBP		BTF3	C11orf58	LIMD1		AC093323.1	TRIM23
	C1QC		BTF3L4	C11orf63	ADCY3		GAGE10	TRIM33
	C1QL1		BTG1	C11orf65	GNB5		BTBD3	TRIM58
	C1QL3		BTG2	C11orf68	SCAMP3		SCGN	TRIML1
	C1QL4		BTG3	C11orf70	UPF3A		RHBG	TRIML2
	C1QTNF1		BTG4	C11orf71	BNIP2		ADAMTS4	TRIP11
	C1QTNF12		BTK	C11orf73	C10orf128		ITGAX	TRMT13
	C1QTNF2		BTLA	C11orf74	CKMT1A		SLC8A1	TRMT61A
	C1QTNF3		BTN1A1	C11orf80	MAGI3		LHFPL4	TRMU
	C1QTNF3-AMACR		BTN2A1	C11orf84	TTC39A-AS1		CTD.2207O23.3	TRPM8
	C1QTNF4		BTN2A2	C11orf85	DCP1A		SYCP2L	TSHB
	C1QTNF6		BTN3A1	C11orf86	TMEM41B		FAM83H	TSHZ1
	C1QTNF7		BTN3A2	C11orf87	HGD		ATP8B4	TSPAN2
	C1QTNF9		BTN3A3	C11orf88	RAB27B		GUSB	TTC12
	C1QTNF9B		BTNL2	C11orf91	NID2		TM4SF1	TTC38
	C1R		BTNL3	C11orf94	ELOVL6		PAX1	TTC6
	C1RL		BTNL8	C11orf95	JMJD6		HTR3E	TTC7B
	C1RL-AS1		BTNL9	C11orf96	SNRPD1		TMEM100	TTC8
	C1S		BTRC	C11orf98	HIF1A		OR4S2	TTC9
	C1orf100		BUB1	C12orf10	EDN1		SELL	TTLL2
	C1orf101		BUB1B	C12orf29	FHDC1		MYL10	TTLL5
	C1orf106		BUB3	C12orf4	RFTN1		FGF11	TTLL8
	C1orf109		BUD13	C12orf40	GEMIN5		COMT	TUBAL3
	C1orf112		BUD31	C12orf42	NPR2		BCL11A	TUBB2A
	C1orf115		BVES	C12orf43	IRF2BP2		FGF23	TUBB2B
	C1orf116		BYSL	C12orf45	GIN1		PRPH	TUBB3
	C1orf122		BZRAP1	C12orf49	LOX		BCAS1	TUBD1
	C1orf123		BZW1	C12orf5	VANGL1		GPR20	TUBG1
	C1orf127		BZW2	C12orf50	MLLT3		MT1HL1	TUBG2
	C1orf131		C10orf10	C12orf54	FAM185A		HYPK	TUBGCP2
	C1orf145		C10orf105	C12orf56	DBT		TRPM3	TUBGCP3
	C1orf146		C10orf107	C12orf57	AIF1		DTNA	TUBGCP6
	C1orf159		C10orf11	C12orf60	TIMM22		MAG	TUSC2
	C1orf162		C10orf113	C12orf65	N4BP3		RP5.1052I5.2	TWIST2
	C1orf167		C10orf12	C12orf66	CSTF2		SEZ6	TXNL4A
	C1orf168		C10orf120	C12orf71	PDLIM3		PCDHB2	TYMP
	C1orf174		C10orf128	C12orf73	TUBGCP6		C9orf171	U2AF2
	C1orf186		C10orf131	C12orf74	CCNG2		FAM193B	UBA7
	C1orf189		C10orf2	C12orf75	GALE		KRTAP12.2	UBAC2
	C1orf194		C10orf32	C12orf76	OLFM2		CTAGE9	UBC
	C1orf198		C10orf32.ASMT	C14orf1	HSPA12A		ADH1B	UBE2F
	C1orf204		C10orf35	C14orf105	ELAC2		OR4C16	UBE2J1
	C1orf21		C10orf53	C14orf119	ARID4A		LRTM2	UBE2S
	C1orf210		C10orf54	C14orf132	METTL3		EFCAB9	UBE3D
	C1orf216		C10orf55	C14orf142	BARD1		LILRB2	UBE4A
	C1orf220		C10orf62	C14orf159	LOC284023		NETO1	UBL4B
	C1orf226		C10orf67	C14orf166	BTBD19		XRCC3	UBR4
	C1orf228		C10orf71	C14orf169	FBXO9		C9orf131	UBR7
	C1orf27		C10orf76	C14orf177	ZBTB48		SLC7A11	UBTF
	C1orf35		C10orf82	C14orf178	DOK1		USP43	UBXN10
	C1orf43		C10orf88	C14orf180	NRROS		GEMIN7	UCN2
	C1orf50		C10orf90	C14orf2	FBXO28		GLYATL1	UCN3
	C1orf52		C10orf99	C14orf28	FBLN5		IL18R1	UFL1
	C1orf53		C11orf1	C14orf37	LOC645513		MYOM2	UFSP2
	C1orf54		C11orf16	C14orf39	PSMB10		RP13.512J5.1	UGGT2
	C1orf56		C11orf21	C14orf79	QDPR		FRG2	ULK1
	C1orf61		C11orf24	C14orf80	POGZ		CRTC1	UNC119B
	C1orf64		C11orf30	C14orf93	CRYBG3		DACT2	UNC79
	C1orf74		C11orf31	C15orf26	FAM83F		SLC5A1	UNC93A
	C2		C11orf40	C15orf27	MAFB		HDX	UPF3A
	C2-AS1		C11orf42	C15orf38-AP3S2	DECR2		SHROOM3	UQCR11
	C20orf144		C11orf44	C15orf39	PCYOX1L		MUC15	UQCRC1
	C20orf194		C11orf45	C15orf40	ADAM33		WFDC5	URI1
	C20orf196		C11orf49	C15orf41	TGFB1I1		FAM90A1	USP13
	C20orf202		C11orf52	C15orf43	ADCY9		CD300LF	USP19
	C20orf24		C11orf53	C15orf48	SCO2		S100A2	USP28
	C20orf27		C11orf54	C15orf52	C1orf43		GDPD2	USP29
	C20orf96		C11orf57	C15orf53	WDR93		GUCY2D	USP35
	C21orf2		C11orf58	C15orf57	CHD8		SENP3	USP4
	C21orf33		C11orf63	C15orf59	IGSF6		RBMX2	UTF1
	C21orf58		C11orf65	C15orf61	TNC		TMEM176A	VANGL1
	C21orf59		C11orf68	C15orf62	KIAA0319L		FAM71E2	VAT1
	C21orf62		C11orf70	C15orf65	SSX2IP		VARS2	VAV3
	C21orf91		C11orf71	C16orf13	NDN		CLDN8	VCAM1
	C22orf15		C11orf73	C16orf45	SH3RF3		FRK	VDAC3
	C22orf23		C11orf74	C16orf46	P4HA3		OR10S1	VENTX
	C22orf24		C11orf80	C16orf52	H2AFZ		TUB	VN1R1
	C22orf29		C11orf84	C16orf54	GABARAP		ADARB1	VPS25
	C22orf34		C11orf85	C16orf58	KNOP1		CHAT	VPS26B
	C22orf39		C11orf86	C16orf59	CD52		RCVRN	VPS33A
	C22orf46		C11orf87	C16orf62	TRUB2		OTOA	VPS37B
	C2CD2		C11orf88	C16orf70	ZMYM5		SLC38A4	VPS51
	C2CD2L		C11orf91	C16orf71	PNISR		COL9A2	VPS9D1
	C2CD3		C11orf94	C16orf72	ZC4H2		RIMBP2	VRK1
	C2CD4A		C11orf95	C16orf74	EDNRA		SULT1A3	VRTN
	C2CD4B		C11orf96	C16orf78	RABL2A		PKN1	VSTM2B
	C2CD4C		C11orf98	C16orf82	NPY1R		GCAT	VSX2
	C2CD4D		C12orf10	C16orf86	LOC102723897		AQP6	VTI1B
	C2CD5		C12orf29	C16orf87	DDX59		JPH4	VWA5B1
	C2CD6		C12orf4	C16orf89	CABIN1		KRTAP10.4	WARS
	C2orf15		C12orf40	C16orf90	STAT1		COL4A5	WDR20
	C2orf16		C12orf42	C16orf91	ARV1		SLC28A1	WDR25
	C2orf40		C12orf43	C16orf92	PEAK1		WNT7B	WDR47
	C2orf42		C12orf45	C16orf93	ABCC9		NEUROD1	WDR6
	C2orf49		C12orf49	C16orf95	IGIP		GIMAP7	WDR63
	C2orf50		C12orf5	C16orf96	CHML		KRTAP5.7	WDR64
	C2orf54		C12orf50	C17orf100	HOXB3		NTSR1	WDR66
	C2orf61		C12orf54	C17orf104	C15orf57		CD163L1	WDR77
	C2orf66		C12orf56	C17orf105	PHACTR4		SOX17	WNK1
	C2orf68		C12orf57	C17orf107	HAGLR		PEBP4	WNK4
	C2orf69		C12orf60	C17orf47	SLC35A2		TMEM132B	WNT2B
	C2orf70		C12orf65	C17orf49	ZNF785		HRH1	WNT5B
	C2orf72		C12orf66	C17orf50	SCGB2A1		NCAM2	WNT7B
	C2orf73		C12orf71	C17orf51	MIR6511B1		IQCA1	WRNIP1
	C2orf74		C12orf73	C17orf53	ACSS3		TTC28	WWC2
	C2orf76		C12orf74	C17orf58	MED18		PDGFD	XRCC3
	C2orf81		C12orf75	C17orf59	CLEC14A		TPM3	YEATS4
	C2orf82		C12orf76	C17orf61-PLSCR3	ZNF699		PXN	YLPM1
	C2orf88		C12orf79	C17orf62	PKNOX1		COL11A1	YY1
	C2orf91		C14orf1	C17orf64	KIT		CYP2C9	ZADH2
	C3		C14orf105	C17orf67	MFAP4		SIRPB1	ZBED4
	C3AR1		C14orf119	C17orf70	IL17RB		TADA2B	ZBTB16
	C3orf14		C14orf142	C17orf74	MITD1		RP11.1220K2.2	ZBTB17
	C3orf18		C14orf159	C17orf75	TMEM251		OR10X1	ZBTB18
	C3orf20		C14orf166	C17orf78	C20orf194		ZIC1	ZBTB42
	C3orf33		C14orf169	C17orf80	CD93		CTNNA2	ZC2HC1C
	C3orf35		C14orf177	C17orf85	RUSC1		RP11.125O5.2	ZC3H12C
	C3orf36		C14orf178	C17orf89	MED11		SLCO1B1	ZC3H14
	C3orf38		C14orf180	C17orf96	PPIP5K1		NEFL	ZC3H18
	C3orf49		C14orf183	C17orf97	ZC3H14		ANKRD2	ZC3H4
	C3orf52		C14orf2	C17orf98	PLPP1		OPRM1	ZCCHC24
	C3orf58		C14orf28	C17orf99	PRICKLE1		SULT2A1	ZCCHC3
	C3orf62		C14orf37	C18orf21	HFE		BAIAP2L1	ZCCHC8
	C3orf67		C14orf39	C18orf25	SH3D19		ADAMTSL5	ZFP28
	C3orf70		C14orf79	C18orf32	SLC22A18		PSG4	ZFP36L1
	C3orf80		C14orf80	C18orf42	STARD13		KRTAP6.2	ZFP42
	C4A		C14orf93	C18orf54	LOC100049716		IRF9	ZFPL1
	C4B		C15orf26	C18orf63	RIBC1		CDK13	ZFYVE1
	C4BPA		C15orf27	C18orf8	HIVEP2		PCDHA13	ZFYVE21
	C4BPB		C15orf38.AP3S2	C19orf12	PRKCZ		PNPLA7	ZFYVE26
	C4orf19		C15orf39	C19orf18	ICAM2		BHMT	ZIC2
	C4orf26		C15orf40	C19orf24	CDC42		ITIH5	ZIC5
	C4orf3		C15orf41	C19orf25	VIPR1		OR7C1	ZIK1
	C4orf32		C15orf43	C19orf26	ANGPTL4		SLC30A10	ZIM2
	C4orf33		C15orf48	C19orf33	THBD		GLRX	ZIM3
	C4orf46		C15orf52	C19orf35	F13A1		MATN4	ZMAT3
	C4orf47		C15orf53	C19orf38	HDAC11		SKAP1	ZMIZ1
	C4orf48		C15orf57	C19orf40	OSCP1		GRP	ZMYND10
	C4orf50		C15orf59	C19orf43	COLEC12		FSCN2	ZNF10
	C5		C15orf61	C19orf44	TMEM63C		OR7G2	ZNF124
	C5AR1		C15orf62	C19orf45	EIF4ENIF1		GATSL2	ZNF134
	C5AR2		C15orf65	C19orf47	MED13L		TRMT2B	ZNF135
	C5orf15		C16orf13	C19orf48	CDKL5		TCEAL3	ZNF140
	C5orf22		C16orf45	C19orf52	NEK11		GNPDA1	ZNF141
	C5orf24		C16orf46	C19orf53	BNC2		RBPMS	ZNF154
	C5orf30		C16orf52	C19orf54	EBF4		ZIC5	ZNF17
	C5orf34		C16orf54	C19orf57	ASXL1		MYO3A	ZNF211
	C5orf38		C16orf58	C19orf60	ZNF710-AS1		B4GALNT1	ZNF217
	C5orf42		C16orf59	C19orf66	OLFML1		EFCAB3	ZNF236
	C5orf46		C16orf62	C19orf67	RICTOR		BLCAP	ZNF256
	C5orf49		C16orf70	C19orf68	MPDZ		OR52M1	ZNF26
	C5orf51		C16orf71	C19orf70	LRCH1		NANOG	ZNF264
	C5orf56		C16orf72	C19orf71	RGS11		KIR2DL4	ZNF268
	C5orf58		C16orf74	C19orf73	PINK1-AS		ATP6V1H	ZNF274
	C5orf60		C16orf78	C19orf80	MEF2C		APBA2	ZNF276
	C5orf63		C16orf86	C19orf81	MIR4517		TMEM71	ZNF292
	C5orf64		C16orf87	C19orf84	SLC4A7		ANO3	ZNF304
	C5orf66-AS1		C16orf89	C1D	ZNF354C		C9orf117	ZNF326
	C5orf67		C16orf90	C1GALT1	GADD45A		FOXO4	ZNF329
	C6		C16orf91	C1GALT1C1	ITGAX		INHBE	ZNF366
	C6orf1		C16orf92	C1QA	ADGRG6		TRAF2	ZNF407
	C6orf106		C16orf93	C1QB	PLPP6		RUSC1	ZNF410
	C6orf120		C16orf95	C1QBP	TBC1D19		CNFN	ZNF416
	C6orf132		C16orf96	C1QC	CDH5		MOGAT3	ZNF417
	C6orf136		C17orf100	C1QL1	ZNF202		AKAP2	ZNF418
	C6orf141		C17orf104	C1QL2	MTERF3		NPDC1	ZNF419
	C6orf15		C17orf105	C1QL3	LPIN3		FFAR2	ZNF444
	C6orf163		C17orf107	C1QL4	ADAMTS14		ELFN1	ZNF460
	C6orf201		C17orf47	C1QTNF1	CSDC2		GNGT2	ZNF470
	C6orf203		C17orf49	C1QTNF2	ENTPD4		MFAP4	ZNF471
	C6orf223		C17orf50	C1QTNF3	SETD6		CCNA1	ZNF496
	C6orf226		C17orf51	C1QTNF4	KLRB1		CA9	ZNF511
	C6orf47		C17orf53	C1QTNF5	RIPPLY3		TBC1D24	ZNF516
	C6orf48		C17orf58	C1QTNF6	ADGRE5		SEMA4C	ZNF524
	C6orf52		C17orf59	C1QTNF7	EPB41L4A-AS2		TCP10	ZNF530
	C6orf58		C17orf61.PLSCR3	C1QTNF8	ARL11		CASP10	ZNF543
	C6orf62		C17orf62	C1QTNF9	FOXM1		ACACB	ZNF544
	C6orf89		C17orf64	C1QTNF9B	CXCL11		TBL2	ZNF547
	C7		C17orf67	C1QTNF9B-AS1	RNF141		CMA1	ZNF548
	C7orf25		C17orf70	C1R	PLA2G6		PRG3	ZNF549
	C7orf26		C17orf74	C1RL	TAPT1		HOXD4	ZNF550
	C7orf31		C17orf75	C1S	ZNF138		STON2	ZNF551
	C7orf49		C17orf78	C1orf100	MIR6845		PDLIM4	ZNF552
	C7orf50		C17orf80	C1orf101	MCM2		FAM134B	ZNF579
	C7orf57		C17orf85	C1orf105	DCAKD		MAGI1	ZNF580
	C7orf61		C17orf89	C1orf106	TGFBR2		SULT1A1	ZNF581
	C7orf73		C17orf96	C1orf109	RHBDL1		PI15	ZNF582
	C8G		C17orf97	C1orf110	ACOT4		C6orf203	ZNF583
	C8orf31		C17orf98	C1orf111	SLC16A14		GRIA1	ZNF586
	C8orf33		C17orf99	C1orf112	PCGF3		IGBP1	ZNF587
	C8orf34		C18orf21	C1orf115	PIGV		FCER1A	ZNF587B
	C8orf37		C18orf25	C1orf116	RANGAP1		CMSS1	ZNF595
	C8orf37-AS1		C18orf32	C1orf122	SHANK3		TNFAIP8L2	ZNF605
	C8orf4		C18orf42	C1orf123	HPS4		POU3F4	ZNF606
	C8orf44		C18orf54	C1orf127	LOC101929089		CDH22	ZNF628
	C8orf44-SGK3		C18orf63	C1orf131	SELENOI		ACTRT2	ZNF639
	C8orf46		C18orf65	C1orf141	SMIM10		RP11.546B8.6	ZNF644
	C8orf48		C18orf8	C1orf145	PIAS3		PITPNM2	ZNF658
	C8orf58		C19orf12	C1orf146	SMG7		ABCC5	ZNF664
	C8orf59		C19orf18	C1orf158	PITPNA		CECR2	ZNF667
	C8orf76		C19orf24	C1orf159	RNF185		C14orf2	ZNF669
	C8orf82		C19orf25	C1orf162	LINC01184		ARHGEF25	ZNF670
	C8orf86		C19orf26	C1orf167	ZSWIM7		PIGQ	ZNF671
	C8orf88		C19orf33	C1orf168	CCDC69		GPR151	ZNF672
	C8orf89		C19orf35	C1orf174	UAP1		TM6SF2	ZNF692
	C9orf116		C19orf38	C1orf177	SNX10		IL17RE	ZNF695
	C9orf142		C19orf40	C1orf185	EGFL7		C16orf95	ZNF703
	C9orf152		C19orf43	C1orf186	COMP		PAGE5	ZNF71
	C9orf153		C19orf44	C1orf189	DCAF6		LCN1	ZNF718
	C9orf16		C19orf45	C1orf194	INHBB		PROM2	ZNF721
	C9orf172		C19orf47	C1orf198	UBE2L3		GSTM5	ZNF732
	C9orf24		C19orf48	C1orf204	KLHL18		AC104389.2	ZNF749
	C9orf40		C19orf52	C1orf21	BHLHB9		KIAA1161	ZNF772
	C9orf43		C19orf53	C1orf210	LPAR5		NANOS3	ZNF773
	C9orf47		C19orf54	C1orf216	DOCK8		CTSD	ZNF776
	C9orf50		C19orf57	C1orf226	IL17RD		CDHR1	ZNF778
	C9orf64		C19orf60	C1orf228	SNAP29		SPACA7	ZNF784
	C9orf66		C19orf66	C1orf233	TTC8		ENOX2	ZNF787
	C9orf69		C19orf67	C1orf234	TFAP4		ZNF595	ZNF805
	C9orf72		C19orf68	C1orf27	GSTZ1		PCNT	ZNF814
	C9orf78		C19orf70	C1orf35	NQO2		AMY2A	ZNF835
	C9orf84		C19orf71	C1orf43	SLC46A1		C7orf43	ZNF839
	C9orf85		C19orf73	C1orf50	LCA5L		TIGIT	ZNF84
	CA11		C19orf80	C1orf52	EZH2		LCE4A	ZNF865
	CA12		C19orf81	C1orf53	MKI67		TAAR5	ZNF891
	CA13		C19orf83	C1orf54	SEL1L3		CA5B	ZNHIT2
	CA14		C19orf84	C1orf56	C5orf63		OR6Y1	ZNHIT6
	CA2		C1D	C1orf61	SNX27		MFSD7	ZSCAN1
	CA3		C1GALT1	C1orf64	HSD17B6		PTPRH	ZSCAN18
	CA3-AS1		C1GALT1C1	C1orf68	LPCAT4		SIX3	ZSCAN4
	CA4		C1QA	C1orf74	TIE1		ERN1	ZSCAN5A
	CA5A		C1QB	C1orf86	PLAU		PRKX	ZSCAN5B
	CA5B		C1QBP	C1orf87	MRPL40		GSTM2	ZSCAN5C
	CA5BP1		C1QC	C1orf94	ADAP2		USP46	ZSWIM6
	CA8		C1QL1	C1orf95	MIR6510		SLC6A7	ZW10
	CA9		C1QL2	C2	ITGA8		S100A14
	CAAP1		C1QL3	C20orf141	PTGDS		PTPRR
	CAB39		C1QL4	C20orf144	MIR1287		CD86
	CAB39L		C1QTNF1	C20orf173	SECTM1		CRYGD
	CABIN1		C1QTNF2	C20orf194	EFNA3		OXT
	CABLES1		C1QTNF3	C20orf195	PIGB		ZFP64
	CABLES2		C1QTNF3.AMACR	C20orf196	FAM122A		OVCH2
	CABP1		C1QTNF4	C20orf202	TCAF2		C2CD2
	CABP4		C1QTNF5	C20orf24	ACADVL		CPXM2
	CABP7		C1QTNF6	C20orf27	PRKCH		ARSF
	CABYR		C1QTNF7	C20orf85	GUCD1		C10orf128
	CACFD1		C1QTNF8	C20orf96	POLR2K		MGAT5
	CACHD1		C1QTNF9	C21orf140	HRASLS5		GOLGA3
	CACNA1A		C1QTNF9B	C21orf2	CXCL10		FOXI2
	CACNA1B		C1QTNF9B.AS1	C21orf33	MCIDAS		BAAT
	CACNA1C		C1R	C21orf58	VPS25		TNNC1
	CACNA1C-AS1		C1RL	C21orf59	FANCI		ZNF577
	CACNA1C-AS2		C1S	C21orf62	NOD2		NEURL2
	CACNA1D		C1orf100	C21orf91	RASSF5		IFITM5
	CACNA1E		C1orf101	C22orf15	IP6K1		PPP5D1
	CACNA1F		C1orf105	C22orf23	LINC01569		HOXB8
	CACNA1G		C1orf106	C22orf29	DNAL1		KLHL35
[truncated: 17,572 more rows]

## Sheet: COAD
Dataset group #1									Dataset group #3
Samples	Complete Datasets				Significant Datasets				Samples
	mRNA	miRNA	Methy	CNV	mRNA	miRNA	Methy	CNV
TCGA.3L.AA1B.01	A1BG	hsa-let-7a-1	A1BG	A1BG	RPS4Y1	hsa-mir-1269a	WASF3	AARS2	TCGA.3L.AA1B.01
TCGA.4N.A93T.01	A1BG-AS1	hsa-let-7a-2	A1CF	A1CF	PLA2G12B	hsa-mir-592	PPP1R42	ABCA10	TCGA.4N.A93T.01
TCGA.4T.AA8H.01	A1CF	hsa-let-7a-3	A2M	A2M	IRX2	hsa-mir-31	ZNF439	ABCA4	TCGA.4T.AA8H.01
TCGA.5M.AAT4.01	A2M	hsa-let-7b	A2ML1	A2ML1	GNG4	hsa-mir-935	ZNF790	ABCA5	TCGA.5M.AAT4.01
TCGA.5M.AAT6.01	A2M-AS1	hsa-let-7c	A3GALT2	A3GALT2	LINC00960	hsa-mir-412	FOXI3	ABCA6	TCGA.5M.AAT6.01
TCGA.5M.AATE.01	A4GALT	hsa-let-7d	A4GALT	A4GALT	KRT23	hsa-mir-196b	GSTM3	ABCA7	TCGA.5M.AATE.01
TCGA.A6.2671.01	AAAS	hsa-let-7e	A4GNT	A4GNT	URAD	hsa-mir-3170	RGAG4	ABCA8	TCGA.A6.2671.01
TCGA.A6.2672.01	AACS	hsa-let-7f-1	AAAS	AAAS	HS6ST2	hsa-mir-7-3	SLCO4C1	ABCA9	TCGA.A6.2675.01
TCGA.A6.2675.01	AADAC	hsa-let-7f-2	AACS	AACS	ENPP3	hsa-mir-3607	MME	ABCC10	TCGA.A6.2681.01
TCGA.A6.2677.01	AADACP1	hsa-let-7g	AADAC	AADAC	SLC26A3	hsa-mir-1277	ST6GAL2	ABCC2	TCGA.A6.2685.01
TCGA.A6.2679.01	AADAT	hsa-let-7i	AADACL2	AADACL2	KDM5D	hsa-mir-33b	MAMLD1	ABCD3	TCGA.A6.2686.01
TCGA.A6.2680.01	AAED1	hsa-mir-1-1	AADACL3	AADACL3	CEL	hsa-mir-15b	KCNB1	ABHD12	TCGA.A6.4105.01
TCGA.A6.2681.01	AAGAB	hsa-mir-1-2	AADACL4	AADACL4	FCGBP	hsa-mir-4668	DUSP26	ABHD17A	TCGA.A6.4107.01
TCGA.A6.2682.01	AAK1	hsa-mir-100	AADAT	AADAT	PTPN13	hsa-mir-4444-2	HDX	ABLIM1	TCGA.A6.5657.01
TCGA.A6.2684.01	AAMDC	hsa-mir-101-1	AAED1	AAED1	GRM8	hsa-mir-3200	CXorf22	ACADM	TCGA.A6.5660.01
TCGA.A6.2685.01	AAMP	hsa-mir-101-2	AAGAB	AAGAB	BMP7	hsa-mir-577	RAB39B	ACADSB	TCGA.A6.5661.01
TCGA.A6.2686.01	AANAT	hsa-mir-103a-1	AAK1	AAK1	REG4	hsa-mir-3131	ZNF274	ACP6	TCGA.A6.5662.01
TCGA.A6.3809.01	AAR2	hsa-mir-103a-2	AAMDC	AAMDC	UGT2B17	hsa-mir-6761	RPS6KA6	ACR	TCGA.A6.5664.01
TCGA.A6.3810.01	AARD	hsa-mir-106a	AAMP	AAMP	EDAR	hsa-mir-320a	HOXA6	ACSL1	TCGA.A6.5665.01
TCGA.A6.4105.01	AARS	hsa-mir-106b	AANAT	AANAT	COL10A1	hsa-mir-411	RP1.27O5.3	ACSL5	TCGA.A6.5666.01
TCGA.A6.4107.01	AARS2	hsa-mir-107	AAR2	AAR2	VSIG2	hsa-mir-545	RIMS4	ACTC1	TCGA.A6.5667.01
TCGA.A6.5656.01	AARSD1	hsa-mir-10a	AARD	AARD	TP53RK	hsa-mir-4772	SMOC1	ACTR1A	TCGA.A6.6137.01
TCGA.A6.5657.01	AASDH	hsa-mir-10b	AARS	AARS	ZNF606	hsa-mir-7-2	GDI1	ACTR5	TCGA.A6.6138.01
TCGA.A6.5659.01	AASDHPPT	hsa-mir-1180	AARS2	AARS2	PTPRO	hsa-mir-376a-1	TBC1D30	ADA	TCGA.A6.6142.01
TCGA.A6.5660.01	AASS	hsa-mir-1226	AARSD1	AARSD1	ZNF518B	hsa-mir-598	C5orf49	ADAL	TCGA.A6.6648.01
TCGA.A6.5661.01	AATBC	hsa-mir-1228	AASDH	AASDH	ZNF134	hsa-mir-3913-1	SFRP5	ADAM12	TCGA.A6.6649.01
TCGA.A6.5662.01	AATF	hsa-mir-1245a	AASDHPPT	AASDHPPT	DMKN	hsa-mir-24-1	CHST7	ADAM30	TCGA.A6.6651.01
TCGA.A6.5664.01	AATK	hsa-mir-1247	AASS	AASS	EREG	hsa-mir-625	FLNA	ADAM8	TCGA.A6.6652.01
TCGA.A6.5665.01	ABALON	hsa-mir-1248	AATF	AATF	FEZF1-AS1	hsa-mir-744	HOXB5	ADAMTS12	TCGA.A6.6653.01
TCGA.A6.5666.01	ABAT	hsa-mir-1249	AATK	AATK	ZNF862	hsa-let-7e	ZFP30	ADAMTSL5	TCGA.A6.6654.01
TCGA.A6.5667.01	ABCA1	hsa-mir-125a	ABAT	AATK-AS1	PFN2	hsa-mir-454	EPB41L3	ADD3	TCGA.A6.6782.01
TCGA.A6.6137.01	ABCA10	hsa-mir-125b-1	ABCA1	ABAT	CHFR	hsa-mir-3613	FAM127B	ADIG	TCGA.A6.A565.01
TCGA.A6.6138.01	ABCA11P	hsa-mir-125b-2	ABCA10	ABCA1	SERP2	hsa-let-7f-2	CNTN5	ADM2	TCGA.A6.A566.01
TCGA.A6.6140.01	ABCA12	hsa-mir-126	ABCA12	ABCA10	CADPS	hsa-mir-940	NKAIN2	ADORA3	TCGA.A6.A567.01
TCGA.A6.6141.01	ABCA13	hsa-mir-1262	ABCA13	ABCA12	SNRPN	hsa-mir-651	PCDH7	ADRA2A	TCGA.A6.A56B.01
TCGA.A6.6142.01	ABCA17P	hsa-mir-1266	ABCA2	ABCA13	SRPX2	hsa-mir-887	DDIT4L	ADRB1	TCGA.AA.3489.01
TCGA.A6.6648.01	ABCA2	hsa-mir-1269a	ABCA3	ABCA2	ZNF331	hsa-mir-877	FAM20A	AFAP1L2	TCGA.AA.3492.01
TCGA.A6.6649.01	ABCA3	hsa-mir-127	ABCA4	ABCA3	RPL22L1	hsa-mir-450a-1	ZNF543	AGL	TCGA.AA.3496.01
TCGA.A6.6650.01	ABCA4	hsa-mir-1271	ABCA5	ABCA4	SPATA18	hsa-mir-1468	AC003005.4	AGXT2	TCGA.AA.3502.01
TCGA.A6.6651.01	ABCA5	hsa-mir-1277	ABCA6	ABCA5	STC2	hsa-mir-126	BHLHE22	AHCYL1	TCGA.AA.3506.01
TCGA.A6.6652.01	ABCA6	hsa-mir-128-1	ABCA7	ABCA6	FRMD1	hsa-mir-218-2	VAMP5	AIM1L	TCGA.AA.3510.01
TCGA.A6.6653.01	ABCA7	hsa-mir-128-2	ABCA8	ABCA7	RTFDC1	hsa-mir-6837	ZNF365	AK4	TCGA.AA.3511.01
TCGA.A6.6654.01	ABCA8	hsa-mir-1287	ABCA9	ABCA8	FAM155B	hsa-mir-323b	ASAH2B	AK5	TCGA.AA.3655.01
TCGA.A6.6780.01	ABCA9	hsa-mir-129-2	ABCB1	ABCA9	MT1E	hsa-mir-576	GNE	AKNAD1	TCGA.AA.3660.01
TCGA.A6.6781.01	ABCB1	hsa-mir-1291	ABCB10	ABCB1	MLF1	hsa-mir-3130-2	CACNA1D	ALDH18A1	TCGA.AA.3663.01
TCGA.A6.6782.01	ABCB10	hsa-mir-1296	ABCB11	ABCB10	PRKY	hsa-mir-3127	BEX2	ALG12	TCGA.AA.3712.01
TCGA.A6.A565.01	ABCB4	hsa-mir-1301	ABCB4	ABCB11	ACE2	hsa-mir-133a-2	ZNF264	ALG14	TCGA.AA.3713.01
TCGA.A6.A566.01	ABCB6	hsa-mir-1306	ABCB5	ABCB4	ZNF570	hsa-mir-130b	PCDH9	ALG6	TCGA.AD.5900.01
TCGA.A6.A567.01	ABCB7	hsa-mir-1307	ABCB6	ABCB5	ITLN1	hsa-mir-24-2	VASH2	ALX3	TCGA.AD.6548.01
TCGA.A6.A56B.01	ABCB8	hsa-mir-130a	ABCB7	ABCB6	CLCA1	hsa-mir-556	KCTD8	AMACR	TCGA.AD.6888.01
TCGA.A6.A5ZU.01	ABCB9	hsa-mir-130b	ABCB8	ABCB7	SPOCK1	hsa-mir-769	MAP7D3	AMIGO1	TCGA.AD.6889.01
TCGA.AA.3488.01	ABCC1	hsa-mir-132	ABCB9	ABCB8	BAG2	hsa-mir-369	ZNF519	AMPD1	TCGA.AD.6890.01
TCGA.AA.3489.01	ABCC10	hsa-mir-133a-1	ABCC1	ABCB9	ZNF256	hsa-mir-95	CDIP1	AMPD2	TCGA.AD.6895.01
TCGA.AA.3492.01	ABCC11	hsa-mir-133a-2	ABCC10	ABCC1	SYT1	hsa-mir-324	TBX21	AMY1A	TCGA.AD.6899.01
TCGA.AA.3494.01	ABCC13	hsa-mir-133b	ABCC11	ABCC10	SATB2-AS1	hsa-mir-335	ABCD1	AMY1B	TCGA.AD.6901.01
TCGA.AA.3495.01	ABCC2	hsa-mir-134	ABCC12	ABCC11	MUC5B	hsa-mir-10a	TUBB6	AMY1C	TCGA.AD.6963.01
TCGA.AA.3496.01	ABCC3	hsa-mir-135b	ABCC2	ABCC12	MUC12	hsa-mir-639	ZNF486	AMY2A	TCGA.AD.6964.01
TCGA.AA.3502.01	ABCC4	hsa-mir-136	ABCC3	ABCC2	MIR1247	hsa-mir-143	LPHN2	AMY2B	TCGA.AD.6965.01
TCGA.AA.3506.01	ABCC5	hsa-mir-139	ABCC4	ABCC3	DMBT1	hsa-let-7f-1	SSTR2	AMZ2	TCGA.AD.A5EJ.01
TCGA.AA.3510.01	ABCC6	hsa-mir-140	ABCC5	ABCC4	XIST	hsa-mir-549a	SNAP25	ANGPTL3	TCGA.AD.A5EK.01
TCGA.AA.3511.01	ABCC6P1	hsa-mir-141	ABCC8	ABCC5	WDR72	hsa-mir-1247	NRIP3	ANK1	TCGA.AM.5820.01
TCGA.AA.3655.01	ABCC6P2	hsa-mir-142	ABCC9	ABCC6	OSR2	hsa-mir-654	RNF180	ANKRD13C	TCGA.AM.5821.01
TCGA.AA.3660.01	ABCC8	hsa-mir-143	ABCD1	ABCC8	SFRP4	hsa-mir-3614	LIPH	ANKRD2	TCGA.AU.3779.01
TCGA.AA.3662.01	ABCC9	hsa-mir-144	ABCD2	ABCC9	PAX8-AS1	hsa-mir-1271	CD1D	ANKRD28	TCGA.AU.6004.01
TCGA.AA.3663.01	ABCD1	hsa-mir-145	ABCD3	ABCD1	ERAP2	hsa-mir-193a	FGD1	ANKRD32	TCGA.AY.5543.01
TCGA.AA.3697.01	ABCD2	hsa-mir-1468	ABCD4	ABCD2	RASAL1	hsa-mir-3615	OR2A2	ANKRD34A	TCGA.AY.6196.01
TCGA.AA.3712.01	ABCD3	hsa-mir-146a	ABCE1	ABCD3	SLC9A3	hsa-mir-491	STEAP1B	ANKRD35	TCGA.AY.6197.01
TCGA.AA.3713.01	ABCD4	hsa-mir-146b	ABCF1	ABCD4	NXPE4	hsa-mir-136	LPAR3	ANKRD37	TCGA.AY.6386.01
TCGA.AD.5900.01	ABCE1	hsa-mir-147b	ABCF2	ABCE1	CLDN15	hsa-mir-215	DLG3	ANKRD63	TCGA.AY.A54L.01
TCGA.AD.6548.01	ABCF1	hsa-mir-148a	ABCF3	ABCF1	MYEF2	hsa-mir-153-2	SIX3	ANXA2R	TCGA.AY.A69D.01
TCGA.AD.6888.01	ABCF2	hsa-mir-148b	ABCG1	ABCF2	CA2	hsa-mir-25	ISX	AP3M2	TCGA.AY.A71X.01
TCGA.AD.6889.01	ABCF3	hsa-mir-149	ABCG2	ABCF3	PAX9	hsa-mir-133b	B3GALNT1	AP4B1	TCGA.AY.A8YK.01
TCGA.AD.6890.01	ABCG1	hsa-mir-150	ABCG4	ABCG1	MOGAT2	hsa-mir-2355	TMSB15A	APBA2	TCGA.AZ.4308.01
TCGA.AD.6895.01	ABCG2	hsa-mir-151a	ABCG5	ABCG2	CST1	hsa-mir-1266	PLXNC1	APC	TCGA.AZ.4315.01
TCGA.AD.6899.01	ABCG4	hsa-mir-151b	ABCG8	ABCG4	NKD1	hsa-mir-34a	MAGIX	APC2	TCGA.AZ.4323.01
TCGA.AD.6901.01	ABCG5	hsa-mir-152	ABHD1	ABCG5	NETO2	hsa-mir-10b	LRRN1	APOBEC2	TCGA.AZ.4614.01
TCGA.AD.6963.01	ABCG8	hsa-mir-153-1	ABHD10	ABCG8	LEFTY1	hsa-mir-100	ELAVL2	APOH	TCGA.AZ.4615.01
TCGA.AD.6964.01	ABHD1	hsa-mir-153-2	ABHD11	ABHD1	SFRP2	hsa-mir-299	PRAF2	AQR	TCGA.AZ.4616.01
TCGA.AD.6965.01	ABHD10	hsa-mir-154	ABHD12	ABHD10	FAM149A	hsa-mir-301a	PLA2G12B	ARHGAP11A	TCGA.AZ.4682.01
TCGA.AD.A5EJ.01	ABHD11	hsa-mir-155	ABHD12B	ABHD11	ADH1C	hsa-mir-1245a	ABCA3	ARHGAP11B	TCGA.AZ.5403.01
TCGA.AD.A5EK.01	ABHD11-AS1	hsa-mir-15a	ABHD13	ABHD12	BST2	hsa-mir-154	FAM127A	ARHGAP19	TCGA.AZ.5407.01
TCGA.AM.5820.01	ABHD12	hsa-mir-15b	ABHD14A	ABHD12B	GALNT18	hsa-mir-1180	CHRNE	ARHGAP29	TCGA.AZ.6598.01
TCGA.AM.5821.01	ABHD12B	hsa-mir-16-1	ABHD14A.ACY1	ABHD13	WBSCR27	hsa-mir-4791	TCF4	ARHGAP40	TCGA.AZ.6599.01
TCGA.AU.3779.01	ABHD13	hsa-mir-16-2	ABHD14B	ABHD14A	PRKCQ	hsa-let-7a-3	ZNF483	ARHGEF10	TCGA.AZ.6600.01
TCGA.AU.6004.01	ABHD14A	hsa-mir-17	ABHD15	ABHD14A-ACY1	FLVCR1-AS1	hsa-mir-487b	ZNF879	ARID1A	TCGA.AZ.6603.01
TCGA.AY.5543.01	ABHD14A-ACY1	hsa-mir-181a-1	ABHD16A	ABHD14B	B4GALNT4	hsa-mir-1291	ZXDA	ARL3	TCGA.AZ.6605.01
TCGA.AY.6196.01	ABHD14B	hsa-mir-181a-2	ABHD16B	ABHD15	SPINK4	hsa-mir-148a	PCYT1B	ARL8B	TCGA.AZ.6606.01
TCGA.AY.6197.01	ABHD15	hsa-mir-181b-1	ABHD17A	ABHD16A	TMEM211	hsa-mir-550a-3	PRTG	ARMS2	TCGA.CA.5254.01
TCGA.AY.6386.01	ABHD16A	hsa-mir-181b-2	ABHD17B	ABHD16B	ARSJ	hsa-mir-133a-1	RUSC2	ARPC4	TCGA.CA.5255.01
TCGA.AY.A54L.01	ABHD17A	hsa-mir-181c	ABHD17C	ABHD17A	EMB	hsa-let-7a-2	CTD.2528L19.4	ARRDC3	TCGA.CA.5256.01
TCGA.AY.A69D.01	ABHD17B	hsa-mir-181d	ABHD2	ABHD17B	OSER1	hsa-mir-320b-1	NINL	ARSA	TCGA.CA.5796.01
TCGA.AY.A71X.01	ABHD17C	hsa-mir-182	ABHD3	ABHD17C	C16orf62	hsa-mir-320b-2	SRPX	ARSG	TCGA.CA.5797.01
TCGA.AY.A8YK.01	ABHD18	hsa-mir-183	ABHD4	ABHD2	TMEM200A	hsa-mir-3913-2	LMX1B	ARSK	TCGA.CA.6715.01
TCGA.AZ.4308.01	ABHD2	hsa-mir-185	ABHD5	ABHD3	MZB1	hsa-mir-543	SLC25A44	AS3MT	TCGA.CA.6716.01
TCGA.AZ.4313.01	ABHD3	hsa-mir-186	ABHD6	ABHD4	MEGF6	hsa-mir-363	WDR13	ASB17	TCGA.CA.6717.01
TCGA.AZ.4315.01	ABHD4	hsa-mir-188	ABHD8	ABHD5	DUOX2	hsa-mir-323a	NPTX1	ATAD1	TCGA.CA.6718.01
TCGA.AZ.4323.01	ABHD5	hsa-mir-18a	ABI1	ABHD6	CHP2	hsa-mir-147b	IGSF1	ATE1	TCGA.CA.6719.01
TCGA.AZ.4614.01	ABHD6	hsa-mir-190a	ABI2	ABHD8	REG1A	hsa-mir-30c-1	ERICH6B	ATG4C	TCGA.CK.4947.01
TCGA.AZ.4615.01	ABHD8	hsa-mir-191	ABI3	ABI1	SLC28A3	hsa-mir-214	ZBTB8B	ATG7	TCGA.CK.4948.01
TCGA.AZ.4616.01	ABI1	hsa-mir-192	ABI3BP	ABI2	TCFL5	hsa-mir-301b	NOTO	ATP10A	TCGA.CK.4950.01
TCGA.AZ.4682.01	ABI2	hsa-mir-193a	ABL1	ABI3	ZSWIM3	hsa-mir-494	EPHA8	ATP1A1	TCGA.CK.4951.01
TCGA.AZ.4684.01	ABI3	hsa-mir-193b	ABL2	ABI3BP	CRIP1	hsa-mir-26b	MID1	ATP2B2	TCGA.CK.4952.01
TCGA.AZ.5403.01	ABI3BP	hsa-mir-194-1	ABLIM1	ABL1	EIF6	hsa-mir-150	ZNF701	ATP5D	TCGA.CK.5912.01
TCGA.AZ.5407.01	ABL1	hsa-mir-194-2	ABLIM2	ABL2	AAR2	hsa-mir-26a-2	ACP5	ATP5F1	TCGA.CK.5913.01
TCGA.AZ.6598.01	ABL2	hsa-mir-195	ABLIM3	ABLIM1	ABCB1	hsa-mir-939	GUCY1A2	ATP8B3	TCGA.CK.5914.01
TCGA.AZ.6599.01	ABLIM1	hsa-mir-196a-1	ABO	ABLIM2	ZNF530	hsa-mir-142	TMEM74	ATRNL1	TCGA.CK.5915.01
TCGA.AZ.6600.01	ABLIM2	hsa-mir-196a-2	ABR	ABLIM3	SDR16C5	hsa-let-7c	NEXN	ATXN7L2	TCGA.CK.5916.01
TCGA.AZ.6601.01	ABLIM3	hsa-mir-196b	ABRA	ABO	PLA2G7	hsa-mir-135b	FAM181B	AVEN	TCGA.CK.6746.01
TCGA.AZ.6603.01	ABO	hsa-mir-197	ABRACL	ABR	SLC6A20	hsa-mir-128-2	ATP1B2	AVPI1	TCGA.CK.6747.01
TCGA.AZ.6605.01	ABR	hsa-mir-1976	ABT1	ABRA	SLC19A3	hsa-mir-942	COL4A5	AXIN2	TCGA.CK.6748.01
TCGA.AZ.6606.01	ABRACL	hsa-mir-199a-1	ABTB1	ABRACL	C3AR1	hsa-mir-338	PARD6A	B2M	TCGA.CK.6751.01
TCGA.AZ.6607.01	ABT1	hsa-mir-199a-2	ABTB2	ABT1	DAPP1	hsa-mir-6842	VSTM2L	BAG3	TCGA.CM.4743.01
TCGA.AZ.6608.01	ABTB1	hsa-mir-199b	AC002310.13	ABTB1	MGAT3	hsa-mir-181d	SYT4	BAHD1	TCGA.CM.4744.01
TCGA.CA.5254.01	ABTB2	hsa-mir-19a	AC002398.9	ABTB2	MUC4	hsa-mir-659	LBX1	BARHL2	TCGA.CM.4746.01
TCGA.CA.5255.01	ACAA1	hsa-mir-19b-1	AC002985.3	AC002310.13	BEX2	hsa-mir-589	LAMP5	BBIP1	TCGA.CM.4747.01
TCGA.CA.5256.01	ACAA2	hsa-mir-19b-2	AC003002.4	AC003002.4	AKR1B10	hsa-mir-152	GLYATL1	BCAR3	TCGA.CM.4750.01
TCGA.CA.5796.01	ACACA	hsa-mir-200a	AC003002.6	AC004076.7	TRIM29	hsa-let-7a-1	SPAG17	BCAS2	TCGA.CM.4751.01
TCGA.CA.5797.01	ACACB	hsa-mir-200b	AC003005.4	AC004754.3	AOAH	hsa-mir-1262	ZNF273	BCCIP	TCGA.CM.4752.01
TCGA.CA.6715.01	ACAD10	hsa-mir-200c	AC003006.7	AC004980.11	MYRIP	hsa-mir-181c	RARB	BCL10	TCGA.CM.5341.01
TCGA.CA.6716.01	ACAD11	hsa-mir-203a	AC004076.7	AC006538.4	FOSB	hsa-mir-26a-1	MGA	BCL2L1	TCGA.CM.5344.01
TCGA.CA.6717.01	ACAD8	hsa-mir-203b	AC004076.9	AC009336.19	CA9	hsa-mir-493	KIAA1755	BCL2L15	TCGA.CM.5348.01
TCGA.CA.6718.01	ACAD9	hsa-mir-204	AC004381.6	AC011242.6	INTS10	hsa-mir-550a-2	EPHA7	BCL7C	TCGA.CM.5349.01
TCGA.CA.6719.01	ACADM	hsa-mir-20a	AC004754.3	AC013269.5	NELFCD	hsa-mir-151b	CTC.512J12.6	BCL9	TCGA.CM.5860.01
TCGA.CK.4947.01	ACADS	hsa-mir-20b	AC005779.2	AC022431.2	TPSB2	hsa-mir-2110	KIF5C	BHLHE40	TCGA.CM.5861.01
TCGA.CK.4948.01	ACADSB	hsa-mir-21	AC006445.1	AC037459.4	LARP6	hsa-mir-381	LRRC38	BLNK	TCGA.CM.5862.01
TCGA.CK.4950.01	ACADVL	hsa-mir-210	AC006449.2	AC068533.7	OXGR1	hsa-mir-328	NTNG1	BLOC1S2	TCGA.CM.5863.01
TCGA.CK.4951.01	ACAN	hsa-mir-2110	AC006486.9	AC073610.5	MMP3	hsa-mir-370	ACSL4	BMF	TCGA.CM.5864.01
TCGA.CK.4952.01	ACAP1	hsa-mir-2116	AC006538.4	AC073869.1	MIR1825	hsa-mir-450a-2	NKX6.1	BNIP3	TCGA.CM.5868.01
TCGA.CK.5912.01	ACAP2	hsa-mir-212	AC006547.14	AC104534.3	SNORD14A	hsa-mir-451a	SPATC1L	BOLA1	TCGA.CM.6161.01
TCGA.CK.5913.01	ACAP3	hsa-mir-214	AC006994.3	AC108938.5	GRP	hsa-mir-642a	AKR1E2	BPTF	TCGA.CM.6162.01
TCGA.CK.5914.01	ACAT1	hsa-mir-215	AC007040.11	ACAA1	OSBPL2	hsa-mir-99a	PRAMEF2	BRD1	TCGA.CM.6163.01
TCGA.CK.5915.01	ACAT2	hsa-mir-217	AC007557.5	ACAA2	ACPP	hsa-mir-624	STK33	BRDT	TCGA.CM.6164.01
TCGA.CK.5916.01	ACBD3	hsa-mir-218-1	AC007906.1	ACACA	IGLL5	hsa-mir-496	PPP5D1	BRIX1	TCGA.CM.6165.01
TCGA.CK.6746.01	ACBD4	hsa-mir-218-2	AC008074.1	ACACB	MXRA8	hsa-mir-151a	ZNF285	BRK1	TCGA.CM.6166.01
TCGA.CK.6747.01	ACBD5	hsa-mir-219a-1	AC008641.1	ACAD10	MOCS1	hsa-mir-218-1	NRN1	BRPF1	TCGA.CM.6167.01
TCGA.CK.6748.01	ACBD7	hsa-mir-22	AC008759.1	ACAD11	APOE	hsa-mir-1307	HOXD13	BTBD16	TCGA.CM.6168.01
TCGA.CK.6751.01	ACCS	hsa-mir-221	AC009065.4	ACAD8	LY6G6D	hsa-mir-664a	HS3ST6	BTBD8	TCGA.CM.6169.01
TCGA.CM.4743.01	ACD	hsa-mir-222	AC009121.2	ACAD9	AMACR	hsa-mir-376b	CCDC67	BTD	TCGA.CM.6170.01
TCGA.CM.4744.01	ACE	hsa-mir-223	AC009133.22	ACADL	CTTNBP2	hsa-mir-2277	ZNF134	BTG3	TCGA.CM.6171.01
TCGA.CM.4746.01	ACE2	hsa-mir-224	AC009336.19	ACADM	PRKACB	hsa-mir-181a-2	FBXL8	BTRC	TCGA.CM.6172.01
TCGA.CM.4747.01	ACER2	hsa-mir-2277	AC010184.1	ACADS	DEFA6	hsa-mir-450b	DAPK1	BUB1B	TCGA.CM.6674.01
TCGA.CM.4748.01	ACER3	hsa-mir-2355	AC010287.1	ACADSB	HELZ2	hsa-mir-653	FAM50A	BUB3	TCGA.CM.6675.01
TCGA.CM.4750.01	ACHE	hsa-mir-23a	AC010547.9	ACADVL	RDX	hsa-mir-326	NEUROG1	BYSL	TCGA.CM.6676.01
TCGA.CM.4751.01	ACIN1	hsa-mir-23b	AC010642.1	ACAN	GJB4	hsa-mir-643	ELMOD1	C10orf120	TCGA.CM.6677.01
TCGA.CM.4752.01	ACKR1	hsa-mir-23c	AC010646.3	ACAP1	VANGL2	hsa-mir-616	SLC22A31	C10orf2	TCGA.CM.6678.01
TCGA.CM.5341.01	ACKR2	hsa-mir-24-1	AC011513.3	ACAP2	SRMS	hsa-mir-511	CD70	C10orf32	TCGA.CM.6679.01
TCGA.CM.5344.01	ACKR3	hsa-mir-24-2	AC011530.4	ACAP3	ACSL6	hsa-mir-584	EXOSC2	C10orf62	TCGA.CM.6680.01
TCGA.CM.5348.01	ACKR4	hsa-mir-25	AC013286.1	ACAT1	MEX3A	hsa-mir-223	POU3F3	C10orf76	TCGA.D5.5537.01
TCGA.CM.5349.01	ACLY	hsa-mir-26a-1	AC015688.3	ACAT2	ENOX2	hsa-mir-1976	GAB3	C10orf82	TCGA.D5.5538.01
TCGA.CM.5860.01	ACO1	hsa-mir-26a-2	AC017028.10	ACBD3	NXPE1	hsa-mir-487a	SIRPA	C10orf88	TCGA.D5.5539.01
TCGA.CM.5861.01	ACO2	hsa-mir-26b	AC022431.2	ACBD4	MPV17L	hsa-mir-3652	FOXL2NB	C10orf90	TCGA.D5.5540.01
TCGA.CM.5862.01	ACOT1	hsa-mir-27a	AC024361.1	ACBD5	RNF217	hsa-mir-3150b	SH3BP2	C10orf95	TCGA.D5.5541.01
TCGA.CM.5863.01	ACOT11	hsa-mir-27b	AC024592.12	ACBD7	ZNF773	hsa-mir-3065	ANKRD60	C12orf4	TCGA.D5.6529.01
TCGA.CM.5864.01	ACOT13	hsa-mir-28	AC025048.1	ACCS	MYRF	hsa-mir-132	EPO	C12orf5	TCGA.D5.6530.01
TCGA.CM.5868.01	ACOT2	hsa-mir-296	AC025263.3	ACCSL	ASPN	hsa-mir-425	ALX1	C15orf41	TCGA.D5.6531.01
TCGA.CM.6161.01	ACOT4	hsa-mir-299	AC037459.4	ACD	SLAMF7	hsa-mir-199a-1	MORC4	C15orf43	TCGA.D5.6532.01
TCGA.CM.6162.01	ACOT7	hsa-mir-29a	AC068533.7	ACE	LGR5	hsa-mir-497	PPP4R2	C15orf52	TCGA.D5.6533.01
TCGA.CM.6163.01	ACOT8	hsa-mir-29b-1	AC069063.1	ACE2	TRPC4AP	hsa-mir-3934	GABRA4	C15orf53	TCGA.D5.6534.01
TCGA.CM.6164.01	ACOT9	hsa-mir-29b-2	AC069368.3	ACER1	CH25H	hsa-mir-539	HSPA1A	C15orf57	TCGA.D5.6535.01
TCGA.CM.6165.01	ACOX1	hsa-mir-29c	AC073130.2	ACER2	FAM217B	hsa-mir-3940	GSTA5	C15orf62	TCGA.D5.6536.01
TCGA.CM.6166.01	ACOX2	hsa-mir-301a	AC073610.5	ACER3	TINAG	hsa-mir-627	ARSI	C16orf93	TCGA.D5.6537.01
TCGA.CM.6167.01	ACOX3	hsa-mir-301b	AC073657.1	ACHE	ARMCX2	hsa-mir-375	FSTL5	C17orf58	TCGA.D5.6538.01
TCGA.CM.6168.01	ACOXL	hsa-mir-3065	AC079355.1	ACIN1	SESN1	hsa-mir-505	COMP	C19orf24	TCGA.D5.6539.01
TCGA.CM.6169.01	ACP1	hsa-mir-3074	AC084219.2	ACKR1	AATK	hsa-mir-331	DLX6	C19orf25	TCGA.D5.6540.01
TCGA.CM.6170.01	ACP2	hsa-mir-30a	AC087350.1	ACKR2	NR0B2	hsa-mir-3610	TRIM65	C19orf26	TCGA.D5.6541.01
TCGA.CM.6171.01	ACP5	hsa-mir-30b	AC087651.1	ACKR3	GOLGA8B	hsa-mir-29c	PRDM11	C1QTNF3	TCGA.D5.6898.01
TCGA.CM.6172.01	ACP6	hsa-mir-30c-1	AC087651.2	ACKR4	ZNF702P	hsa-mir-34c	AL162426.1	C1orf141	TCGA.D5.6920.01
TCGA.CM.6674.01	ACPP	hsa-mir-30c-2	AC087762.1	ACLY	FHOD3	hsa-mir-93	SMTN	C1orf146	TCGA.D5.6922.01
TCGA.CM.6675.01	ACPT	hsa-mir-30d	AC090154.1	ACMSD	TLE2	hsa-mir-1-2	ADAMTS3	C1orf162	TCGA.D5.6924.01
TCGA.CM.6676.01	ACRBP	hsa-mir-30e	AC091180.1	ACN9	SLC7A4	hsa-mir-362	CHST11	C1orf168	TCGA.D5.6926.01
TCGA.CM.6677.01	ACRV1	hsa-mir-31	AC092384.1	ACO1	MIR650	hsa-mir-376c	GOLGA8A	C1orf194	TCGA.D5.6927.01
TCGA.CM.6678.01	ACSBG1	hsa-mir-3127	AC092835.2	ACO2	POMZP3	hsa-mir-128-1	SLFN11	C1orf52	TCGA.D5.6928.01
TCGA.CM.6679.01	ACSBG2	hsa-mir-3130-1	AC093323.1	ACOT1	CELP	hsa-mir-199b	RFTN1	C1orf87	TCGA.D5.6929.01
TCGA.CM.6680.01	ACSF2	hsa-mir-3130-2	AC104057.1	ACOT11	NKD2	hsa-let-7i	WWC3	C21orf91	TCGA.D5.6930.01
TCGA.D5.5537.01	ACSF3	hsa-mir-3131	AC104073.2	ACOT12	DPM1	hsa-mir-3677	AF196779.12	C3orf20	TCGA.D5.6931.01
TCGA.D5.5538.01	ACSL1	hsa-mir-3150b	AC104389.1	ACOT13	FBLN2	hsa-mir-3651	GNG11	C4orf47	TCGA.D5.6932.01
TCGA.D5.5539.01	ACSL3	hsa-mir-3170	AC104389.2	ACOT2	KIAA1324L	hsa-mir-1248	CTSF	C5orf22	TCGA.D5.7000.01
TCGA.D5.5540.01	ACSL4	hsa-mir-32	AC104532.2	ACOT4	PLEKHB1	hsa-mir-92b	CCDC160	C5orf28	TCGA.DM.A0X9.01
TCGA.D5.5541.01	ACSL5	hsa-mir-3200	AC104534.3	ACOT6	MOCS3	hsa-mir-30c-2	CRIP3	C5orf30	TCGA.DM.A0XD.01
TCGA.D5.6529.01	ACSL6	hsa-mir-320a	AC104809.3	ACOT7	MGC32805	hsa-mir-30b	ABCC9	C5orf34	TCGA.DM.A0XF.01
TCGA.D5.6530.01	ACSM1	hsa-mir-320b-1	AC105009.1	ACOT8	PLAGL2	hsa-mir-486-2	POMC	C5orf42	TCGA.DM.A1D0.01
TCGA.D5.6531.01	ACSM3	hsa-mir-320b-2	AC112719.2	ACOT9	NR4A1	hsa-mir-655	NRCAM	C5orf51	TCGA.DM.A1D4.01
TCGA.D5.6532.01	ACSM5	hsa-mir-323a	AC124312.1	ACOX1	NPIPA5	hsa-mir-7706	PARP15	C6	TCGA.DM.A1D6.01
TCGA.D5.6533.01	ACSS1	hsa-mir-323b	AC126407.1	ACOX2	TMSB4Y	hsa-mir-22	ZNF610	C6orf132	TCGA.DM.A1D7.01
TCGA.D5.6534.01	ACSS2	hsa-mir-324	AC129492.1	ACOX3	RPS6KA6	hsa-mir-190a	ARHGDIB	C6orf223	TCGA.DM.A1D8.01
TCGA.D5.6535.01	ACSS3	hsa-mir-326	AC131263.1	ACOXL	STAU1	hsa-mir-495	GLP1R	C6orf226	TCGA.DM.A1D9.01
TCGA.D5.6536.01	ACTA1	hsa-mir-328	AC138028.1	ACP1	MYOM3	hsa-mir-4636	CTXN2	C7	TCGA.DM.A1DA.01
TCGA.D5.6537.01	ACTA2	hsa-mir-330	AC138969.4	ACP2	MLPH	hsa-mir-23a	BCAP31	C8A	TCGA.DM.A1DB.01
TCGA.D5.6538.01	ACTA2-AS1	hsa-mir-331	AC231657.1	ACP5	CDIP1	hsa-mir-532	ZNF83	C8B	TCGA.DM.A1HA.01
TCGA.D5.6539.01	ACTB	hsa-mir-335	AC241377.2	ACP6	MIR4785	hsa-mir-1-1	PIANP	C9	TCGA.DM.A1HB.01
TCGA.D5.6540.01	ACTC1	hsa-mir-337	AC242988.1	ACPP	RORC	hsa-mir-378a	C15orf59	CACHD1	TCGA.DM.A280.01
TCGA.D5.6541.01	ACTG1	hsa-mir-338	AC245100.1	ACPT	CCDC106	hsa-mir-155	SLC38A11	CACNA1C	TCGA.DM.A282.01
TCGA.D5.6898.01	ACTG2	hsa-mir-339	ACAA1	ACR	EGR1	hsa-mir-455	CPXM1	CACNG1	TCGA.DM.A285.01
TCGA.D5.6920.01	ACTL10	hsa-mir-33a	ACAA2	ACRBP	EIF2S2	hsa-mir-96	BCOR	CACNG4	TCGA.DM.A288.01
TCGA.D5.6922.01	ACTL6A	hsa-mir-33b	ACACA	ACRC	TMEM150B	hsa-mir-378c	CDH7	CACNG5	TCGA.DM.A28A.01
TCGA.D5.6923.01	ACTL8	hsa-mir-340	ACACB	ACRV1	BTNL3	hsa-mir-199a-2	CRNN	CACUL1	TCGA.DM.A28C.01
TCGA.D5.6924.01	ACTN1	hsa-mir-342	ACAD10	ACSBG1	YWHAB	hsa-mir-3682	CEL	CALHM1	TCGA.DM.A28E.01
TCGA.D5.6926.01	ACTN1-AS1	hsa-mir-345	ACAD11	ACSBG2	SYNE4	hsa-mir-2116	NPR3	CALHM2	TCGA.DM.A28F.01
TCGA.D5.6927.01	ACTN4	hsa-mir-34a	ACAD8	ACSF2	APOC1	hsa-mir-19a	BEX5	CALHM3	TCGA.DM.A28G.01
TCGA.D5.6928.01	ACTR10	hsa-mir-34c	ACAD9	ACSF3	POU5F1B	hsa-mir-1226	PHYHIPL	CALY	TCGA.DM.A28H.01
TCGA.D5.6929.01	ACTR1A	hsa-mir-3605	ACADL	ACSL1	ZSCAN18		TMEM178A	CAMK1	TCGA.DM.A28K.01
TCGA.D5.6930.01	ACTR1B	hsa-mir-3607	ACADM	ACSL3	SUPT20H		GLYATL2	CAMK4	TCGA.DM.A28M.01
TCGA.D5.6931.01	ACTR2	hsa-mir-361	ACADS	ACSL4	PLSCR4		WNT3A	CAND2	TCGA.F4.6459.01
TCGA.D5.6932.01	ACTR3	hsa-mir-3610	ACADSB	ACSL5	SLC5A6		PTPRM	CAPN11	TCGA.F4.6460.01
TCGA.D5.7000.01	ACTR3B	hsa-mir-3613	ACADVL	ACSL6	MIR1257		SOX14	CAPN3	TCGA.F4.6461.01
TCGA.DM.A0X9.01	ACTR3C	hsa-mir-3614	ACAN	ACSM1	TREM2		TENM3	CAPN7	TCGA.F4.6463.01
TCGA.DM.A0XD.01	ACTR5	hsa-mir-3615	ACAP1	ACSM2A	PCMTD2		ZIC5	CAPSL	TCGA.F4.6569.01
TCGA.DM.A0XF.01	ACTR6	hsa-mir-362	ACAP2	ACSM2B	TYMS		ROBO3	CAPZA1	TCGA.F4.6570.01
TCGA.DM.A1D0.01	ACTR8	hsa-mir-363	ACAP3	ACSM3	CYP2W1		MFAP3L	CARD6	TCGA.F4.6703.01
TCGA.DM.A1D4.01	ACTRT3	hsa-mir-3651	ACAT1	ACSM4	EFEMP1		OR51F1	CASC5	TCGA.F4.6704.01
TCGA.DM.A1D6.01	ACVR1	hsa-mir-3652	ACAT2	ACSM5	MRM3		ZNF781	CASP3	TCGA.F4.6805.01
TCGA.DM.A1D7.01	ACVR1B	hsa-mir-3653	ACBD3	ACSM6	ZDHHC9		KIAA1211L	CASP7	TCGA.F4.6806.01
TCGA.DM.A1D8.01	ACVR1C	hsa-mir-365a	ACBD4	ACSS1	GLI1		LAMA4	CASQ2	TCGA.F4.6807.01
TCGA.DM.A1D9.01	ACVR2A	hsa-mir-365b	ACBD5	ACSS2	CPE		CCL28	CAST	TCGA.F4.6808.01
TCGA.DM.A1DA.01	ACVR2B	hsa-mir-3677	ACBD7	ACSS3	PTPRD		STX1A	CATSPER2	TCGA.F4.6809.01
TCGA.DM.A1DB.01	ACVR2B-AS1	hsa-mir-3682	ACCS	ACTA1	INPP1		SKOR1	CAV3	TCGA.F4.6854.01
TCGA.DM.A1HA.01	ACVRL1	hsa-mir-369	ACCSL	ACTA2	R3HCC1		ADAMTS14	CC2D2B	TCGA.F4.6855.01
TCGA.DM.A1HB.01	ACY1	hsa-mir-370	ACD	ACTB	FFAR4		TBC1D16	CCBL2	TCGA.F4.6856.01
TCGA.DM.A280.01	ACY3	hsa-mir-374a	ACE	ACTBL2	PADI2		PTCHD4	CCDC102B	TCGA.G4.6293.01
TCGA.DM.A282.01	ACYP1	hsa-mir-374b	ACE2	ACTC1	PTPRR		DHX58	CCDC110	TCGA.G4.6294.01
TCGA.DM.A285.01	ACYP2	hsa-mir-375	ACER1	ACTG1	SPHK1		GPR173	CCDC112	TCGA.G4.6295.01
TCGA.DM.A288.01	ADA	hsa-mir-376a-1	ACER2	ACTG2	MGAM2		LINGO3	CCDC152	TCGA.G4.6297.01
TCGA.DM.A28A.01	ADA2	hsa-mir-376b	ACER3	ACTL10	MCPH1		ANKRD53	CCDC172	TCGA.G4.6298.01
TCGA.DM.A28C.01	ADAL	hsa-mir-376c	ACHE	ACTL6A	KAZALD1		CTD.2135J3.4	CCDC174	TCGA.G4.6299.01
TCGA.DM.A28E.01	ADAM10	hsa-mir-377	ACIN1	ACTL6B	TNFRSF10A		HEMGN	CCDC18	TCGA.G4.6302.01
TCGA.DM.A28F.01	ADAM11	hsa-mir-378a	ACKR1	ACTL7A	ADA2		SLC43A1	CCL28	TCGA.G4.6303.01
TCGA.DM.A28G.01	ADAM12	hsa-mir-378c	ACKR2	ACTL7B	LYPD8		NMUR1	CCND2	TCGA.G4.6304.01
TCGA.DM.A28H.01	ADAM15	hsa-mir-379	ACKR3	ACTL8	MCUR1		HSPA1L	CCND3	TCGA.G4.6306.01
TCGA.DM.A28K.01	ADAM17	hsa-mir-381	ACKR4	ACTL9	DEFA5		CERKL	CCNDBP1	TCGA.G4.6307.01
TCGA.DM.A28M.01	ADAM19	hsa-mir-382	ACLY	ACTN1	RBM39		RAB9B	CCNJ	TCGA.G4.6309.01
TCGA.F4.6459.01	ADAM20P1	hsa-mir-3913-1	ACMSD	ACTN2	GPR143		HOXD9	CD101	TCGA.G4.6311.01
TCGA.F4.6460.01	ADAM22	hsa-mir-3913-2	ACN9	ACTN3	SPATA25		KRT40	CD160	TCGA.G4.6315.01
TCGA.F4.6461.01	ADAM23	hsa-mir-3917	ACO1	ACTN4	ZNF287		GLRA4	CD2	TCGA.G4.6317.01
TCGA.F4.6463.01	ADAM28	hsa-mir-3928	ACO2	ACTR10	ROBO1		TMEM31	CD52	TCGA.G4.6320.01
TCGA.F4.6569.01	ADAM32	hsa-mir-3934	ACOT1	ACTR1A	PRRX1		ANKLE1	CD53	TCGA.G4.6321.01
TCGA.F4.6570.01	ADAM33	hsa-mir-3940	ACOT11	ACTR1B	CDA		DAPP1	CD58	TCGA.G4.6322.01
TCGA.F4.6703.01	ADAM8	hsa-mir-409	ACOT12	ACTR2	P2RY1		PAH	CDAN1	TCGA.G4.6323.01
TCGA.F4.6704.01	ADAM9	hsa-mir-410	ACOT13	ACTR3	GREM1		PNLIPRP3	CDC14A	TCGA.G4.6586.01
TCGA.F4.6805.01	ADAMDEC1	hsa-mir-411	ACOT2	ACTR3B	SPRYD7		SYT1	CDC5L	TCGA.G4.6588.01
TCGA.F4.6806.01	ADAMTS1	hsa-mir-412	ACOT4	ACTR3C	CTSE		SFXN5	CDC7	TCGA.G4.6627.01
TCGA.F4.6807.01	ADAMTS10	hsa-mir-421	ACOT6	ACTR5	PHGDH		PTGER3	CDH19	TCGA.G4.6628.01
TCGA.F4.6808.01	ADAMTS12	hsa-mir-423	ACOT7	ACTR6	SULT1B1		NXF5	CDH6	TCGA.NH.A50T.01
TCGA.F4.6809.01	ADAMTS13	hsa-mir-424	ACOT8	ACTR8	ZNF543		CAPS	CDH7	TCGA.NH.A50U.01
TCGA.F4.6854.01	ADAMTS14	hsa-mir-425	ACOT9	ACTRT1	JCHAIN		ZFP37	CDH9	TCGA.NH.A50V.01
TCGA.F4.6855.01	ADAMTS15	hsa-mir-429	ACOX1	ACTRT2	ID1		INPP5B	CDKN2A	TCGA.NH.A5IV.01
TCGA.F4.6856.01	ADAMTS16	hsa-mir-431	ACOX2	ACTRT3	FNDC1		ADTRP	CDKN2AIP	TCGA.NH.A6GA.01
TCGA.G4.6293.01	ADAMTS17	hsa-mir-432	ACOX3	ACVR1	DPP4		ITGA11	CDKN2B	TCGA.NH.A6GB.01
TCGA.G4.6294.01	ADAMTS18	hsa-mir-4326	ACOXL	ACVR1B	RALY		AFAP1L1	CELSR2	TCGA.NH.A6GC.01
TCGA.G4.6295.01	ADAMTS2	hsa-mir-433	ACP1	ACVR1C	ZIC5		NXNL2	CEP112	TCGA.NH.A8F7.01
TCGA.G4.6297.01	ADAMTS3	hsa-mir-4444-2	ACP2	ACVR2A	HEXDC		IGSF22	CEP55	TCGA.NH.A8F8.01
TCGA.G4.6298.01	ADAMTS4	hsa-mir-4449	ACP5	ACVR2B	CHMP7		OLIG1	CEP85	TCGA.QG.A5YV.01
TCGA.G4.6299.01	ADAMTS5	hsa-mir-4473	ACP6	ACVRL1	TMEM44		SLC16A2	CEPT1	TCGA.QG.A5YW.01
TCGA.G4.6302.01	ADAMTS6	hsa-mir-450a-1	ACPP	ACY1	FIBIN		ARMC4	CHAC1	TCGA.QG.A5YX.01
TCGA.G4.6303.01	ADAMTS7	hsa-mir-450a-2	ACPT	ACY3	CYP4F11		ZNF813	CHCHD4	TCGA.QG.A5Z1.01
TCGA.G4.6304.01	ADAMTS8	hsa-mir-450b	ACR	ACYP1	PDZD11		ACD	CHD1	TCGA.QG.A5Z2.01
TCGA.G4.6306.01	ADAMTS9	hsa-mir-451a	ACRBP	ACYP2	TFAP2C		CCDC184	CHD1L	TCGA.QL.A97D.01
TCGA.G4.6307.01	ADAMTS9-AS1	hsa-mir-452	ACRC	ADA	ZNF347		TRPA1	CHD6	TCGA.RU.A8FL.01
TCGA.G4.6309.01	ADAMTS9-AS2	hsa-mir-454	ACRV1	ADAD1	LGR6		SPDYA	CHI3L2	TCGA.SS.A7HO.01
TCGA.G4.6310.01	ADAMTSL1	hsa-mir-455	ACSBG1	ADAD2	ADRA2A		EBF2	CHIA	TCGA.T9.A92H.01
TCGA.G4.6311.01	ADAMTSL2	hsa-mir-4636	ACSBG2	ADAL	HSPA1A		SYNM	CHKB	TCGA.WS.AB45.01
TCGA.G4.6314.01	ADAMTSL3	hsa-mir-4661	ACSF2	ADAM10	CTSF		UGT2B10	CHL1
TCGA.G4.6315.01	ADAMTSL4	hsa-mir-4662a	ACSF3	ADAM11	ANGPTL2		DOCK11	CHODL
TCGA.G4.6317.01	ADAMTSL4-AS1	hsa-mir-4668	ACSL1	ADAM12	C3		MAEL	CHP1
TCGA.G4.6320.01	ADAMTSL5	hsa-mir-4676	ACSL3	ADAM15	CCL2		PPM1E	CHRFAM7A
TCGA.G4.6321.01	ADAP1	hsa-mir-4677	ACSL4	ADAM17	CD48		FABP3	CHRM5
TCGA.G4.6322.01	ADAP2	hsa-mir-4724	ACSL5	ADAM18	AGR3		BTN1A1	CHRNA7
TCGA.G4.6323.01	ADAR	hsa-mir-4728	ACSL6	ADAM19	GPX7		SATL1	CHST14
TCGA.G4.6586.01	ADARB1	hsa-mir-4746	ACSM1	ADAM2	NTM		BRINP3	CHST15
TCGA.G4.6588.01	ADARB2	hsa-mir-4772	ACSM2A	ADAM20	CYBB		ZNF318	CHUK
TCGA.G4.6625.01	ADAT1	hsa-mir-4791	ACSM3	ADAM21	LCP2		CCDC116	CIDEC
TCGA.G4.6627.01	ADAT2	hsa-mir-483	ACSM4	ADAM22	RHBDL2		NWD2	CIRBP
TCGA.G4.6628.01	ADAT3	hsa-mir-484	ACSM5	ADAM23	FLNC		AC010547.9	CKMT1A
TCGA.NH.A50T.01	ADCK1	hsa-mir-485	ACSM6	ADAM28	EPHX2		EVI2B	CKMT1B
TCGA.NH.A50U.01	ADCK2	hsa-mir-486-1	ACSS1	ADAM29	GTF2F2		ARHGEF40	CLCA1
TCGA.NH.A50V.01	ADCK5	hsa-mir-486-2	ACSS2	ADAM30	PTPN21		TIAM1	CLCA2
TCGA.NH.A5IV.01	ADCY1	hsa-mir-487a	ACSS3	ADAM32	PPP2R2A		SHISA6	CLCA4
TCGA.NH.A6GA.01	ADCY10	hsa-mir-487b	ACTA1	ADAM33	ZC3H12C		PCDHAC2	CLCC1
TCGA.NH.A6GB.01	ADCY10P1	hsa-mir-491	ACTA2	ADAM7	MROH6		LOXL2	CLDN22
TCGA.NH.A6GC.01	ADCY2	hsa-mir-493	ACTB	ADAM8	FUZ		RGS21	CLDN24
TCGA.NH.A8F7.01	ADCY3	hsa-mir-494	ACTBL2	ADAM9	STX16		ST8SIA1	CLN8
TCGA.NH.A8F8.01	ADCY4	hsa-mir-495	ACTC1	ADAMDEC1	AHCYL2		AUTS2	CLRN3
TCGA.QG.A5YV.01	ADCY5	hsa-mir-496	ACTG1	ADAMTS1	SNHG3		IGFBP3	CNN3
TCGA.QG.A5YW.01	ADCY6	hsa-mir-497	ACTG2	ADAMTS10	CTNNBL1		SPRR3	CNNM1
TCGA.QG.A5YX.01	ADCY7	hsa-mir-5000	ACTL10	ADAMTS12	TNNC2		SMARCA1	CNNM2
TCGA.QG.A5Z1.01	ADCY9	hsa-mir-5001	ACTL6A	ADAMTS13	R3HDML		MUM1L1	CNPY3
TCGA.QG.A5Z2.01	ADCYAP1	hsa-mir-500a	ACTL6B	ADAMTS14	REEP4		VPS16	CNTN4
TCGA.QL.A97D.01	ADD1	hsa-mir-500b	ACTL7A	ADAMTS15	FOXJ1		CADM2	CNTN6
TCGA.RU.A8FL.01	ADD2	hsa-mir-501	ACTL7B	ADAMTS16	ROR2		SELV	COL11A1
TCGA.SS.A7HO.01	ADD3	hsa-mir-502	ACTL8	ADAMTS17	ABCB7		RXFP1	COL17A1
TCGA.T9.A92H.01	ADGRA2	hsa-mir-503	ACTL9	ADAMTS18	PTPRC		RCN1	COL24A1
TCGA.WS.AB45.01	ADGRA3	hsa-mir-505	ACTN1	ADAMTS19	FGR		FOXL2	COLQ
	ADGRB1	hsa-mir-508	ACTN2	ADAMTS2	NSG1		SPIN3	COX15
	ADGRB2	hsa-mir-509-1	ACTN3	ADAMTS20	CD79A		MAP1B	COX4I2
	ADGRB3	hsa-mir-509-2	ACTN4	ADAMTS3	CXCL9		FGF8	CPN1
	ADGRD1	hsa-mir-509-3	ACTR10	ADAMTS4	ALDOB		BST2	CPNE9
	ADGRE1	hsa-mir-511	ACTR1A	ADAMTS5	IL1RN		CRCT1	CPT1B
	ADGRE2	hsa-mir-532	ACTR1B	ADAMTS6	MSLN		ARHGEF39	CPXM2
	ADGRE3	hsa-mir-539	ACTR2	ADAMTS7	VMAC		KCNJ12	CRBN
	ADGRE4P	hsa-mir-542	ACTR3	ADAMTS8	BCAS1		C4orf45	CRELD1
	ADGRE5	hsa-mir-543	ACTR3B	ADAMTS9	CYP4X1		CMKLR1	CRELD2
	ADGRF1	hsa-mir-545	ACTR3C	ADAMTSL1	LINC01003		HYPK	CRIP3
	ADGRF3	hsa-mir-548v	ACTR5	ADAMTSL2	EVA1A		MN1	CRNKL1
	ADGRF4	hsa-mir-549a	ACTR6	ADAMTSL3	FAP		HOXB3	CRTAC1
	ADGRF5	hsa-mir-550a-1	ACTR8	ADAMTSL4	RAE1		SHC3	CRYZ
	ADGRG1	hsa-mir-550a-2	ACTRT1	ADAMTSL5	TMEM63C		PRKCB	CSDE1
	ADGRG2	hsa-mir-550a-3	ACTRT2	ADAP1	PRUNE2		QKI	CSF1
	ADGRG3	hsa-mir-552	ACTRT3	ADAP2	BARX2		VSIG1	CSMD1
	ADGRG5	hsa-mir-556	ACVR1	ADAR	AMT		TRIM9	CSTF2T
	ADGRG6	hsa-mir-5586	ACVR1B	ADARB1	SLC17A9		MAFB	CTBP2
	ADGRG7	hsa-mir-574	ACVR1C	ADARB2	SCD5		F8A1	CTBS
	ADGRL1	hsa-mir-576	ACVR2A	ADAT1	SH3PXD2A-AS1		GFRA3	CTF1
	ADGRL2	hsa-mir-577	ACVR2B	ADAT2	KCTD15		PDZD4	CTH
	ADGRL3	hsa-mir-582	ACVRL1	ADAT3	CDK8		VAX2	CTTNBP2NL
	ADGRL4	hsa-mir-584	ACY1	ADCK1	MIR3176		CHD4	CUEDC2
	ADGRV1	hsa-mir-589	ACY3	ADCK2	MIR7847		SERP2	CUL7
	ADH1B	hsa-mir-590	ACYP1	ADCK3	FBLN1		RP11.1220K2.2	CUL9
	ADH1C	hsa-mir-592	ACYP2	ADCK4	TNFRSF25		ARHGAP22	CUTC
	ADH4	hsa-mir-598	AD000671.6	ADCK5	ZBED9		WNT7A	CUZD1
	ADH5	hsa-mir-616	ADA	ADCY1	GAL		FBXO10	CWF19L1
	ADH6	hsa-mir-624	ADAD1	ADCY10	TMEM229B		PHF21B	CXADR
	ADHFE1	hsa-mir-625	ADAD2	ADCY2	SOSTDC1		MAATS1	CYB561D1
	ADI1	hsa-mir-627	ADAL	ADCY3	SLC9A2		GRID1	CYFIP1
	ADIPOR1	hsa-mir-628	ADAM10	ADCY4	CPNE1		SLC10A5	CYP17A1
	ADIPOR2	hsa-mir-629	ADAM11	ADCY5	TMPRSS13		CASS4	CYP2C18
	ADK	hsa-mir-639	ADAM12	ADCY6	ACOT8		GKN1	CYP2C19
	ADM	hsa-mir-642a	ADAM15	ADCY7	GGT1		TFPI	CYP2C8
	ADM2	hsa-mir-643	ADAM17	ADCY8	F2RL2		SIM2	CYP2C9
	ADM5	hsa-mir-651	ADAM18	ADCY9	MFAP3L		PDE10A	CYP2E1
	ADNP	hsa-mir-652	ADAM19	ADCYAP1	FPR3		SCG3	CYP2J2
	ADNP-AS1	hsa-mir-653	ADAM2	ADCYAP1R1	PLA2G2A		CHST5	CYR61
	ADNP2	hsa-mir-654	ADAM22	ADD1	MPEG1		KEL	DAB1
	ADO	hsa-mir-655	ADAM23	ADD2	PELI2		TNS3	DAB2
	ADORA1	hsa-mir-659	ADAM28	ADD3	TUBA1B		ZNF256	DAZAP1
	ADORA2A	hsa-mir-660	ADAM29	ADGB	MAFB		AMMECR1	DAZL
	ADORA2A-AS1	hsa-mir-664a	ADAM30	ADH1A	ZNF879		FRMD3	DBT
	ADORA2B	hsa-mir-664b	ADAM32	ADH1B	SYDE1		ZPBP	DCLRE1A
	ADPGK	hsa-mir-671	ADAM33	ADH1C	PROM2		LRRC30	DCLRE1B
	ADPGK-AS1	hsa-mir-675	ADAM7	ADH4	TCTEX1D2		OR8K1	DCP1B
	ADPRH	hsa-mir-6761	ADAM8	ADH5	CCAR2		ROS1	DCP2
	ADPRHL1	hsa-mir-6837	ADAM9	ADH6	COMP		TAS2R16	DCTD
	ADPRHL2	hsa-mir-6842	ADAMDEC1	ADH7	UBXN10		HDGFRP3	DDAH1
	ADPRM	hsa-mir-6854	ADAMTS1	ADHFE1	SLC51B		ZNF254	DDX20
	ADRA1B	hsa-mir-6892	ADAMTS10	ADI1	CTHRC1		TRPV5	DEFB115
	ADRA1D	hsa-mir-7-1	ADAMTS12	ADIG	SYAP1		TRPM3	DEFB116
	ADRA2A	hsa-mir-7-2	ADAMTS13	ADIPOQ	CCL28		KRTAP3.1	DEFB118
	ADRA2B	hsa-mir-7-3	ADAMTS14	ADIPOR1	SEMA3F		IL18RAP	DEFB119
	ADRA2C	hsa-mir-708	ADAMTS15	ADIPOR2	OXER1		DNAJC15	DEFB121
	ADRB1	hsa-mir-744	ADAMTS16	ADIRF	MIR4649		MUC12	DEFB123
	ADRB2	hsa-mir-758	ADAMTS17	ADK	EXD3		ZNF217	DEFB124
	ADRM1	hsa-mir-760	ADAMTS18	ADM	PRDX5		MARK4	DENND2C
	ADSL	hsa-mir-766	ADAMTS19	ADM2	MRPL17		FANK1	DENND2D
	ADSS	hsa-mir-769	ADAMTS2	ADM5	MIR4793		KLF17	DENND6B
	ADSSL1	hsa-mir-7705	ADAMTS20	ADNP	DPT		ARSD	DEPDC1
	ADTRP	hsa-mir-7706	ADAMTS3	ADNP2	SEMA6A		OR2D2	DHDDS
	AEBP2	hsa-mir-874	ADAMTS4	ADO	CCL11		SPP2	DHX32
	AEN	hsa-mir-877	ADAMTS5	ADORA1	PSMA7		OLFM4	DHX35
	AES	hsa-mir-887	ADAMTS6	ADORA2A	TGFB1		UHRF1	DIRAS3
	AFAP1	hsa-mir-889	ADAMTS7	ADORA2B	VAPB		KLHL13	DISP2
	AFAP1-AS1	hsa-mir-9-1	ADAMTS8	ADORA3	TUBGCP3		PLA2G3	DKK4
	AFAP1L1	hsa-mir-9-2	ADAMTS9	ADPGK	ALKAL1		LRRC36	DLGAP1
	AFAP1L2	hsa-mir-9-3	ADAMTSL1	ADPRH	EDN3		PTPRS	DLGAP2
	AFDN	hsa-mir-92a-1	ADAMTSL2	ADPRHL1	ELAC2		MAP1LC3A	DLK2
	AFDN-AS1	hsa-mir-92a-2	ADAMTSL3	ADPRHL2	TVP23B		PIGR	DLL4
	AFF1	hsa-mir-92b	ADAMTSL4	ADPRM	DUSP4		SPTBN5	DMBT1
	AFF2	hsa-mir-93	ADAMTSL5	ADRA1A	LOC101927480		C8orf74	DNAH9
	AFF3	hsa-mir-935	ADAP1	ADRA1B	PRR36		ACPP	DNAJB4
	AFF4	hsa-mir-937	ADAP2	ADRA1D	ADAMDEC1		KRTAP10.5	DNAJC17
	AFG3L1P	hsa-mir-939	ADAR	ADRA2A	GMPR		XXbac.BPG32J3.19	DNAJC21
	AFG3L2	hsa-mir-940	ADARB1	ADRA2B	CCL21		ZCCHC18	DNAJC6
	AFMID	hsa-mir-942	ADARB2	ADRA2C	DDX27		TRIM58	DNASE2B
	AFTPH	hsa-mir-95	ADAT1	ADRB1	DYNLRB1		C19orf81	DNMBP
	AGA	hsa-mir-96	ADAT2	ADRB2	FNDC10		CRACR2B	DNPH1
	AGAP1	hsa-mir-98	ADAT3	ADRB3	CYP4F12		DAPK2	DNTT
	AGAP1-IT1	hsa-mir-99a	ADCK1	ADRBK1	ARHGEF7		MYL3	DNTTIP2
	AGAP12P	hsa-mir-99b	ADCK2	ADRBK2	LSM14B		CDH10	DOCK1
	AGAP2		ADCK3	ADRM1	PSPC1-AS2		CERS1	DOCK7
	AGAP2-AS1		ADCK4	ADSL	C3orf14		GDF1	DPCD
	AGAP3		ADCK5	ADSS	ZBTB4		TNFAIP6	DPH3
	AGAP4		ADCY1	ADSSL1	AEN		CLTA	DPH5
	AGAP5		ADCY10	ADTRP	CXorf40B		OR2A14	DPH6
	AGAP6		ADCY2	AEBP1	SLC2A10		CTNNA2	DPY19L3
	AGAP9		ADCY3	AEBP2	BNIP3		OR1J1	DPYD
	AGBL2		ADCY4	AEN	DUOXA2		ANKRD18B	DPYSL4
	AGBL3		ADCY5	AES	ITGB2		SCN1A	DR1
	AGBL4		ADCY6	AFAP1	GOLGA6L9		ADCY10	DRAM2
	AGBL5		ADCY7	AFAP1L1	ZNF618		RGS7	DROSHA
	AGER		ADCY8	AFAP1L2	NDNF		CAV3	DSEL
	AGFG1		ADCY9	AFF1	CES2		KRTAP12.1	DUSP15
	AGFG2		ADCYAP1	AFF2	C11orf96		ZNF773	DUSP5
	AGGF1		ADCYAP1R1	AFF3	CYTIP		44453	DYRK4
	AGK		ADD1	AFF4	SLCO4A1-AS1		GFRA2	EAF1
	AGL		ADD2	AFG3L2	PLEKHG4		P2RY4	EBF3
	AGMAT		ADD3	AFM	HSPA4L		GPR158	ECHS1
	AGMO		ADGB	AFMID	CASP5		RORB	EDEM1
	AGO1		ADH1A	AFP	ZBTB7C		RAMP2	EFCAB7
	AGO2		ADH1B	AFTPH	ATL1		MRPS21	EFHB
	AGO3		ADH1C	AGA	CNTNAP2		FAM50B	EFNA2
	AGO4		ADH4	AGAP1	PROSER1		PRG4	EFNA5
	AGPAT2		ADH5	AGAP10	ITGAX		BHLHB9	EGFLAM
	AGPAT3		ADH6	AGAP2	HAS3		KCNB2	EHD4
	AGPAT4		ADH7	AGAP3	SLC16A9		RP11.125O5.2	EIF2AK4
	AGPAT5		ADHFE1	AGAP4	CYP2B6		SLCO1B1	EIF3A
	AGPS		ADI1	AGAP5	LOC105375431		A2M	ELAC1
	AGR2		ADIG	AGAP6	LAMP2		PF4	ELL2
	AGR3		ADIPOQ	AGBL2	RNF38		HTR4	ELL3
	AGRN		ADIPOR1	AGBL3	PID1		HHIP	ELOVL3
	AGT		ADIPOR2	AGBL4	ESPN		PPAPDC1A	ELTD1
	AGTPBP1		ADIRF	AGBL5	IRF9		PFKFB1	EMB
	AGTR1		ADK	AGER	HHLA2		LMO1	EMC3
	AGTRAP		ADM	AGFG1	TYW1B		EDA2R	EMC4
	AGXT		ADM2	AGFG2	SAMD5		MVP	EMC7
	AHCTF1		ADM5	AGGF1	ENTPD5		ERBB4	EMILIN3
	AHCY		ADNP	AGK	KCNQ4		MIA	EMX2
	AHCYL1		ADNP2	AGL	PCDHGC3		OR13F1	ENO4
	AHCYL2		ADO	AGMAT	CNTLN		NKX6.2	ENPP6
	AHDC1		ADORA1	AGMO	LRRC37A2		EML1	ENTPD1
	AHI1		ADORA2A	AGO1	SCO1		RP11.257K9.8	ENTPD7
	AHNAK		ADORA2B	AGO2	CACNA1D		SNCA	EPB41L4A
	AHNAK2		ADORA3	AGO3	VPS4B		C12orf79	EPB42
	AHR		ADPGK	AGO4	APBB1		ZC3H14	EPHX4
	AHRR		ADPRH	AGPAT1	DTX3		UGT2B7	EPS8L3
	AHSA1		ADPRHL1	AGPAT2	SPP1		KCNJ6	ERAP1
	AHSA2		ADPRHL2	AGPAT3	PCDH18		PRRT3	ERAP2
	AIDA		ADPRM	AGPAT4	RPS27L		ZP2	ERBB2
	AIF1		ADRA1A	AGPAT5	MIR3189		STOM	ERICH1
	AIF1L		ADRA1B	AGPAT6	PBX4		PLSCR2	ERLIN1
	AIFM1		ADRA1D	AGPAT9	TMEM120B		OR8H2	EVI5
	AIFM2		ADRA2A	AGPS	THBS2		TYK2	EXD1
	AIFM3		ADRA2B	AGR2	PDZD3		KAL1	EXOSC1
	AIG1		ADRA2C	AGR3	ZNF682		MCTP1	EXTL2
	AIM1		ADRB1	AGRN	PCED1B		ZBTB38	F3
	AIM1L		ADRB2	AGRP	DHX35		NT5C1A	FAM102B
	AIM2		ADRB3	AGT	CDHR1		OR51A7	FAM160B1
	AIMP1		ADRBK1	AGTPBP1	PIGN		STX16.NPEPL1	FAM172A
	AIMP2		ADRBK2	AGTR1	KLHL3		NGFR	FAM174A
	AIP		ADRM1	AGTR2	GSTM3		ACE2	FAM175B
	AIRE		ADSL	AGTRAP	METRN		SLC44A5	FAM178A
	AJAP1		ADSS	AGXT	C7orf49		ANO3	FAM189A1
	AJUBA		ADSSL1	AGXT2	HOXB-AS3		DEFB115	FAM196A
	AK1		ADTRP	AHCTF1	COL8A1		VENTX	FAM19A3
	AK2		AEBP1	AHCY	YWHAE		AMBN	FAM19A5
	AK3		AEBP2	AHCYL1	MIR4781		ARL9	FAM204A
	AK4		AEN	AHCYL2	CEACAM7		CPA4	FAM20A
	AK5		AES	AHDC1	TOMM7		LRRK2	FAM212B
	AK6		AF131216.1	AHI1	NCBP2		FGD5	FAM24A
	AK7		AF196779.12	AHNAK	P3H3		SYT2	FAM24B
	AK8		AFAP1	AHNAK2	YPEL3		C18orf42	FAM45A
	AK9		AFAP1L1	AHR	MMP9		CST1	FAM46B
	AKAP1		AFAP1L2	AHRR	EPB41L2		SLC5A8	FAM46C
	AKAP10		AFF1	AHSA1	DDTL		RUNX1T1	FAM53B
	AKAP11		AFF2	AHSA2	HCN3		CDHR5	FAM69A
	AKAP12		AFF3	AHSG	HLA-DQB2		RAB33A	FAM72B
	AKAP17A		AFF4	AHSP	TPSAB1		SLC26A9	FAM72C
	AKAP2		AFG3L2	AICDA	CREB5		FAM150A	FAM72D
	AKAP3		AFMID	AIDA	CCDC159		OR5A2	FAM73A
	AKAP5		AFP	AIF1	HOXD8		BST1	FAM81B
	AKAP6		AFTPH	AIF1L	BCL2A1		ZNF665	FAM83D
	AKAP7		AGA	AIFM1	TNFRSF10B		GRIK4	FAM98B
	AKAP8		AGAP1	AIFM2	ALDH3A2		C2CD4D	FAN1
	AKAP8L		AGAP2	AIFM3	SLC9A7		HELT	FANCD2
	AKAP9		AGAP3	AIG1	GDPD5		LILRA2	FANCD2OS
	AKIP1		AGAP5	AIM1	RALGAPB		GAMT	FANK1
	AKIRIN1		AGAP6	AIM1L	MIR7111		CCDC129	FBLN2
	AKIRIN2		AGBL1	AIM2	C2orf54		FLT3	FBRS
	AKNA		AGBL2	AIMP1	EPOP		ATG4D	FBXL15
	AKNAD1		AGBL3	AIMP2	LRRC8E		CABP1	FBXL17
	AKR1A1		AGBL4	AIP	DNTTIP1		C1orf158	FBXL19
	AKR1B1		AGBL5	AIPL1	LRP12		PPM1G	FBXO25
	AKR1B10		AGER	AIRE	GPRASP2		TMPRSS11A	FBXO4
	AKR1B15		AGFG1	AJAP1	ANAPC1		DNMT3L	FBXW4
	AKR1C1		AGFG2	AJUBA	CD99L2		NAP1L2	FCGR1A
	AKR1C2		AGGF1	AK1	RFTN1		CP	FCGR1B
	AKR1C3		AGK	AK2	FOXD2		ADAM7	FEM1C
	AKR1C4		AGL	AK3	CAPN13		OR10P1	FFAR4
	AKR1E2		AGMAT	AK4	OAS3		FOXB2	FGD5
	AKR7A2		AGMO	AK5	RHOV		SLC23A3	FGF10
	AKR7A3		AGO1	AK7	NMU		LGALS14	FGF23
	AKR7L		AGO2	AK8	UBE2E2		GSX2	FGF6
	AKT1		AGO3	AK9	SPAG16		DIO2	FGF8
	AKT1S1		AGO4	AKAP1	FGFR1		HMGCLL1	FGFR2
	AKT2		AGPAT1	AKAP10	TMC7		ADAMTS1	FGGY
	AKT3		AGPAT2	AKAP11	MTFR1L		ADAP1	FHIT
	AKTIP		AGPAT3	AKAP12	NCMAP		NOD2	FITM2
	ALAD		AGPAT4	AKAP13	NDRG3		FOXE3	FKBP4
	ALAS1		AGPAT5	AKAP14	MATN2		RNASE11	FLRT3
	ALAS2		AGPAT6	AKAP2	LOC100129518		OPN5	FMN1
	ALCAM		AGPAT9	AKAP3	PIGU		ACTRT2	FMO5
	ALDH16A1		AGPS	AKAP4	FHDC1		P2RY12	FNBP1L
	ALDH18A1		AGR2	AKAP5	SKAP1		KIAA2026	FNDC7
	ALDH1A1		AGR3	AKAP6	DLL4		GIT1	FOXC1
	ALDH1A2		AGRN	AKAP7	NEURL2		PRICKLE3	FOXD3
	ALDH1A3		AGRP	AKAP8	FAM19A5		LHX1	FOXI2
	ALDH1B1		AGT	AKAP8L	ZNF665		ASB15	FOXM1
	ALDH1L1		AGTPBP1	AKAP9	GLIS2		OR5R1	FOXP4
	ALDH1L2		AGTR1	AKIP1	SPATC1L		KCND2	FOXS1
	ALDH2		AGTRAP	AKIRIN1	GCHFR		CHST15	FPGT
	ALDH3A1		AGXT	AKIRIN2	ISX		STAB2	FRA10AC1
	ALDH3A2		AGXT2	AKNA	PLAC8		NUDT11	FRAT1
	ALDH3B1		AHCTF1	AKNAD1	SLC3A1		AMH	FRAT2
	ALDH3B2		AHCY	AKR1A1	RRM2		ALKBH3	FRG2B
	ALDH4A1		AHCYL1	AKR1B1	WASF1		TLX1NB	FRRS1
	ALDH5A1		AHCYL2	AKR1B10	BEX5		TMPRSS11B	FRS3
	ALDH6A1		AHDC1	AKR1B15	IL1B		SLC12A1	FSIP1
	ALDH7A1		AHI1	AKR1C1	YTHDF1		CD80	FUBP1
	ALDH8A1		AHNAK	AKR1C2	TUBAL3		RYR1	FUOM
	ALDH9A1		AHNAK2	AKR1C3	FAM72B		ZNF91	FYB
	ALDOA		AHR	AKR1C4	VPS37A		IGFBPL1	GABRA5
	ALDOB		AHRR	AKR1D1	AMIGO2		LRIT1	GABRB3
	ALDOC		AHSA1	AKR1E2	IFI16		C1orf61	GABRG3
	ALG1		AHSA2	AKR7A2	GPR183		NLRP4	GADD45A
	ALG10		AHSG	AKR7A3	PRMT5		CER1	GALNT15
	ALG10B		AHSP	AKT1	ARAP3		RP11.449H3.3	GAMT
	ALG11		AICDA	AKT1S1	MICB		PCDHB14	GANC
	ALG12		AIDA	AKT2	C14orf80		ENTPD3	GBF1
	ALG13		AIF1	AKT3	CSF1R		HMX2	GBP1
	ALG14		AIF1L	AKTIP	DUSP6		EOMES	GBP2
	ALG1L		AIFM1	AL021546.6	DUSP1		PNMA5	GBP3
	ALG1L2		AIFM2	AL513523.2	D2HGDH		ESRRA	GBP4
	ALG1L9P		AIFM3	ALAD	ZXDB		RERG	GBP5
	ALG2		AIG1	ALAS1	PIGG		RGS6	GBP6
	ALG3		AIM1	ALAS2	ZNF264		CCP110	GBP7
	ALG5		AIM1L	ALB	COL8A2		WAS	GCHFR
	ALG6		AIM2	ALCAM	PLA2G4A		ASB17	GCLM
	ALG8		AIMP1	ALDH16A1	RALBP1		KLHL15	GDAP1L1
	ALG9		AIMP2	ALDH18A1	AIFM1		RP11.1021N1.1	GDAP2
	ALKAL1		AIP	ALDH1A1	LOC441178		DKK3	GDNF
	ALKAL2		AIPL1	ALDH1A2	NPEPL1		SOX21	GFI1
	ALKBH1		AIRE	ALDH1A3	PRSS22		STAP1	GFRA1
	ALKBH2		AJAP1	ALDH1B1	ZNF423		OR8B3	GHR
	ALKBH3		AJUBA	ALDH1L1	SLC44A5		ADNP2	GHRL
	ALKBH3-AS1		AK1	ALDH1L2	ASNS		SERPINA7	GIN1
	ALKBH4		AK2	ALDH2	FITM2		NEUROD1	GINS1
	ALKBH5		AK3	ALDH3A1	LGR4		SPX	GIPC2
	ALKBH6		AK4	ALDH3A2	FPR1		GLIPR1L1	GJA5
	ALKBH7		AK5	ALDH3B1	CCDC183-AS1		CYP2D6	GJA8
	ALKBH8		AK7	ALDH3B2	ADGRF4		PRIMA1	GJD2
	ALMS1		AK8	ALDH4A1	MKL2		EDIL3	GLMN
	ALMS1-IT1		AK9	ALDH5A1	CASP1		FRG2C	GLRX
	ALOX12		AKAP1	ALDH6A1	MXD3		SPRR2G	GLRX3
	ALOX12-AS1		AKAP10	ALDH7A1	MPZL3		PRKAG3	GLTSCR1L
	ALOX12B		AKAP11	ALDH8A1	ZNF93		NDP	GMDS
	ALOX12P2		AKAP12	ALDH9A1	TNFRSF17		DAPK3	GNAI3
	ALOX15		AKAP13	ALDOA	CXCL13		CLEC1B	GNAT2
	ALOX15B		AKAP14	ALDOB	UBE2A		KRTAP4.3	GNG12
	ALOX5		AKAP2	ALDOC	ERGIC3		HCK	GNG5
	ALOX5AP		AKAP3	ALG1	KHK		GPR64	GNMT
	ALOXE3		AKAP4	ALG10	RNF157		HTR2A	GOLGA6L1
	ALPI		AKAP5	ALG10B	TFRC		MS4A14	GOLGA6L2
	ALPK1		AKAP6	ALG11	EDNRB		MS4A7	GOLGA6L6
	ALPK2		AKAP7	ALG12	PCTP		RNF225	GOLGA6L7P
	ALPK3		AKAP8	ALG13	ASAP3		FCER1A	GOLGA7B
	ALPL		AKAP8L	ALG14	KDM3A		ATP11C	GOLGA8A
	ALPPL2		AKAP9	ALG1L	ARHGAP32		MT3	GOLGA8B
	ALS2		AKIP1	ALG1L2	ARHGEF37		CXCR3	GOLGA8F
	ALS2CL		AKIRIN1	ALG2	HTR1D		NXPE4	GOLGA8G
	ALS2CR12		AKIRIN2	ALG3	OTX1		GAS2L2	GOLGA8H
	ALYREF		AKNA	ALG5	PLA1A		PAMR1	GOLGA8J
	AMACR		AKNAD1	ALG6	QPCTL		BCL6B	GOLGA8K
	AMBP		AKR1A1	ALG8	NAT14		LTK	GOLGA8M
	AMBRA1		AKR1B1	ALG9	PRELID3B		LRRC4C	GOLGA8N
	AMD1		AKR1B10	ALK	SCARF2		METTL11B	GOLGA8O
	AMDHD1		AKR1B15	ALKBH1	PPM1M		USP51	GOLGA8Q
	AMDHD2		AKR1C1	ALKBH2	PXMP4		BPI	GOLGA8R
	AMELX		AKR1C2	ALKBH3	PLEKHN1		ARSH	GOLGA8S
	AMER1		AKR1C3	ALKBH4	SFXN2		EPHX3	GOLGA8T
	AMFR		AKR1C4	ALKBH5	FLII		VASH1	GOLPH3
	AMIGO1		AKR1D1	ALKBH6	COPS7B		CELA1	GOT1
	AMIGO2		AKR1E2	ALKBH7	LRRC2		OR4D6	GPAM
	AMMECR1		AKR7A2	ALKBH8	ELN		MRGPRF	GPATCH3
	AMMECR1L		AKR7A3	ALLC	IL2RA		PKIA	GPN2
	AMN		AKT1	ALMS1	TRIM36		NPAS3	GPR123
	AMN1		AKT1S1	ALOX12	SIRPA		FCRL3	GPR150
	AMOTL1		AKT2	ALOX12B	MOXD1		GPIHBP1	GPR176
	AMOTL2		AKT3	ALOX15	DPYSL3		HPGDS	GPR26
	AMPD1		AKTIP	ALOX15B	TMEM158		NLGN1	GPR61
	AMPD2		AL008723.1	ALOX5	CAPN10		BACH2	GPR88
	AMPD3		AL021546.6	ALOX5AP	CCR1		OR8I2	GPR89A
	AMPH		AL022328.1	ALOXE3	MMP7		AMOTL1	GPR89B
	AMT		AL022578.1	ALPI	CLDN2		PTH1R	GPSM2
	AMY2B		AL023806.1	ALPK1	TTPA		LEMD1	GPX4
	AMZ1		AL135842.1	ALPK2	SNRPD1		MEIS2	GRB7
	AMZ2		AL158839.1	ALPK3	CTBP1-AS		GKN2	GREM1
	AMZ2P1		AL162426.1	ALPL	ZCCHC24		PLAC1	GRIP2
	ANAPC1		AL357140.1	ALPP	SLAMF8		QSOX1	GRK5
	ANAPC10		AL358852.1	ALPPL2	TMEM236		GPLD1	GRM7
	ANAPC11		AL365181.2	ALS2	TPD52L2		MS4A6E	GSTM1
	ANAPC13		AL513523.2	ALS2CL	LRRC32		PRAC2	GSTM2
	ANAPC15		AL589743.1	ALS2CR11	COL11A1		MSN	GSTM3
	ANAPC16		AL589842.1	ALS2CR12	ANKDD1B		OR52D1	GSTM4
	ANAPC2		AL645922.1	ALX1	KIF1C		ARHGEF6	GSTM5
	ANAPC4		ALAD	ALX3	HIST1H2AC		OR6K3	GSTO1
	ANAPC5		ALAS1	ALX4	ITPR3		CCL23	GSTO2
	ANAPC7		ALAS2	ALYREF	EVC		OR2Y1	GTF2B
	ANG		ALB	AMACR	GPNMB		NCF4	GTPBP2
	ANGEL1		ALCAM	AMBN	SSTR1		GABRG1	GUCA1A
	ANGEL2		ALDH16A1	AMBP	LDHD		CLDN2	GUCA1B
	ANGPT1		ALDH18A1	AMBRA1	SHROOM2		PRR26	HABP2
	ANGPT2		ALDH1A1	AMD1	SERPINB8		HECW2	HACL1
	ANGPT4		ALDH1A2	AMDHD1	EIF1AX		ABCB5	HAO2
	ANGPTL1		ALDH1A3	AMDHD2	PIF1		RPTN	HAUS2
	ANGPTL2		ALDH1B1	AMELX	MRGBP		MYH1	HCN1
	ANGPTL4		ALDH1L1	AMER1	CHAC1		WFIKKN2	HDAC10
	ANGPTL6		ALDH1L2	AMER2	MT1A		EN1	HDAC11
	ANGPTL8		ALDH2	AMER3	MYADML2		OR52A1	HELLS
	ANK1		ALDH3A1	AMFR	PRPF4		SHARPIN	HELT
	ANK2		ALDH3A2	AMH	EFEMP2		YWHAQ	HELZ
	ANK3		ALDH3B1	AMHR2	GID8		TPBGL	HENMT1
	ANKAR		ALDH3B2	AMICA1	MIR200A		CMTM3	HERC2
	ANKDD1A		ALDH4A1	AMIGO1	PGK1		C2orf82	HFE2
	ANKDD1B		ALDH5A1	AMIGO2	MANEAL		GPR12	HFM1
	ANKEF1		ALDH6A1	AMIGO3	KLK10		IL6	HHLA3
	ANKFN1		ALDH7A1	AMMECR1	PPP1R36		NUPR1	HIAT1
	ANKFY1		ALDH8A1	AMMECR1L	ASB9		TMIE	HIF1AN
	ANKH		ALDH9A1	AMN	SPON1		KIRREL3	HIPK1
	ANKHD1		ALDOA	AMN1	TGFBR3		C10orf82	HIST2H2AA4
	ANKHD1-EIF4EBP3		ALDOB	AMOT	SNORD36C		RNASET2	HIST2H2AB
	ANKIB1		ALDOC	AMOTL1	MRPS15		FAM183A	HIST2H2AC
	ANKK1		ALG1	AMOTL2	TMEM102		TYRP1	HIST2H2BE
	ANKLE1		ALG10	AMPD1	PRPF6		ZNF185	HIST2H2BF
	ANKLE2		ALG10B	AMPD2	ZNF391		NDST4	HIST2H3A
	ANKMY1		ALG11	AMPD3	MTERF2		CAPZA3	HIST2H3C
	ANKMY2		ALG12	AMPH	PF4		APCS	HIST2H3D
	ANKRA2		ALG13	AMT	ASIC1		OR2W3	HIST2H4A
	ANKRD10		ALG14	AMTN	RUSC2		CCL13	HIST2H4B
	ANKRD11		ALG1L	AMY1A	MAPRE1		HMGCL	HM13
	ANKRD12		ALG1L2	AMY1B	HLA-DQA2		PZP	HMGCS1
	ANKRD13A		ALG2	AMY1C	FDFT1		PLG	HMGCS2
	ANKRD13B		ALG3	AMY2A	WDR45B		CD200R1	HMGN2
	ANKRD13C		ALG5	AMY2B	DAGLB		MCTP2	HMHA1
	ANKRD13D		ALG6	AMZ1	SMG6		VWA3A	HMX2
	ANKRD16		ALG8	AMZ2	TK1		ENAM	HMX3
	ANKRD17		ALG9	ANAPC1	RAMP1		IGJ	HNF4A
	ANKRD18A		ALK	ANAPC10	TUBA1C		OR2T2	HOGA1
	ANKRD19P		ALKBH1	ANAPC11	TNRC6C		CNGB1	HOOK1
	ANKRD22		ALKBH2	ANAPC13	MRGPRF		FAM186B	HPS1
	ANKRD23		ALKBH3	ANAPC15	LOC644656		GLYATL3	HPS6
	ANKRD24		ALKBH4	ANAPC16	CANT1		HAVCR1	HPSE2
	ANKRD26		ALKBH5	ANAPC2	LSM4		FAM198B	HRH1
	ANKRD27		ALKBH6	ANAPC4	IL6R		DDX54	HS2ST1
	ANKRD28		ALKBH7	ANAPC5	EGLN3		CYSLTR2	HSD3B1
	ANKRD29		ALKBH8	ANAPC7	EME2		CPXCR1	HSD3B2
	ANKRD31		ALLC	ANG	ZNF514		ITGA5	HSD3B7
	ANKRD33B		ALMS1	ANGEL1	CHRM3		NCBP2L	HSP90AB1
	ANKRD34A		ALOX12	ANGEL2	ME1		SLC30A10	HSPA12A
	ANKRD35		ALOX12B	ANGPT1	TNC		SPATA8	HSPA13
	ANKRD36		ALOX15	ANGPT2	GAS7		IDO2	HTRA1
	ANKRD36B		ALOX15B	ANGPT4	LOC729970		TAS2R38	HYPK
	ANKRD36BP2		ALOX5	ANGPTL1	GDPD1		BRAT1	ID1
	ANKRD36C		ALOX5AP	ANGPTL2	NCF2		MUC15	IFI44
	ANKRD37		ALOXE3	ANGPTL3	GOLGA8A		SRPX2	IFI44L
	ANKRD39		ALPI	ANGPTL4	PTGES		RBM38	IGF2
	ANKRD40		ALPK1	ANGPTL5	SNHG5		SYCP2	IGSF3
	ANKRD42		ALPK2	ANGPTL6	MKRN2OS		GFPT2	IKBKB
	ANKRD44		ALPK3	ANGPTL7	TSPAN4		IDO1	IKZF3
	ANKRD45		ALPL	ANK1	CXCL1		SLC14A1	IKZF5
	ANKRD46		ALPP	ANK2	CD3D		UPB1	IL12RB2
	ANKRD49		ALPPL2	ANK3	GDA		MDFIC	IL17RC
	ANKRD50		ALS2	ANKAR	ID4		MMP12	IL17RE
	ANKRD52		ALS2CL	ANKDD1A	TNFAIP8		RP5.907C10.4	IL17REL
	ANKRD53		ALS2CR11	ANKDD1B	CRYBB3		OR2G6	IL23R
	ANKRD55		ALS2CR12	ANKEF1	HIP1		NPPC	IL5RA
	ANKRD6		ALX1	ANKFN1	RNF186		HSD17B12	IL7R
	ANKRD61		ALX3	ANKFY1	MPDU1		OR2B6	INA
	ANKRD65		ALX4	ANKH	ATF4		ITGBL1	INADL
	ANKRD9		ALYREF	ANKHD1	HOXB4		NECAB2	ING2
	ANKS1A		AMACR	ANKHD1-EIF4EBP3	KIAA1211		PRMT8	INO80
	ANKS1B		AMBN	ANKIB1	TRIM16		GOLGA8H	INPP5A
	ANKS3		AMBP	ANKK1	PRRT3		GDPD2	INPP5F
	ANKS4B		AMBRA1	ANKLE1	AFG3L2		PGLS	INS
	ANKS6		AMD1	ANKLE2	CCL18		SRMS	INSL5
	ANKZF1		AMDHD1	ANKMY1	CXCR3		CLEC4E	INSM1
	ANLN		AMDHD2	ANKMY2	CPA3		LCE1C	IQSEC1
	ANO1		AMELX	ANKRA2	INTS9		ANO5	IRAK2
	ANO10		AMER1	ANKRD1	MFAP2		PF4V1	IRF2
	ANO2		AMER2	ANKRD10	PDZD2		AKAP13	ITFG2
	ANO4		AMER3	ANKRD11	TTI1		BRD3	ITGA10
	ANO5		AMFR	ANKRD12	CXCR6		HRH1	ITGB3BP
	ANO6		AMH	ANKRD13A	FOXF1		MYOT	ITPKA
	ANO7		AMHR2	ANKRD13B	MRAS		GPR119	ITPR1
	ANO8		AMICA1	ANKRD13C	MCTS1		SLC18A1	ITPRIP
	ANO9		AMIGO1	ANKRD13D	LRRC66		CYP27C1	IVD
	ANOS1		AMIGO2	ANKRD16	PLEKHF1		DGKB	JAGN1
	ANP32A		AMIGO3	ANKRD17	UQCC1		PPP1R3A	JAK1
	ANP32AP1		AMMECR1	ANKRD18A	MS4A4A		ATP9A	JAKMIP3
	ANP32B		AMMECR1L	ANKRD18B	PINX1		TRAF2	JMJD7
	ANP32E		AMN	ANKRD2	CXXC4		LPAR4	JPH2
	ANPEP		AMN1	ANKRD20A1	BIN3		KRT38	JUN
	ANTXR1		AMOT	ANKRD20A2	RIN2		CHST9	KANK4
	ANTXR2		AMOTL1	ANKRD20A3	ALDH4A1		GEMIN7	KAT2B
	ANXA1		AMOTL2	ANKRD20A4	DBP		USP46	KAT6A
	ANXA11		AMPD1	ANKRD20A8P	LSM8		PLEKHM1	KATNBL1
	ANXA13		AMPD2	ANKRD22	NBPF1		PIAS2	KAZALD1
	ANXA2		AMPD3	ANKRD23	BDKRB2		DMRT2	KBTBD11
	ANXA2R		AMPH	ANKRD24	PTAFR		GRID2IP	KCNA10
	ANXA3		AMT	ANKRD26	TIGD4		OR8D4	KCNA2
	ANXA4		AMTN	ANKRD27	RPS4X		PPP1R14A	KCNA3
	ANXA5		AMY2A	ANKRD28	ABCA5		TPH2	KCNC4
	ANXA6		AMY2B	ANKRD29	MXRA7		ZNF205	KCND3
	ANXA7		AMZ1	ANKRD30A	ID3		ITGB3	KCNH8
	ANXA8L1		AMZ2	ANKRD30B	STAB1		ASCL1	KCNIP2
	ANXA9		ANAPC1	ANKRD30BL	PLCB1		TLR1	KCNJ16
	AOAH		ANAPC10	ANKRD31	ADNP		TEX13B	KCNJ2
	AOC1		ANAPC11	ANKRD32	CDK5RAP1		PAX6	KCNK18
	AOC2		ANAPC13	ANKRD33	NAXE		CLEC4F	KCNN2
	AOC3		ANAPC15	ANKRD33B	PQBP1		CST5	KIAA0825
	AOX1		ANAPC16	ANKRD34A	SH2D4A		OR5M3	KIAA1107
	AP1AR		ANAPC2	ANKRD34B	CD14		COL8A1	KIAA1324
	AP1B1		ANAPC4	ANKRD34C	NDN		FIGF	KIAA1598
	AP1G1		ANAPC5	ANKRD35	ANTXR1		GZMA	KLC4
	AP1G2		ANAPC7	ANKRD36	KLF12		OR56B1	KLF13
	AP1M1		ANG	ANKRD36B	CTXN1		KRT74	KLF16
	AP1M2		ANGEL1	ANKRD36C	RAB22A		CLSTN2	KLF5
	AP1S1		ANGEL2	ANKRD37	BAHCC1		REG3A	KLHDC3
	AP1S2		ANGPT1	ANKRD39	TTI2		HMHA1	KLHDC7B
	AP1S3		ANGPT2	ANKRD40	MIR22		PCP4L1	KLLN
	AP2A1		ANGPT4	ANKRD42	LCN2		CNTNAP4	KNDC1
	AP2A2		ANGPTL1	ANKRD44	NEIL1		PCYT1A	KNSTRN
	AP2B1		ANGPTL2	ANKRD45	ATP6V1C2		GCNT3	KPNA2
	AP2M1		ANGPTL3	ANKRD46	TAGLN		KRTAP21.1	L1TD1
	AP2S1		ANGPTL4	ANKRD49	LINC01315		MSMB	LAMTOR5
	AP3B1		ANGPTL5	ANKRD50	LINC01184		SERPINB12	LBX1
	AP3B2		ANGPTL6	ANKRD52	TRERF1		CHM	LCMT2
	AP3D1		ANGPTL7	ANKRD53	DENND5B		FOXI1	LCOR
	AP3M1		ANK1	ANKRD54	PGGHG		CDK15	LDB1
	AP3M2		ANK2	ANKRD55	SHISA4		FAM3A	LEPR
	AP3S1		ANK3	ANKRD6	DNAJC17		GJB6	LEPROT
	AP3S2		ANKAR	ANKRD60	TSPAN15		FCN1	LETM2
	AP4B1		ANKDD1A	ANKRD61	SAC3D1		ANKRD13B	LGI1
	AP4B1-AS1		ANKDD1B	ANKRD62	GSR		MAP7D2	LHFPL4
	AP4E1		ANKEF1	ANKRD63	TBX10		FSHB	LHPP
	AP4M1		ANKFN1	ANKRD65	GNAI1		FABP9	LHX8
	AP4S1		ANKFY1	ANKRD66	KLK6		OSBPL6	LIFR
	AP5B1		ANKH	ANKRD7	SNORD7		PAK7	LIN28A
	AP5M1		ANKHD1	ANKRD9	SNORD60		AIPL1	LIPI
	AP5S1		ANKHD1.EIF4EBP3	ANKS1A	CCNF		TCHH	LIX1
	AP5Z1		ANKIB1	ANKS1B	SIPA1L2		PHLPP2	LIX1L
	APAF1		ANKK1	ANKS3	ENGASE		EP300	LMBRD2
	APBA1		ANKLE1	ANKS4B	IL34		PGK2	LMCD1
	APBA2		ANKLE2	ANKS6	ITGA9		SLC47A2	LMF2
	APBA3		ANKMY1	ANKUB1	RARG		TRIM14	LMO4
	APBB1		ANKMY2	ANKZF1	GSTA4		MEP1B	LNPEP
	APBB1IP		ANKRA2	ANLN	PEA15		WFDC8	LOXL4
	APBB2		ANKRD1	ANO1	CSF2RB		RUSC1	LPAR3
	APC		ANKRD10	ANO10	FYN		TNPO2	LPCAT4
	APC2		ANKRD11	ANO2	SNORD99		SPINK7	LPHN2
	APCDD1		ANKRD12	ANO3	CCL4L2		HCN4	LPIN3
	APCDD1L		ANKRD13A	ANO4	NOXA1		ABCC8	LPPR4
	APCDD1L-AS1		ANKRD13B	ANO5	PLEK		CHRNA3	LPPR5
	APEH		ANKRD13C	ANO6	STMN3		VWDE	LRFN2
	APELA		ANKRD13D	ANO7	KIF18B		ARX	LRIF1
	APEX1		ANKRD16	ANO8	TMEM74B		PRDM6	LRIG2
	APEX2		ANKRD17	ANO9	CDR2L		MYL10	LRP2BP
	APH1A		ANKRD18A	ANP32A	C17orf97		GIF	LRRC27
	APH1B		ANKRD18B	ANP32B	PHF20		ZNF577	LRRC39
	API5		ANKRD2	ANP32D	TM9SF4		PAX2	LRRC40
	APIP		ANKRD20A1	ANP32E	LOXL1		CHMP2B	LRRC53
	APITD1-CORT		ANKRD20A2	ANPEP	PTPRB		CSAG1	LRRC57
	APLF		ANKRD20A3	ANTXR1	KCNS3		MAGEA12	LRRC7
	APLN		ANKRD20A4	ANTXR2	IL1RL2		ACTRT1	LRRC73
	APLNR		ANKRD22	ANTXRL	ZNF439		CASP14	LRRC8B
	APLP1		ANKRD23	ANXA1	PRKAB1		DCHS1	LRRC8C
	APLP2		ANKRD24	ANXA10	VASN		GPX7	LRRC8D
	APMAP		ANKRD26	ANXA11	PGBD1		GLRA1	LRRIQ3
	APOA1		ANKRD27	ANXA13	LOC100128770		TECTA	LRRN1
	APOBEC1		ANKRD28	ANXA2	HSPBAP1		CCDC70	LSM3
	APOBEC2		ANKRD29	ANXA2R	RRP1B		GALNT14	LTK
	APOBEC3A		ANKRD30A	ANXA3	LINC01006		BMP10	LZTS2
	APOBEC3B		ANKRD30B	ANXA4	VIP		FMN2	MAB21L3
	APOBEC3C		ANKRD30BL	ANXA5	SHROOM4		FOXB1	MAD2L1BP
	APOBEC3D		ANKRD31	ANXA6	SNX20		SMYD2	MAFB
	APOBEC3F		ANKRD32	ANXA7	RGL1		CKMT2	MAGEL2
	APOBEC3G		ANKRD33	ANXA8	LINC01752		TTBK1	MAGI3
	APOBEC3H		ANKRD33B	ANXA8L1	TICRR		KRTAP20.3	MAN1A2
	APOBEC4		ANKRD34A	ANXA9	ZNF561-AS1		OR8J1	MAP1A
	APOBR		ANKRD34B	AOAH	IFT52		SPACA7	MAP2K4
	APOC1		ANKRD34C	AOC1	SAMD13		IFNA14	MAP2K6
	APOD		ANKRD35	AOC2	STX8		FAM186A	MAPK11
	APOE		ANKRD36	AOC3	ARHGAP33		SYTL2	MAPK12
	APOH		ANKRD36B	AOX1	TRIM35		JAKMIP1	MAPK8IP2
	APOL1		ANKRD36C	AP000275.65	DHRS4		AMIGO3	MAPKBP1
	APOL2		ANKRD37	AP000322.53	C4orf32		TREX2	MARVELD1
	APOL3		ANKRD39	AP000350.10	ANO1		FAM132A	MBD3
	APOL4		ANKRD40	AP000721.4	ACD		PTPRZ1	MCC
	APOL6		ANKRD42	AP002884.2	NR2F1		TGM5	MCMBP
	APOLD1		ANKRD44	AP003419.11	SP5		SYNGR1	MCOLN2
	APOM		ANKRD45	AP1AR	KIAA0753		CFAP74	MCOLN3
	APOO		ANKRD46	AP1B1	MS4A6A		METAP1D	MCTP1
	APOOL		ANKRD49	AP1G1	SLC25A15		KRTAP21.2	MDFI
	APOPT1		ANKRD50	AP1G2	SLC4A11		DSPP	MEA1
	APP		ANKRD52	AP1M1	C2CD4A		ZC3HC1	MED20
	APPBP2		ANKRD53	AP1M2	TTC32		PPAP2C	MEIS2
	APPL1		ANKRD54	AP1S1	FZD7		GALR3	METTL10
	APPL2		ANKRD55	AP1S2	DOK1		SPG7	METTL6
	APRT		ANKRD6	AP1S3	RNF146		SUCLA2	MEX3D
	APTR		ANKRD60	AP2A1	ETFA		EPPIN	MFAP1
	APTX		ANKRD62	AP2A2	ABHD3		SEC14L1	MGA
	AQP1		ANKRD63	AP2B1	RPL3		NKX1.2	MGEA5
	AQP11		ANKRD65	AP2M1	CTSV		NGFRAP1	MGMT
	AQP12B		ANKRD66	AP2S1	MT1G		KRTAP11.1	MIDN
	AQP3		ANKRD7	AP3B1	KLHDC8B		PRDM13	MIEN1
	AQP5		ANKRD9	AP3B2	PLCB4		KRT23	MIER1
	AQP6		ANKS1A	AP3D1	GAL3ST2		TRIM77	MIOX
	AQP7		ANKS1B	AP3M1	PGRMC1		OR8K5	MKI67
	AQP8		ANKS3	AP3M2	EMP3		LRRC69	MKRN2
	AQP9		ANKS4B	AP3S1	MMP12		REG4	MKRN3
	AQR		ANKS6	AP3S2	MAP7D3		OR2M2	MLC1
	AR		ANKUB1	AP4B1	CHMP4B		CNPY1	MMP21
	ARAF		ANKZF1	AP4E1	PRKG1		CHST4	MMS19
	ARAP1		ANLN	AP4M1	ATP6AP2		DEFB133	MORN4
	ARAP2		ANO1	AP4S1	PILRA		SRSF12	MOV10
	ARAP3		ANO10	AP5B1	S100B		DPPA3	MOV10L1
	ARC		ANO2	AP5M1	KCNAB2		ZNF718	MROH2B
	ARCN1		ANO3	AP5S1	ACOX1		RNASE3	MRPL14
	AREG		ANO4	AP5Z1	MOSPD2		PGM5	MRPL2
	AREL1		ANO5	APAF1	PPT2-EGFL8		TLR7	MRPL43
	ARF3		ANO6	APBA1	LIPM		KCNS2	MRPS10
	ARF4		ANO7	APBA2	TGIF2		SOX7	MRPS18A
	ARF4-AS1		ANO8	APBA3	LDHA		TNNI3K	MRPS25
	ARF5		ANO9	APBB1	PKM		IQCJ	MRPS30
	ARF6		ANP32A	APBB1IP	MSRA		OR2AG1	MSH4
	ARFGAP1		ANP32B	APBB2	PBK		ZDHHC17	MSR1
	ARFGAP2		ANP32D	APBB3	XPNPEP2		ASAP1	MTAP
	ARFGAP3		ANP32E	APC	GUCY1A3		CXXC5	MTF2
	ARFGEF1		ANPEP	APC2	PYM1		IGF1	MTG1
	ARFGEF2		ANTXR1	APCDD1	ALOX5AP		LRRC73	MTMR10
	ARFGEF3		ANTXR2	APCDD1L	CUX1		KPNA7	MTMR12
	ARFIP1		ANTXRL	APCS	SPAG4		TRIL	MTMR14
	ARFIP2		ANXA1	APEH	TBC1D14		GLI3	MUM1
	ARFRP1		ANXA11	APEX1	FGL2		CHRND	MXI1
	ARG1		ANXA13	APEX2	BCL2L1		ZNF431	MYBPHL
	ARG2		ANXA2	APH1A	NOP53-AS1		TMEM35	MYC
	ARGLU1		ANXA2R	APH1B	SWSAP1		HCRT	MYLK2
	ARHGAP1		ANXA3	API5	LINC01963		KIAA1161	MYOF
	ARHGAP10		ANXA4	APIP	CD163		C6orf223	MYOM2
	ARHGAP11A		ANXA5	APITD1	RNF125		CCR6	MYSM1
	ARHGAP12		ANXA6	APITD1-CORT	SDHAP1		COL3A1	NAA20
	ARHGAP15		ANXA7	APLF	ERI1		SNCB	NADK2
	ARHGAP17		ANXA8L1	APLN	CPVL		KCNA7	NANOS1
	ARHGAP18		ANXA9	APLNR	ACAD8		NT5DC4	NBPF10
	ARHGAP19		AOAH	APLP1	ELMO2		C14orf177	NBPF11
	ARHGAP20		AOC1	APLP2	TPCN2		BTBD18	NBPF12
	ARHGAP21		AOC2	APMAP	SNX12		COLGALT2	NBPF14
	ARHGAP22		AOC3	APOA1	DNAJC5		EEPD1	NBPF15
	ARHGAP23		AOX1	APOA1BP	NDUFA12		LPIN1	NBPF4
	ARHGAP24		AP000275.65	APOA2	ZNF569		MYC	NBPF6
	ARHGAP25		AP000295.9	APOA4	NIT1		AKAP12	NBPF8
	ARHGAP26		AP000304.12	APOA5	ICAM1		PTCHD1	NBPF9
	ARHGAP27		AP000349.2	APOB	USF1		KIF12	NCAM2
	ARHGAP27P1		AP000350.10	APOBEC1	MS4A8		RNASE1	NCAPH2
	ARHGAP28		AP000721.4	APOBEC2	PTTG1		GDPD3	NCR2
	ARHGAP29		AP001888.1	APOBEC3A	ZNF511		SCP2D1	NDN
	ARHGAP30		AP002884.2	APOBEC3B	ZNF658		RASIP1	NDNL2
	ARHGAP31		AP003419.11	APOBEC3C	C11orf53		GJA1	NDUFAF1
	ARHGAP31-AS1		AP006285.2	APOBEC3D	USPL1		SRPK3	NDUFB8
	ARHGAP32		AP1AR	APOBEC3F	PPP4R1		HNF1A	NDUFS7
	ARHGAP33		AP1B1	APOBEC3G	MITF		AKR1C4	NEGR1
	ARHGAP35		AP1G1	APOBEC3H	HOPX		CECR6	NEXN
	ARHGAP39		AP1G2	APOBEC4	PEX7		NUDT14	NFIA
	ARHGAP4		AP1M1	APOBR	CCL3		GNL3	NFKB2
	ARHGAP42		AP1M2	APOC1	ARHGAP11A		TIMELESS	NFKBIE
	ARHGAP44		AP1S1	APOC2	IGIP		SDR42E2	NFYA
	ARHGAP45		AP1S2	APOC3	FLRT3		LZTR1	NGF
	ARHGAP5		AP1S3	APOC4	EDEM2		OR10K2	NHLH2
	ARHGAP6		AP2A1	APOC4-APOC2	HAAO		CDH22	NHLRC2
	ARHGAP8		AP2A2	APOD	LOC100128531		KLRK1	NINL
	ARHGAP9		AP2B1	APOE	ARHGAP30		FLNC	NIPA1
	ARHGDIA		AP2M1	APOF	GPD1		OR51B5	NIPA2
	ARHGDIB		AP2S1	APOH	PRR11		ASIC5	NIPBL
	ARHGDIG		AP3B1	APOL1	GCNT3		HOXA3	NNT
	ARHGEF10		AP3B2	APOL2	ZNF500		PON1	NOC3L
	ARHGEF10L		AP3D1	APOL3	SLC24A1		C3orf14	NOL11
	ARHGEF11		AP3M1	APOL4	DDX3Y		FGA	NOLC1
	ARHGEF12		AP3M2	APOL5	LOC102724159		GIMAP2	NOP10
	ARHGEF15		AP3S1	APOL6	OSCAR		NRSN1	NOTCH2
	ARHGEF16		AP3S2	APOLD1	TBKBP1		VGLL1	NOTCH2NL
	ARHGEF17		AP4B1	APOM	SEH1L		IGFL3	NPAP1
	ARHGEF18		AP4E1	APOO	SHISA2		AL158839.1	NPM3
	ARHGEF19		AP4M1	APOOL	SOGA1		HAO1	NPR3
	ARHGEF2		AP4S1	APOPT1	FAM134A		PYHIN1	NPS
	ARHGEF25		AP5B1	APP	CDCA2		MUC16	NR0B2
	ARHGEF26		AP5M1	APPBP2	HDX		KIAA1731NL	NR2C2
	ARHGEF28		AP5S1	APPL1	CHST3		SLC38A9	NR2F1
	ARHGEF3		AP5Z1	APPL2	GPR153		S100A7L2	NRAP
	ARHGEF33		APAF1	APRT	F12		OR5H2	NRAS
	ARHGEF35		APBA1	APTX	GALC		SLC5A1	NREP
	ARHGEF37		APBA2	AQP1	CFDP1		C4BPA	NRIP1
	ARHGEF38		APBA3	AQP10	ELFN1-AS1		POU5F1	NRIP2
	ARHGEF38-IT1		APBB1	AQP11	LOC171391		OR10X1	NSMCE4A
	ARHGEF39		APBB1IP	AQP12A	GSTK1		WDFY3	NT5C2
	ARHGEF4		APBB2	AQP12B	GEMIN4		NXF3	NTNG1
	ARHGEF40		APBB3	AQP2	PKIB		LMO2	NUDC
	ARHGEF5		APC	AQP3	KIAA0895L		OR10G3	NUDT12
	ARHGEF6		APC2	AQP4	ADCK1		CRHR1	NUDT17
	ARHGEF7		APCDD1	AQP5	L3MBTL4		FAM159A	NUP155
	ARHGEF9		APCDD1L	AQP6	RAB31		RP13.512J5.1	NUP210
	ARID1A		APCS	AQP7	TSPAN7		AMT	NUSAP1
	ARID1B		APEH	AQP8	FZD3		SCGN	NUTM1
	ARID2		APELA	AQP9	RAB36		VPS37B	OARD1
	ARID3A		APEX1	AQPEP	MRC2		C9orf152	OAT
	ARID3B		APEX2	AQR	AIF1		KRT6B	OBFC1
	ARID3C		APH1A	AR	CMKLR1		RAET1E	OCA2
	ARID4A		APH1B	ARAF	C19orf66		CXorf36	ODF2L
	ARID4B		API5	ARAP1	CSF1		ZBTB16	ODF3B
	ARID5A		APIP	ARAP2	CSAD		NEUROG3	OGG1
	ARID5B		APITD1	ARAP3	MT1X		KRTAP9.8	OIP5
	ARIH2		APITD1.CORT	ARC	ATP6V1E2		ADAM23	OLFM3
	ARIH2OS		APLF	ARCN1	FGFBP1		TEX29	OLFML3
	ARL1		APLN	AREG	ZNHIT1		PDE7B	OMA1
	ARL10		APLNR	AREL1	SLC35D3		ACSM5	ONECUT3
	ARL11		APLP1	ARF1	POMP		MRGPRX4	OPALIN
	ARL13A		APLP2	ARF3	PPM1H		KRTAP25.1	OR4F21
	ARL13B		APMAP	ARF4	FABP1		ZNF804A	OR4M2
	ARL14		APOA1	ARF5	ARPIN		C1orf106	OR4N4
	ARL14EP		APOA1BP	ARF6	MYOF		OR10G7	ORAI3
	ARL15		APOA2	ARFGAP1	RGS12		TSPAN14	OSER1
	ARL16		APOA4	ARFGAP2	KDELR3		OR1A2	OSMR
	ARL17A		APOA5	ARFGAP3	TRMT2B		TRAPPC3L	OTUD7A
	ARL17B		APOB	ARFGEF1	CCDC85C		NPM2	OVGP1
	ARL2		APOBEC1	ARFGEF2	ATP2A3		NKX2.3	OXCT1
	ARL2BP		APOBEC2	ARFIP1	RASSF10		GPR115	OXNAD1
	ARL3		APOBEC3A	ARFIP2	ORC6		SV2A	OXTR
	ARL4A		APOBEC3B	ARFRP1	SLC25A5		C7orf62	PAIP1
	ARL4C		APOBEC3C	ARG1	ZNF701		MYT1	PAK6
	ARL4D		APOBEC3D	ARG2	BASP1		SPANXA1	PALMD
	ARL5A		APOBEC3F	ARGFX	MX1		CHMP4C	PAM
	ARL5B		APOBEC3G	ARGLU1	PRKCDBP		SFTPA2	PANX2
	ARL6		APOBEC3H	ARHGAP1	HCCS		SYT14	PAOX
	ARL6IP1		APOBEC4	ARHGAP10	SHROOM1		TRIM17	PAPSS2
	ARL6IP4		APOBR	ARHGAP11A	ARHGEF25		NCAN	PARK2
	ARL6IP5		APOC1	ARHGAP11B	PCM1		HLX	PARP11
	ARL6IP6		APOC2	ARHGAP12	CENPJ		LCE1B	PARP8
	ARL8A		APOC3	ARHGAP15	SLC24A3		CCDC54	PATL2
	ARL8B		APOC4	ARHGAP17	RIT1		RFX8	PAX2
	ARL9		APOC4.APOC2	ARHGAP18	CBWD1		BLID	PCGF6
	ARMC1		APOD	ARHGAP19	PGAM1		NFE2	PCSK1
	ARMC10		APOE	ARHGAP20	FNBP1L		KNDC1	PCSK4
	ARMC12		APOF	ARHGAP21	TTC9		CPLX2	PDCD11
	ARMC2		APOH	ARHGAP22	PRLR		IGLON5	PDCD4
	ARMC4		APOL1	ARHGAP23	KCTD12		SYN2	PDE4B
	ARMC5		APOL2	ARHGAP24	E2F1		GATS	PDE4DIP
	ARMC6		APOL3	ARHGAP25	TNFRSF4		SEMA6B	PDE6C
	ARMC7		APOL4	ARHGAP26	IRAK2		S100A7A	PDIA3
	ARMC8		APOL5	ARHGAP27	LY96		C8orf22	PDLIM1
	ARMC9		APOL6	ARHGAP28	MRAP2		SPRR1B	PDLIM3
	ARMCX1		APOLD1	ARHGAP29	FUNDC2		RHAG	PDRG1
	ARMCX2		APOM	ARHGAP30	ACTL10		AVIL	PDZD2
	ARMCX3		APOO	ARHGAP31	SLC25A14		ADAM12	PDZD7
	ARMCX4		APOOL	ARHGAP32	PLXDC1		OR52J3	PDZD8
	ARMCX5		APOPT1	ARHGAP33	TMCO4		TNK1	PDZK1
	ARMCX6		APP	ARHGAP35	ADH6		SULT1E1	PEX11B
	ARMT1		APPBP2	ARHGAP36	BCL2L11		ADAMTSL1	PEX6
	ARNT		APPL1	ARHGAP39	OTUB2		MDGA1	PGAM1
	ARNTL		APPL2	ARHGAP4	ZNF2		C4orf26	PGAP3
	ARNTL2		APRT	ARHGAP40	LYZ		DRICH1	PGBD4
	ARPC1A		APTX	ARHGAP42	SNHG11		ELAVL3	PGC
	ARPC1B		AQP1	ARHGAP44	TNFSF4		PDXK	PGGT1B
	ARPC2		AQP10	ARHGAP5	MUM1		GABRA1	PGM1
	ARPC3		AQP11	ARHGAP6	AGAP2-AS1		THEG	PHGDH
	ARPC4		AQP12A	ARHGAP8	RNU6-8		INHBB	PHGR1
	ARPC4-TTLL3		AQP12B	ARHGAP9	ISG15		OR8B4	PHKG2
	ARPC5		AQP2	ARHGDIA	PLA2G6		CCDC155	PHTF1
	ARPC5L		AQP3	ARHGDIB	C22orf29		RFPL3	PI4K2A
	ARPIN		AQP4	ARHGDIG	ULK3		SCT	PIAS3
	ARPP19		AQP5	ARHGEF1	PRC1		OR52E2	PIFO
	ARR3		AQP6	ARHGEF10	APOBEC3C		OCA2	PIGK
	ARRB1		AQP7	ARHGEF10L	KNSTRN		VPS72	PIGV
	ARRB2		AQP8	ARHGEF11	AHCY		SERPINA5	PIK3AP1
	ARRDC1		AQP9	ARHGEF12	AGR2		COL2A1	PIM3
	ARRDC1-AS1		AQPEP	ARHGEF15	SCML1		OLAH	PITPNC1
	ARRDC2		AQR	ARHGEF16	ZHX3		ATXN3	PITX3
	ARRDC3		AR	ARHGEF17	GMCL1		MGAM	PKD2L1
	ARRDC3-AS1		ARAF	ARHGEF18	ITM2C		FAM132B	PKIG
	ARRDC4		ARAP1	ARHGEF19	MGP		INPP5J	PKN2
	ARRDC5		ARAP2	ARHGEF2	RABL2B		C1orf210	PLA2G4B
	ARSA		ARAP3	ARHGEF25	RPS26		KIF4B	PLA2G4D
	ARSB		ARC	ARHGEF26	VIPR1		CCL7	PLA2G4E
	ARSD		ARCN1	ARHGEF28	FAM127A		PAK3	PLA2G4F
	ARSE		AREG	ARHGEF3	VSIG4		SLC25A10	PLAT
	ARSG		AREL1	ARHGEF33	SLC6A6		KCNMB2	PLCB2
	ARSH		ARF1	ARHGEF35	GLT8D2		OR10T2	PLCE1
	ARSI		ARF3	ARHGEF37	NCK2		TINAGL1	PLCG1
	ARSJ		ARF4	ARHGEF38	FAM58A		INS	PLCL2
	ARSK		ARF5	ARHGEF39	LINC01978		PALM2	PLCXD3
	ART3		ARF6	ARHGEF4	AFMID		CLDN17	PLEKHA1
	ART4		ARFGAP1	ARHGEF40	CXCL3		PYDC2	PLEKHS1
	ART5		ARFGAP2	ARHGEF5	TDGF1		OR4N5	PLK5
	ARTN		ARFGAP3	ARHGEF6	CEP76		PTGES3	PLXNB2
	ARV1		ARFGEF1	ARHGEF7	ELP3		DCANP1	PNLIP
	ARVCF		ARFGEF2	ARHGEF9	DENND5A		GABRE	PNLIPRP1
	ARX		ARFIP1	ARID1A	PEX6		ASB10	PNLIPRP3
	ASAH1		ARFIP2	ARID1B	MIR1914		AMPD1	POLB
	ASAH2		ARFRP1	ARID2	DHRS4L2		EXOG	POLH
	ASAH2B		ARG1	ARID3A	LCN12		KIAA1549L	POLL
	ASAP1		ARG2	ARID3B	PDCL3		ITIH4	POLR1C
	ASAP2		ARGLU1	ARID3C	HAUS8		AKAP2	POLR2E
	ASAP3		ARHGAP1	ARID4A	OLFML2B		AGBL4	POLR3C
	ASB1		ARHGAP10	ARID4B	RPRD1B		SCNN1B	POLR3GL
	ASB12		ARHGAP11A	ARID5A	IL4I1		BPIFA1	POTEB
	ASB13		ARHGAP11B	ARID5B	UXT		MAGEB3	POTED
	ASB14		ARHGAP12	ARIH1	THBS3		XXYLT1	POU5F1B
	ASB16		ARHGAP15	ARIH2	RNF24		LHX5	POU5F2
	ASB16-AS1		ARHGAP17	ARIH2OS	PRKN		RHO	PP2D1
	ASB2		ARHGAP18	ARL1	DM1-AS		ATP6V1B1	PPAP2B
	ASB3		ARHGAP19	ARL10	WASHC1		DYNAP	PPAPDC1A
	ASB4		ARHGAP19.SLIT1	ARL11	PROX1		PYDC1	PPARG
	ASB6		ARHGAP20	ARL13A	TACSTD2		NXPH1	PPIAL4B
	ASB7		ARHGAP21	ARL13B	SIK3		MAGEB18	PPIAL4C
	ASB8		ARHGAP22	ARL14	PPCDC		CD36	PPIAL4D
	ASB9		ARHGAP23	ARL14EP	MID2		NOSTRIN	PPIAL4G
	ASCC1		ARHGAP24	ARL15	LOC100507071		CGA	PPIP5K1
	ASCC2		ARHGAP25	ARL16	SLC35E4		OR1A1	PPIP5K2
	ASCC3		ARHGAP26	ARL17A	CCDC24		CCDC180	PPM1J
	ASCL2		ARHGAP27	ARL17B	MARCKSL1		KCNJ1	PPP1R14D
	ASCL5		ARHGAP28	ARL2	LATS2		FMN1	PPP1R16B
	ASF1A		ARHGAP29	ARL2BP	PCOLCE		SV2C	PPP2R2D
	ASF1B		ARHGAP30	ARL3	EBP		MYL1	PPP2R5D
	ASGR1		ARHGAP31	ARL4A	LOC729966		CCDC141	PPP6R2
	ASGR2		ARHGAP32	ARL4C	ACADS		OR5A1	PPRC1
	ASH2L		ARHGAP33	ARL4D	URB1		CCDC120	PRAP1
	ASIC1		ARHGAP35	ARL5A	NIPA2		OR4S1	PRDX3
	ASIC2		ARHGAP36	ARL5B	IL10RA		GLOD5	PRICKLE4
	ASIC3		ARHGAP39	ARL5C	CHMP1B		ECHDC3	PRKAA1
	ASIC4		ARHGAP4	ARL6	IPPK		FCRL4	PRKAA2
	ASIP		ARHGAP40	ARL6IP1	ALDH6A1		C11orf88	PRKAB2
	ASL		ARHGAP42	ARL6IP4	CSNK2A2		LIPN	PRKACB
	ASMTL		ARHGAP44	ARL6IP5	CDKN3		OR6B3	PRKAR1A
	ASNA1		ARHGAP5	ARL6IP6	SYT17		CNBD1	PRKCA
	ASNS		ARHGAP6	ARL8A	SH3GLB2		FFAR1	PRLHR
	ASNSD1		ARHGAP8	ARL8B	SNORD6		TGM6	PRLR
	ASPA		ARHGAP9	ARL9	APH1B		SEMA4C	PRMT6
	ASPDH		ARHGDIA	ARMC1	NDUFV2		IL36G	PRMT8
	ASPG		ARHGDIB	ARMC10	HRH1		RP11.506B6.7	PROK1
	ASPH		ARHGDIG	ARMC12	PDLIM3		CSTA	PRPF38B
	ASPHD1		ARHGEF1	ARMC2	FAN1		MASP2	PRPH2
	ASPHD2		ARHGEF10	ARMC3	RAB24		SLC41A3	PRR14
	ASPM		ARHGEF10L	ARMC4	CD99		PSMC4	PRRT3
	ASPN		ARHGEF11	ARMC5	PDLIM4		IL19	PSD
	ASPRV1		ARHGEF12	ARMC6	KCTD6		GPR62	PSMA5
	ASPSCR1		ARHGEF15	ARMC7	TSR2		PI3	PSMD12
	ASRGL1		ARHGEF16	ARMC8	LRRC75B		OR51V1	PSRC1
	ASS1		ARHGEF17	ARMC9	KANK1		LYPD3	PSTK
	ASTE1		ARHGEF18	ARMCX1	ARL17B		COLEC12	PTBP2
	ASTL		ARHGEF19	ARMCX2	CCDC170		KCNJ11	PTCRA
	ASTN2		ARHGEF2	ARMCX3	ARHGAP10		HSD17B13	PTEN
	ASXL1		ARHGEF25	ARMCX4	ATP10A		SHD	PTGER3
	ASXL2		ARHGEF26	ARMCX5	BIK		SPRN	PTGER4
	ASXL3		ARHGEF28	ARMCX6	SERPINB5		ZEB2	PTGFR
	ATAD1		ARHGEF3	ARMS2	RNF114		SPRR2A	PTGFRN
	ATAD2		ARHGEF33	ARNT	PACS1		HTR1B	PTK7
	ATAD2B		ARHGEF35	ARNT2	ARMCX1		CLPP	PTPN22
	ATAD3A		ARHGEF37	ARNTL	ATP6V0E2		SOX2	PTPRE
	ATAD3B		ARHGEF38	ARNTL2	CYB5B		SLC38A4	PWWP2B
	ATAD3C		ARHGEF39	ARPC1A	FAM228B		OVGP1	PYROXD2
	ATAD5		ARHGEF4	ARPC1B	TMEM150C		BFSP2	R3HCC1L
	ATAT1		ARHGEF40	ARPC2	SNAPC4		PRSS27	R3HDML
	ATE1		ARHGEF5	ARPC3	EVA1B		FAM92B	RAB11FIP2
	ATE1-AS1		ARHGEF6	ARPC4	FAM13A		TFF2	RAB5A
	ATF1		ARHGEF7	ARPC4-TTLL3	PROC		CDK9	RABGGTB
	ATF2		ARHGEF9	ARPC5	KCTD13		C1QL1	RABL2B
	ATF3		ARID1A	ARPC5L	TNFAIP8L1		STOML1	RAD1
	ATF4		ARID1B	ARPIN	OGFOD2		FCRL1	RAD18
	ATF6		ARID2	ARPP19	NFATC2		ODF4	RAD51
	ATF6B		ARID3A	ARPP21	MUC1		SEL1L3	RAD51AP1
	ATF7		ARID3B	ARR3	NUMBL		HLA.C	RAF1
	ATF7IP		ARID3C	ARRB1	SIAE		LRP1B	RAI14
	ATF7IP2		ARID4A	ARRB2	ZNF133		NAT2	RALGAPA2
	ATG10		ARID4B	ARRDC1	GTF2IRD2B		GJC2	RALGAPB
	ATG101		ARID5A	ARRDC2	IL7R		FILIP1	RANBP3L
	ATG12		ARID5B	ARRDC3	FEZF1		OR10H3	RAP1A
	ATG13		ARIH1	ARRDC4	HYI		TH	RASGRP1
	ATG14		ARIH2	ARRDC5	ANXA6		CECR1	RAVER2
	ATG16L1		ARIH2OS	ARSA	MVD		UBALD1	RBFOX1
	ATG16L2		ARL1	ARSB	IL17RB		EXTL3	RBM11
	ATG2A		ARL10	ARSD	LINC01176		SKAP1	RBM15
	ATG2B		ARL11	ARSE	BTN3A3		MB	RBM20
	ATG3		ARL13A	ARSF	LRP1		RNF186	RBM8A
	ATG4A		ARL13B	ARSG	CD3E		AGBL1	RBMXL1
	ATG4B		ARL14	ARSH	MYH10		PLGRKT	RBP4
	ATG4C		ARL14EP	ARSI	PIK3IP1		PPP1R21	REEP5
	ATG4D		ARL14EPL	ARSJ	SOCS3		REP15	REEP6
	ATG5		ARL15	ARSK	KIF23		COL6A6	REG4
	ATG7		ARL16	ART1	FKBP10		NRP2	REM1
	ATG9A		ARL17A	ART3	DCHS1		GRAP2	REXO1
	ATG9B		ARL17B	ART4	PABPN1		GSTM1	RFESD
	ATIC		ARL2	ART5	RAB4B		HDDC2	RFTN1
	ATL1		ARL2.SNX15	ARTN	OPN3		NLRP1	RGMB
	ATL2		ARL2BP	ARV1	MIR4683		ASCL3	RGS10
	ATL3		ARL3	ARVCF	FMO4		FAM219A	RGS9
	ATM		ARL4A	ARX	AHDC1		IL31RA	RHNO1
	ATMIN		ARL4C	AS3MT	APOD		CES3	RHOBTB3
	ATN1		ARL4D	ASAH1	ZNF595		GXYLT2	RHOC
	ATOH1		ARL5A	ASAH2	C15orf52		C8orf48	RHOV
	ATOH7		ARL5B	ASAH2B	MYD88		ARHGAP20	RICTOR
	ATOH8		ARL5C	ASAP1	AGAP3		OR5AN1	RIN2
	ATOX1		ARL6	ASAP2	FUT10		TCN1	RIOK2
	ATP10A		ARL6IP1	ASAP3	RPH3AL		CTRB2	RMDN3
	ATP10B		ARL6IP4	ASB1	PODN		IPO5	RNF115
	ATP10D		ARL6IP5	ASB10	CREB3L1		VWF	RNF40
	ATP11A		ARL6IP6	ASB11	UBE2Q1-AS1		KRTAP10.6	RNLS
	ATP11B		ARL8A	ASB12	TUBB6		PTK2	RNPC3
	ATP11C		ARL8B	ASB13	TNS3		PTPN2	ROR1
	ATP13A1		ARL9	ASB14	FCHSD2		TSNARE1	RPAP1
	ATP13A2		ARMC1	ASB15	TSPYL2		NNMT	RPAP2
	ATP13A3		ARMC10	ASB16	EFL1		CALCB	RPE65
	ATP13A4		ARMC12	ASB17	VPS4A		SYT15	RPF1
	ATP1A1		ARMC2	ASB18	USP42		SLC30A3	RPL32
	ATP1A1-AS1		ARMC3	ASB2	PAX8		FTCD	RPL37
	ATP1A2		ARMC4	ASB4	NCR3LG1		SLC26A5	RPL5
	ATP1A3		ARMC5	ASB5	COLCA2		AWAT2	RPL7L1
	ATP1B1		ARMC6	ASB6	WIPI2		B3GAT2	RPS15
	ATP1B2		ARMC7	ASB7	TSTA3		HBD	RPS6KA1
	ATP1B3		ARMC8	ASB8	YBEY		MOXD1	RPUSD2
	ATP23		ARMC9	ASB9	NBPF3		ACSBG2	RPUSD3
	ATP2A1		ARMCX1	ASCC1	NCF4		CDH19	RRP12
	ATP2A1-AS1		ARMCX2	ASCC2	CKB		OR10J5	RRP36
	ATP2A2		ARMCX3	ASCC3	EML3		NCKAP5	RSBN1
	ATP2A3		ARMCX4	ASCL1	CMTM1		HHLA1	RSPH9
	ATP2B1		ARMCX5	ASCL2	FN3KRP		NBEA	RTCA
	ATP2B1-AS1		ARMCX6	ASCL3	POLR1A		CCNB3	RTF1
	ATP2B4		ARMS2	ASCL4	LOC101928844		SPATA31E1	RWDD3
	ATP2C1		ARNT	ASCL5	LY6G5B		GZMK	RWDD4
	ATP2C2		ARNT2	ASF1A	CPQ		RANBP17	RXFP3
	ATP5A1		ARNTL	ASF1B	ACOX2		CXCL13	RYR3
	ATP5B		ARNTL2	ASGR1	BCDIN3D		FBXO17	S1PR1
	ATP5C1		ARPC1A	ASGR2	SPTLC2		EPT1	SAMD13
	ATP5D		ARPC1B	ASH1L	NSUN5P1		GPR113	SAMSN1
	ATP5E		ARPC2	ASH2L	PAQR5		CNR2	SARS
	ATP5EP2		ARPC3	ASIC1	NOM1		AC007557.5	SASS6
	ATP5F1		ARPC4	ASIC2	THRB		GRPR	SATB1
	ATP5G1		ARPC4.TTLL3	ASIC3	AAMDC		CCDC27	SBF1
	ATP5G2		ARPC5	ASIC4	KCTD10		ARRDC5	SBNO2
	ATP5G3		ARPC5L	ASIC5	SEMA6D		TMEM200C	SCD
	ATP5H		ARPIN	ASIP	JDP2		LRIT2	SCG5
	ATP5I		ARPP19	ASL	SLFN5		PNPLA7	SCO2
	ATP5J		ARPP21	ASNA1	CD300A		TECRL	SEC13
	ATP5J2		ARR3	ASNS	MT2A		MAOB	SEC22B
	ATP5J2-PTCD1		ARRB1	ASNSD1	TRIM34		FMO1	SEC23IP
	ATP5L		ARRB2	ASPA	DLST		CDH11	SEC31B
	ATP5O		ARRDC1	ASPDH	CCL20		NLRP10	SEMA4G
	ATP5S		ARRDC2	ASPG	PIGZ		ENGASE	SEPP1
	ATP5SL		ARRDC3	ASPH	DNAJB6		IGSF11	SERBP1
	ATP6AP1		ARRDC4	ASPHD1	MIR6886		CCL15	SERF2
	ATP6AP1L		ARRDC5	ASPHD2	GDF11		SPANXB2	SERINC3
	ATP6AP2		ARSA	ASPM	PPP1R3E		MKX	SERINC4
	ATP6V0A2		ARSB	ASPN	FKBP7		ELN	SETD1A
	ATP6V0B		ARSD	ASPRV1	HNRNPA1L2		OR7G2	SETD5
	ATP6V0C		ARSE	ASPSCR1	HCK		SPRR2B	SETMAR
	ATP6V0D1		ARSF	ASRGL1	FABP2		KLK5	SFN
	ATP6V0D2		ARSG	ASS1	ZNF550		APC2	SFR1
	ATP6V0E1		ARSH	ASTE1	KCNMB4		CPA2	SFRP5
	ATP6V0E2		ARSI	ASTL	GNA15		EPHA10	SFXN2
	ATP6V0E2-AS1		ARSJ	ASTN1	CHD3		ACOT12	SFXN3
	ATP6V1A		ARSK	ASTN2	NRP2		SERPING1	SFXN4
	ATP6V1B1		ART1	ASUN	ZNF783		OR5D14	SGIP1
	ATP6V1B2		ART3	ASXL1	GGT5		PLEKHG4B	SGOL1
	ATP6V1C1		ART4	ASXL2	FASN		SLC22A18	SH3BGRL3
	ATP6V1C2		ART5	ASXL3	CHRNA5		OR5B2	SH3BP5
	ATP6V1D		ARTN	ASZ1	TPM2		CPNE6	SH3GLB1
	ATP6V1E1		ARV1	ATAD1	GCA		ZNF606	SH3PXD2A
	ATP6V1E2		ARVCF	ATAD2	ZMAT5		NAT8L	SHANK3
	ATP6V1F		ARX	ATAD2B	RBM33		SPRR2D	SHISA6
	ATP6V1G1		AS3MT	ATAD3A	APLNR		SCUBE3	SHOC2
	ATP6V1G2		ASAH1	ATAD3B	STOX1		KRTAP13.4	SIKE1
	ATP6V1H		ASAH2	ATAD3C	CD27-AS1		FOXD4L6	SKP2
	ATP7A		ASAH2B	ATAD5	CERCAM		CDCP2	SLC12A6
	ATP7B		ASAP1	ATAT1	SERINC3		IGF2	SLC16A1
	ATP8A1		ASAP2	ATCAY	KIAA0355		IBSP	SLC16A4
	ATP8A2		ASAP3	ATE1	EXOSC9		RAB42	SLC16A6
	ATP8B1		ASB1	ATF1	STC1		FAM181A	SLC18A2
	ATP8B2		ASB10	ATF2	HIST1H2BD		KRTAP12.3	SLC1A3
	ATP8B3		ASB11	ATF3	TMEM201		SRRM5	SLC20A2
	ATP8B4		ASB13	ATF4	HIGD2A		OR51S1	SLC22A15
	ATP8B5P		ASB14	ATF5	MIOS		SLC7A13	SLC22A7
	ATP9A		ASB15	ATF6	GDPGP1		ARMC3	SLC24A3
	ATP9B		ASB16	ATF6B	F8A1		RAPSN	SLC25A24
	ATPAF1		ASB17	ATF7	GSDMB		PCOLCE	SLC25A28
	ATPAF2		ASB18	ATF7IP	UNG		UROC1	SLC25A4
	ATPIF1		ASB2	ATF7IP2	SLC16A13		RP11.444E17.6	SLC25A46
	ATR		ASB4	ATG10	GAS5		TTC6	SLC29A1
	ATRAID		ASB5	ATG101	LINC01207		RPS11	SLC30A7
	ATRIP		ASB6	ATG12	TRAF2		FBLN1	SLC32A1
	ATRN		ASB7	ATG13	UBE2C		SRSF9	SLC35A3
	ATRNL1		ASB8	ATG14	GPR137B		OR8B2	SLC35B2
	ATRX		ASB9	ATG16L1	P2RY2		DZIP1	SLC35D1
	ATXN1		ASCC1	ATG16L2	TIPIN		FGF4	SLC35G1
	ATXN10		ASCC2	ATG2A	RAB34		SACS	SLC44A3
	ATXN1L		ASCC3	ATG2B	WWOX		SLC10A6	SLC44A5
	ATXN2		ASCL1	ATG3	CALHM2		TMCO5A	SLC45A2
	ATXN2L		ASCL2	ATG4A	SEMA3A		CPO	SLC6A1
	ATXN3		ASCL3	ATG4B	MAFG		BAHCC1	SLC6A11
	ATXN7		ASCL4	ATG4C	TCTN2		TAS2R9	SLC6A17
	ATXN7L1		ASCL5	ATG4D	CRK		AC037459.4	SLC6A6
	ATXN7L2		ASF1B	ATG5	DIDO1		TEX36	SLC9A1
	ATXN7L3		ASGR1	ATG7	C1QBP		LY6G6E	SLCO4C1
	ATXN7L3B		ASGR2	ATG9A	PGS1		KLHL6	SLCO6A1
	AUH		ASH1L	ATG9B	NFS1		RP5.1052I5.2	SLIT1
	AUNIP		ASH2L	ATHL1	GRIP1		EHD3	SLK
	AUP1		ASIC1	ATIC	WDR45		PM20D1	SMAD3
	AURKA		ASIC2	ATL1	LRRC25		PATE3	SMAD4
	AURKAIP1		ASIC3	ATL2	CD2		SHROOM3	SMC3
	AURKB		ASIC4	ATL3	SLC38A7		PLIN2	SMNDC1
	AURKC		ASIC5	ATM	GLIPR2		MAGEC2	SNAP23
	AUTS2		ASIP	ATMIN	ZNF321P		IARS2	SNRPN
	AVEN		ASL	ATN1	CYP4F3		SPTA1	SNURF
	AVIL		ASNA1	ATOH1	PLCG1		SERPINB11	SNX25
	AVL9		ASNS	ATOH7	SLC2A3		CEP170B	SNX7
	AVPI1		ASNSD1	ATOH8	CD200		UGT2B11	SORBS1
	AVPR1A		ASPA	ATOX1	NOS2		TREH	SORCS1
	AVPR2		ASPDH	ATP10A	GPR34		VCAM1	SORCS3
	AXDND1		ASPG	ATP10B	HOMER3		ANKS6	SORT1
	AXIN1		ASPH	ATP10D	ARMCX4		DAO	SOX9
	AXIN2		ASPHD1	ATP11A	C15orf62		CYP11B1	SPAG17
	AXL		ASPHD2	ATP11B	PYGB		HTR3C	SPATA1
	AZGP1		ASPM	ATP11C	HSPA12A		ATP5G3	SPATA9
	AZGP1P1		ASPN	ATP12A	PLXND1		BOC	SPATS1
	AZI2		ASPRV1	ATP13A1	CNDP2		WDR72	SPEF2
	AZIN1		ASPSCR1	ATP13A2	TMEM8B		IGFBP1	SPINT1
	AZIN2		ASRGL1	ATP13A3	TOMM34		OR13D1	SPRED1
	B2M		ASS1	ATP13A4	ZSWIM1		FAM46D	SPRN
	B3GALNT1		ASTE1	ATP13A5	NR3C2		LELP1	SPTBN5
	B3GALNT2		ASTL	ATP1A1	GALNT1		KCNAB3	SRCAP
	B3GALT1		ASTN1	ATP1A2	RHEB		CDH9	SRF
	B3GALT2		ASTN2	ATP1A3	UBE2V1		TMEM45B	SRGAP2B
	B3GALT4		ASUN	ATP1A4	NEK3		DLX4	SRGAP3
	B3GALT5		ASXL1	ATP1B1	PTRF		VASN	SRP14
	B3GALT5-AS1		ASXL2	ATP1B2	EXO1		CHST12	SRP19
	B3GALT6		ASXL3	ATP1B3	NRARP		RUFY4	SRSF11
	B3GAT1		ASZ1	ATP1B4	ZFP36		SGCZ	SSUH2
	B3GAT2		ATAD1	ATP2A1	ARHGAP44		ETS1	SSX2IP
	B3GAT3		ATAD2	ATP2A2	DBF4B		44531	ST6GALNAC3
	B3GLCT		ATAD2B	ATP2A3	RBMX2		NID1	ST6GALNAC5
	B3GNT2		ATAD3A	ATP2B1	NAGS		ATF7	ST7L
	B3GNT3		ATAD3B	ATP2B2	CCR5		CLDN4	ST8SIA4
	B3GNT4		ATAD3C	ATP2B3	ZSWIM8		HEPACAM	STARD4
	B3GNT5		ATAD5	ATP2B4	FOXP3		PTPRH	STARD9
	B3GNT6		ATAT1	ATP2C1	LOC101927752		IL21	STK11
	B3GNT7		ATCAY	ATP2C2	TMEM99		TMEM175	STK32C
	B3GNT8		ATE1	ATP4A	PDPR		CACNG8	STOX2
	B3GNT9		ATF1	ATP4B	XAF1		MUSK	STRC
	B3GNTL1		ATF2	ATP5A1	ARHGAP4		FAM133A	STRIP1
	B4GALNT1		ATF3	ATP5B	SGO1		NAP1L3	STX1B
	B4GALNT2		ATF4	ATP5C1	BRMS1L		TTR	STXBP3
	B4GALNT3		ATF5	ATP5D	CMSS1		TRPM8	SUB1
	B4GALNT4		ATF6	ATP5E	PI3		OR52K2	SUFU
	B4GALT1		ATF6B	ATP5EP2	TFDP2		KCNS1	SUMF1
	B4GALT1-AS1		ATF7	ATP5F1	RPL10		NCCRP1	SV2A
	B4GALT2		ATF7IP	ATP5G1	RELT		TMEM71	SYCE1
	B4GALT3		ATF7IP2	ATP5G2	COX7A1		ABCG4	SYCE3
	B4GALT4		ATG10	ATP5G3	PAFAH1B1		PRKG2	SYCP1
	B4GALT5		ATG101	ATP5H	DAPK1		ASNA1	SYDE2
	B4GALT6		ATG12	ATP5I	FAM210B		NPBWR2	SYN2
	B4GALT7		ATG13	ATP5J	HAPLN3		OR10A2	SYPL2
	B4GAT1		ATG14	ATP5J2	KNL1		CPSF4L	SYT6
	B9D1		ATG16L1	ATP5J2-PTCD1	PGAP1		ALAS2	TACC2
	B9D2		ATG16L2	ATP5L	CYP3A5		GC	TACSTD2
	BAALC		ATG2A	ATP5L2	LINC00106		MAGEB4	TADA3
	BAALC-AS1		ATG2B	ATP5O	BAMBI		LOR	TAF13
	BAAT		ATG3	ATP5S	GTPBP2		FOLR3	TAF5
	BABAM1		ATG4A	ATP5SL	SAP30L		RHOBTB3	TAF8
	BACE1		ATG4B	ATP6AP1	CCDC183		LCN2	TAMM41
	BACE2		ATG4C	ATP6AP1L	SASH3		C2CD4C	TARS
	BACH2		ATG4D	ATP6AP2	SYT13		SMTNL1	TATDN2
	BAD		ATG5	ATP6V0A1	MTFMT		RGR	TBC1D12
	BAG1		ATG7	ATP6V0A2	DEGS2		SART3	TBC1D5
	BAG2		ATG9A	ATP6V0A4	ACOT13		ADH6	TBCC
	BAG3		ATG9B	ATP6V0B	SERPINB1		LEFTY1	TBX15
	BAG4		ATHL1	ATP6V0C	RNF113A		KLHL3	TCERG1L
	BAG5		ATIC	ATP6V0D1	PDK3		OR51M1	TCF3
	BAG6		ATL1	ATP6V0D2	SLC35D1		FRK	TCF7L2
	BAHCC1		ATL2	ATP6V0E1	BIVM		C1orf116	TCTE1
	BAHD1		ATL3	ATP6V0E2	SSPN		INPP5D	TCTEX1D1
	BAIAP2		ATM	ATP6V1A	BPNT1		WDR60	TCTN3
	BAIAP2-AS1		ATMIN	ATP6V1B1	WARS2		KIAA0408	TDRD1
	BAIAP2L1		ATN1	ATP6V1B2	CXCL11		CLEC2D	TDRP
	BAIAP2L2		ATOH1	ATP6V1C1	PPP1R3D		LEUTX	TEAD4
	BAIAP3		ATOH7	ATP6V1C2	FTSJ1		TMEM37	TECTB
	BAK1		ATOH8	ATP6V1D	EVI2B		AC010646.3	TENM3
	BAMBI		ATOX1	ATP6V1E1	ZNF681		NR2F6	TEX36
	BANF1		ATP10A	ATP6V1E2	CHI3L1		OR5K2	TFEB
	BANK1		ATP10B	ATP6V1F	DNAJC6		RAB4A	TGFBR3
	BANP		ATP10D	ATP6V1G1	REC8		GRIA2	TGIF1
	BAP1		ATP11A	ATP6V1G2	LOC220729		KRT27	TGM5
	BARD1		ATP11AUN	ATP6V1G2-DDX39B	GPKOW		ATP5EP2	TGM7
	BARX1		ATP11B	ATP6V1G3	FAS		MAG	TH
	BARX2		ATP11C	ATP6V1H	SMO		MSI1	THBS1
	BASP1		ATP12A	ATP7A	MCOLN2		PLAC9	THUMPD3
	BATF		ATP13A1	ATP7B	GOLGA7B		CMTM5	TIAL1
	BATF2		ATP13A2	ATP8A1	MIR1287		MICU3	TIMP4
	BATF3		ATP13A3	ATP8A2	SAMHD1		RP11.77K12.7	TJAP1
	BAX		ATP13A4	ATP8B1	MFSD2A		DNAI2	TJP1
	BAZ1A		ATP13A5	ATP8B2	SENP3		ACOT11	TLL2
	BAZ1B		ATP1A1	ATP8B3	RPS24		ANKRD33B	TLX1
	BAZ2A		ATP1A2	ATP8B4	KIAA1191		HBP1	TM2D1
	BAZ2B		ATP1A3	ATP9A	OCRL		CD1B	TM9SF3
	BBIP1		ATP1A4	ATP9B	AK1		EFCAB9	TMCO5A
	BBOF1		ATP1B1	ATPAF1	FAM84B		MMP13	TMED5
	BBOX1-AS1		ATP1B2	ATPAF2	IRF2BPL		SPATA31D1	TMEM151B
	BBS1		ATP1B3	ATPIF1	DBNDD1		KLB	TMEM167B
	BBS10		ATP1B4	ATR	HDDC2		WRB	TMEM180
	BBS12		ATP2A1	ATRAID	PWWP2A		SEMA3F	TMEM232
	BBS2		ATP2A2	ATRIP	MYO19		MAT1A	TMEM40
	BBS4		ATP2A3	ATRN	VRK1		AIM2	TMEM43
	BBS5		ATP2B1	ATRNL1	MAPK6		TLE1	TMEM56
	BBS7		ATP2B2	ATRX	FAHD2B		COL27A1	TMEM62
	BBS9		ATP2B3	ATXN1	NASP		CRISP2	TMEM63B
	BBX		ATP2B4	ATXN10	LRRCC1		H1FOO	TMEM87A
	BCAM		ATP2C1	ATXN1L	DES		HSPA12B	TMPRSS15
	BCAN		ATP2C2	ATXN2	TUBB4B		RTN3	TMX3
	BCAP29		ATP4A	ATXN2L	SLC22A18AS		RBMXL2	TNNI3K
	BCAP31		ATP4B	ATXN3	HOXB3		SULT1A2	TOMM6
	BCAR1		ATP5A1	ATXN3L	CAAP1		DDAH2	TOP1
	BCAR3		ATP5B	ATXN7	SLPI		FAM78A	TOX2
	BCAS1		ATP5C1	ATXN7L1	LOC100288778		IQGAP2	TP53BP1
	BCAS2		ATP5D	ATXN7L2	ITGA11		KCNMB1	TPTE
	BCAS3		ATP5E	ATXN7L3	TG		MEGF11	TPX2
	BCAS4		ATP5EP2	ATXN7L3B	EFNA3		SELE	TRABD
	BCAT1		ATP5F1	AUH	SNHG15		CDHR3	TRAPPC11
	BCAT2		ATP5G1	AUNIP	MKKS		SLC35G5	TREM1
	BCCIP		ATP5G2	AUP1	SLC6A14		ZNF529	TREM2
	BCDIN3D		ATP5G3	AURKA	EIF3D		AC007906.1	TREML1
	BCDIN3D-AS1		ATP5H	AURKAIP1	PEX12		ITIH2	TREML2
	BCHE		ATP5I	AURKB	C11orf45		JAM2	TREML4
	BCKDHA		ATP5J	AURKC	OBSL1		TPTE	TRERF1
	BCKDHB		ATP5J2	AUTS2	CENPX		MAPK4	TRIM33
	BCKDK		ATP5J2.PTCD1	AVEN	NICN1		ABCC2	TRIM36
	BCL10		ATP5L	AVIL	ANOS1		ATAD3C	TRIM45
	BCL11A		ATP5L2	AVL9	CXCR4		RNPEPL1	TRIM69
	BCL11B		ATP5O	AVP	PDHA1		PLEKHS1	TRIM8
	BCL2		ATP5S	AVPI1	FECH		NELL2	TRMT13
	BCL2A1		ATP5SL	AVPR1A	P3H4		RP11.166B2.1	TRNP1
	BCL2L1		ATP6AP1	AVPR1B	POLE4		DNAH8	TRNT1
	BCL2L10		ATP6AP1L	AVPR2	LINC00857		CD69	TRPM1
	BCL2L11		ATP6AP2	AWAT1	SPDEF		LHFPL4	TRUB1
	BCL2L12		ATP6V0A1	AWAT2	NDUFA8		RGS20	TSEN2
	BCL2L13		ATP6V0A2	AXDND1	CD209		KRTDAP	TSHB
	BCL2L14		ATP6V0A4	AXIN1	DIAPH1		KRTAP9.4	TSLP
	BCL2L15		ATP6V0B	AXIN2	TMEM47		CRYGA	TSPAN2
	BCL2L2		ATP6V0C	AXL	NCOA7		DLD	TSPAN9
	BCL2L2-PABPN1		ATP6V0D1	AZGP1	WAS		IL25	TSPO2
	BCL6		ATP6V0D2	AZI2	B3GNT7		COLEC11	TSSK1B
	BCL6B		ATP6V0E1	AZIN1	TPRKB		APBB2	TTBK1
	BCL7A		ATP6V0E2	AZIN2	LENG8		APLNR	TTBK2
	BCL7B		ATP6V1A	AZU1	H2AFZ		SMEK2	TTC23L
	BCL7C		ATP6V1B1	B2M	FLNA		CTF1	TTC33
	BCL9		ATP6V1B2	B3GALNT1	ZNF813		MAGED1	TTC37
	BCL9L		ATP6V1C1	B3GALNT2	C7orf31		OR4C46	TTF2
	BCLAF1		ATP6V1C2	B3GALT1	LILRB4		PAM16	TTLL3
	BCO1		ATP6V1D	B3GALT2	MIS12		PHKB	TTLL7
	BCO2		ATP6V1E1	B3GALT4	POT1		WSB1	TTLL8
	BCOR		ATP6V1E2	B3GALT5	FAM127C		AP000349.2	TTLL9
	BCORL1		ATP6V1F	B3GALT6	IL33		TDO2	TTPAL
	BCR		ATP6V1G1	B3GALTL	METTL6		ZNF627	TUBGCP2
	BCS1L		ATP6V1G2	B3GAT1	ABCC6		TNNT3	TUBGCP4
	BCYRN1		ATP6V1G2.DDX39B	B3GAT2	RBM14		C3	TUBGCP5
	BDH1		ATP6V1G3	B3GAT3	TLN2		B4GALNT1	TUBGCP6
	BDH2		ATP6V1H	B3GNT2	PXDC1		SCGB3A1	TULP3
	BDKRB1		ATP7A	B3GNT3	PROSER3		KRT28	TUSC3
	BDKRB2		ATP7B	B3GNT4	WDR31		OR8S1	TXNIP
	BDNF		ATP8A1	B3GNT5	EFTUD2		TMEM47	TYMP
	BDNF-AS		ATP8A2	B3GNT6	ATP5A1		MAFK	TYRO3
	BDP1		ATP8B1	B3GNT7	FCGR3A		HBS1L	TYW3
	BEAN1		ATP8B2	B3GNT8	RCBTB2		VAX1	UBE2U
	BECN1		ATP8B3	B3GNT9	MAB21L2		SENP6	UBE3A
	BEGAIN		ATP8B4	B3GNTL1	KDM5B		OR2A7	UBL4B
	BEND3		ATP9A	B4GALNT1	PHLDA3		TMPRSS3	UBR1
	BEND4		ATP9B	B4GALNT2	CCZ1		MRGPRD	UBR2
	BEND5		ATPAF1	B4GALNT3	ZNF75A		PAAF1	UBTD1
	BEND6		ATPAF2	B4GALNT4	RPN2		WIZ	UBXN11
	BEND7		ATPIF1	B4GALT1	ILDR1		OR3A2	UFSP2
	BEST1		ATR	B4GALT2	ALG1		STON1	UGT3A1
	BEST2		ATRAID	B4GALT3	RAB3IL1		SLC5A4	UGT3A2
	BEST3		ATRIP	B4GALT4	FABP6		CLEC12B	UQCR11
	BEST4		ATRN	B4GALT5	ASPHD1		PRSS58	UROS
	BET1		ATRNL1	B4GALT6	HERC2P2		NECAB3	USMG5
	BET1L		ATRX	B4GALT7	MMP1		IFI27	USP1
	BEX1		ATXN1	B4GAT1	KLF6		PPP1R37	USP24
	BEX2		ATXN10	B9D1	MPC2		CXorf65	USP25
	BEX3		ATXN1L	B9D2	C3orf70		SMCO4	USP33
	BEX4		ATXN2	BAALC	LDLRAP1		SLC7A11	USP49
	BEX5		ATXN2L	BAAT	CLDN12		AC006994.3	UTF1
	BFAR		ATXN3	BABAM1	MYO5C		SPPL2C	VANGL1
	BFSP1		ATXN3L	BACE1	TUBA1A		SIRPG	VAV3
	BFSP2		ATXN7	BACE2	RAI2		NR1H4	VAX1
	BGLAP		ATXN7L1	BACH1	HSDL1		MNDA	VCAM1
	BGN		ATXN7L2	BACH2	CD53		ITIH6	VDAC3
	BHLHA15		ATXN7L3	BAD	TLR3		FHL5	VEGFA
	BHLHB9		ATXN7L3B	BAG1	HEPACAM2		PHACTR3	VENTX
	BHLHE22		AUH	BAG2	INSR		CNGB3	VGLL4
	BHLHE40		AUNIP	BAG3	GLB1L		UVRAG	VHL
	BHLHE40-AS1		AUP1	BAG4	SLC22A15		GSK3B	VPS18
	BHLHE41		AURKA	BAG5	SLC16A4		ENTPD2	VPS39
	BHMT2		AURKAIP1	BAG6	ECSIT		LRRC10	VTCN1
	BICC1		AURKB	BAHCC1	DDN		FYN	VTI1A
	BICD1		AURKC	BAHD1	EGLN1		CLDN8	VWA2
	BICD2		AUTS2	BAI1	LAYN		LECT2	WARS2
	BICDL1		AVEN	BAI2	WRB		KLHL35	WBP1L
	BICDL2		AVIL	BAI3	MDFI		COL4A6	WDR11
	BID		AVL9	BAIAP2	SLC7A1		SDR16C5	WDR3
	BIK		AVP	BAIAP2L1	KAT14		KCND1	WDR36
	BIN1		AVPI1	BAIAP2L2	TEAD2		ANKRD20A4	WDR47
	BIN2		AVPR1A	BAIAP3	FAM83G		IAPP	WDR63
	BIN3		AVPR1B	BAK1	IVNS1ABP		SLC9A1	WDR70
	BIRC2		AVPR2	BAMBI	CPLX1		PRSS46	WDR76
	BIRC3		AWAT1	BANF1	MUS81		PDE4C	WDR77
	BIRC5		AWAT2	BANF2	ZNF182		NOX1	WDR78
	BIRC6		AXDND1	BANK1	LPAL2		POU2F2	WDTC1
	BIRC7		AXIN1	BANP	NCOA6		OR5T2	WHSC1L1
	BIVM		AXIN2	BAP1	ZNF343		GSTA3	WIPI1
	BLCAP		AXL	BARD1	MIR452		SLC24A5	WISP2
	BLK		AZGP1	BARHL1	ZNF224		KRT76	WLS
	BLM		AZI2	BARHL2	PTPRN2		RETN	WNT2B
	BLMH		AZIN1	BARX1	AP5B1		BMX	WNT7A
	BLNK		AZIN2	BARX2	GUSBP11		OLFML3	WNT8B
	BLOC1S1		AZU1	BASP1	MAP3K5		COG3	WWC2
	BLOC1S2		B2M	BATF	C6orf141		PLCZ1	XKR7
	BLOC1S3		B3GALNT1	BATF2	WISP1		MARVELD2	XPC
	BLOC1S4		B3GALNT2	BATF3	KIAA0556		ZNF43	XPNPEP1
	BLOC1S5		B3GALT1	BAX	QPCT		RAB3D	XPO5
	BLOC1S6		B3GALT2	BAZ1A	EMILIN1		DEFB107A	YIPF3
	BLVRA		B3GALT4	BAZ1B	GCC1		NAT16	YTHDC2
	BLVRB		B3GALT5	BAZ2A	P2RX4		CIB4	ZBED4
	BLZF1		B3GALT6	BAZ2B	AIM1		RNF207	ZDHHC16
	BMF		B3GALTL	BBC3	LOC100129917		P2RX3	ZDHHC18
	BMI1		B3GAT1	BBIP1	DCAF11		ZNF628	ZDHHC6
	BMP1		B3GAT2	BBOX1	NPFFR1		RWDD1	ZFR
	BMP2		B3GAT3	BBS1	FMNL3		NME5	ZFYVE19
	BMP2K		B3GNT2	BBS10	ITGB5		POTEJ	ZFYVE27
	BMP3		B3GNT3	BBS12	CCL4		POLR2F	ZHX3
	BMP4		B3GNT4	BBS2	ORAI2		COL20A1	ZNF106
	BMP5		B3GNT5	BBS4	SMCR8		MED16	ZNF131
	BMP6		B3GNT6	BBS5	SNORD59A		MAST3	ZNF18
	BMP7		B3GNT7	BBS7	MELTF-AS1		DEFB124	ZNF318
	BMP8A		B3GNT8	BBS9	MAF		MMP9	ZNF326
	BMP8B		B3GNT9	BBX	NUBPL		MAFG	ZNF507
	BMPER		B3GNTL1	BCAM	GSKIP		TFAP2D	ZNF511
	BMPR1A		B4GALNT1	BCAN	HSF4		FCN2	ZNF518A
	BMPR1B		B4GALNT2	BCAP29	ZMYND8		FGFR1	ZNF596
	BMPR2		B4GALNT3	BCAP31	SEMA5A		CYSRT1	ZNF629
	BMS1		B4GALNT4	BCAR1	NLK		POLG	ZNF644
	BMS1P20		B4GALT1	BCAR3	ANKRD13D		SVIL	ZNF683
	BMS1P21		B4GALT2	BCAS1	LOC728975		HTRA3	ZNF689
	BMS1P4		B4GALT3	BCAS2	YAE1D1		CLK2	ZNF697
	BMS1P5		B4GALT4	BCAS3	BRSK1		TPRKB	ZNF770
	BMT2		B4GALT5	BCAS4	ATXN1L		CCDC185	ZNHIT6
	BMX		B4GALT6	BCAT1	ZNF362		H3F3C	ZRANB1
	BNC2		B4GALT7	BCAT2	TCIRG1		ST8SIA2	ZRANB2
	BNIP1		B4GAT1	BCCIP	ITPKA		MYLK2	ZRSR1
	BNIP2		B9D1	BCDIN3D	YIPF4		PSMB2	ZSCAN29
	BNIP3		B9D2	BCHE	ATAT1		FOXR1	ZZZ3
	BNIP3L		BAALC	BCKDHA	TRPV2		MAGEC3
	BNIPL		BAAT	BCKDHB	WWTR1		MALL
	BOC		BABAM1	BCKDK	KBTBD11		CHRNB3
	BOD1		BACE1	BCL10	TP73		JRK
	BOD1L1		BACE2	BCL11A	ZNF774		ISG20
	BOK		BACH1	BCL11B	SSC5D		SYTL3
	BOLA1		BACH2	BCL2	JAK3		AC231657.1
	BOLA2-SMG1P6		BAD	BCL2A1	GOT1		MLLT4
	BOLA2B		BAG1	BCL2L1	IPO5		C9orf153
	BOLA3		BAG2	BCL2L10	C10orf10		CLIP3
	BOLA3-AS1		BAG3	BCL2L11	FBXO25		MAGEC1
	BORA		BAG4	BCL2L12	TNFAIP6		OR1J2
	BORCS5		BAG5	BCL2L13	AK3		RIT2
	BORCS6		BAG6	BCL2L14	DHFR2		OR4C12
	BORCS7		BAHCC1	BCL2L15	CISH		CHRM1
	BORCS8		BAHD1	BCL2L2	INCENP		MEN1
	BPGM		BAI1	BCL2L2-PABPN1	NCKAP5L		AOC2
	BPHL		BAI2	BCL3	NNMT		DMRTA2
	BPNT1		BAI3	BCL6	NEURL4		CLEC10A
	BPTF		BAIAP2	BCL6B	MMP2		ZNF611
	BRAF		BAIAP2L1	BCL7A	SEPHS2		DEFB106A
	BRAP		BAIAP2L2	BCL7B	CLCN2		LKAAEAR1
	BRAT1		BAIAP3	BCL7C	PIGP		PODN
	BRCA1		BAK1	BCL9	FLCN		SLC39A10
	BRCA2		BAMBI	BCL9L	SLC1A4		KRTAP10.11
	BRCC3		BANF1	BCLAF1	C15orf41		MT1HL1
	BRD1		BANF2	BCO1	KAZN		ODF3
	BRD2		BANK1	BCO2	RFWD3		FUT2
	BRD3		BANP	BCOR	MMP11		PPP1R3C
	BRD4		BAP1	BCORL1	SPATA6		TMEM213
	BRD7		BARD1	BCR	ACADVL		AQP12B
	BRD8		BARHL1	BCS1L	GJB2		SHC2
	BRD9		BARHL2	BDH1	ESCO2		PAX8
	BRE		BARX1	BDH2	MTURN		OR6Q1
	BRF1		BARX2	BDKRB1	SLC25A26		RNF166
	BRF2		BASP1	BDKRB2	UTAT33		SLC2A7
	BRI3		BATF	BDNF	CREBZF		COMT
	BRI3BP		BATF2	BDP1	HTRA3		ODAM
	BRICD5		BATF3	BEAN1	FAM219B		RMDN3
	BRINP1		BAX	BECN1	HLA-DMB		SCGB2A1
	BRIP1		BAZ1A	BECN1P1	LIG3		F10
	BRIX1		BAZ1B	BEGAIN	SARS2		PHGR1
	BRK1		BAZ2A	BEND2	PSMD10		EPPIN.WFDC6
	BRMS1		BAZ2B	BEND3	SNORA59A		THAP1
	BRMS1L		BBC3	BEND4	TMEM159		OR2G3
	BROX		BBIP1	BEND5	MIR429		COL6A5
	BRPF1		BBOX1	BEND6	UCHL3		CABP5
	BRPF3		BBS1	BEND7	PLXNA3		TJP2
	BRSK1		BBS10	BEST1	NOS3		CYP2C18
	BRSK2		BBS12	BEST2	MSANTD2		BCKDK
	BRWD1		BBS2	BEST3	ENC1		MYOM2
	BRWD1-IT2		BBS4	BEST4	NEU4		CTPS1
	BRWD3		BBS5	BET1	PBLD		OLFM3
	BSCL2		BBS7	BET1L	CBX2		SPINT3
	BSDC1		BBS9	BEX1	ADNP-AS1		BPIFB3
	BSG		BBX	BEX2	MALSU1		SGCG
	BSN		BCAM	BEX4	LINC00339		PKP1
	BSPRY		BCAN	BEX5	TIMM17B		SLIT1
	BST1		BCAP29	BFAR	DMTN		OR8B12
	BST2		BCAP31	BFSP1	PCK1		TRO
	BTAF1		BCAR1	BFSP2	CHCHD3		SLC6A8
	BTBD1		BCAR3	BGLAP	MIR6869		CSNK1E
	BTBD10		BCAS1	BGN	NCALD		S100A2
	BTBD11		BCAS2	BHLHA15	RALY-AS1		MYL9
	BTBD16		BCAS3	BHLHA9	ATP5B		OTOGL
	BTBD19		BCAS4	BHLHB9	BCAS3		IQCK
	BTBD2		BCAT1	BHLHE22	SLC15A3		DYNC1I1
	BTBD3		BCAT2	BHLHE23	ACTR1A		PPP1R1B
	BTBD6		BCCIP	BHLHE40	SLC52A3		PIP
	BTBD7		BCDIN3D	BHLHE41	SLC25A20		OSTN
	BTBD8		BCHE	BHMG1	NEIL2		KRT33A
	BTBD9		BCKDHA	BHMT	ALOX12-AS1		COL6A1
	BTC		BCKDHB	BHMT2	APOL4		PLP1
	BTD		BCKDK	BICC1	CLK3		MAS1L
	BTF3		BCL10	BICD1	METTL22		SERPINA11
	BTF3L4		BCL11A	BICD2	UNC5CL		SZRD1
	BTG1		BCL11B	BID	CTSK		ODF3L1
	BTG2		BCL2	BIK	MAVS		TMED7
	BTG3		BCL2A1	BIN1	ZSCAN32		RP11.148K1.1
	BTK		BCL2L1	BIN2	SPAG7		PDCD10
	BTLA		BCL2L10	BIN3	TMEM189		SERPINI1
	BTN1A1		BCL2L11	BIRC2	ACP5		C4B
	BTN2A1		BCL2L12	BIRC3	HUS1		DKFZp434P228
	BTN2A2		BCL2L13	BIRC5	TNNI1		OR14J1
	BTN2A3P		BCL2L14	BIRC6	LENG9		NOTCH1
	BTN3A1		BCL2L15	BIRC7	ZNF594		A2ML1
	BTN3A2		BCL2L2	BIRC8	ACY1		ZBTB12
	BTN3A3		BCL2L2.PABPN1	BIVM	CCDC34		ZFP28
	BTNL3		BCL3	BIVM-ERCC5	RASA3		ATP6V1H
	BTNL8		BCL6	BLACE	PRRT3-AS1		KRTAP7.1
	BTNL9		BCL6B	BLCAP	MFAP4		LTBP1
	BTRC		BCL7A	BLID	NOTCH3		CCIN
	BUB1		BCL7B	BLK	NCOA5		CD38
	BUB1B		BCL7C	BLM	SGMS1		RBPJL
	BUB3		BCL9	BLMH	FAM20C		APOBEC3H
	BUD13		BCL9L	BLNK	BCAP31		TSHZ2
	BUD23		BCLAF1	BLOC1S1	DCAKD		GUCA1A
	BUD31		BCO1	BLOC1S2	LENG8-AS1		RP1.139D8.6
	BVES		BCO2	BLOC1S3	MIR3674		ALOX15
	BYSL		BCOR	BLOC1S4	OSER1-AS1		ZNF682
	BZW1		BCORL1	BLOC1S5	POLR3D		CASQ1
	BZW2		BCR	BLOC1S5-TXNDC5	MFSD7		CABLES1
	C10orf10		BCS1L	BLOC1S6	ALDOC		LRRC4
	C10orf107		BDH1	BLVRA	RBP2		SAP30
	C10orf11		BDH2	BLVRB	EDIL3		SUDS3
	C10orf128		BDKRB1	BLZF1	NEXN		ANKFY1
	C10orf35		BDKRB2	BMF	TP53INP1		ACAP3
	C10orf55		BDNF	BMI1	TSPY26P		RXFP4
	C10orf76		BDP1	BMP1	MTIF3		CEACAM16
	C10orf82		BEAN1	BMP10	PPP1R26-AS1		IL1B
	C10orf88		BECN1	BMP15	REEP6		PNPLA1
	C10orf99		BEGAIN	BMP2	ZNF789		BARHL1
	C11orf1		BEND2	BMP2K	HYLS1		CST9L
	C11orf16		BEND3	BMP3	CD99P1		RFTN2
	C11orf21		BEND4	BMP4	ZSWIM7		SEZ6
	C11orf24		BEND5	BMP5	C7orf50		CCL11
	C11orf42		BEND6	BMP6	PDDC1		MUC21
	C11orf45		BEND7	BMP7	MTG1		CYP8B1
	C11orf49		BEST1	BMP8A	SOD3		TGIF2LX
	C11orf53		BEST2	BMP8B	HSD11B1L		MOBP
	C11orf54		BEST3	BMPER	LOC730101		C1QTNF4
	C11orf57		BEST4	BMPR1A	PIP4K2B		TCEAL7
	C11orf58		BET1	BMPR1B	TSPAN33		MT4
	C11orf63		BET1L	BMPR2	ACVR1C		FCGR3A
	C11orf65		BEX1	BMS1	BACE1		GRIA1
	C11orf68		BEX2	BMX	SLC25A37		TLR5
	C11orf70		BEX4	BNC1	MTMR4		MARCO
	C11orf71		BEX5	BNC2	UPF3A		FOXD4L5
	C11orf74		BFAR	BNIP1	GMEB1		GJA10
	C11orf80		BFSP1	BNIP2	ZNF461		OR4F5
	C11orf84		BFSP2	BNIP3	BACE2		SUN3
	C11orf86		BGLAP	BNIP3L	TEKT4P2		AZGP1
	C11orf94		BGN	BNIPL	LOC105371267		DTNA
	C11orf95		BHLHA15	BOC	OAS1		SPAG11A
	C11orf96		BHLHA9	BOD1	AGTRAP		PRND
	C11orf98		BHLHB9	BOD1L1	ADGRA2		TSPYL5
	C12orf10		BHLHE22	BOD1L2	ATXN7L1		SNRPD1
	C12orf29		BHLHE23	BOK	SRSF6		UNC5CL
	C12orf4		BHLHE40	BOLA1	LINC01089		ATL2
	C12orf43		BHLHE41	BOLA2	CEP68		KRTAP19.1
	C12orf45		BHMG1	BOLA2B	BRD3		CHRNB4
	C12orf49		BHMT	BOLA3	ZNF853		GYPA
	C12orf57		BHMT2	BOLL	BRMS1		CIART
	C12orf60		BICC1	BOP1	MR1		AFAP1
	C12orf65		BICD1	BORA	CTTNBP2NL		VWC2L
	C12orf66		BICD2	BPGM	ADAMTS2		NLRP11
	C12orf73		BID	BPHL	NOP9		TMSB15B
	C12orf74		BIK	BPI	NOL4L		SGK2
	C12orf75		BIN1	BPIFA1	MALL		GP6
	C12orf76		BIN2	BPIFA2	LOC100190940		TMEM163
	C14orf1		BIN3	BPIFA3	PRR13		DPPA2
	C14orf119		BIRC2	BPIFB1	NCAPG		MMP26
	C14orf132		BIRC3	BPIFB2	LINC00649		SUSD2
	C14orf159		BIRC5	BPIFB3	STXBP1		SLITRK4
	C14orf166		BIRC6	BPIFB4	RMDN3		PRDM8
	C14orf2		BIRC7	BPIFB6	FCHO1		REM1
	C14orf28		BIRC8	BPIFC	LMCD1		SH2D1A
	C14orf37		BIVM	BPNT1	VEZF1		CD151
	C14orf79		BIVM.ERCC5	BPTF	MIR6843		DEFB118
	C14orf80		BLACE	BRAF	JAG1		ANO2
	C14orf93		BLCAP	BRAP	CARD6		FSTL1
	C15orf38-AP3S2		BLID	BRAT1	ABCF2		DTX3
	C15orf39		BLK	BRCA1	AURKB		KRT5
	C15orf40		BLM	BRCA2	MRPL57		IGDCC4
	C15orf41		BLMH	BRCC3	FOXA2		BBOX1
	C15orf52		BLNK	BRD1	FAM92A		PTP4A3
	C15orf57		BLOC1S1	BRD2	WNT11		FAM81B
	C15orf59		BLOC1S2	BRD3	OVGP1		IGDCC3
	C15orf61		BLOC1S3	BRD4	SPATA33		KRT75
	C15orf62		BLOC1S4	BRD7	ADPRH		TM4SF1
	C15orf65		BLOC1S5	BRD8	CCDC146		CRYBA1
	C16orf45		BLOC1S5.TXNDC5	BRD9	CHKB		FAM209A
	C16orf46		BLOC1S6	BRDT	RPS6KL1		KRT73
	C16orf52		BLVRA	BRE	RAN		SLC13A1
	C16orf54		BLVRB	BRF1	ABHD17C		OR2J3
	C16orf58		BLZF1	BRF2	CARD16		CDC37L1
	C16orf59		BMF	BRI3	APCDD1		ARHGAP44
	C16orf62		BMI1	BRI3BP	TMEM176A		C9orf172
	C16orf70		BMP1	BRICD5	KCTD9		TIFAB
	C16orf71		BMP10	BRINP1	ZNF250		NLRC3
	C16orf72		BMP15	BRINP2	STARD5		GOLGA8M
	C16orf74		BMP2	BRINP3	FAM122B		GH2
	C16orf86		BMP2K	BRIP1	ZNF74		CGB8
	C16orf87		BMP3	BRIX1	N6AMT1		TFEB
	C16orf89		BMP4	BRK1	WTH3DI		S100Z
	C16orf91		BMP5	BRMS1	SFXN1		RNF20
	C16orf95		BMP6	BRMS1L	TRA2B		IGSF9B
	C17orf107		BMP7	BROX	EME1		ACSM3
	C17orf49		BMP8A	BRPF1	RP2		FAM72B
	C17orf51		BMP8B	BRPF3	IDH2		SRGAP2C
	C17orf53		BMPER	BRS3	MMGT1		PNN
	C17orf58		BMPR1A	BRSK1	VPS9D1-AS1		ACKR1
	C17orf62		BMPR1B	BRSK2	HES2		TMPRSS13
	C17orf67		BMPR2	BRWD1	TCAIM		CAPN2
	C17orf75		BMS1	BRWD3	MITD1		OR2A4
	C17orf78		BMX	BSCL2	YARS		ESRP2
	C17orf80		BNC1	BSDC1	NOD1		AKT3
	C17orf97		BNC2	BSG	COPZ2		DMD
	C17orf99		BNIP1	BSN	INHBA		FIBIN
	C18orf21		BNIP2	BSND	UBE2O		COL22A1
	C18orf25		BNIP3	BSPH1	SATB1		LRRC27
	C18orf32		BNIP3L	BSPRY	TMEM53		CLRN3
	C18orf54		BNIPL	BST1	ZFP28		LSP1
	C18orf8		BOC	BST2	MIR1908		MAB21L1
	C19orf12		BOD1	BSX	MIR6872		GPRASP2
	C19orf18		BOD1L1	BTAF1	MFHAS1		CCL24
	C19orf24		BOD1L2	BTBD1	PLXNC1		PNISR
	C19orf25		BOK	BTBD10	RHOBTB1		GBGT1
	C19orf33		BOLA1	BTBD11	MFSD13A		CRABP1
	C19orf35		BOLA2	BTBD16	HLA-DQA1		ERLEC1
	C19orf38		BOLA2B	BTBD17	GYG2		CD300E
	C19orf43		BOLA3	BTBD18	IRS2		LMNB2
	C19orf44		BOLL	BTBD19	FMN1		BAZ1B
	C19orf45		BOP1	BTBD2	ACTA2		LEMD2
	C19orf47		BORA	BTBD3	HM13		SEC13
	C19orf48		BPGM	BTBD6	RNF216		TMEM205
	C19orf53		BPHL	BTBD7	SPA17		SLC22A24
	C19orf54		BPI	BTBD8	STK32C		CAV2
	C19orf57		BPIFA1	BTBD9	CSRNP2		CALCRL
	C19orf60		BPIFA2	BTC	JAG2		IDUA
	C19orf66		BPIFA3	BTD	DUT		PLA2G5
	C19orf68		BPIFB1	BTF3	RASGEF1B		CAD
	C19orf70		BPIFB2	BTF3L4	LOC101929134		ELF3
	C19orf71		BPIFB3	BTG1	POP7		TMCO2
	C19orf73		BPIFB4	BTG2	ANKFY1		MIA2
	C1D		BPIFB6	BTG3	ZNF217		GYS2
	C1GALT1		BPIFC	BTG4	STARD10		KLHL33
	C1GALT1C1		BPNT1	BTK	TGFB3		COL8A2
	C1GALT1C1L		BPTF	BTLA	AMZ2		CSHL1
	C1QA		BRAF	BTN1A1	MIR7107		C1QTNF1
	C1QB		BRAP	BTN2A1	PLA2G15		PPAPDC2
	C1QBP		BRAT1	BTN2A2	PPP1R9A		LCE3C
	C1QC		BRCA1	BTN3A1	APOBR		RMI2
	C1QL1		BRCA2	BTN3A2	SKA1		SPN
	C1QL3		BRCC3	BTN3A3	TWSG1		MRPL42
	C1QTNF1		BRD1	BTNL2	SLC35A2		DDIT3
	C1QTNF1-AS1		BRD2	BTNL3	KLHL7		PAQR9
	C1QTNF12		BRD3	BTNL8	UTP14A		RNASE2
	C1QTNF2		BRD4	BTNL9	TMBIM6		GYPE
	C1QTNF3		BRD7	BTRC	PPIB		SIGLEC6
	C1QTNF4		BRD8	BUB1	ASAH1		UBQLN3
	C1QTNF6		BRD9	BUB1B	SORBS2		ZSCAN1
	C1QTNF7		BRDT	BUB3	NPSR1		KCNG4
	C1R		BRE	BUD13	IL17RD		EMP2
	C1RL		BRF1	BUD31	NDUFA1		USP50
	C1RL-AS1		BRF2	BVES	SPON2		VTCN1
	C1S		BRI3	BYSL	LGALS1		GAL3ST3
	C1orf101		BRI3BP	BZRAP1	DCTN6		PPP2CA
	C1orf105		BRICD5	BZW1	TXNDC12		NT5DC2
	C1orf106		BRINP1	BZW2	MIEF2		CLDN16
	C1orf109		BRINP2	C10orf10	SLC2A1		TNFSF8
	C1orf112		BRINP3	C10orf105	PLEK2		TMEM128
	C1orf115		BRIP1	C10orf107	RNASEK		SLC36A2
	C1orf116		BRIX1	C10orf11	SLC35E2B		RAB21
	C1orf122		BRK1	C10orf113	TNFRSF11A		RIMBP3
	C1orf123		BRMS1	C10orf120	FAM134C		FGFBP1
	C1orf127		BRMS1L	C10orf126	PHYKPL		CALB1
	C1orf131		BROX	C10orf128	HOXA6		WDR49
	C1orf145		BRPF1	C10orf2	MCUB		EPB41
	C1orf159		BRPF3	C10orf32	COX19		OR6M1
	C1orf162		BRS3	C10orf35	C1orf112		HDHD3
	C1orf174		BRSK1	C10orf53	TMED4		DEFB129
	C1orf186		BRSK2	C10orf54	OLFM4		OR2M4
	C1orf194		BRWD1	C10orf55	ANKEF1		LRMP
	C1orf198		BRWD3	C10orf62	HUNK		UBR1
	C1orf204		BSCL2	C10orf67	ANP32A		TTC39B
	C1orf21		BSDC1	C10orf71	TNFAIP3		CTD.2192J16.22
	C1orf210		BSG	C10orf76	PHTF2		KLF1
	C1orf216		BSN	C10orf82	TMEM69		LILRA1
	C1orf220		BSND	C10orf88	DBR1		WDR45B
	C1orf226		BSPRY	C10orf90	CSK		LRRTM4
	C1orf228		BST1	C10orf95	PDPN		BTNL2
	C1orf27		BST2	C10orf99	COX10		FMO6P
	C1orf35		BSX	C11orf1	MDC1		CTSS
	C1orf43		BTAF1	C11orf16	TIMM8A		ATP6V0A4
	C1orf50		BTBD1	C11orf21	LSAMP		IFNA1
	C1orf52		BTBD10	C11orf24	HMMR		IFNA8
	C1orf53		BTBD11	C11orf30	FANCA		KRTAP19.4
	C1orf54		BTBD16	C11orf31	PDGFC		BPIFB1
	C1orf56		BTBD17	C11orf40	ZMAT2		TGFB1I1
	C1orf61		BTBD18	C11orf42	TMEM119		FAM83B
	C1orf74		BTBD19	C11orf45	RCBTB1		RASGEF1A
	C2		BTBD2	C11orf49	SLC6A9		CTSW
	C2-AS1		BTBD3	C11orf52	CCDC120		DEFB123
	C20orf144		BTBD6	C11orf53	CACHD1		TRIM15
	C20orf194		BTBD7	C11orf54	SDS		B4GALT7
	C20orf196		BTBD8	C11orf57	MIR718		LRRC14B
	C20orf202		BTBD9	C11orf58	IGBP1		ZDHHC1
	C20orf24		BTC	C11orf63	PRKD1		SYT16
	C20orf27		BTD	C11orf65	TUBE1		KRT3
	C20orf96		BTF3	C11orf68	IER3IP1		AHSP
	C21orf2		BTF3L4	C11orf70	PNPO		LCE2D
	C21orf33		BTG1	C11orf71	TAF1A		PSG8
	C21orf58		BTG2	C11orf73	CKMT2-AS1		GSDMB
	C21orf59		BTG3	C11orf74	FSTL3		NLRP3
	C21orf62		BTG4	C11orf80	FBXO31		SLC17A1
	C21orf91		BTK	C11orf84	CLCN7		CRB1
	C22orf15		BTLA	C11orf85	ARFGAP1		PCSK2
	C22orf23		BTN1A1	C11orf86	AMOTL2		NOC2L
	C22orf24		BTN2A1	C11orf87	CLSTN3		LCE2C
	C22orf29		BTN2A2	C11orf88	MED4		TRIM42
	C22orf34		BTN3A1	C11orf91	SP6		PAX9
	C22orf39		BTN3A2	C11orf94	KAT2B		RAB40A
	C22orf46		BTN3A3	C11orf95	ENPP1		ZNF536
	C2CD2		BTNL2	C11orf96	TRIM52		KIAA1024L
	C2CD2L		BTNL3	C11orf98	GAL3ST4		KRTAP5.8
	C2CD3		BTNL8	C12orf10	ST6GAL1		GOLGA6L6
	C2CD4A		BTNL9	C12orf29	EFHC1		KCNF1
	C2CD4B		BTRC	C12orf4	SLC36A4		HUS1
	C2CD4C		BUB1	C12orf40	TUBGCP6		NCAPD3
	C2CD4D		BUB1B	C12orf42	ABCA7		OBSL1
	C2CD5		BUB3	C12orf43	FUT8		RP11.248J23.6
	C2orf15		BUD13	C12orf45	SDCCAG3		CREB5
	C2orf16		BUD31	C12orf49	TAF5		HSPB8
	C2orf40		BVES	C12orf5	CRELD1		GRXCR1
	C2orf42		BYSL	C12orf50	SOX4		CNKSR3
	C2orf49		BZRAP1	C12orf54	AP5Z1		GDF10
	C2orf50		BZW1	C12orf56	PLPP6		TIMD4
	C2orf54		BZW2	C12orf57	TOP3A		ARAP3
	C2orf61		C10orf10	C12orf60	EXTL3		FBXL6
	C2orf66		C10orf105	C12orf65	RNF31		KCNQ2
	C2orf68		C10orf107	C12orf66	B4GALT5		ATG3
	C2orf69		C10orf11	C12orf71	DDIT4		CDA
	C2orf70		C10orf113	C12orf73	HERPUD2		ABCA8
	C2orf72		C10orf12	C12orf74	C10orf11		OR10Z1
	C2orf74		C10orf120	C12orf75	DDX39B		P2RY14
	C2orf76		C10orf128	C12orf76	TMEM92		D4S234E
	C2orf81		C10orf131	C14orf1	ARMC10		COX4I2
	C2orf82		C10orf2	C14orf105	TMEM170B		LCE4A
	C2orf88		C10orf32	C14orf119	PAQR8		TFF1
	C3		C10orf32.ASMT	C14orf132	MIR6732		UPK1A
	C3AR1		C10orf35	C14orf142	FRMD4B		KHSRP
	C3orf14		C10orf53	C14orf159	DHRS12		MROH9
	C3orf18		C10orf54	C14orf166	BLCAP		C1QA
	C3orf33		C10orf55	C14orf169	SMIM26		IQCF5
	C3orf35		C10orf62	C14orf177	ZNF346		GUCA2A
	C3orf36		C10orf67	C14orf178	SIDT1		OR2AJ1
	C3orf38		C10orf71	C14orf180	THEMIS2		STAC2
	C3orf49		C10orf76	C14orf2	PDK1		HBA2
	C3orf52		C10orf82	C14orf28	MIGA2		CELF4
	C3orf58		C10orf88	C14orf37	UNC13D		RBM47
	C3orf62		C10orf90	C14orf39	LEO1		OR8H3
	C3orf67		C10orf99	C14orf79	ZSCAN12		FAM3B
	C3orf70		C11orf1	C14orf80	FAM81A		TMEM30B
	C3orf80		C11orf16	C14orf93	MIR3614		OR5P3
	C4A		C11orf21	C15orf26	VPS16		ECE2
	C4B		C11orf24	C15orf27	OAS2		IFNA4
	C4BPA		C11orf30	C15orf38-AP3S2	C1R		PCDHB13
	C4BPB		C11orf31	C15orf39	SHD		LIMCH1
	C4orf19		C11orf40	C15orf40	AHR		FOS
	C4orf3		C11orf42	C15orf41	PCNT		SUGP2
	C4orf32		C11orf44	C15orf43	GPALPP1		CTSG
	C4orf33		C11orf45	C15orf48	LAMB2		PIK3R4
	C4orf46		C11orf49	C15orf52	RDH14		SLC10A4
	C4orf47		C11orf52	C15orf53	UBE2G1		MAPK14
	C4orf48		C11orf53	C15orf57	MAGEH1		XPR1
	C5		C11orf54	C15orf59	SGCB		PSAPL1
	C5AR1		C11orf57	C15orf61	NAT2		FAM71B
	C5AR2		C11orf58	C15orf62	GFPT2		LRRC43
	C5orf15		C11orf63	C15orf65	MAPK14		C1orf233
	C5orf22		C11orf65	C16orf13	SLC37A1		WBP4
	C5orf24		C11orf68	C16orf45	CXCL10		LAMC3
	C5orf30		C11orf70	C16orf46	RAPGEF2		GPHN
	C5orf34		C11orf71	C16orf52	TYMP		FAXC
	C5orf42		C11orf73	C16orf54	CCDC92		KCNK17
	C5orf46		C11orf74	C16orf58	GGH		OR51G1
	C5orf51		C11orf80	C16orf59	GTF2H4		TMEM260
	C5orf52		C11orf84	C16orf62	UCP2		LPA
	C5orf56		C11orf85	C16orf70	MPP1		CCR7
	C5orf58		C11orf86	C16orf71	POSTN		SLC6A9
	C5orf63		C11orf87	C16orf72	RNFT1		MEST
	C5orf66-AS1		C11orf88	C16orf74	PCID2		PASD1
	C6		C11orf91	C16orf78	AIM1L		BLNK
	C6orf1		C11orf94	C16orf82	SLC16A10		TPRG1
	C6orf106		C11orf95	C16orf86	ANKS6		PLK5
	C6orf120		C11orf96	C16orf87	SNORD69		RUNX3
	C6orf132		C11orf98	C16orf89	LTBP2		INMT
	C6orf136		C12orf10	C16orf90	DDX39A		SRGAP1
	C6orf141		C12orf29	C16orf91	DAPK2		RAB19
	C6orf15		C12orf4	C16orf92	CCDC88C		EARS2
	C6orf163		C12orf40	C16orf93	RAD51		AC006547.14
	C6orf201		C12orf42	C16orf95	ANKS3		P3H2
	C6orf203		C12orf43	C16orf96	DYM		PRG3
	C6orf222		C12orf45	C17orf100	PDGFRA		HBM
	C6orf223		C12orf49	C17orf104	LRRC37B		NASP
	C6orf226		C12orf5	C17orf105	BAK1		NHSL1
	C6orf47		C12orf50	C17orf107	SNORD100		BCL2L15
	C6orf48		C12orf54	C17orf47	TMUB2		ELOVL4
	C6orf52		C12orf56	C17orf49	HMGCL		ORC3
	C6orf58		C12orf57	C17orf50	GLB1		RARS2
	C6orf62		C12orf60	C17orf51	APEX2		GNAT3
	C6orf89		C12orf65	C17orf53	LRRC19		ST13
	C7		C12orf66	C17orf58	SMIM4		GMDS
	C7orf25		C12orf71	C17orf59	BMP4		BNIP1
	C7orf26		C12orf73	C17orf61-PLSCR3	ZBTB3		CCL2
	C7orf31		C12orf74	C17orf62	SBF2-AS1		UNC13C
	C7orf49		C12orf75	C17orf64	HSD17B11		KRT80
	C7orf50		C12orf76	C17orf67	TMEM204		LALBA
	C7orf61		C12orf79	C17orf70	SLC25A28		GABRR3
	C7orf73		C14orf1	C17orf74	ACP6		TNFSF4
	C8G		C14orf105	C17orf75	LOC100996583		OR6K2
	C8orf31		C14orf119	C17orf78	PPT2		UHMK1
	C8orf33		C14orf142	C17orf80	CXorf56		KRT31
	C8orf34		C14orf159	C17orf85	FAM169A		PELI3
	C8orf37		C14orf166	C17orf89	SLC43A1		C9orf142
	C8orf37-AS1		C14orf169	C17orf96	PYGL		HAPLN1
	C8orf4		C14orf177	C17orf97	CBX4		HAND2
	C8orf44		C14orf178	C17orf98	ASTE1		CDH26
	C8orf48		C14orf180	C17orf99	TYROBP		KRTAP12.4
	C8orf58		C14orf183	C18orf21	KIAA1468		OR5D13
	C8orf59		C14orf2	C18orf25	CIRBP		RNF126
	C8orf76		C14orf28	C18orf32	NXT2		TCHHL1
	C8orf82		C14orf37	C18orf42	RFWD2		XPO7
	C8orf88		C14orf39	C18orf54	SART3		KRTAP2.4
	C9orf116		C14orf79	C18orf63	ACCS		PTH2
	C9orf142		C14orf80	C18orf8	LY86		MICAL3
	C9orf152		C14orf93	C19orf12	MIR3653		CA14
	C9orf16		C15orf26	C19orf18	ADM		OR5M10
	C9orf172		C15orf27	C19orf24	ITGA8		GRXCR2
	C9orf24		C15orf38.AP3S2	C19orf25	KLRB1		IQCF2
	C9orf40		C15orf39	C19orf26	INCA1		FNDC7
	C9orf43		C15orf40	C19orf33	ZNF30		C1orf168
	C9orf47		C15orf41	C19orf35	RABEP1		SGIP1
	C9orf50		C15orf43	C19orf38	LBH		MXD3
	C9orf64		C15orf48	C19orf40	NOSTRIN		GRAMD1B
	C9orf66		C15orf52	C19orf43	CKMT1B		GALP
	C9orf69		C15orf53	C19orf44	OSCP1		RTP2
	C9orf72		C15orf57	C19orf45	SLCO4A1		PANX3
	C9orf78		C15orf59	C19orf47	STK24		NLGN2
	C9orf84		C15orf61	C19orf48	NUP88		GJC1
	C9orf85		C15orf62	C19orf52	RASSF5		PTN
	CA1		C15orf65	C19orf53	DEFB1		EXOC3L4
	CA11		C16orf13	C19orf54	LOC100288123		ADAM33
	CA12		C16orf45	C19orf57	SOCS2		SLCO1A2
	CA13		C16orf46	C19orf60	WNT2		PRPF39
	CA14		C16orf52	C19orf66	MIR1254-1		C1QTNF3.AMACR
	CA2		C16orf54	C19orf67	ZNF433		ABCB10
	CA3		C16orf58	C19orf68	ITSN1		NOL6
	CA3-AS1		C16orf59	C19orf70	FMC1		FLG
	CA4		C16orf62	C19orf71	SND1		FUT3
	CA5B		C16orf70	C19orf73	DIP2C		TPD52
	CA5BP1		C16orf71	C19orf80	SMYD4		SLC20A2
	CA7		C16orf72	C19orf81	SMIM24		PVALB
	CA8		C16orf74	C19orf84	NORAD		ADAMTS20
	CA9		C16orf78	C1D	PDLIM7		KLF11
	CAAP1		C16orf86	C1GALT1	ZNFX1		AMBP
	CAB39		C16orf87	C1GALT1C1	VAPA		C7orf57
	CAB39L		C16orf89	C1QA	SENP8		ZDHHC22
	CABIN1		C16orf90	C1QB	HMBS		FOLR2
	CABLES1		C16orf91	C1QBP	TSHZ1		HGFAC
	CABLES2		C16orf92	C1QC	HR		SERPINB10
	CABP1		C16orf93	C1QL1	CCZ1B		ABCA12
	CABP4		C16orf95	C1QL2	CD2BP2		DEFB104B
	CABP7		C16orf96	C1QL3	RAB29		C16orf96
	CABYR		C17orf100	C1QL4	CBR3		C1orf100
	CACFD1		C17orf104	C1QTNF1	TMEM263		RAB17
	CACHD1		C17orf105	C1QTNF2	SLC39A11		HAND1
	CACNA1A		C17orf107	C1QTNF3	GAA		SLCO4A1
	CACNA1B		C17orf47	C1QTNF4	OSM		AATK
	CACNA1C		C17orf49	C1QTNF5	BST1		CLEC7A
	CACNA1C-AS1		C17orf50	C1QTNF6	MRPL16		PPTC7
	CACNA1C-AS2		C17orf51	C1QTNF7	EIF5A		GAD1
	CACNA1D		C17orf53	C1QTNF8	CES4A		SLC22A9
	CACNA1E		C17orf58	C1QTNF9	CEP112		ACSM2A
	CACNA1F		C17orf59	C1QTNF9B	LAMP1		LCE3D
	CACNA1G		C17orf61.PLSCR3	C1QTNF9B-AS1	VPS41		RPS4Y1
	CACNA1H		C17orf62	C1R	SOWAHB		RP11.20I23.1
	CACNA1I		C17orf64	C1RL	RFT1		RNASE10
	CACNA2D1		C17orf67	C1S	GTF2E2		SH2D4B
	CACNA2D2		C17orf70	C1orf100	TUBB2A		ATP13A5
	CACNA2D3		C17orf74	C1orf101	EVX1		NLRP13
	CACNA2D4		C17orf75	C1orf105	NRAV		SOHLH1
	CACNB1		C17orf78	C1orf106	MERTK		FBXL22
	CACNB2		C17orf80	C1orf109	SLC50A1		CTD.2207O23.3
	CACNB3		C17orf85	C1orf110	GSTCD		GABRD
	CACNB4		C17orf89	C1orf111	SNTB1		LIAS
	CACNG4		C17orf96	C1orf112	LMNTD2		ATF6B
	CACTIN		C17orf97	C1orf115	LOC652276		SH3BP4
	CACTIN-AS1		C17orf98	C1orf116	C7orf73		ERMN
	CACUL1		C17orf99	C1orf122	TMEM184A		RASL10B
	CACYBP		C18orf21	C1orf123	SSBP1		TPSG1
	CAD		C18orf25	C1orf127	WDR54		CD48
	CADM1		C18orf32	C1orf131	CD8A		TNFRSF25
	CADM3		C18orf42	C1orf141	C19orf45		OR6B2
	CADM4		C18orf54	C1orf145	ACO1		LTF
	CADPS		C18orf63	C1orf146	FAHD1		CHST1
	CADPS2		C18orf65	C1orf158	IL27RA		RPRD2
	CALB1		C18orf8	C1orf159	CLDN23		PILRA
	CALB2		C19orf12	C1orf162	PCCB		OR2W1
	CALCA		C19orf18	C1orf167	PTGR2		TSFM
	CALCOCO1		C19orf24	C1orf168	DSC2		NDUFA5
	CALCOCO2		C19orf25	C1orf174	CSF2RA		UAP1L1
	CALCRL		C19orf26	C1orf177	CD27		POM121L7
	CALD1		C19orf33	C1orf185	PUM3		APOL3
	CALHM2		C19orf35	C1orf186	SS18L1		OR3A3
	CALM1		C19orf38	C1orf189	ESYT2		LUZP2
	CALM2		C19orf40	C1orf194	COPS3		REG1A
	CALM3		C19orf43	C1orf198	THBS1		CST2
	CALML3		C19orf44	C1orf204	PSMG3		LCE1A
	CALML4		C19orf45	C1orf21	DIO3		PRR15L
	CALML6		C19orf47	C1orf210	RPS20		ARMC10
	CALR		C19orf48	C1orf216	ABHD2		ZDHHC11
	CALU		C19orf52	C1orf226	TBC1D9		TRIM29
	CALY		C19orf53	C1orf228	BRICD5		MTCL1
	CAMK1		C19orf54	C1orf233	C1QC		NUP153
	CAMK1D		C19orf57	C1orf234	GMPR2		SMIM19
	CAMK1G		C19orf60	C1orf27	RNASEH1-AS1		FRMD7
	CAMK2A		C19orf66	C1orf35	RASAL3		DERL1
	CAMK2B		C19orf67	C1orf43	MMP19		FAM24A
	CAMK2D		C19orf68	C1orf50	SLC23A2		EPHA2
	CAMK2G		C19orf70	C1orf52	ASB16-AS1		AMTN
	CAMK2N1		C19orf71	C1orf53	MMAA		SLC38A10
	CAMK2N2		C19orf73	C1orf54	PKMYT1		NKAIN1
	CAMK4		C19orf80	C1orf56	ZNF263		HEPACAM2
	CAMKK1		C19orf81	C1orf61	CRB2		WBP2NL
	CAMKK2		C19orf83	C1orf64	CYBRD1		SCN4A
	CAMKMT		C19orf84	C1orf68	KIAA0922		BIRC7
	CAMKV		C1D	C1orf74	KDF1		SSX1
	CAMLG		C1GALT1	C1orf86	RRBP1		RER1
	CAMSAP1		C1GALT1C1	C1orf87	CCDC191		CHMP2A
	CAMSAP2		C1QA	C1orf94	HOMEZ		AURKAIP1
	CAMSAP3		C1QB	C1orf95	N4BP2L2		LIN28A
	CAMTA1		C1QBP	C2	VEGFB		CTNND2
	CAMTA2		C1QC	C20orf141	PCIF1		DUSP9
	CAND1		C1QL1	C20orf144	CMTM3		KIF1A
	CAND2		C1QL2	C20orf173	DCN		ICAM3
	CANT1		C1QL3	C20orf194	ZCCHC2		BIRC6
	CANX		C1QL4	C20orf195	SNORD83A		CD5L
	CAP1		C1QTNF1	C20orf196	FEN1		DCUN1D3
	CAP2		C1QTNF2	C20orf202	IL18BP		LYRM1
	CAPG		C1QTNF3	C20orf24	BAIAP2L1		ZNF714
	CAPN1		C1QTNF3.AMACR	C20orf27	RBM43		DLX3
	CAPN10		C1QTNF4	C20orf85	H1F0		OR4D1
	CAPN10-AS1		C1QTNF5	C20orf96	ZNF345		CYYR1
	CAPN11		C1QTNF6	C21orf140	CALM1		LILRB4
	CAPN12		C1QTNF7	C21orf2	C12orf49		FCGR2B
	CAPN13		C1QTNF8	C21orf33	ACSS1		RGMA
	CAPN14		C1QTNF9	C21orf58	EIF4A1		MMP10
	CAPN15		C1QTNF9B	C21orf59	SAMSN1		NOBOX
	CAPN2		C1QTNF9B.AS1	C21orf62	TSGA10		IGFL4
	CAPN3		C1R	C21orf91	RPL11		TGM4
	CAPN5		C1RL	C22orf15	CBL		CHAC2
	CAPN6		C1S	C22orf23	AKR1B1		EGLN2
	CAPN7		C1orf100	C22orf29	EXOSC1		KCNK12
	CAPN8		C1orf101	C22orf31	HGD		GP9
	CAPN9		C1orf105	C22orf39	TUSC8		MRPL45
	CAPNS1		C1orf106	C22orf42	MRPL18		SLC10A2
	CAPRIN1		C1orf109	C22orf46	SPN		C6orf10
[truncated: 17,554 more rows]

## Sheet: KIRC
Dataset group #1
Samples	Complete Datasets				Significant Datasets
	mRNA	miRNA	Methy	CNV	mRNA	miRNA	Methy	CNV
TCGA.3Z.A93Z.01	A1BG	hsa-let-7a-1	A1BG	A1BG	GSTM1	hsa-let-7f-2	LYZL1	AADACL3
TCGA.6D.AA2E.01	A1BG-AS1	hsa-let-7a-2	A1CF	A1CF	SPON1	hsa-mir-489	BEX1	AADACL4
TCGA.A3.3357.01	A1CF	hsa-let-7a-3	A2M	A2M	CCDC8	hsa-let-7a-3	ARSI	AADAT
TCGA.A3.3358.01	A2M	hsa-let-7b	A2ML1	A2ML1	CYP4A11	hsa-let-7f-1	SLC25A44	ABCB10
TCGA.A3.3367.01	A2M-AS1	hsa-let-7c	A3GALT2	A3GALT2	FABP7	hsa-let-7a-2	SPATA32	ABCC5
TCGA.A3.3370.01	A2ML1	hsa-let-7d	A4GALT	A4GALT	FTCD	hsa-let-7a-1	ITM2A	ABCD4
TCGA.A3.3373.01	A2MP1	hsa-let-7e	A4GNT	A4GNT	SLC5A1	hsa-mir-653	CRACR2A	ABCF3
TCGA.A3.3376.01	A3GALT2	hsa-let-7f-1	AAAS	AAAS	CDH4	hsa-mir-31	NUDT10	ABRACL
TCGA.A3.3385.01	A4GALT	hsa-let-7f-2	AACS	AACS	TMEM92	hsa-let-7e	BHLHB9	ACAP2
TCGA.A3.3387.01	A4GNT	hsa-let-7g	AADAC	AADAC	WDR66	hsa-mir-135a-2	CNKSR2	ACAP3
TCGA.A3.A6NI.01	AAAS	hsa-let-7i	AADACL2	AADACL2	LINC00671	hsa-mir-4668	TCEAL6	ACAT2
TCGA.A3.A6NJ.01	AACS	hsa-mir-1-1	AADACL3	AADACL3	PNCK	hsa-mir-374b	TUB	ACBD3
TCGA.A3.A6NL.01	AACSP1	hsa-mir-1-2	AADACL4	AADACL4	UGT3A1	hsa-mir-21	CFH	ACKR3
TCGA.A3.A6NN.01	AADACP1	hsa-mir-100	AADAT	AADAT	LOC100507195	hsa-mir-296	HK1	ACOT1
TCGA.A3.A8CQ.01	AADAT	hsa-mir-101-1	AAED1	AAED1	GNGT1	hsa-mir-598	DCAF12L2	ACOT2
TCGA.A3.A8OU.01	AAED1	hsa-mir-101-2	AAGAB	AAGAB	FOXP2	hsa-mir-1468	PCDH19	ACOT4
TCGA.A3.A8OV.01	AAGAB	hsa-mir-103a-1	AAK1	AAK1	SLC10A2	hsa-mir-182	XAF1	ACOT6
TCGA.A3.A8OW.01	AAK1	hsa-mir-103a-2	AAMDC	AAMDC	PRIMA1	hsa-mir-1-1	WDR13	ACOT7
TCGA.A3.A8OX.01	AAMDC	hsa-mir-106a	AAMP	AAMP	SLC22A6	hsa-mir-320b-2	ARHGAP36	ACSL1
TCGA.AK.3425.01	AAMP	hsa-mir-106b	AANAT	AANAT	MEI4	hsa-let-7g	TBC1D7	ACTA1
TCGA.AK.3428.01	AANAT	hsa-mir-107	AAR2	AAR2	CCNL2	hsa-mir-135a-1	GLUD2	ACTL6A
TCGA.AK.3431.01	AAR2	hsa-mir-10a	AARD	AARD	SLC5A8	hsa-mir-3605	OXR1	ACTL8
TCGA.AK.3433.01	AARD	hsa-mir-10b	AARS	AARS	REG1A	hsa-mir-643	ZIC3	ACTN1
TCGA.AK.3434.01	AARS	hsa-mir-1180	AARS2	AARS2	SCGN	hsa-mir-1251	USP26	ACTN2
TCGA.AK.3440.01	AARS2	hsa-mir-122	AARSD1	AARSD1	SLC22A12	hsa-mir-424	NLGN3	ACTR10
TCGA.AK.3445.01	AARSD1	hsa-mir-1226	AASDH	AASDH	SLC34A2	hsa-mir-10a	FHL1	ACTRT2
TCGA.AK.3450.01	AASDH	hsa-mir-1228	AASDHPPT	AASDHPPT	PTGER3	hsa-mir-3928	CYP2E1	ACTRT3
TCGA.AK.3453.01	AASDHPPT	hsa-mir-1247	AASS	AASS	CDCP1	hsa-mir-32	MADD	ACYP1
TCGA.AK.3454.01	AASS	hsa-mir-1249	AATF	AATF	SLC5A12	hsa-mir-146b	AC091180.1	ADAM20
TCGA.AK.3458.01	AATBC	hsa-mir-1251	AATK	AATK	VIL1	hsa-mir-183	ZFP28	ADAM21
TCGA.AK.3460.01	AATF	hsa-mir-125a	ABAT	AATK-AS1	PCK1	hsa-mir-502	ZNF714	ADAM29
TCGA.AK.3461.01	AATK	hsa-mir-125b-1	ABCA1	ABAT	CLEC18A	hsa-mir-1249	PPP1R14A	ADAMTS2
TCGA.B0.4688.01	ABALON	hsa-mir-125b-2	ABCA10	ABCA1	SDR42E1	hsa-mir-101-1	CTSS	ADAT2
TCGA.B0.4690.01	ABAT	hsa-mir-126	ABCA12	ABCA10	SYT9	hsa-mir-3130-2	ANKRD13D	ADCK1
TCGA.B0.4691.01	ABCA1	hsa-mir-1262	ABCA13	ABCA12	SGSM1	hsa-mir-581	FAM46D	ADCK3
TCGA.B0.4693.01	ABCA10	hsa-mir-1266	ABCA2	ABCA13	SLC13A1	hsa-mir-217	PCYT1B	ADGB
TCGA.B0.4694.01	ABCA11P	hsa-mir-1269a	ABCA3	ABCA2	LINC01789	hsa-mir-7-1	CLEC2B	ADIPOQ
TCGA.B0.4696.01	ABCA12	hsa-mir-127	ABCA4	ABCA3	LRG1	hsa-mir-452	KNTC1	ADRA1B
TCGA.B0.4697.01	ABCA13	hsa-mir-1270	ABCA5	ABCA4	FOXJ3	hsa-mir-24-1	GPR173	ADSS
TCGA.B0.4698.01	ABCA17P	hsa-mir-1271	ABCA6	ABCA5	HOXD4	hsa-mir-486-1	FANCC	ADSSL1
TCGA.B0.4699.01	ABCA2	hsa-mir-1277	ABCA7	ABCA6	C7	hsa-mir-1277	UPK1B	AGA
TCGA.B0.4700.01	ABCA3	hsa-mir-128-1	ABCA8	ABCA7	SPOCK1	hsa-mir-486-2	POU3F4	AGMAT
TCGA.B0.4701.01	ABCA4	hsa-mir-128-2	ABCA9	ABCA8	KRT19	hsa-mir-101-2	LETM1	AGPAT4
TCGA.B0.4703.01	ABCA5	hsa-mir-1287	ABCB1	ABCA9	RAB42	hsa-mir-135b	CNGA2	AGRN
TCGA.B0.4706.01	ABCA6	hsa-mir-1296	ABCB10	ABCB1	ASPG	hsa-mir-3913-1	SLC5A12	AGT
TCGA.B0.4707.01	ABCA7	hsa-mir-1301	ABCB11	ABCB10	TMEM174	hsa-mir-2277	ZNF729	AGTRAP
TCGA.B0.4710.01	ABCA8	hsa-mir-1306	ABCB4	ABCB11	SYNDIG1	hsa-mir-6892	BCAP31	AGXT
TCGA.B0.4712.01	ABCA9	hsa-mir-1307	ABCB5	ABCB4	REN	hsa-mir-3170	HAUS7	AHCTF1
TCGA.B0.4713.01	ABCB1	hsa-mir-130a	ABCB6	ABCB5	BSPRY	hsa-mir-5000	SNX19	AHDC1
TCGA.B0.4714.01	ABCB10	hsa-mir-130b	ABCB7	ABCB6	LINC01426	hsa-mir-582	FAM196A	AHI1
TCGA.B0.4718.01	ABCB4	hsa-mir-132	ABCB8	ABCB7	COL21A1	hsa-mir-1-2	CCDC37	AHNAK2
TCGA.B0.4810.01	ABCB5	hsa-mir-133a-1	ABCB9	ABCB8	TEX11	hsa-mir-191	C11orf95	AHSA1
TCGA.B0.4811.01	ABCB6	hsa-mir-133a-2	ABCC1	ABCB9	TMEM72	hsa-mir-450b	STAP2	AHSG
TCGA.B0.4813.01	ABCB7	hsa-mir-134	ABCC10	ABCC1	S100A1	hsa-mir-24-2	FAM129C	AIDA
TCGA.B0.4814.01	ABCB8	hsa-mir-135a-1	ABCC11	ABCC10	ERAP2	hsa-mir-29b-2	SLC16A11	AIG1
TCGA.B0.4815.01	ABCB9	hsa-mir-135a-2	ABCC12	ABCC11	C5orf46	hsa-mir-1262	AKR1C4	AIM1L
TCGA.B0.4816.01	ABCC1	hsa-mir-135b	ABCC2	ABCC12	NEFL	hsa-mir-23b	CLIC2	AJAP1
TCGA.B0.4817.01	ABCC10	hsa-mir-136	ABCC3	ABCC2	LHFPL3-AS2	hsa-mir-760	FUT6	AK7
TCGA.B0.4818.01	ABCC11	hsa-mir-139	ABCC4	ABCC3	ZNF883	hsa-mir-6815	VNN1	AK9
TCGA.B0.4819.01	ABCC2	hsa-mir-140	ABCC5	ABCC4	C2	hsa-mir-1180	SLC7A3	AKAP11
TCGA.B0.4821.01	ABCC3	hsa-mir-141	ABCC8	ABCC5	LUM	hsa-mir-885	DCAF12L1	AKAP12
TCGA.B0.4822.01	ABCC4	hsa-mir-142	ABCC9	ABCC6	GRIK3	hsa-mir-30b	SLC22A1	AKAP5
TCGA.B0.4823.01	ABCC5	hsa-mir-143	ABCD1	ABCC8	NPTX2	hsa-mir-514a-3	NCBP2L	AKAP7
TCGA.B0.4824.01	ABCC6	hsa-mir-144	ABCD2	ABCC9	KRTCAP3	hsa-mir-4746	ADNP2	AKR7A2
TCGA.B0.4827.01	ABCC6P1	hsa-mir-145	ABCD3	ABCD1	TRPM3	hsa-mir-363	TRMU	AKR7A3
TCGA.B0.4828.01	ABCC6P2	hsa-mir-1468	ABCD4	ABCD2	ALPK3	hsa-mir-6511b-2	XKR4	AKT1
TCGA.B0.4841.01	ABCC8	hsa-mir-146a	ABCE1	ABCD3	MYL3	hsa-mir-15b	BTN3A3	AKT3
TCGA.B0.4842.01	ABCC9	hsa-mir-146b	ABCF1	ABCD4	TMEM82	hsa-mir-500b	ZNF518B	ALDH4A1
TCGA.B0.4843.01	ABCD1	hsa-mir-148a	ABCF2	ABCE1	ACAD11	hsa-mir-3913-2	SPAG6	ALDH6A1
TCGA.B0.4844.01	ABCD2	hsa-mir-148b	ABCF3	ABCF1	AGTR1	hsa-mir-550a-3	SMCO4	ALDH8A1
TCGA.B0.4845.01	ABCD3	hsa-mir-149	ABCG1	ABCF2	DCAF12L1	hsa-mir-3200	GUCY2F	ALG11
TCGA.B0.4846.01	ABCD4	hsa-mir-150	ABCG2	ABCF3	FOSB	hsa-mir-30c-1	ABCB6	ALG3
TCGA.B0.4847.01	ABCE1	hsa-mir-151a	ABCG4	ABCG1	CLEC18C	hsa-mir-766	SPATC1L	ALG5
TCGA.B0.4848.01	ABCF1	hsa-mir-151b	ABCG5	ABCG2	MIR1178	hsa-mir-335	ISYNA1	ALKBH1
TCGA.B0.4849.01	ABCF2	hsa-mir-152	ABCG8	ABCG4	FREM2	hsa-mir-320a	KLHL35	ALOX5AP
TCGA.B0.4852.01	ABCF3	hsa-mir-153-2	ABHD1	ABCG5	MGAM	hsa-mir-29b-1	KIF5A	ALPL
TCGA.B0.4945.01	ABCG1	hsa-mir-154	ABHD10	ABCG8	CHST9	hsa-mir-542	RP1.66C13.4	AMD1
TCGA.B0.5080.01	ABCG2	hsa-mir-155	ABHD11	ABHD1	MIR647	hsa-mir-1247	ST8SIA3	AMER2
TCGA.B0.5083.01	ABCG4	hsa-mir-15a	ABHD12	ABHD10	SCN9A	hsa-mir-642a	TLE1	AMN
TCGA.B0.5092.01	ABCG5	hsa-mir-15b	ABHD12B	ABHD11	EFNA5	hsa-mir-214	SLC22A16	ANGEL1
TCGA.B0.5094.01	ABHD1	hsa-mir-16-1	ABHD13	ABHD12	LRRC19	hsa-mir-671	TRAF5	ANGEL2
TCGA.B0.5095.01	ABHD10	hsa-mir-16-2	ABHD14A	ABHD12B	SFRP2	hsa-mir-592	SLC34A2	ANGPTL7
TCGA.B0.5096.01	ABHD11	hsa-mir-17	ABHD14A.ACY1	ABHD13	ZDHHC15	hsa-mir-627	RGS7	ANKMY1
TCGA.B0.5097.01	ABHD11-AS1	hsa-mir-181a-1	ABHD14B	ABHD14A	TAL2	hsa-mir-4638	SBK2	ANKRD28
TCGA.B0.5098.01	ABHD12	hsa-mir-181a-2	ABHD15	ABHD14A-ACY1	SLC6A8	hsa-mir-30e	SPANXN2	ANKRD37
TCGA.B0.5099.01	ABHD12B	hsa-mir-181b-1	ABHD16A	ABHD14B	C8orf48	hsa-mir-152	CARS2	ANKRD65
TCGA.B0.5100.01	ABHD13	hsa-mir-181b-2	ABHD16B	ABHD15	ALDH1L1-AS2	hsa-mir-1271	PAQR9	ANKRD9
TCGA.B0.5102.01	ABHD14A	hsa-mir-181c	ABHD17A	ABHD16A	BTN2A3P	hsa-mir-133a-2	LY75	ANO7
TCGA.B0.5104.01	ABHD14A-ACY1	hsa-mir-181d	ABHD17B	ABHD16B	ANXA13	hsa-mir-3677	FRMPD4	ANXA10
TCGA.B0.5106.01	ABHD14B	hsa-mir-182	ABHD17C	ABHD17A	USP9Y	hsa-mir-1269a	ZFP64	AP2M1
TCGA.B0.5107.01	ABHD15	hsa-mir-183	ABHD2	ABHD17B	GPR37	hsa-mir-942	MYO1D	AP5M1
TCGA.B0.5108.01	ABHD16A	hsa-mir-185	ABHD3	ABHD17C	NECTIN3	hsa-mir-369	ZNF384	APITD1
TCGA.B0.5109.01	ABHD17A	hsa-mir-186	ABHD4	ABHD2	ALPL	hsa-mir-375	DCUN1D3	APOD
TCGA.B0.5110.01	ABHD17B	hsa-mir-187	ABHD5	ABHD3	MIR1254-1	hsa-mir-20a	LYRM1	APOPT1
TCGA.B0.5113.01	ABHD17C	hsa-mir-188	ABHD6	ABHD4	RDH13	hsa-mir-19b-1	HCN1	AQP12A
TCGA.B0.5115.01	ABHD18	hsa-mir-18a	ABHD8	ABHD5	LURAP1	hsa-mir-504	TCF15	AQP12B
TCGA.B0.5116.01	ABHD2	hsa-mir-190a	ABI1	ABHD6	CDHR2	hsa-mir-155	KMT2C	AREL1
TCGA.B0.5117.01	ABHD3	hsa-mir-191	ABI2	ABHD8	C1QL1	hsa-mir-509-1	SLC22A12	ARF1
TCGA.B0.5119.01	ABHD4	hsa-mir-192	ABI3	ABI1	SETD3	hsa-mir-365b	PPM1L	ARFIP1
TCGA.B0.5120.01	ABHD5	hsa-mir-193a	ABI3BP	ABI2	LPL	hsa-mir-491	DEFB135	ARG1
TCGA.B0.5121.01	ABHD6	hsa-mir-193b	ABL1	ABI3	GSTO2	hsa-mir-149	RP6.24A23.6	ARG2
TCGA.B0.5399.01	ABHD8	hsa-mir-194-1	ABL2	ABI3BP	EDN2	hsa-mir-660	AMER2	ARHGAP10
TCGA.B0.5400.01	ABI1	hsa-mir-194-2	ABLIM1	ABL1	GRAMD4	hsa-mir-576	PDCD1LG2	ARHGAP18
TCGA.B0.5402.01	ABI2	hsa-mir-195	ABLIM2	ABL2	TYW1B	hsa-mir-5010	DPP6	ARHGEF10L
TCGA.B0.5690.01	ABI3	hsa-mir-196a-1	ABLIM3	ABLIM1	KISS1R	hsa-mir-199a-1	PPAT	ARHGEF16
TCGA.B0.5691.01	ABI3BP	hsa-mir-196a-2	ABO	ABLIM2	PDZRN3	hsa-mir-708	PDZD2	ARHGEF19
TCGA.B0.5692.01	ABL1	hsa-mir-196b	ABR	ABLIM3	PANK1	hsa-mir-100	MRPL14	ARID1A
TCGA.B0.5693.01	ABL2	hsa-mir-197	ABRA	ABO	HLA-DPB2	hsa-mir-199b	ERICH4	ARID1B
TCGA.B0.5694.01	ABLIM1	hsa-mir-1976	ABRACL	ABR	MMP2	hsa-mir-33a	KIF19	ARID4A
TCGA.B0.5695.01	ABLIM2	hsa-mir-199a-1	ABT1	ABRA	TMEM38B	hsa-mir-139	PABPC5	ARID4B
TCGA.B0.5696.01	ABLIM3	hsa-mir-199a-2	ABTB1	ABRACL	CLCN6	hsa-mir-320b-1	PAK1IP1	ARL10
TCGA.B0.5697.01	ABO	hsa-mir-199b	ABTB2	ABT1	EIF1AY	hsa-mir-17	KIF21B	ARL11
TCGA.B0.5698.01	ABR	hsa-mir-19a	AC002310.13	ABTB1	HAGLR	hsa-mir-503	NOX1	ARL8B
TCGA.B0.5699.01	ABRA	hsa-mir-19b-1	AC002398.9	ABTB2	TLL1	hsa-mir-1301	ABHD8	ARMC2
TCGA.B0.5701.01	ABRACL	hsa-mir-19b-2	AC002985.3	AC002310.13	SLC17A4	hsa-mir-345	FBLL1	ARPC4
TCGA.B0.5702.01	ABT1	hsa-mir-200a	AC003002.4	AC003002.4	PHGDH	hsa-mir-19a	MEIS1	ARPP21
TCGA.B0.5703.01	ABTB1	hsa-mir-200b	AC003002.6	AC004076.7	RIPOR3	hsa-mir-532	FFAR1	ARV1
TCGA.B0.5705.01	ABTB2	hsa-mir-200c	AC003005.4	AC004754.3	FUT6	hsa-mir-1270	PAICS	ASAP3
TCGA.B0.5706.01	ACAA1	hsa-mir-203a	AC003006.7	AC004980.11	PNMAL1	hsa-mir-4326	RASL10B	ASB1
TCGA.B0.5707.01	ACAA2	hsa-mir-204	AC004076.7	AC006538.4	DNAJC16	hsa-mir-125a	NRK	ASB2
TCGA.B0.5709.01	ACACA	hsa-mir-20a	AC004076.9	AC009336.19	HMGCS2	hsa-mir-3653	TMEM105	ASB5
TCGA.B0.5710.01	ACACB	hsa-mir-20b	AC004381.6	AC011242.6	SMIM3	hsa-mir-3615	RP11.257K9.8	ASF1A
TCGA.B0.5711.01	ACAD10	hsa-mir-21	AC004754.3	AC013269.5	TIMP3	hsa-mir-181d	CABP7	ASIC5
TCGA.B0.5712.01	ACAD11	hsa-mir-210	AC005779.2	AC022431.2	PLPP7	hsa-mir-99b	TAF1D	ASPG
TCGA.B0.5713.01	ACAD8	hsa-mir-2110	AC006445.1	AC037459.4	IRF8	hsa-mir-224	CARTPT	ATAD1
TCGA.B0.5812.01	ACAD9	hsa-mir-212	AC006449.2	AC068533.7	USP37	hsa-mir-511	ZNF337	ATAD3A
TCGA.B2.3924.01	ACADL	hsa-mir-214	AC006486.9	AC073610.5	ABO	hsa-mir-3130-1	PLXNC1	ATAD3B
TCGA.B2.4101.01	ACADM	hsa-mir-215	AC006538.4	AC073869.1	MIR4635	hsa-mir-22	TM2D2	ATAD3C
TCGA.B2.5633.01	ACADS	hsa-mir-217	AC006547.14	AC104534.3	PRELP	hsa-mir-454	PTPRR	ATF3
TCGA.B2.5635.01	ACADSB	hsa-mir-218-1	AC006994.3	AC108938.5	BCL11A	hsa-mir-106a	GDPD2	ATG2B
TCGA.B2.5639.01	ACADVL	hsa-mir-218-2	AC007040.11	ACAA1	REPS2	hsa-mir-5586	NPTXR	ATG4B
TCGA.B2.5641.01	ACAN	hsa-mir-219a-1	AC007557.5	ACAA2	CLIP4	hsa-mir-451a	RRP8	ATG7
TCGA.B2.A4SR.01	ACAP1	hsa-mir-22	AC007906.1	ACACA	CDON	hsa-mir-151b	GPANK1	ATP10B
TCGA.B4.5377.01	ACAP2	hsa-mir-221	AC008074.1	ACACB	C17orf107	hsa-mir-199a-2	RP11.87C12.2	ATP11B
TCGA.B4.5378.01	ACAP3	hsa-mir-222	AC008641.1	ACAD10	PCOLCE2	hsa-mir-664b	SALL3	ATP12A
TCGA.B4.5832.01	ACAT1	hsa-mir-223	AC008759.1	ACAD11	DIP2A	hsa-mir-6509	GALNT5	ATP13A2
TCGA.B4.5834.01	ACAT2	hsa-mir-224	AC009065.4	ACAD8	MAGI1	hsa-mir-342	PPP1R36	ATP13A3
TCGA.B4.5835.01	ACBD3	hsa-mir-2277	AC009121.2	ACAD9	NCR3LG1	hsa-mir-93	MYOZ3	ATP13A4
TCGA.B4.5836.01	ACBD4	hsa-mir-2355	AC009133.22	ACADL	KMO	hsa-mir-551b	LDLR	ATP13A5
TCGA.B4.5838.01	ACBD5	hsa-mir-23a	AC009336.19	ACADM	ZNF667-AS1	hsa-mir-3127	C7orf43	ATP2B2
TCGA.B4.5843.01	ACBD7	hsa-mir-23b	AC010184.1	ACADS	MIR6831	hsa-mir-514a-1	AWAT1	ATP2B4
TCGA.B4.5844.01	ACCS	hsa-mir-24-1	AC010287.1	ACADSB	FLRT3	hsa-mir-940	MAFG	ATP5EP2
TCGA.B8.4146.01	ACD	hsa-mir-24-2	AC010547.9	ACADVL	PPFIA4	hsa-mir-365a	NUGGC	ATP6V0E1
TCGA.B8.4153.01	ACE	hsa-mir-25	AC010642.1	ACAN	MAL	hsa-mir-326	C2orf82	ATP6V1D
TCGA.B8.4621.01	ACE2	hsa-mir-26a-1	AC010646.3	ACAP1	XRRA1	hsa-mir-361	KBTBD4	ATP7B
TCGA.B8.4622.01	ACER1	hsa-mir-26a-2	AC011513.3	ACAP2	MIR3176	hsa-mir-4772	POF1B	ATP8A2
TCGA.B8.5158.01	ACER2	hsa-mir-26b	AC011530.4	ACAP3	FMOD	hsa-mir-30c-2	BST2	ATPIF1
TCGA.B8.5159.01	ACER3	hsa-mir-27a	AC013286.1	ACAT1	FANCC	hsa-mir-34a	POSTN	ATXN3
TCGA.B8.5162.01	ACHE	hsa-mir-27b	AC015688.3	ACAT2	ABCG2	hsa-mir-18a	FBN2	AUNIP
TCGA.B8.5163.01	ACIN1	hsa-mir-28	AC017028.10	ACBD3	ZNF671	hsa-mir-6806	RPS11	AURKAIP1
TCGA.B8.5164.01	ACKR1	hsa-mir-296	AC022431.2	ACBD4	RBM5	hsa-mir-339	MDP1	B3GALNT2
TCGA.B8.5165.01	ACKR2	hsa-mir-29a	AC024361.1	ACBD5	CACNA1C	hsa-mir-323b	HAS1	B3GALT6
TCGA.B8.5545.01	ACKR3	hsa-mir-29b-1	AC024592.12	ACBD7	HAO2	hsa-mir-4677	LACTBL1	B3GALTL
TCGA.B8.5546.01	ACKR4	hsa-mir-29b-2	AC025048.1	ACCS	GDF6	hsa-mir-616	SLC43A3	B3GNT5
TCGA.B8.5549.01	ACLY	hsa-mir-29c	AC025263.3	ACCSL	DDX39B	hsa-mir-6837	ELMO3	B4GALT7
TCGA.B8.5550.01	ACMSD	hsa-mir-301a	AC037459.4	ACD	MAPT	hsa-mir-23a	GSPT1	BAG5
TCGA.B8.5551.01	ACO1	hsa-mir-3065	AC068533.7	ACE	KLHL32	hsa-mir-484	DRD4	BATF
TCGA.B8.5552.01	ACO2	hsa-mir-3074	AC069063.1	ACE2	PPP1R14C	hsa-mir-181c	ZCCHC16	BATF3
TCGA.B8.5553.01	ACOT1	hsa-mir-30a	AC069368.3	ACER1	SYTL4	hsa-mir-652	PGLS	BCHE
TCGA.B8.A54D.01	ACOT11	hsa-mir-30b	AC073130.2	ACER2	LIN7A	hsa-mir-6842	PRDM2	BCL11B
TCGA.B8.A54E.01	ACOT13	hsa-mir-30c-1	AC073610.5	ACER3	LUC7L	hsa-mir-421	P2RY10	BCL6
TCGA.B8.A54F.01	ACOT2	hsa-mir-30c-2	AC073657.1	ACHE	CENPV	hsa-mir-3607	SLC12A2	BCLAF1
TCGA.B8.A54G.01	ACOT4	hsa-mir-30d	AC079355.1	ACIN1	LARGE2	hsa-mir-3065	LRRC10B	BDH1
TCGA.B8.A54H.01	ACOT6	hsa-mir-30e	AC084219.2	ACKR1	NAT8B	hsa-mir-455	SRFBP1	BDKRB1
TCGA.B8.A54I.01	ACOT7	hsa-mir-31	AC087350.1	ACKR2	ZNF835	hsa-mir-20b	DYNLL1	BDKRB2
TCGA.B8.A54J.01	ACOT8	hsa-mir-3127	AC087651.1	ACKR3	SHISA9	hsa-mir-1228	RPS27L	BEGAIN
TCGA.B8.A54K.01	ACOT9	hsa-mir-3130-1	AC087651.2	ACKR4	NKTR	hsa-mir-10b	HCLS1	BHLHE40
TCGA.B8.A7U6.01	ACOX1	hsa-mir-3130-2	AC087762.1	ACLY	LOC107985075	hsa-mir-514a-2	RFX8	BNIP1
TCGA.B8.A8YJ.01	ACOX2	hsa-mir-3170	AC090154.1	ACMSD	ALDH8A1	hsa-mir-190a	SFXN5	BOD1
TCGA.BP.4177.01	ACOX3	hsa-mir-32	AC091180.1	ACN9	RERGL	hsa-mir-584	IZUMO2	BOK
TCGA.BP.4760.01	ACOXL	hsa-mir-3200	AC092384.1	ACO1	ACCS	hsa-mir-27a	ZSCAN1	BPNT1
TCGA.BP.4770.01	ACOXL-AS1	hsa-mir-320a	AC092835.2	ACO2	PLA2G12B	hsa-mir-92a-1	IGSF22	BRCA2
TCGA.BP.4782.01	ACP1	hsa-mir-320b-1	AC093323.1	ACOT1	DNAH11	hsa-mir-6511b-1	TMEM54	BRF1
TCGA.BP.4795.01	ACP2	hsa-mir-320b-2	AC104057.1	ACOT11	ESPN	hsa-mir-497	DGCR2	BRK1
TCGA.BP.4801.01	ACP5	hsa-mir-323b	AC104073.2	ACOT12	RBP4	hsa-mir-122	PDXP	BROX
TCGA.BP.4993.01	ACP6	hsa-mir-324	AC104389.1	ACOT13	TBX3	hsa-mir-585	MRPL13	BRPF1
TCGA.BP.5010.01	ACP7	hsa-mir-326	AC104389.2	ACOT2	PROM1	hsa-mir-331	MTBP	BTBD6
TCGA.BP.5169.01	ACPP	hsa-mir-328	AC104532.2	ACOT4	ZNF549	hsa-mir-1976	LUM	BTBD7
TCGA.BP.5170.01	ACPT	hsa-mir-330	AC104534.3	ACOT6	CES4A	hsa-mir-493	C4orf29	BTD
TCGA.BP.5173.01	ACR	hsa-mir-331	AC104809.3	ACOT7	RSRP1	hsa-mir-2355	MFSD8	BTNL8
TCGA.BP.5174.01	ACRBP	hsa-mir-335	AC105009.1	ACOT8	ST7L	hsa-mir-4661	CHRNA2	C14orf1
TCGA.BP.5175.01	ACRV1	hsa-mir-337	AC112719.2	ACOT9	IQCA1	hsa-mir-545	PTPRA	C14orf105
TCGA.BP.5176.01	ACSBG1	hsa-mir-338	AC124312.1	ACOX1	C1R	hsa-mir-450a-1	ZNF560	C14orf132
TCGA.BP.5177.01	ACSBG2	hsa-mir-339	AC126407.1	ACOX2	NLRP6	hsa-mir-133a-1	H2AFX	C14orf142
TCGA.BP.5178.01	ACSF2	hsa-mir-33a	AC129492.1	ACOX3	ATAD3C	hsa-mir-5683	FURIN	C14orf159
TCGA.BP.5180.01	ACSF3	hsa-mir-33b	AC131263.1	ACOXL	ARHGAP32	hsa-mir-539	RTCA	C14orf169
TCGA.BP.5181.01	ACSL1	hsa-mir-340	AC138028.1	ACP1	BBS1	hsa-mir-664a	RP11.463D19.2	C14orf177
TCGA.BP.5182.01	ACSL3	hsa-mir-342	AC138969.4	ACP2	ROR1	hsa-mir-107	RSRC2	C14orf178
TCGA.BP.5183.01	ACSL4	hsa-mir-345	AC231657.1	ACP5	DCN	hsa-mir-340	WIF1	C14orf180
TCGA.BP.5184.01	ACSL5	hsa-mir-34a	AC241377.2	ACP6	KAZN	hsa-mir-197	ATP7B	C14orf2
TCGA.BP.5185.01	ACSL6	hsa-mir-34c	AC242988.1	ACPP	PCSK1N	hsa-mir-125b-1	UBD	C14orf37
TCGA.BP.5186.01	ACSM1	hsa-mir-3605	AC245100.1	ACPT	LOC400043	hsa-mir-3613	COX4I2	C14orf39
TCGA.BP.5187.01	ACSM2A	hsa-mir-3607	ACAA1	ACR	FLVCR1-AS1	hsa-mir-382	KLHL1	C14orf79
TCGA.BP.5189.01	ACSM2B	hsa-mir-361	ACAA2	ACRBP	PGF	hsa-mir-30d	RSPRY1	C14orf80
TCGA.BP.5190.01	ACSM3	hsa-mir-3613	ACACA	ACRC	MMRN1	hsa-mir-500a	MTAP	C1QA
TCGA.BP.5191.01	ACSM4	hsa-mir-3615	ACACB	ACRV1	TGFBI	hsa-mir-1307	TMEM128	C1QB
TCGA.BP.5192.01	ACSM5	hsa-mir-362	ACAD10	ACSBG1	WSB1	hsa-mir-92a-2	FSIP2	C1QC
TCGA.BP.5194.01	ACSM6	hsa-mir-363	ACAD11	ACSBG2	ARGLU1	hsa-mir-548v	RAB30	C1QTNF2
TCGA.BP.5195.01	ACSS1	hsa-mir-3653	ACAD8	ACSF2	MIR612	hsa-mir-877	FAM71B	C1QTNF9
TCGA.BP.5196.01	ACSS2	hsa-mir-365a	ACAD9	ACSF3	FAM26E	hsa-mir-628	ADRA2C	C1QTNF9B
TCGA.BP.5198.01	ACSS3	hsa-mir-365b	ACADL	ACSL1	SORCS3		TLCD1	C1orf100
TCGA.BP.5199.01	ACTA1	hsa-mir-3677	ACADM	ACSL3	LOC100506085		NADK	C1orf101
TCGA.BP.5200.01	ACTA2	hsa-mir-369	ACADS	ACSL4	LIF		C4orf26	C1orf115
TCGA.BP.5201.01	ACTA2-AS1	hsa-mir-370	ACADSB	ACSL5	NAPSA		RBPMS2	C1orf127
TCGA.BP.5202.01	ACTB	hsa-mir-374a	ACADVL	ACSL6	MCHR1		NDUFS3	C1orf131
TCGA.CJ.4869.01	ACTC1	hsa-mir-374b	ACAN	ACSM1	LENG8		MAGEE2	C1orf145
TCGA.CJ.4882.01	ACTG1	hsa-mir-375	ACAP1	ACSM2A	PLPPR5		ITPRIPL1	C1orf158
TCGA.CJ.4897.01	ACTG2	hsa-mir-376c	ACAP2	ACSM2B	PDE2A		ARPC5	C1orf159
TCGA.CJ.4901.01	ACTL10	hsa-mir-378a	ACAP3	ACSM3	TRMT13		OVCA2	C1orf167
TCGA.CJ.4902.01	ACTL6A	hsa-mir-378c	ACAT1	ACSM4	CLUHP3		DIRC3	C1orf174
TCGA.CJ.4903.01	ACTN1	hsa-mir-379	ACAT2	ACSM5	TTF1		MRRF	C1orf198
TCGA.CJ.4904.01	ACTN1-AS1	hsa-mir-381	ACBD3	ACSM6	DSEL		RBM18	C1orf233
TCGA.CJ.4905.01	ACTN2	hsa-mir-382	ACBD4	ACSS1	CMYA5		ABT1	C1orf234
TCGA.CJ.4907.01	ACTN3	hsa-mir-3912	ACBD5	ACSS2	RGS10		SURF6	C1orf35
TCGA.CJ.4908.01	ACTN4	hsa-mir-3913-1	ACBD7	ACSS3	OR7E47P		CASKIN1	C1orf64
TCGA.CJ.4912.01	ACTR10	hsa-mir-3913-2	ACCS	ACTA1	ZNF154		NDUFA3	C1orf86
TCGA.CJ.4916.01	ACTR1A	hsa-mir-3928	ACCSL	ACTA2	UTY		MAPK14	C1orf95
TCGA.CJ.4918.01	ACTR1B	hsa-mir-3941	ACD	ACTB	CEP95		DMTF1	C2orf54
TCGA.CJ.4920.01	ACTR2	hsa-mir-409	ACE	ACTBL2	SIGLEC17P		SCO1	C3orf20
TCGA.CJ.5671.01	ACTR3	hsa-mir-410	ACE2	ACTC1	FADS2		ZNF511	C3orf35
TCGA.CJ.5672.01	ACTR3B	hsa-mir-411	ACER1	ACTG1	MIR3614		RP11.343C2.11	C3orf38
TCGA.CJ.5675.01	ACTR3C	hsa-mir-421	ACER2	ACTG2	ASRGL1		VPS4A	C3orf70
TCGA.CJ.5676.01	ACTR5	hsa-mir-423	ACER3	ACTL10	ISLR		KCNA6	C4orf27
TCGA.CJ.5677.01	ACTR6	hsa-mir-424	ACHE	ACTL6A	ADRA2B		CHP2	C4orf45
TCGA.CJ.5678.01	ACTR8	hsa-mir-425	ACIN1	ACTL6B	LINC02212		PLG	C4orf46
TCGA.CJ.5679.01	ACTRT3	hsa-mir-429	ACKR1	ACTL7A	MEIS2		PLGLB1	C4orf47
TCGA.CJ.5680.01	ACVR1	hsa-mir-431	ACKR2	ACTL7B	ZNF793		HTR6	C5orf45
TCGA.CJ.5681.01	ACVR1B	hsa-mir-432	ACKR3	ACTL8	TMSB4Y		C10orf99	C5orf47
TCGA.CJ.5682.01	ACVR1C	hsa-mir-4326	ACKR4	ACTL9	CCDC117		KRTAP4.12	C5orf58
TCGA.CJ.5683.01	ACVR2A	hsa-mir-450a-1	ACLY	ACTN1	LOC101927378		NOBOX	C5orf60
TCGA.CJ.5684.01	ACVR2B	hsa-mir-450a-2	ACMSD	ACTN2	ZBED6		KLHL18	C6orf118
TCGA.CJ.5686.01	ACVR2B-AS1	hsa-mir-450b	ACN9	ACTN3	TMEM26		CMKLR1	C6orf120
TCGA.CJ.5689.01	ACVRL1	hsa-mir-451a	ACO1	ACTN4	MAP7		TMEM173	C6orf211
TCGA.CJ.6027.01	ACY1	hsa-mir-452	ACO2	ACTR10	NGEF		HIST1H4I	C6orf58
TCGA.CJ.6028.01	ACY3	hsa-mir-454	ACOT1	ACTR1A	TRMT10B		PPP2CA	CA6
TCGA.CJ.6030.01	ACYP1	hsa-mir-455	ACOT11	ACTR1B	PBX1		SPA17	CAB39L
TCGA.CJ.6031.01	ACYP2	hsa-mir-4638	ACOT12	ACTR2	CLMN		DCAF11	CADM2
TCGA.CJ.6032.01	ADA	hsa-mir-4661	ACOT13	ACTR3	ABCB4		SHISA5	CALM1
TCGA.CJ.6033.01	ADA2	hsa-mir-4662a	ACOT2	ACTR3B	ZNF542P		ADCY9	CALML6
TCGA.CW.5580.01	ADAD2	hsa-mir-4668	ACOT4	ACTR3C	FBXO41		CCR1	CAMK1
TCGA.CW.5581.01	ADAL	hsa-mir-4677	ACOT6	ACTR5	TRPC4		GGN	CAMK2N1
TCGA.CW.5583.01	ADAM10	hsa-mir-4709	ACOT7	ACTR6	ESRRG		IFITM3	CAMK2N2
TCGA.CW.5584.01	ADAM11	hsa-mir-4728	ACOT8	ACTR8	TNFSF8		OST4	CAMTA1
TCGA.CW.5585.01	ADAM12	hsa-mir-4746	ACOT9	ACTRT1	ABCD4		C6orf203	CAND2
TCGA.CW.5587.01	ADAM15	hsa-mir-4772	ACOX1	ACTRT2	LINC00921		IL18R1	CANX
TCGA.CW.5588.01	ADAM17	hsa-mir-484	ACOX2	ACTRT3	LIPC		PMPCA	CAPN10
TCGA.CW.5589.01	ADAM18	hsa-mir-485	ACOX3	ACVR1	ZNF711		CSNK2B.LY6G5B.562	CAPN2
TCGA.CW.5590.01	ADAM19	hsa-mir-486-1	ACOXL	ACVR1B	AGAP1		ACRBP	CAPN7
TCGA.CW.5591.01	ADAM20	hsa-mir-486-2	ACP1	ACVR1C	CASC10		OR4A16	CAPN8
TCGA.CW.6087.01	ADAM20P1	hsa-mir-487b	ACP2	ACVR2A	MCC		C11orf58	CAPN9
TCGA.CW.6088.01	ADAM21	hsa-mir-489	ACP5	ACVR2B	ANK3		ZNF12	CAPZB
TCGA.CW.6090.01	ADAM22	hsa-mir-491	ACP6	ACVRL1	AHSA2		DAPK3	CASP3
TCGA.CW.6093.01	ADAM23	hsa-mir-493	ACPP	ACY1	MAP1B		MRPL21	CASP9
TCGA.CW.6097.01	ADAM28	hsa-mir-495	ACPT	ACY3	LINC01235		NANOS1	CASZ1
TCGA.CZ.4853.01	ADAM32	hsa-mir-497	ACR	ACYP1	ZFYVE21		COL1A2	CATSPER4
TCGA.CZ.4856.01	ADAM33	hsa-mir-5000	ACRBP	ACYP2	MIR24-2		TMEM106B	CATSPERB
TCGA.CZ.4859.01	ADAM8	hsa-mir-500a	ACRC	ADA	FRMD3		GCAT	CAV3
TCGA.CZ.4863.01	ADAM9	hsa-mir-500b	ACRV1	ADAD1	PTPRD		ZNF80	CBR4
TCGA.CZ.4864.01	ADAMDEC1	hsa-mir-501	ACSBG1	ADAD2	LOC101929340		ADAM9	CBY3
TCGA.CZ.4865.01	ADAMTS1	hsa-mir-5010	ACSBG2	ADAL	PPP1R16B		TMEM220	CCDC110
TCGA.CZ.4866.01	ADAMTS10	hsa-mir-502	ACSF2	ADAM10	TMEM178B		C11orf44	CCDC122
TCGA.CZ.5451.01	ADAMTS12	hsa-mir-503	ACSF3	ADAM11	TRMT10C		KBTBD6	CCDC169
TCGA.CZ.5452.01	ADAMTS13	hsa-mir-504	ACSL1	ADAM12	PLP2		TRIP11	CCDC170
TCGA.CZ.5453.01	ADAMTS14	hsa-mir-505	ACSL3	ADAM15	PHYHIPL		ARHGAP1	CCDC174
TCGA.CZ.5454.01	ADAMTS15	hsa-mir-508	ACSL4	ADAM17	PRODH		CCDC185	CCDC175
TCGA.CZ.5455.01	ADAMTS16	hsa-mir-509-1	ACSL5	ADAM18	MIR3671		HSPB11	CCDC176
TCGA.CZ.5456.01	ADAMTS17	hsa-mir-509-2	ACSL6	ADAM19	SRSF5		LRRC42	CCDC177
TCGA.CZ.5457.01	ADAMTS18	hsa-mir-509-3	ACSM1	ADAM2	STEAP4		IRF7	CCDC27
TCGA.CZ.5458.01	ADAMTS2	hsa-mir-511	ACSM2A	ADAM20	SEPT7P2		PSMF1	CCDC28A
TCGA.CZ.5459.01	ADAMTS20	hsa-mir-514a-1	ACSM3	ADAM21	ZNF366		LRRC40	CCDC39
TCGA.CZ.5460.01	ADAMTS3	hsa-mir-514a-2	ACSM4	ADAM22	CARS2		CD47	CCDC50
TCGA.CZ.5461.01	ADAMTS4	hsa-mir-514a-3	ACSM5	ADAM23	NRCAM		ACTC1	CCDC70
TCGA.CZ.5462.01	ADAMTS5	hsa-mir-532	ACSM6	ADAM28	ADCY4		ZNF282	CCDC85C
TCGA.CZ.5463.01	ADAMTS6	hsa-mir-539	ACSS1	ADAM29	PNN		TDRD5	CCDC88C
TCGA.CZ.5464.01	ADAMTS7	hsa-mir-542	ACSS2	ADAM30	KANSL1-AS1		MLXIP	CCNA1
TCGA.CZ.5465.01	ADAMTS7P1	hsa-mir-545	ACSS3	ADAM32	MYH14		TMEM82	CCNG1
TCGA.CZ.5466.01	ADAMTS8	hsa-mir-548v	ACTA1	ADAM33	CPA3		PM20D1	CCNJL
TCGA.CZ.5467.01	ADAMTS9	hsa-mir-550a-1	ACTA2	ADAM7	F13A1		PSMC4	CCNK
TCGA.CZ.5468.01	ADAMTS9-AS1	hsa-mir-550a-2	ACTB	ADAM8	LOC220729		ANKS6	CCNL2
TCGA.CZ.5469.01	ADAMTS9-AS2	hsa-mir-550a-3	ACTBL2	ADAM9	GRK3		NDUFS7	CCR4
TCGA.CZ.5470.01	ADAMTSL1	hsa-mir-551b	ACTC1	ADAMDEC1	TNC		KCNJ9	CCR6
TCGA.CZ.5982.01	ADAMTSL2	hsa-mir-5586	ACTG1	ADAMTS1	FOS		C10orf128	CCSAP
TCGA.CZ.5984.01	ADAMTSL3	hsa-mir-5588	ACTG2	ADAMTS10	ZNF471		FOXE3	CD164
TCGA.CZ.5985.01	ADAMTSL4	hsa-mir-5683	ACTL10	ADAMTS12	LAMC3		C6orf52	CD164L2
TCGA.CZ.5986.01	ADAMTSL4-AS1	hsa-mir-574	ACTL6A	ADAMTS13	ZNF767P		COL5A2	CD52
TCGA.CZ.5987.01	ADAMTSL5	hsa-mir-576	ACTL6B	ADAMTS14	COA4		ICK	CDA
TCGA.CZ.5988.01	ADAP1	hsa-mir-577	ACTL7A	ADAMTS15	LOC101927815		SFT2D3	CDADC1
TCGA.CZ.5989.01	ADAP2	hsa-mir-581	ACTL7B	ADAMTS16	LOC389332		DAND5	CDC40
TCGA.DV.5565.01	ADAR	hsa-mir-582	ACTL8	ADAMTS17	AKAP2		WNK4	CDC42
TCGA.DV.5566.01	ADARB1	hsa-mir-584	ACTL9	ADAMTS18	SLC23A3		C4B	CDC42BPA
TCGA.DV.5567.01	ADARB2	hsa-mir-585	ACTN1	ADAMTS19	ZIK1		USP32	CDC42BPB
TCGA.DV.5568.01	ADAT1	hsa-mir-589	ACTN2	ADAMTS2	CLEC7A		KCND1	CDCA4
TCGA.DV.5569.01	ADAT2	hsa-mir-590	ACTN3	ADAMTS20	GLIPR1L2		SKAP1	CDHR2
TCGA.DV.5573.01	ADAT3	hsa-mir-592	ACTN4	ADAMTS3	MEST		CNIH4	CDK11A
TCGA.DV.5574.01	ADCK1	hsa-mir-598	ACTR10	ADAMTS4	ZFP92		ACSS2	CDK11B
TCGA.DV.5575.01	ADCK2	hsa-mir-615	ACTR1A	ADAMTS5	PIGH		PHF7	CDK19
TCGA.DV.5576.01	ADCK5	hsa-mir-616	ACTR1B	ADAMTS6	SLC22A11		CCNT1	CDK8
TCGA.DV.A4VX.01	ADCY1	hsa-mir-618	ACTR2	ADAMTS7	ANK1		OR7D4	CDKN2A
TCGA.DV.A4VZ.01	ADCY10	hsa-mir-624	ACTR3	ADAMTS8	MDK		ZNF728	CDKN2AIP
TCGA.DV.A4W0.01	ADCY10P1	hsa-mir-625	ACTR3B	ADAMTS9	LOC101927752		LPAR4	CDKN2B
TCGA.EU.5904.01	ADCY2	hsa-mir-627	ACTR3C	ADAMTSL1	FNBP4		ACP5	CDX2
TCGA.EU.5905.01	ADCY3	hsa-mir-628	ACTR5	ADAMTSL2	ATP2B2		UBE2I	CELA2A
TCGA.EU.5906.01	ADCY4	hsa-mir-629	ACTR6	ADAMTSL3	LINC00462		AGFG2	CELA2B
TCGA.EU.5907.01	ADCY5	hsa-mir-642a	ACTR8	ADAMTSL4	ZNF781		GABARAPL2	CELA3A
TCGA.G6.A5PC.01	ADCY6	hsa-mir-643	ACTRT1	ADAMTSL5	SULT1C2		KCNA7	CELA3B
TCGA.G6.A8L6.01	ADCY7	hsa-mir-6509	ACTRT2	ADAP1	GALNT16		SLC39A14	CENPF
TCGA.G6.A8L7.01	ADCY8	hsa-mir-651	ACTRT3	ADAP2	SLCO1C1		SLC22A31	CENPJ
TCGA.G6.A8L8.01	ADCY9	hsa-mir-6511b-1	ACVR1	ADAR	NEXN		GGNBP2	CENPW
TCGA.GK.A6C7.01	ADCYAP1	hsa-mir-6511b-2	ACVR1B	ADARB1	EGOT		SYNPO	CEP104
TCGA.MM.A563.01	ADCYAP1R1	hsa-mir-652	ACVR1C	ADARB2	UGT1A6		DUSP8	CEP128
TCGA.MM.A564.01	ADD1	hsa-mir-653	ACVR2A	ADAT1	STXBP1		ESRRG	CEP170
TCGA.MM.A84U.01	ADD2	hsa-mir-654	ACVR2B	ADAT2	GPT		PRSS3	CEP170B
TCGA.MW.A4EC.01	ADD3	hsa-mir-659	ACVRL1	ADAT3	GPRIN2		AWAT2	CEP19
TCGA.T7.A92I.01	ADGB	hsa-mir-660	ACY1	ADCK1	METTL17		CCNDBP1	CEP44
	ADGRA2	hsa-mir-664a	ACY3	ADCK2	TTC1		DSCC1	CEP57L1
	ADGRA3	hsa-mir-664b	ACYP1	ADCK3	ZC3HAV1		ADO	CEP85
	ADGRB1	hsa-mir-671	ACYP2	ADCK4	DHDH		EGF	CEP85L
	ADGRB2	hsa-mir-675	AD000671.6	ADCK5	EPHA4		TCEAL7	CGGBP1
	ADGRB3	hsa-mir-676	ADA	ADCY1	FAM183A		HSPA1B	CHCHD4
	ADGRD1	hsa-mir-6806	ADAD1	ADCY10	CTSL3P		CNTNAP1	CHD5
	ADGRE1	hsa-mir-6815	ADAD2	ADCY2	CREB3L3		KRTAP1.5	CHGA
	ADGRE2	hsa-mir-6837	ADAL	ADCY3	AGO4		REST	CHL1
	ADGRE3	hsa-mir-6842	ADAM10	ADCY4	DNAJB13		NEURL2	CHML
	ADGRE4P	hsa-mir-6892	ADAM11	ADCY5	SPON2		PDE4C	CHMP2B
	ADGRE5	hsa-mir-7-1	ADAM12	ADCY6	ZNF586		MEGF10	CHRD
	ADGRF1	hsa-mir-708	ADAM15	ADCY7	HOTAIRM1		GABRA5	CHRM3
	ADGRF2	hsa-mir-744	ADAM17	ADCY8	AOX1		KCNE5	CHURC1
	ADGRF3	hsa-mir-758	ADAM18	ADCY9	DOC2A		PCDHB12	CIDEC
	ADGRF4	hsa-mir-760	ADAM19	ADCYAP1	ZSCAN12		CSNK2B	CINP
	ADGRF5	hsa-mir-766	ADAM2	ADCYAP1R1	DDIT4L		RP11.574F21.3	CITED2
	ADGRG1	hsa-mir-769	ADAM22	ADD1	METTL24		GBGT1	CKAP2
	ADGRG2	hsa-mir-7706	ADAM23	ADD2	SYDE2		ATL2	CKB
	ADGRG3	hsa-mir-874	ADAM28	ADD3	LINC00339		ZNF358	CLASP2
	ADGRG5	hsa-mir-877	ADAM29	ADGB	S1PR3		SLPI	CLCN2
	ADGRG6	hsa-mir-885	ADAM30	ADH1A	ZNF415		PRDM9	CLCN3
	ADGRL1	hsa-mir-887	ADAM32	ADH1B	RNASET2		SRBD1	CLCN6
	ADGRL2	hsa-mir-889	ADAM33	ADH1C	GALNT15		ZCCHC9	CLCNKA
	ADGRL3	hsa-mir-9-1	ADAM7	ADH4	ADAMTSL2		NDUFB2	CLCNKB
	ADGRL4	hsa-mir-9-2	ADAM8	ADH5	ZNF621		KIAA1919	CLDN1
	ADGRV1	hsa-mir-9-3	ADAM9	ADH6	MIRLET7D		HSPBP1	CLDN11
	ADH1B	hsa-mir-92a-1	ADAMDEC1	ADH7	MIR6502		TAPT1	CLDN16
	ADH1C	hsa-mir-92a-2	ADAMTS1	ADHFE1	CYB5D1		LRRC37B	CLDN20
	ADH5	hsa-mir-92b	ADAMTS10	ADI1	ZNF333		RABEP2	CLDN22
	ADH6	hsa-mir-93	ADAMTS12	ADIG	TSPAN2		KLHL40	CLDN24
	ADHFE1	hsa-mir-935	ADAMTS13	ADIPOQ	PPIC		SMYD4	CLIC4
	ADI1	hsa-mir-940	ADAMTS14	ADIPOR1	GCHFR		CCRN4L	CLK4
	ADIPOR1	hsa-mir-942	ADAMTS15	ADIPOR2	NHLRC1		FAM92B	CLMN
	ADIPOR2	hsa-mir-95	ADAMTS16	ADIRF	ALDH3A2		PTH2R	CLSTN1
	ADK	hsa-mir-96	ADAMTS17	ADK	NTM		CD28	CLTB
	ADM	hsa-mir-98	ADAMTS18	ADM	DDTL		KRTAP5.5	CLVS2
	ADM2	hsa-mir-99a	ADAMTS19	ADM2	A1CF		S100A14	CMTM6
	ADM5	hsa-mir-99b	ADAMTS2	ADM5	DPY19L2P2		PF4	CMTM7
	ADNP		ADAMTS20	ADNP	ZNF823		ZC3H10	CMTM8
	ADNP-AS1		ADAMTS3	ADNP2	RBM39		MUC5AC	CNIH3
	ADNP2		ADAMTS4	ADO	TOMM20L		RIOK1	CNIH4
	ADO		ADAMTS5	ADORA1	SOCS3		PLAC9	CNKSR1
	ADORA1		ADAMTS6	ADORA2A	ZNF813		SLC6A14	CNKSR3
	ADORA2A		ADAMTS7	ADORA2B	EGFLAM		WBP1L	CNOT10
	ADORA2A-AS1		ADAMTS8	ADORA3	MMP7		BCL6B	CNOT6
	ADORA2B		ADAMTS9	ADPGK	MAPK15		UVRAG	CNR2
	ADPGK		ADAMTSL1	ADPRH	SLC9B2		GABRE	CNST
	ADPGK-AS1		ADAMTSL2	ADPRHL1	RAB3IP		FAM47C	CNTN2
	ADPRH		ADAMTSL3	ADPRHL2	GPR3		NYX	CNTN4
	ADPRHL1		ADAMTSL4	ADPRM	GPR39		FYCO1	CNTN6
	ADPRHL2		ADAMTSL5	ADRA1A	RAPGEF3		LIN54	COA6
	ADPRM		ADAP1	ADRA1B	PIEZO2		PLD3	COG2
	ADRA1A		ADAP2	ADRA1D	NAP1L2		SCLT1	COG3
	ADRA1B		ADAR	ADRA2A	ICOSLG		RNASEH1	COG6
	ADRA1D		ADARB1	ADRA2B	LOC101929240		MPDZ	COL10A1
	ADRA2A		ADARB2	ADRA2C	P2RY6		CHPF	COL23A1
	ADRA2B		ADAT1	ADRB1	CCDC121		APOM	COL6A3
	ADRA2C		ADAT2	ADRB2	LOC101927023		GPR50	COLQ
	ADRB1		ADAT3	ADRB3	LIME1		ZNF556	COPS8
	ADRB2		ADCK1	ADRBK1	CIB4		METTL16	COQ6
	ADRM1		ADCK2	ADRBK2	CLEC4A		GYS1	CORT
	ADSL		ADCK3	ADRM1	LIFR		ITPR3	COX16
	ADSS		ADCK4	ADSL	THEM5		PON1	COX20
	ADSSL1		ADCK5	ADSS	B3GNT3		ATP5I	COX8C
	ADTRP		ADCY1	ADSSL1	GMPR2		SRSF11	CPB2
	AEBP2		ADCY10	ADTRP	TRIM66		PLIN2	CPE
	AEN		ADCY2	AEBP1	TEP1		C16orf62	CPEB4
	AES		ADCY3	AEBP2	C19orf71		TRIM58	CPLX2
	AFAP1		ADCY4	AEN	CGN		APOL6	CPN2
	AFAP1-AS1		ADCY5	AES	DSCAML1		MRPS34	CPNE9
	AFAP1L1		ADCY6	AFAP1	IL7R		RP11.446E24.4	CPSF2
	AFAP1L2		ADCY7	AFAP1L1	MAP9		SSSCA1	CPSF3L
	AFDN		ADCY8	AFAP1L2	SEMA3G		TCTN3	CRBN
	AFDN-AS1		ADCY9	AFF1	SLAIN1		C10orf53	CREBRF
	AFF1		ADCYAP1	AFF2	POMZP3		ADPRM	CRELD1
	AFF2		ADCYAP1R1	AFF3	TMEM25		SPIN2A	CRIP1
	AFF3		ADD1	AFF4	ADAMTSL3		HAPLN4	CRIP2
	AFF4		ADD2	AFG3L2	ENPP2		APOC1	CROCC
	AFG3L1P		ADD3	AFM	TRAF6		OR10A4	CRTAP
	AFG3L2		ADGB	AFMID	MAP7D2		SLC19A2	CRYGS
	AFM		ADH1A	AFP	MIR7844		SLC16A5	CRYL1
	AFMID		ADH1B	AFTPH	ARHGAP28		C2CD4C	CSNK1A1L
	AFP		ADH1C	AGA	ALDH6A1		TAS2R42	CTAGE9
	AFTPH		ADH4	AGAP1	NGDN		LAD1	CTGF
	AGA		ADH5	AGAP10	COQ6		XKR6	CTNNBIP1
	AGAP1		ADH6	AGAP2	LUC7L3		SAP30	CTRC
	AGAP1-IT1		ADH7	AGAP3	HNRNPH1		CCDC108	CTSO
	AGAP12P		ADHFE1	AGAP4	CD84		CDH12	CYP46A1
	AGAP2		ADI1	AGAP5	NRXN2		FAM107A	CYP4V2
	AGAP2-AS1		ADIG	AGAP6	CA4		BRD3	CYSLTR2
	AGAP3		ADIPOQ	AGBL2	DTX3		ZNF2	D2HGDH
	AGAP4		ADIPOR1	AGBL3	HRH2		C2orf42	DAAM1
	AGAP5		ADIPOR2	AGBL4	GVINP1		CSRNP3	DACT1
	AGAP6		ADIRF	AGBL5	CCR4		NHLRC2	DACT2
	AGAP9		ADK	AGER	BEX5		OR51G2	DAZL
	AGBL2		ADM	AGFG1	PALM3		ZFYVE16	DBN1
	AGBL3		ADM2	AGFG2	LRRC10B		GAL3ST3	DCAF4
	AGBL4		ADM5	AGGF1	TUB		GIT2	DCAF5
	AGBL5		ADNP	AGK	ZNF354B		HOXB5	DCBLD1
	AGBL5-AS1		ADNP2	AGL	ALDOB		ELTD1	DCHS2
	AGER		ADO	AGMAT	LOC100506403		PNMA3	DCLK1
	AGFG1		ADORA1	AGMO	CYP4F11		PPRC1	DCLK2
	AGFG2		ADORA2A	AGO1	DDX17		KRTAP12.1	DCLK3
	AGGF1		ADORA2B	AGO2	MLH3		NEXN	DCTD
	AGK		ADORA3	AGO3	CTSZ		FLRT1	DCUN1D1
	AGL		ADPGK	AGO4	MCUB		SLC10A2	DDI2
	AGMAT		ADPRH	AGPAT1	IER3		SLC22A13	DDO
	AGMO		ADPRHL1	AGPAT2	CHKA		SLC5A2	DDOST
	AGO1		ADPRHL2	AGPAT3	PGGHG		GGT7	DDX24
	AGO2		ADPRM	AGPAT4	WISP1		SHARPIN	DDX41
	AGO3		ADRA1A	AGPAT5	TNRC6C		TTC27	DDX60
	AGO4		ADRA1B	AGPAT6	C3		PAK6	DDX60L
	AGPAT2		ADRA1D	AGPAT9	CHST10		ARHGEF37	DEGS1
	AGPAT3		ADRA2A	AGPS	PRAP1		SCAF11	DEGS2
	AGPAT4		ADRA2B	AGR2	ATXN3		ACADSB	DESI2
	AGPAT4-IT1		ADRA2C	AGR3	STAG3L5P		CDC34	DFFA
	AGPAT5		ADRB1	AGRN	IBA57		RP11.51F16.8	DFFB
	AGPS		ADRB2	AGRP	SMOC2		STRADA	DGKG
	AGRN		ADRB3	AGT	GNG7		RPA3	DGKH
	AGRP		ADRBK1	AGTPBP1	TMEM110		RWDD4	DHDDS
	AGT		ADRBK2	AGTR1	CTGF		TRAPPC11	DHRS12
	AGTPBP1		ADRM1	AGTR2	SKAP1		ZNF324	DHRS3
	AGTR1		ADSL	AGTRAP	NASP		BMP2K	DHRS7
	AGTRAP		ADSS	AGXT	TRMO		LTK	DIAPH3
	AGXT		ADSSL1	AGXT2	COL27A1		DIAPH3	DICER1
	AGXT2		ADTRP	AHCTF1	CNNM1		JAK3	DIO2
	AHCTF1		AEBP1	AHCY	ABI3BP		PLK5	DIO3
	AHCY		AEBP2	AHCYL1	FOCAD		MRPS26	DISC1
	AHCYL1		AEN	AHCYL2	DMKN		BRIX1	DISP1
	AHCYL2		AES	AHDC1	MIR3685		RAD1	DLEU7
	AHDC1		AF131216.1	AHI1	ABHD10		ZNF732	DLG1
	AHI1		AF196779.12	AHNAK	MIR210		OR51L1	DLK1
	AHNAK		AFAP1	AHNAK2	ACVR2A		WFDC5	DLL1
	AHNAK2		AFAP1L1	AHR	TMEM130		LRRC30	DLST
	AHR		AFAP1L2	AHRR	ZNF229		MTHFD2L	DNAH14
	AHRR		AFF1	AHSA1	B3GALNT2		SLC30A10	DNAJB11
	AHSA1		AFF2	AHSA2	ZFYVE28		AHSA1	DNAJC11
	AHSA2		AFF3	AHSG	BICDL2		CYP4F22	DNAJC15
	AICDA		AFF4	AHSP	NPL		ALPK3	DNAJC16
	AIDA		AFG3L2	AICDA	AP4S1		DUT	DNAJC19
	AIF1		AFMID	AIDA	LDHD		LPL	DNAJC8
	AIF1L		AFP	AIF1	SPATA24		SSBP3	DNAL1
	AIFM1		AFTPH	AIF1L	SLC5A10		KIAA0232	DOCK2
	AIFM2		AGA	AIFM1	MMP19		RILPL2	DOK3
	AIFM3		AGAP1	AIFM2	CCDC57		HSH2D	DPF3
	AIG1		AGAP2	AIFM3	HID1		OXA1L	DPH3
	AIM1		AGAP3	AIG1	UGDH-AS1		VSIG10L	DRAXIN
	AIM1L		AGAP5	AIM1	SDHAP1		ZNF195	DRD1
	AIM2		AGAP6	AIM1L	GALNT9		SSTR4	DSE
	AIMP1		AGBL1	AIM2	BMF		ZNF705A	DSTYK
	AIMP2		AGBL2	AIMP1	TRAF3IP2-AS1		GPR82	DTL
	AIP		AGBL3	AIMP2	MAMDC4		SLC39A10	DTYMK
	AIRE		AGBL4	AIP	ELMOD3		NDUFAF4	DUSP1
	AJAP1		AGBL5	AIPL1	MICAL3		AGPS	DUSP10
	AJUBA		AGER	AIRE	ERVK3-1		AKAP10	DUSP28
	AK1		AGFG1	AJAP1	LINC00476		HEYL	DVL1
	AK2		AGFG2	AJUBA	PRAME		ZDHHC6	DVL3
	AK3		AGGF1	AK1	SOX7		NCAM1	DYNC1H1
	AK4		AGK	AK2	NXF1		HECA	DYNC1LI1
	AK5		AGL	AK3	THBS2		PJA2	DYNLT1
	AK6		AGMAT	AK4	MAGI2-AS3		RAB33B	E2F2
	AK7		AGMO	AK5	VMAC		SLC6A17	EAF1
	AK8		AGO1	AK7	RPL32P3		SMIM17	EBF1
	AK9		AGO2	AK8	TMEM119		GYG2	EBPL
	AKAP1		AGO3	AK9	C3orf14		NBEAL2	ECE1
	AKAP10		AGO4	AKAP1	LINC01801		CNIH1	ECE2
	AKAP11		AGPAT1	AKAP10	KCNMA1		GRASP	ECHDC1
	AKAP12		AGPAT2	AKAP11	HSPA12A		C11orf24	ECT2
	AKAP17A		AGPAT3	AKAP12	GPIHBP1		TRPV2	ECT2L
	AKAP2		AGPAT4	AKAP13	FCGR1A		XRCC4	EDARADD
	AKAP3		AGPAT5	AKAP14	GJA5		MMP20	EDEM1
	AKAP5		AGPAT6	AKAP2	TUBE1		DKFZp434P228	EDNRA
	AKAP6		AGPAT9	AKAP3	MIR3189		EMP2	EFCAB11
	AKAP7		AGPS	AKAP4	MIR4768		TBX21	EFCAB2
	AKAP8		AGR2	AKAP5	MIR3682		BIRC7	EFCAB9
	AKAP8L		AGR3	AKAP6	FAXDC2		PSMB6	EFHD2
	AKAP9		AGRN	AKAP7	ERMAP		NME1	EGLN1
	AKIP1		AGRP	AKAP8	C8orf88		COPS3	EHHADH
	AKIRIN1		AGT	AKAP8L	NBPF3		GGT6	EIF2B2
	AKIRIN2		AGTPBP1	AKAP9	NEK3		SAMD15	EIF2B5
	AKNA		AGTR1	AKIP1	LYSMD1		TMED8	EIF2S1
	AKNAD1		AGTRAP	AKIRIN1	TMEM252		PDIA3	EIF4A2
	AKR1A1		AGXT	AKIRIN2	ACOT4		CST9	EIF4E1B
	AKR1B1		AGXT2	AKNA	ELN		PSMD8	EIF4G1
	AKR1B10		AHCTF1	AKNAD1	ZNF175		PDGFD	EIF4G3
	AKR1C1		AHCY	AKR1A1	ZFX		UQCRC2	EIF5
	AKR1C2		AHCYL1	AKR1B1	CAPN6		ZBTB42	EIF5A2
	AKR1C3		AHCYL2	AKR1B10	CLEC18B		ZGRF1	ELF1
	AKR1C4		AHDC1	AKR1B15	TRPA1		SCGB2B2	ELMSAN1
	AKR1C8P		AHI1	AKR1C1	PKLR		BRMS1L	EMC1
	AKR1E2		AHNAK	AKR1C2	DNM1		LRP10	EMC3
	AKR7A2		AHNAK2	AKR1C3	PTN		RAB11B	EML1
	AKR7A3		AHR	AKR1C4	KRT80		SAMD9	EML5
	AKR7L		AHRR	AKR1D1	PSMA3-AS1		FTCDNL1	ENAH
	AKT1		AHSA1	AKR1E2	MSRA		FAM90A1	ENO1
	AKT1S1		AHSA2	AKR7A2	TRO		NFU1	ENOX1
	AKT2		AHSG	AKR7A3	ADAMTS4		WDR75	ENPP1
	AKT3		AHSP	AKT1	TRIM10		PPP2R5E	ENPP3
	AKTIP		AICDA	AKT1S1	LCAT		PCGF5	ENPP6
	ALAD		AIDA	AKT2	EAF2		ALDH2	ENTPD5
	ALAS1		AIF1	AKT3	KIF26A		CAGE1	EPB41
	ALAS2		AIF1L	AKTIP	SLC16A13		CFHR1	EPB41L2
	ALB		AIFM1	AL021546.6	GXYLT2		CFHR2	EPHA2
	ALCAM		AIFM2	AL513523.2	EFHC2		CDH22	EPHA3
	ALDH16A1		AIFM3	ALAD	BVES		OR2Y1	EPHA8
	ALDH18A1		AIG1	ALAS1	LOC100240735		UCHL1	EPHB2
	ALDH1A1		AIM1	ALAS2	HIST1H2AE		ZNF7	EPHB3
	ALDH1A2		AIM1L	ALB	FCAMR		TNRC6C	EPHX1
	ALDH1A3		AIM2	ALCAM	LOC100996732		ZNF207	EPM2A
	ALDH1B1		AIMP1	ALDH16A1	KIAA1211L		NNMT	EPM2AIP1
	ALDH1L1		AIMP2	ALDH18A1	RPS4Y1		NPIPA8	EPRS
	ALDH1L1-AS2		AIP	ALDH1A1	GPCPD1		DNAJC25	EPSTI1
	ALDH1L2		AIPL1	ALDH1A2	F2RL3		DYNLRB1	ERGIC1
	ALDH2		AIRE	ALDH1A3	TLR8		COX6A2	ERH
	ALDH3A1		AJAP1	ALDH1B1	KCNJ3		IAH1	ERO1LB
	ALDH3A2		AJUBA	ALDH1L1	ZMAT1		TARDBP	ERRFI1
	ALDH3B1		AK1	ALDH1L2	MIR186		CP	ESD
	ALDH4A1		AK2	ALDH2	NDN		ZC3H8	ESPN
	ALDH5A1		AK3	ALDH3A1	NPAS2		LCORL	ESPNL
	ALDH6A1		AK4	ALDH3A2	GLUD1P3		PPP3CC	ESR1
	ALDH7A1		AK5	ALDH3B1	OAZ2		PINK1	ESR2
	ALDH8A1		AK7	ALDH3B2	SAP30L		EID1	ESRRB
	ALDH9A1		AK8	ALDH4A1	ZNF418		ZNF467	ESRRG
	ALDOA		AK9	ALDH5A1	CYP4V2		NRIP3	ETFDH
	ALDOB		AKAP1	ALDH6A1	C9orf66		FCN2	ETNK2
	ALDOC		AKAP10	ALDH7A1	TIA1		LARP7	ETV5
	ALG1		AKAP11	ALDH8A1	RGS9		DICER1	EVL
	ALG10		AKAP12	ALDH9A1	FBLN5		ZNF835	EXD2
	ALG10B		AKAP13	ALDOA	CFH		CCDC90B	EXO1
	ALG11		AKAP14	ALDOB	STON1		SNRNP35	EXOC3L4
	ALG12		AKAP2	ALDOC	DMTF1		SCD	EXOC5
	ALG13		AKAP3	ALG1	FILIP1		KLHDC10	EXOC8
	ALG14		AKAP4	ALG10	LAD1		SEC22A	EXOSC10
	ALG1L		AKAP5	ALG10B	STK33		CDH8	EXOSC8
	ALG1L2		AKAP6	ALG11	CLK4		APBB3	EXTL1
	ALG1L9P		AKAP7	ALG12	ADAMTS9-AS2		CTD.3105H18.16	EYA3
	ALG2		AKAP8	ALG13	MIR4292		LYPD5	EYA4
	ALG3		AKAP8L	ALG14	MIR6772		SEC11A	EZR
	ALG5		AKAP9	ALG1L	SLC7A5		NUP210	F11
	ALG6		AKIP1	ALG1L2	SENP8		FAM89B	F12
	ALG8		AKIRIN1	ALG2	RRP7BP		RBKS	FABP6
	ALG9		AKIRIN2	ALG3	TEF		PFKFB1	FABP7
	ALK		AKNA	ALG5	ZC3H12C		FGF6	FAF2
	ALKAL2		AKNAD1	ALG6	EFEMP1		HNRNPA0	FAM110D
	ALKBH1		AKR1A1	ALG8	ZNF37BP		TRIM26	FAM120B
	ALKBH2		AKR1B1	ALG9	KCTD7		EME1	FAM124A
	ALKBH3		AKR1B10	ALK	THOC1		ZNF425	FAM131A
	ALKBH3-AS1		AKR1B15	ALKBH1	METRNL		PABPC3	FAM131C
	ALKBH4		AKR1C1	ALKBH2	PTGR2		IL31RA	FAM132A
	ALKBH5		AKR1C2	ALKBH3	ATAD3B		TIMM44	FAM132B
	ALKBH6		AKR1C3	ALKBH4	PABPC1L		SLC8B1	FAM149A
	ALKBH7		AKR1C4	ALKBH5	COL1A1		MOB1A	FAM153A
	ALKBH8		AKR1D1	ALKBH6	VWCE		DCHS1	FAM153B
	ALMS1		AKR1E2	ALKBH7	MTRF1		ZSCAN5A	FAM153C
	ALMS1-IT1		AKR7A2	ALKBH8	SATB2		ASCC1	FAM160A1
	ALMS1P1		AKR7A3	ALLC	ACER2		ANKZF1	FAM161B
	ALOX12		AKT1	ALMS1	AQP7		AK2	FAM162B
	ALOX12-AS1		AKT1S1	ALOX12	CRACR2B		AMZ2	FAM177B
	ALOX12B		AKT2	ALOX12B	THEMIS2		LRRC3	FAM181A
	ALOX12P2		AKT3	ALOX15	PXMP2		ITPA	FAM184A
	ALOX15		AKTIP	ALOX15B	HCN3		ZNF577	FAM193B
	ALOX15B		AL008723.1	ALOX5	MIR331		VRK1	FAM196B
	ALOX5		AL021546.6	ALOX5AP	PIGR		RAB18	FAM198B
	ALOX5AP		AL022328.1	ALOXE3	SVIL		C16orf52	FAM213B
	ALOXE3		AL022578.1	ALPI	ENTPD5		HINFP	FAM216B
	ALPI		AL023806.1	ALPK1	KCNE4		C2orf73	FAM218A
	ALPK1		AL135842.1	ALPK2	ZNF320		NKIRAS1	FAM229B
	ALPK2		AL158839.1	ALPK3	JRK		NR2C1	FAM26D
	ALPK3		AL162426.1	ALPL	TSPYL5		NUF2	FAM26E
	ALPL		AL357140.1	ALPP	TM9SF1		AVL9	FAM26F
	ALS2		AL358852.1	ALPPL2	RUNX3		KRAS	FAM43A
	ALS2CL		AL365181.2	ALS2	MIR25		SDSL	FAM43B
	ALS2CR12		AL513523.2	ALS2CL	LOC100506314		CHCHD6	FAM46B
	ALX1		AL589743.1	ALS2CR11	ACAN		FGD6	FAM71A
	ALX4		AL589842.1	ALS2CR12	KCNAB1		SLMO2	FAM71D
	ALYREF		AL645922.1	ALX1	PDPK1		CPEB2	FAM76A
	AMACR		ALAD	ALX3	MIR378J		AQPEP	FAM89A
	AMBP		ALAS1	ALX4	LTBP2		SLC7A10	FANCD2
	AMBRA1		ALAS2	ALYREF	ZNF345		ANAPC5	FANCD2OS
	AMD1		ALB	AMACR	IFNLR1		FEZ2	FARP2
	AMDHD1		ALCAM	AMBN	ARHGAP33		SOX6	FAT1
	AMDHD2		ALDH16A1	AMBP	RAD51-AS1		BRE	FBLIM1
	AMER1		ALDH18A1	AMBRA1	ZFC3H1		ARFGEF2	FBLL1
	AMFR		ALDH1A1	AMD1	LIMK2		NPAT	FBLN2
	AMHR2		ALDH1A2	AMDHD1	HIPK2		PSMC2	FBLN5
	AMIGO1		ALDH1A3	AMDHD2	MIR3653		CHCHD3	FBXL2
	AMIGO2		ALDH1B1	AMELX	C2orf72		RLF	FBXO2
	AMMECR1		ALDH1L1	AMER1	WDR20		ZNF346	FBXO28
	AMMECR1L		ALDH1L2	AMER2	UBE4A		RP11.683L23.1	FBXO30
	AMN		ALDH2	AMER3	MOGAT3		AZIN1	FBXO42
	AMN1		ALDH3A1	AMFR	CERS6		ZNF138	FBXO44
	AMOTL1		ALDH3A2	AMH	CCL4L2		METTL1	FBXO45
	AMOTL2		ALDH3B1	AMHR2	COPZ1		ARPC3	FBXO5
	AMPD1		ALDH3B2	AMICA1	GPRASP1		DGKE	FBXO6
	AMPD2		ALDH4A1	AMIGO1	TUBGCP6		NUP37	FBXO8
	AMPD3		ALDH5A1	AMIGO2	SOCS7		ASCL5	FBXW11
	AMPH		ALDH6A1	AMIGO3	KCNK3		CYP4F8	FBXW7
	AMT		ALDH7A1	AMMECR1	OLR1		UBE2D3	FCF1
	AMY2B		ALDH8A1	AMMECR1L	FAM49A		BET1	FCN3
	AMZ1		ALDH9A1	AMN	MARVELD3		TMEM165	FETUB
	AMZ2		ALDOA	AMN1	TMEM181		ZNF600	FGA
	AMZ2P1		ALDOB	AMOT	DIAPH1		RTP3	FGB
	ANAPC1		ALDOC	AMOTL1	ZNF559		USP42	FGD5
	ANAPC10		ALG1	AMOTL2	CDKL5		RPL34	FGF12
	ANAPC11		ALG10	AMPD1	AHNAK2		FEZ1	FGF18
	ANAPC13		ALG10B	AMPD2	LINC01569		ITGA3	FGF9
	ANAPC15		ALG11	AMPD3	ZBTB42		TMEM183A	FGFR1OP
	ANAPC16		ALG12	AMPH	ADCY7		NATD1	FGFR4
	ANAPC1P1		ALG13	AMT	KDELR3		RPRD2	FGG
	ANAPC2		ALG14	AMTN	SLITRK4		MRPS35	FGR
	ANAPC4		ALG1L	AMY1A	RASSF2		HSP90AA1	FH
	ANAPC5		ALG1L2	AMY1B	YPEL1		RANBP3	FHAD1
	ANAPC7		ALG2	AMY1C	MCF2L		TMEM38B	FHDC1
	ANG		ALG3	AMY2A	SMIM26		SREK1	FIG4
	ANGEL1		ALG5	AMY2B	SLC17A1		CCL16	FLRT2
	ANGEL2		ALG6	AMZ1	CEACAM1		CRCT1	FLT1
	ANGPT1		ALG8	AMZ2	MALL		COMMD8	FLT3
	ANGPT2		ALG9	ANAPC1	SRSF6		PPP4R2	FLT4
	ANGPT4		ALK	ANAPC10	FAM193B		ZNF766	FLVCR1
	ANGPTL1		ALKBH1	ANAPC11	ZHX3		SYT10	FLVCR2
	ANGPTL2		ALKBH2	ANAPC13	LOC107984660		CAPN2	FMN2
	ANGPTL3		ALKBH3	ANAPC15	LINC01428		FERMT1	FNDC1
	ANGPTL4		ALKBH4	ANAPC16	USP34		PTPN9	FNDC3A
	ANGPTL6		ALKBH5	ANAPC2	TRMT5		ABCB10	FNDC3B
	ANGPTL7		ALKBH6	ANAPC4	LINC01550		TUBA1C	FNIP2
	ANGPTL8		ALKBH7	ANAPC5	IGF2BP1		EDEM1	FNTB
	ANK1		ALKBH8	ANAPC7	SOX9		MDS2	FOS
	ANK2		ALLC	ANG	ANKRD65		LDHB	FOXI1
	ANK3		ALMS1	ANGEL1	PPP1R12B		FAM122A	FOXN3
	ANKAR		ALOX12	ANGEL2	PLCH1		KIR3DX1	FOXO1
	ANKDD1A		ALOX12B	ANGPT1	LOC283922		PEX13	FOXO3
	ANKDD1B		ALOX15	ANGPT2	HECW2		PUS10	FREM2
	ANKEF1		ALOX15B	ANGPT4	MAPK1IP1L		TP53I13	FRG1
	ANKFY1		ALOX5	ANGPTL1	TMED8		ATP11C	FRG2
	ANKH		ALOX5AP	ANGPTL2	SHISA4		POM121L7	FRG2C
	ANKHD1		ALOXE3	ANGPTL3	CD36		KCNA4	FRK
	ANKHD1-EIF4EBP3		ALPI	ANGPTL4	ARL10		PEX11B	FRMD1
	ANKIB1		ALPK1	ANGPTL5	ABCC9		GUSB	FRY
	ANKK1		ALPK2	ANGPTL6	HSDL2		AKAP13	FSTL5
	ANKLE1		ALPK3	ANGPTL7	PCDHB16		CCDC158	FUCA1
	ANKLE2		ALPL	ANK1	ZC3H12B		REG3G	FUCA2
	ANKMY1		ALPP	ANK2	C6orf132		ZC3H14	FUT8
	ANKMY2		ALPPL2	ANK3	H2AFY2		TMEM154	FXR1
	ANKRA2		ALS2	ANKAR	UTP15		CYC1	FYN
	ANKRD1		ALS2CL	ANKDD1A	ALOX5		RP11.162P23.2	FYTTD1
	ANKRD10		ALS2CR11	ANKDD1B	GLYATL2		TEX2	GABRA1
	ANKRD11		ALS2CR12	ANKEF1	CTHRC1		KANSL1L	GABRA6
	ANKRD12		ALX1	ANKFN1	KIAA1147		WIPF1	GABRB2
	ANKRD13A		ALX3	ANKFY1	SLC25A34		PPM1M	GABRD
	ANKRD13B		ALX4	ANKH	PNISR		ZNF177	GABRG2
	ANKRD13C		ALYREF	ANKHD1	ZKSCAN2		TMX2	GABRP
	ANKRD13D		AMACR	ANKHD1-EIF4EBP3	ZBTB34		ITM2C	GAL3ST2
	ANKRD16		AMBN	ANKIB1	CCDC14		SAP18	GALC
	ANKRD17		AMBP	ANKK1	MIR4700		ZDHHC17	GALE
	ANKRD18A		AMBRA1	ANKLE1	CREB5		ADCY2	GALNT15
	ANKRD18DP		AMD1	ANKLE2	LOC101927809		CTU1	GALNT16
	ANKRD19P		AMDHD1	ANKMY1	MYSM1		UBTF	GALNT2
	ANKRD2		AMDHD2	ANKMY2	CXCR6		HHIPL1	GALNT7
	ANKRD20A11P		AMELX	ANKRA2	RBM25		KIF5B	GALNTL6
	ANKRD20A4		AMELY	ANKRD1	KLF9		POU5F1	GBE1
	ANKRD22		AMER1	ANKRD10	ZNF189		ZNF320	GCSAML
	ANKRD23		AMER2	ANKRD11	SNX4		SPP1	GFPT2
	ANKRD24		AMER3	ANKRD12	ZNF551		LHFPL3	GGPS1
	ANKRD26		AMFR	ANKRD13A	PTH1R		SFXN4	GHRL
	ANKRD27		AMH	ANKRD13B	CMTM8		PBXIP1	GHSR
	ANKRD28		AMHR2	ANKRD13C	WDR17		BTBD17	GINM1
	ANKRD29		AMICA1	ANKRD13D	FAM120B		ZNF471	GJA1
	ANKRD31		AMIGO1	ANKRD16	FAM107A		ARMC1	GJA3
	ANKRD33		AMIGO2	ANKRD17	ZNF789		ALG1L	GJB2
	ANKRD33B		AMIGO3	ANKRD18A	PGBD5		GLB1	GJB6
	ANKRD34A		AMMECR1	ANKRD18B	CSNK1G1		TMPPE	GJC2
	ANKRD35		AMMECR1L	ANKRD2	MIR4645		TLDC1	GJE1
	ANKRD36		AMN	ANKRD20A1	HAPLN1		C17orf67	GLB1
	ANKRD36B		AMN1	ANKRD20A2	TTLL7		C17orf75	GLRA3
	ANKRD36BP2		AMOT	ANKRD20A3	NIPAL3		TBX20	GLRB
	ANKRD36C		AMOTL1	ANKRD20A4	CLCN5		FPGS	GLRX5
	ANKRD37		AMOTL2	ANKRD20A8P	PALMD		CDRT1	GMEB1
	ANKRD39		AMPD1	ANKRD22	MSR1		FRYL	GMNC
	ANKRD40		AMPD2	ANKRD23	SPAG9		SRP54	GNB1
	ANKRD42		AMPD3	ANKRD24	SNAI1		PDK2	GNB4
	ANKRD44		AMPH	ANKRD26	NHSL1		ZFR2	GNG4
	ANKRD44-IT1		AMT	ANKRD27	RGS7BP		EIF4G2	GNPAT
	ANKRD45		AMTN	ANKRD28	HOMEZ		SERINC4	GOLGA4
	ANKRD46		AMY2A	ANKRD29	PARP6		BCL2L10	GOLGA5
	ANKRD49		AMY2B	ANKRD30A	MT1E		TMEM35	GOLIM4
	ANKRD50		AMZ1	ANKRD30B	ZNF845		C11orf54	GOLT1A
	ANKRD52		AMZ2	ANKRD30BL	CXCL12		KRTAP2.4	GOPC
	ANKRD53		ANAPC1	ANKRD31	GPNMB		RPL7	GP5
	ANKRD55		ANAPC10	ANKRD32	MEGF6		SEMA6B	GPATCH2
	ANKRD6		ANAPC11	ANKRD33	PXDNL		PLEK	GPATCH2L
	ANKRD61		ANAPC13	ANKRD33B	SIGLEC8		NPIPA1	GPATCH3
	ANKRD65		ANAPC15	ANKRD34A	CD302		NPIPA3	GPC1
	ANKRD7		ANAPC16	ANKRD34B	ZNF788		SOX12	GPD1L
	ANKRD9		ANAPC2	ANKRD34C	MARVELD2		FANCM	GPHB5
	ANKS1A		ANAPC4	ANKRD35	ZNF454		CYP27C1	GPHN
	ANKS1B		ANAPC5	ANKRD36	MIR30C2		PCDHB10	GPM6A
	ANKS3		ANAPC7	ANKRD36B	ADAMTS10		ZNF180	GPN2
	ANKS4B		ANG	ANKRD36C	CCDC184		HSPA4L	GPR12
	ANKS6		ANGEL1	ANKRD37	NAGS		VPS4B	GPR126
	ANKUB1		ANGEL2	ANKRD39	HOXB2		CD34	GPR132
	ANKZF1		ANGPT1	ANKRD40	PKHD1		RRAS2	GPR135
	ANLN		ANGPT2	ANKRD42	GPR161		KLF1	GPR137B
	ANO1		ANGPT4	ANKRD44	MLXIPL		CXCL5	GPR153
	ANO10		ANGPTL1	ANKRD45	RSPH9		ZNFX1	GPR157
	ANO2		ANGPTL2	ANKRD46	PLEKHA7		GADD45B	GPR160
	ANO3		ANGPTL3	ANKRD49	RNF180		P4HA3	GPR3
	ANO4		ANGPTL4	ANKRD50	LLPH-AS1		SPEM1	GPR31
	ANO5		ANGPTL5	ANKRD52	FCHSD1		MAP3K2	GPR35
	ANO6		ANGPTL6	ANKRD53	GRAMD1C		MAP2K5	GPR6
	ANO7		ANGPTL7	ANKRD54	PDE7B		FILIP1	GPR65
	ANO8		ANK1	ANKRD55	SH3BP4		ARHGAP40	GPR68
	ANO9		ANK2	ANKRD6	ARID3B		ACTR6	GPRC6A
	ANOS1		ANK3	ANKRD60	OGT		TMEM170A	GPRIN1
	ANP32A		ANKAR	ANKRD61	ZNF160		VAPB	GPX2
	ANP32AP1		ANKDD1A	ANKRD62	CCDC89		TACSTD2	GREM2
	ANP32B		ANKDD1B	ANKRD63	TPPP		HOXD9	GRHL3
	ANP32E		ANKEF1	ANKRD65	FAM189A1		ATP5SL	GRIA2
	ANPEP		ANKFN1	ANKRD66	RIPOR2		CC2D1B	GRIP2
	ANTXR1		ANKFY1	ANKRD7	BBS12		SLC2A13	GRK6
	ANTXR2		ANKH	ANKRD9	ADAT1		C19orf67	GRM1
	ANXA1		ANKHD1	ANKS1A	MFSD7		FKBP2	GRM6
	ANXA10		ANKHD1.EIF4EBP3	ANKS1B	SNX29		GALNTL6	GRM7
	ANXA11		ANKIB1	ANKS3	AFF4		NOX3	GSC
	ANXA13		ANKK1	ANKS4B	TPGS1		CRTC2	GSKIP
	ANXA2		ANKLE1	ANKS6	LOC100129534		PDYN	GSTZ1
	ANXA2R		ANKLE2	ANKUB1	TCERG1		DLC1	GSX1
	ANXA3		ANKMY1	ANKZF1	AKAP17A		LSM14B	GTF2A1
	ANXA4		ANKMY2	ANLN	PRPF38B		ST5	GTF2F2
	ANXA5		ANKRA2	ANO1	INTS6L		DNTTIP2	GTF2H5
	ANXA6		ANKRD1	ANO10	NEDD9		MGAT3	GTF3A
	ANXA7		ANKRD10	ANO2	KNDC1		ZNF367	GTF3C6
	ANXA8L1		ANKRD11	ANO3	MICU3		PGLYRP1	GUCY1A3
	ANXA9		ANKRD12	ANO4	SLC22A4		NAP1L6	GUCY1B3
	AOAH		ANKRD13A	ANO5	PSORS1C3		JPH3	GUK1
	AOC1		ANKRD13B	ANO6	RAB6B		CD19	H3F3A
	AOC2		ANKRD13C	ANO7	NUAK2		SMYD2	H6PD
	AOC3		ANKRD13D	ANO8	AZGP1		KIF9	HACL1
	AOC4P		ANKRD16	ANO9	PIK3CG		TMBIM6	HAND2
	AOX1		ANKRD17	ANP32A	RGL3		MEA1	HBS1L
	AP1AR		ANKRD18A	ANP32B	ATP1A1-AS1		KIAA0895	HDAC11
	AP1B1		ANKRD18B	ANP32D	UNC13B		SLC35E4	HDAC2
	AP1G1		ANKRD2	ANP32E	S100A3		SLC39A9	HDAC4
	AP1G2		ANKRD20A1	ANPEP	CD163		PROSC	HDDC2
	AP1M1		ANKRD20A2	ANTXR1	OTUD7A		EIF2S1	HDLBP
	AP1M2		ANKRD20A3	ANTXR2	ZNF7		BAG5	HEATR1
	AP1S1		ANKRD20A4	ANTXRL	STAB1		EMB	HEATR4
	AP1S2		ANKRD22	ANXA1	TARSL2		FCHSD2	HEBP2
	AP1S3		ANKRD23	ANXA10	SOWAHC		DUSP11	HECA
	AP2A1		ANKRD24	ANXA11	MGAT3		PTPN13	HELT
	AP2A2		ANKRD26	ANXA13	CRY2		CST6	HES1
	AP2B1		ANKRD27	ANXA2	FAN1		MRPL38	HES2
	AP2M1		ANKRD28	ANXA2R	LOC150776		SCG5	HES3
	AP2S1		ANKRD29	ANXA3	LOC100294362		RAB28	HES4
	AP3B1		ANKRD30A	ANXA4	STBD1		ITIH4	HES5
	AP3B2		ANKRD30B	ANXA5	PLEKHA4		METTL9	HES6
	AP3D1		ANKRD30BL	ANXA6	MFAP3		ASB7	HEY2
	AP3M1		ANKRD31	ANXA7	MICU1		FAXC	HHIPL1
	AP3M2		ANKRD32	ANXA8	ZNF532		IRGC	HHIPL2
	AP3S1		ANKRD33	ANXA8L1	KIAA1549		VIPAS39	HIF1A
	AP3S2		ANKRD33B	ANXA9	PDLIM3		TIA1	HIGD2A
	AP4B1		ANKRD34A	AOAH	ABCB1		AQP7	HINT3
	AP4B1-AS1		ANKRD34B	AOC1	MPV17L		CTXN3	HIST3H2A
	AP4E1		ANKRD34C	AOC2	ZNF506		CHI3L1	HIST3H2BB
	AP4M1		ANKRD35	AOC3	HLA-G		PSKH1	HIST3H3
	AP4S1		ANKRD36	AOX1	STEAP1		SPON1	HIVEP2
	AP5B1		ANKRD36B	AP000275.65	CRIP1		GPBP1	HK3
	AP5M1		ANKRD36C	AP000322.53	ZNF396		PRPF3	HLX
	AP5S1		ANKRD37	AP000350.10	MRNIP		LCE3D	HMGB1
	AP5Z1		ANKRD39	AP000721.4	LINC00441		FAM220A	HMGB2
	APAF1		ANKRD40	AP002884.2	MRVI1		ETV6	HMGCL
	APBA1		ANKRD42	AP003419.11	VDR		LNX2	HMGN2
	APBA2		ANKRD44	AP1AR	SPSB1		TMEM174	HMMR
	APBA3		ANKRD45	AP1B1	FKBP5		RMI1	HNRNPA1L2
	APBB1		ANKRD46	AP1G1	SMAD6		AFF1	HNRNPAB
	APBB1IP		ANKRD49	AP1G2	NFKBIA		KCNA3	HNRNPCL1
	APBB2		ANKRD50	AP1M1	WDR31		ZNF492	HNRNPH1
	APC		ANKRD52	AP1M2	LIPE		EHBP1L1	HNRNPR
	APC2		ANKRD53	AP1S1	CROCC		MIER1	HNRNPU
	APCDD1		ANKRD54	AP1S2	SCAMP5		ZNF532	HP1BP3
	APCDD1L		ANKRD55	AP1S3	ATG14		TMEM87B	HPGD
	APCDD1L-AS1		ANKRD6	AP2A1	NFASC		BCL2L1	HRASLS
	APEH		ANKRD60	AP2A2	HSPE1		VPS33B	HRG
	APEX1		ANKRD62	AP2B1	RGP1		MBTD1	HRH1
	APEX2		ANKRD63	AP2M1	RNF186		TMEM243	HRH2
	APH1A		ANKRD65	AP2S1	ROCK2		CAPZA1	HS3ST5
	APH1B		ANKRD66	AP3B1	GUCY1A2		KANK4	HSF2
	API5		ANKRD7	AP3B2	SLU7		LRRC15	HSP90AA1
	APIP		ANKRD9	AP3D1	ZNF618		IFITM5	HSPA2
	APITD1-CORT		ANKS1A	AP3M1	LOC389602		TM4SF19.TCTEX1D2	HSPB7
	APLF		ANKS1B	AP3M2	SARAF		SLC43A1	HSPG2
	APLN		ANKS3	AP3S1	CSRNP1		KCNJ13	HSPH1
	APLNR		ANKS4B	AP3S2	LINC00987		RPL13A	HTR1D
	APLP1		ANKS6	AP4B1	SPR		MGST1	HTR1F
	APLP2		ANKUB1	AP4E1	TGFB2		ELOVL6	HTR2A
	APMAP		ANKZF1	AP4M1	ADSSL1		GSTM1	HTR3C
	APOA1		ANLN	AP4S1	BMP4		DCLK1	HTR3D
	APOA1-AS		ANO1	AP5B1	ZNF226		DHX40	HTR3E
	APOB		ANO10	AP5M1	FHL2		CBR4	HTR6
	APOBEC2		ANO2	AP5S1	BAMBI		FAM46C	IARS2
	APOBEC3A		ANO3	AP5Z1	CCNL1		ATP6V1G3	IBA57
	APOBEC3B		ANO4	APAF1	TLR5		IRF3	ICMT
	APOBEC3C		ANO5	APBA1	MAPK8IP3		PHTF2	ID3
	APOBEC3D		ANO6	APBA2	HYDIN		B4GALT5	IFFO2
	APOBEC3F		ANO7	APBA3	FOXF1		ZMYM4	IFI27
	APOBEC3G		ANO8	APBB1	C2CD4C		ZC3H7B	IFI27L1
	APOBEC3H		ANO9	APBB1IP	BTBD19		SIRT1	IFI27L2
	APOBR		ANP32A	APBB2	USP27X		SIAH3	IFI6
	APOC1		ANP32B	APBB3	LOC101929777		USP1	IFNGR1
	APOC1P1		ANP32D	APC	PM20D2		HGFAC	IFNLR1
	APOC4		ANP32E	APC2	C1orf186		LBHD1	IFT88
	APOD		ANPEP	APCDD1	LOC105377348		CLIC4	IGF2BP2
	APOE		ANTXR1	APCDD1L	SNORD63		HSPB1	IGF2R
	APOH		ANTXR2	APCS	CACNB2		CACNA1E	IGSF21
	APOL1		ANTXRL	APEH	BEX4		ELOVL5	IL12B
	APOL2		ANXA1	APEX1	PCDHGB7		ERICH6	IL17D
	APOL3		ANXA11	APEX2	LRRC8B		GOLGA7	IL17RC
	APOL4		ANXA13	APH1A	HIST1H3E		PRLHR	IL17RE
	APOL5		ANXA2	APH1B	NXNL2		HSF4	IL1RAP
	APOL6		ANXA2R	API5	GABRB3		GPR114	IL20RA
	APOLD1		ANXA3	APIP	S1PR5		FAM96A	IL22RA1
	APOM		ANXA4	APITD1	ADORA2A-AS1		NIPA1	IL22RA2
	APOO		ANXA5	APITD1-CORT	FOXS1		PFKFB3	IL5RA
	APOOL		ANXA6	APLF	ERC1		C10orf82	ILKAP
	APOPT1		ANXA7	APLN	GDF11		TERF2	INF2
	APP		ANXA8L1	APLNR	CLK1		CCDC8	ING2
	APPBP2		ANXA9	APLP1	MKLN1		IZUMO1	ING5
	APPL1		AOAH	APLP2	PRPF39		CTD.2616J11.11	INTS6
	APPL2		AOC1	APMAP	ZNF397		AMFR	INTS7
	APRT		AOC2	APOA1	ZNF782		JADE1	IPCEF1
	APTR		AOC3	APOA1BP	ZNF121		BRCA1	IQCG
	APTX		AOX1	APOA2	GMIP		CACNG5	IQSEC1
	AQP1		AP000275.65	APOA4	SAT1		ITGAD	IRAK2
	AQP11		AP000295.9	APOA5	TMCC1-AS1		TNFAIP6	IRF2
	AQP3		AP000304.12	APOB	SRSF11		CCDC51	IRF2BP2
	AQP4		AP000349.2	APOBEC1	LOXL1-AS1		TMA7	IRF2BPL
	AQP6		AP000350.10	APOBEC2	ZCCHC11		LDLRAD3	ISCA2
	AQP7		AP000721.4	APOBEC3A	NCF1C		GFAP	ISG15
	AQP8		AP001888.1	APOBEC3B	SNORD6		UAP1L1	ISM2
	AQP9		AP002884.2	APOBEC3C	PIDD1		ZNF518A	ITM2B
	AQR		AP003419.11	APOBEC3D	TMEM245		C8orf22	ITPK1
	AR		AP006285.2	APOBEC3F	NRIP2		TERF1	ITPKB
	ARAF		AP1AR	APOBEC3G	TGFBR3		RP11.234B24.6	ITPR1
	ARAP1		AP1B1	APOBEC3H	NPIPA5		CACNA2D3	IYD
	ARAP2		AP1G1	APOBEC4	SNED1		NEK9	JAG2
	ARAP3		AP1G2	APOBR	LUZP1		RRP1B	JAGN1
	ARC		AP1M1	APOC1	NXN		ZNF277	JDP2
	ARCN1		AP1M2	APOC2	GALT		PEAK1	JKAMP
	AREG		AP1S1	APOC3	KIAA0907		AMZ1	JMJD4
	AREL1		AP1S2	APOC4	SLIT3		DIMT1	KATNA1
	ARF3		AP1S3	APOC4-APOC2	LOC400464		MRPL2	KATNAL1
	ARF4		AP2A1	APOD	MST1		NUMB	KAZN
	ARF4-AS1		AP2A2	APOE	KSR1		PRR26	KBTBD6
	ARF5		AP2B1	APOF	SNORD99		SLC25A30	KBTBD7
	ARF6		AP2M1	APOH	HIF1AN		ITPR2	KCNAB2
	ARFGAP1		AP2S1	APOL1	IDNK		DCAF17	KCNH5
	ARFGAP2		AP3B1	APOL2	SIGLEC9		METTL8	KCNIP1
	ARFGAP3		AP3B2	APOL3	LOC653160		RBM42	KCNK1
	ARFGEF1		AP3D1	APOL4	LIFR-AS1		DCAKD	KCNK10
	ARFGEF2		AP3M1	APOL5	RAPGEF2		GRM8	KCNK13
	ARFGEF3		AP3M2	APOL6	GPD1		LDB1	KCNK2
	ARFIP1		AP3S1	APOLD1	SSH1		ZNF33A	KCNMB1
	ARFIP2		AP3S2	APOM	VPS13A		FAM171A1	KCNMB2
	ARFRP1		AP4B1	APOO	IFT57		ALG14	KCNMB3
	ARG1		AP4E1	APOOL	AGAP6		MMP19	KCNRG
	ARG2		AP4M1	APOPT1	C12orf49		SMTNL1	KCTD3
	ARGLU1		AP4S1	APP	BCL2L2		NAA20	KCTD4
	ARHGAP1		AP5B1	APPBP2	PLEK		SLC9A3	KDM1A
	ARHGAP10		AP5M1	APPL1	PRTFDC1		SRI	KIAA0226
	ARHGAP11A		AP5S1	APPL2	HIST1H1C		USP46	KIAA0226L
	ARHGAP12		AP5Z1	APRT	MYL5		PEX5L	KIAA0408
	ARHGAP15		APAF1	APTX	ZNF30		AKR7A2	KIAA0586
	ARHGAP17		APBA1	AQP1	IGSF6		TPRKB	KIAA0922
	ARHGAP18		APBA2	AQP10	TRIM52		ZMYM5	KIAA1191
	ARHGAP19		APBA3	AQP11	NBEAL1		LAMTOR5	KIAA1244
	ARHGAP20		APBB1	AQP12A	GPR155		CRIP2	KIAA1919
	ARHGAP21		APBB1IP	AQP12B	SHPK		PRDM4	KIAA2013
	ARHGAP22		APBB2	AQP2	MON2		WFS1	KIF17
	ARHGAP23		APBB3	AQP3	C1orf35		ZNF45	KIF1A
	ARHGAP24		APC	AQP4	RAB24		TECR	KIF1B
	ARHGAP25		APC2	AQP5	SALL2		FBXO15	KIF25
	ARHGAP26		APCDD1	AQP6	CGRRF1		SYCP1	KIF26A
	ARHGAP26-AS1		APCDD1L	AQP7	HEPH		CDKN2C	KIF26B
	ARHGAP27		APCS	AQP8	CNNM2		MPPED1	KISS1
	ARHGAP27P1		APEH	AQP9	LPAR1		HEBP1	KL
	ARHGAP28		APELA	AQPEP	EFNA4		PROSER1	KLC1
	ARHGAP29		APEX1	AQR	SRSF7		SPTAN1	KLHDC7A
	ARHGAP30		APEX2	AR	FBXO27		SERPINA5	KLHL1
	ARHGAP31		APH1A	ARAF	POLG2		BRF1	KLHL17
	ARHGAP31-AS1		APH1B	ARAP1	FRAS1		SATB2	KLHL2
	ARHGAP32		API5	ARAP2	ZNF35		KDM2B	KLHL21
	ARHGAP33		APIP	ARAP3	PXYLP1		IFI6	KLHL24
	ARHGAP35		APITD1	ARC	OR51E2		ANO3	KLHL30
	ARHGAP39		APITD1.CORT	ARCN1	PIK3R3		KRTAP4.8	KLHL6
	ARHGAP4		APLF	AREG	SMPDL3B		CLRN1	KLKB1
	ARHGAP42		APLN	AREL1	GLIPR2		DCAF4	KLLN
	ARHGAP44		APLNR	ARF1	LGALS3BP		IGF2BP1	KMO
	ARHGAP45		APLP1	ARF3	NBEA		FUT4	KNG1
	ARHGAP5		APLP2	ARF4	ULK3		ALG11	KPNA3
	ARHGAP6		APMAP	ARF5	HARS2		TADA2B	KPNA5
	ARHGAP8		APOA1	ARF6	ZNF699		ZNF233	L3HYPDH
	ARHGAP9		APOA1BP	ARFGAP1	KIAA1429		CIB3	L3MBTL3
	ARHGDIA		APOA2	ARFGAP2	LOC105379030		CNR1	LACC1
	ARHGDIB		APOA4	ARFGAP3	GLUD1		DDX51	LACE1
	ARHGEF10		APOA5	ARFGEF1	GJC2		CTSZ	LACTBL1
	ARHGEF10L		APOB	ARFGEF2	S100A11		ISCA2	LAMA2
	ARHGEF11		APOBEC1	ARFIP1	MIR4329		IGFALS	LAMA4
	ARHGEF12		APOBEC2	ARFIP2	LOC101929331		USP45	LAMP3
	ARHGEF15		APOBEC3A	ARFRP1	TNKS		CDHR3	LAPTM5
	ARHGEF16		APOBEC3B	ARG1	SNAP25		FNDC3B	LATS1
	ARHGEF17		APOBEC3C	ARG2	MARK1		LEP	LATS2
	ARHGEF18		APOBEC3D	ARGFX	SNORD104		ZNF438	LAX1
	ARHGEF19		APOBEC3F	ARGLU1	PLBD1-AS1		UBFD1	LBR
	ARHGEF2		APOBEC3G	ARHGAP1	C1orf210		HSPB6	LCP1
	ARHGEF25		APOBEC3H	ARHGAP10	RAP1GAP2		NRL	LCP2
	ARHGEF26		APOBEC4	ARHGAP11A	BMP8B		SMPD3	LDLRAD2
	ARHGEF26-AS1		APOBR	ARHGAP11B	ST6GALNAC3		CTAGE9	LDLRAP1
	ARHGEF28		APOC1	ARHGAP12	PRDM10		CRABP1	LECT1
	ARHGEF3		APOC2	ARHGAP15	JCHAIN		MTMR4	LEFTY1
	ARHGEF33		APOC3	ARHGAP17	PIGV		PAFAH1B2	LEFTY2
	ARHGEF35		APOC4	ARHGAP18	ARHGAP42		GPR35	LGALS8
	ARHGEF37		APOC4.APOC2	ARHGAP19	TRERF1		FAM192A	LGMN
	ARHGEF38		APOD	ARHGAP20	NCKAP1L		PLBD2	LHFP
	ARHGEF39		APOE	ARHGAP21	ALDH1L1		KANK3	LHFPL4
	ARHGEF4		APOF	ARHGAP22	ELOA-AS1		L1CAM	LIN28A
	ARHGEF40		APOH	ARHGAP23	MAP3K7CL		TXNDC17	LIN52
	ARHGEF5		APOL1	ARHGAP24	ZFYVE9		SOX4	LIN9
	ARHGEF6		APOL2	ARHGAP25	SCN4B		RP11.321N4.5	LINC00238
	ARHGEF7		APOL3	ARHGAP26	HLA-J		NRXN1	LINC00521
	ARHGEF7-AS2		APOL4	ARHGAP27	LDLRAD2		HSD17B11	LIPH
	ARHGEF9		APOL5	ARHGAP28	H2AFY		H6PD	LMAN2
	ARID1A		APOL6	ARHGAP29	PCBP1-AS1		ADAM28	LMCD1
	ARID1B		APOLD1	ARHGAP30	SLC39A9		TBPL2	LMLN
	ARID2		APOM	ARHGAP31	UMPS		SCN4B	LNX2
	ARID3A		APOO	ARHGAP32	MIR555		CNOT3	LPA
	ARID3B		APOOL	ARHGAP33	TSPOAP1		TRAF1	LPAR6
	ARID3C		APOPT1	ARHGAP35	HRC		ZFHX2	LPGAT1
	ARID4A		APP	ARHGAP36	LPIN3		MCFD2	LPP
	ARID4B		APPBP2	ARHGAP39	ZNF736		SLC35F2	LRAT
	ARID5A		APPL1	ARHGAP4	PTAFR		TUFM	LRBA
	ARID5B		APPL2	ARHGAP40	C8orf44-SGK3		G6PC	LRCH1
	ARIH2		APRT	ARHGAP42	PDE5A		PLXNB3	LRCH3
	ARIH2OS		APTX	ARHGAP44	SBF2		FNDC7	LRP11
	ARL1		AQP1	ARHGAP5	DCTN5		POLR3B	LRP2BP
	ARL10		AQP10	ARHGAP6	THRA		RPS12	LRRC15
	ARL11		AQP11	ARHGAP8	DLC1		HOXD4	LRRC31
	ARL13A		AQP12A	ARHGAP9	USP8		RNF139	LRRC34
	ARL13B		AQP12B	ARHGDIA	SPAG5		NCR3	LRRC38
	ARL14EP		AQP2	ARHGDIB	IDO1		TANGO6	LRRC47
	ARL15		AQP3	ARHGDIG	IP6K3		ZNF764	LRRC63
	ARL16		AQP4	ARHGEF1	SLC46A1		ZNF687	LRRC9
	ARL17A		AQP5	ARHGEF10	CCL3		ZFHX4	LRRFIP1
	ARL17B		AQP6	ARHGEF10L	ALG11		GJC2	LRRFIP2
	ARL2		AQP7	ARHGEF11	LRP3		AURKAIP1	LRRIQ4
	ARL2BP		AQP8	ARHGEF12	SLC35D2		UBE2D1	LRRN1
	ARL3		AQP9	ARHGEF15	OIT3		FUOM	LRRN2
	ARL4A		AQPEP	ARHGEF16	ZNF610		HGD	LSG1
	ARL4C		AQR	ARHGEF17	IMP3		ALG6	LSM3
	ARL4D		AR	ARHGEF18	PLD1		ABLIM2	LSP1
	ARL5A		ARAF	ARHGEF19	ENC1		NFATC2IP	LTBP2
	ARL5B		ARAP1	ARHGEF2	TTC12		FAM129B	LTC4S
	ARL6		ARAP2	ARHGEF25	FAM175A		FSIP1	LTV1
	ARL6IP1		ARAP3	ARHGEF26	CXXC4		ERI2	LUZP1
	ARL6IP4		ARC	ARHGEF28	PLCE1		CTR9	LYPD8
	ARL6IP5		ARCN1	ARHGEF3	MED7		WDR20	LYPLA2
	ARL6IP6		AREG	ARHGEF33	GPR34		IL1A	LYPLAL1
	ARL8A		AREL1	ARHGEF35	ADAMTS2		SPCS1	LYST
	ARL8B		ARF1	ARHGEF37	DKK3		SCGB2A1	LZIC
	ARL9		ARF3	ARHGEF38	ZNF607		CROT	MAB21L1
	ARMC1		ARF4	ARHGEF39	KCCAT198		ZSWIM6	MAB21L2
	ARMC10		ARF5	ARHGEF4	TOLLIP		TBC1D12	MAD2L2
	ARMC12		ARF6	ARHGEF40	LOC102724159		CYTH3	MAGEF1
	ARMC2		ARFGAP1	ARHGEF5	SOWAHB		IL21R	MAML1
	ARMC3		ARFGAP2	ARHGEF6	LOC101929140		NRIP2	MAN1A1
	ARMC4		ARFGAP3	ARHGEF7	DENND5B		METTL23	MAN1C1
	ARMC5		ARFGEF1	ARHGEF9	MIR378H		RASGRF1	MAP10
	ARMC6		ARFGEF2	ARID1A	ABCA12		GAL3ST4	MAP1LC3C
	ARMC7		ARFIP1	ARID1B	TENM1		TBL1XR1	MAP3K13
	ARMC8		ARFIP2	ARID2	BTBD6		NBN	MAP3K4
	ARMC9		ARFRP1	ARID3A	CYTH4		MDH1B	MAP3K5
	ARMCX1		ARG1	ARID3B	CRISPLD2		HSPA12B	MAP3K6
	ARMCX2		ARG2	ARID3C	SEMA6C		POLR2I	MAP3K9
	ARMCX3		ARGLU1	ARID4A	RBFOX2		FRG2C	MAP6D1
	ARMCX4		ARHGAP1	ARID4B	RNF207		SNRPG	MAP7
	ARMCX5		ARHGAP10	ARID5A	ZNF214		NME2	MAP9
	ARMCX6		ARHGAP11A	ARID5B	KLHL18		DOCK9	MAPK9
	ARMS2		ARHGAP11B	ARIH1	ARL4C		CCP110	44256
	ARMT1		ARHGAP12	ARIH2	ENOSF1		QDPR	44257
	ARNT		ARHGAP15	ARIH2OS	HEY2		MAPKAPK5	44256
	ARNTL		ARHGAP17	ARL1	LILRA1		YLPM1	MARCKS
	ARNTL2		ARHGAP18	ARL10	KIFC2		CSAD	MARK1
	ARPC1A		ARHGAP19	ARL11	MRPL22		ZNF740	MARK3
	ARPC1B		ARHGAP19.SLIT1	ARL13A	ENAM		RAB21	MAS1
	ARPC2		ARHGAP20	ARL13B	LILRA5		INPPL1	MASP1
	ARPC3		ARHGAP21	ARL14	NBEAL2		FBXO9	MASP2
	ARPC4		ARHGAP22	ARL14EP	OR2T10		ADAMTS12	MAT2B
	ARPC4-TTLL3		ARHGAP23	ARL15	NKD2		CDC7	MATN1
	ARPC5		ARHGAP24	ARL16	SGK1		ESF1	MAX
	ARPC5L		ARHGAP25	ARL17A	PKP4		ANKRD33	MB21D2
	ARPIN		ARHGAP26	ARL17B	CDK20		FPR3	MCCC1
	ARPP19		ARHGAP27	ARL2	LOC100129917		C2orf76	MCF2L2
	ARPP21		ARHGAP28	ARL2BP	CIITA		44256	MCM9
	ARR3		ARHGAP29	ARL3	PALLD		DDX50	MDM4
	ARRB1		ARHGAP30	ARL4A	AASS		CCDC105	MDS2
	ARRB2		ARHGAP31	ARL4C	CDC14B		ZNF84	MECOM
	ARRDC1		ARHGAP32	ARL4D	CLDN1		SFR1	MECR
	ARRDC1-AS1		ARHGAP33	ARL5A	CIDEB		HEATR6	MED18
	ARRDC2		ARHGAP35	ARL5B	CDS1		YY1	MED23
	ARRDC3		ARHGAP36	ARL5C	NAPSB		RSPH9	MED4
	ARRDC3-AS1		ARHGAP39	ARL6	PLEKHG3		LHFPL4	MED6
	ARRDC4		ARHGAP4	ARL6IP1	MYO9A		HIBCH	MEDAG
	ARRDC5		ARHGAP40	ARL6IP4	CHTOP		RPEL1	MEGF6
	ARSA		ARHGAP42	ARL6IP5	SLC12A2		STEAP1B	METTL24
	ARSB		ARHGAP44	ARL6IP6	CWF19L1		IPP	METTL6
	ARSD		ARHGAP5	ARL8A	AFAP1L2		UEVLD	MFAP2
	ARSE		ARHGAP6	ARL8B	CEP68		NDUFAF5	MFAP3L
	ARSF		ARHGAP8	ARL9	DZIP3		MAPK7	MFI2
	ARSG		ARHGAP9	ARMC1	NUDT13		HELQ	MFN1
	ARSI		ARHGDIA	ARMC10	SLC26A9		MRPS18C	MFN2
	ARSJ		ARHGDIB	ARMC12	MTRF1L		RP11.20J15.5	MGAT1
	ARSK		ARHGDIG	ARMC2	BTNL9		RAI1	MGAT4B
	ART3		ARHGEF1	ARMC3	SYK		PTK6	MIA3
	ART4		ARHGEF10	ARMC4	MIR5004		LCE1C	MIB2
	ART5		ARHGEF10L	ARMC5	44256		NOTCH1	MICAL1
	ARTN		ARHGEF11	ARMC6	DMRTA1		C8orf44	MICU2
	ARV1		ARHGEF12	ARMC7	CCNB1IP1		CBL	MIIP
	ARVCF		ARHGEF15	ARMC8	CLDN7		TGFBI	MINOS1
	AS3MT		ARHGEF16	ARMC9	RARS		ANKS1A	MIPEP
	ASAH1		ARHGEF17	ARMCX1	STIM2		NFRKB	MIXL1
	ASAH2		ARHGEF18	ARMCX2	HLA-DQB1-AS1		ACP6	MKRN2
	ASAH2B		ARHGEF19	ARMCX3	PDZD2		EXPH5	MLH1
	ASAP1		ARHGEF2	ARMCX4	C1orf162		PCDHB8	MLH3
	ASAP1-IT2		ARHGEF25	ARMCX5	PGBD1		LINS	MLK4
	ASAP2		ARHGEF26	ARMCX6	CDC42BPA		C21orf59	MLLT4
	ASAP3		ARHGEF28	ARMS2	CATSPER2P1		TEX9	MLNR
	ASB1		ARHGEF3	ARNT	CD209		STX5	MLPH
	ASB11		ARHGEF33	ARNT2	ZKSCAN3		CES1	MMEL1
	ASB12		ARHGEF35	ARNTL	AFF3		CCDC85C	MMP23B
	ASB13		ARHGEF37	ARNTL2	ATF3		NHLRC3	MNAT1
	ASB14		ARHGEF38	ARPC1A	KIAA0319L		SLC52A1	MND1
	ASB16		ARHGEF39	ARPC1B	VSIG4		MRPL11	MOAP1
	ASB16-AS1		ARHGEF4	ARPC2	RNF165		CRK	MOK
	ASB2		ARHGEF40	ARPC3	CASS4		C11orf91	MORN1
	ASB3		ARHGEF5	ARPC4	NUDT12		ZNRD1	MOXD1
	ASB4		ARHGEF6	ARPC4-TTLL3	LPAR5		EARS2	MPC1
	ASB6		ARHGEF7	ARPC5	VTI1B		ZNF445	MPHOSPH8
	ASB7		ARHGEF9	ARPC5L	PARP16		STAT6	MPP5
	ASB8		ARID1A	ARPIN	ZKSCAN1		LST1	MRPL18
	ASB9		ARID1B	ARPP19	ATXN7		CCDC93	MRPL20
	ASCC1		ARID2	ARPP21	RUNDC1		NEK8	MRPL47
	ASCC2		ARID3A	ARR3	ZNF225		PCDHB15	MRPL55
	ASCC3		ARID3B	ARRB1	ZNF772		SHC4	MRPS25
	ASCL2		ARID3C	ARRB2	RPS26		TRABD2A	MRPS31
	ASCL5		ARID4A	ARRDC1	MIR1287		CCT5	MRTO4
	ASF1A		ARID4B	ARRDC2	HOXB8		STXBP5L	MSMO1
	ASF1B		ARID5A	ARRDC3	CABP1		YBEY	MSX2
	ASGR1		ARID5B	ARRDC4	RABL3		CDK12	MT1HL1
	ASGR2		ARIH1	ARRDC5	PMP22		RP11.864I4.1	MTA1
	ASH2L		ARIH2	ARSA	TMEM233		HNRNPK	MTFR1L
	ASIC1		ARIH2OS	ARSB	GPR20		CCDC18	MTFR2
	ASIC2		ARL1	ARSD	MOAP1		STOX2	MTHFD1
	ASIC3		ARL10	ARSE	FGF14-AS2		RIC8A	MTHFD1L
	ASIC4		ARL11	ARSF	KIF3B		STAT1	MTHFR
	ASIP		ARL13A	ARSG	SMIM2-AS1		DBF4B	MTIF3
	ASL		ARL13B	ARSH	MIGA1		IL13	MTMR14
	ASMT		ARL14	ARSI	LINC01886		PSMA2	MTMR6
	ASMTL		ARL14EP	ARSJ	TMEM18		LCK	MTNR1A
	ASNA1		ARL14EPL	ARSK	DGKE		RP11.849H4.2	MTOR
	ASNS		ARL15	ART1	HSD17B7P2		SREBF1	MTR
	ASNSD1		ARL16	ART3	OSCP1		SLC37A4	MTRF1
	ASPA		ARL17A	ART4	ECHDC2		CHURC1.FNTB	MTRF1L
	ASPDH		ARL17B	ART5	ZNF839		UGP2	MTRNR2L11
	ASPG		ARL2	ARTN	PSME4		ZNF48	MTUS2
	ASPH		ARL2.SNX15	ARV1	CXorf21		GALNT15	MUC20
	ASPHD1		ARL2BP	ARVCF	DMPK		NUS1	MUC4
	ASPHD2		ARL3	ARX	MIR4781		MTNR1B	MUL1
	ASPM		ARL4A	AS3MT	CCDC191		TLR5	MXD3
	ASPN		ARL4C	ASAH1	TEKT4P2		SORL1	MXRA8
	ASPRV1		ARL4D	ASAH2	SRP14-AS1		KIAA2022	MYB
	ASPSCR1		ARL5A	ASAH2B	ZNF423		RP4.533D7.6	MYCT1
	ASRGL1		ARL5B	ASAP1	LY96		MEF2A	MYEOV2
	ASS1		ARL5C	ASAP2	APTR		EPHX4	MYNN
	ASTE1		ARL6	ASAP3	ARHGAP15		HLX	MYOM3
	ASTL		ARL6IP1	ASB1	PLXDC1		C2orf88	N4BP2L1
	ASTN1		ARL6IP4	ASB10	MIR1182		CPSF2	N4BP2L2
	ASTN2		ARL6IP5	ASB11	PEAK1		ZNF559.ZNF177	N4BP3
	ASXL1		ARL6IP6	ASB12	MBOAT1		VKORC1L1	N6AMT2
	ASXL2		ARL8A	ASB13	CYTH3		PRC1	NAA16
	ASXL3		ARL8B	ASB14	TOX4		C12orf73	NAA30
	ATAD1		ARL9	ASB15	TPMT		RAB6C	NAALADL2
	ATAD2		ARMC1	ASB16	BCCIP		ANKH	NADK
	ATAD2B		ARMC10	ASB17	LRIG2		SLC4A4	NAF1
	ATAD3A		ARMC12	ASB18	WASF3		EDN1	NBEA
	ATAD3B		ARMC2	ASB2	BRF1		RP11.11N7.5	NBL1
	ATAD3C		ARMC3	ASB4	CYP2R1		MAP2K7	NBPF1
	ATAD5		ARMC4	ASB5	MIR8072		MYCBP2	NBPF3
	ATAT1		ARMC5	ASB6	SLC25A21-AS1		LDLRAD4	NCBP2
	ATCAY		ARMC6	ASB7	HNRNPAB		DDX47	NCEH1
	ATE1		ARMC7	ASB8	PEX7		TNFRSF18	NCMAP
	ATE1-AS1		ARMC8	ASB9	FRA10AC1		WBP2	NCOA7
	ATF1		ARMC9	ASCC1	CASQ2		CKMT2	NDUFA10
	ATF2		ARMCX1	ASCC2	TMEM163		AC104532.2	NDUFB1
	ATF3		ARMCX2	ASCC3	EPHA3		INO80D	NDUFB5
	ATF4		ARMCX3	ASCL1	ARHGAP26		FAM21A	NECAP2
	ATF6		ARMCX4	ASCL2	GALNT4		COL20A1	NEGR1
	ATF6B		ARMCX5	ASCL3	PARD6G		PRPF6	NEIL3
	ATF7		ARMCX6	ASCL4	PEG10		XPO1	NEK1
	ATF7IP		ARMS2	ASCL5	DNAJC6		CACNG8	NEK2
	ATF7IP2		ARNT	ASF1A	ANKRD17		CSH2	NEK3
	ATG10		ARNT2	ASF1B	SSTR1		TAF8	NEK5
	ATG101		ARNTL	ASGR1	SMLR1		TPD52L3	NEK9
	ATG12		ARNTL2	ASGR2	CFAP221		VMP1	NENF
	ATG13		ARPC1A	ASH1L	ZBTB5		TMEM217	NEU4
	ATG14		ARPC1B	ASH2L	GATS		SF3A2	NEURL1B
	ATG16L1		ARPC2	ASIC1	GJB1		GSR	NFASC
	ATG16L2		ARPC3	ASIC2	SAMD15		HNRNPR	NGB
	ATG2A		ARPC4	ASIC3	SUSD2		ZNF408	NHLRC3
	ATG2B		ARPC4.TTLL3	ASIC4	LRIG3		SOX30	NHP2
	ATG3		ARPC5	ASIC5	KCNJ2		C1orf141	NHSL1
	ATG4A		ARPC5L	ASIP	HELZ		PSORS1C1	NID1
	ATG4B		ARPIN	ASL	ZNF669		TMEM240	NIPAL3
	ATG4C		ARPP19	ASNA1	GAB1		RAD23A	NKAIN2
	ATG4D		ARPP21	ASNS	LOXL4		C5orf42	NLGN1
	ATG5		ARR3	ASNSD1	XPO7		SLC4A2	NLRP3
	ATG7		ARRB1	ASPA	NPR3		PLEKHH1	NMBR
	ATG9A		ARRB2	ASPDH	ZNF462		CCDC40	NMNAT1
	ATG9B		ARRDC1	ASPG	CBFA2T3		RGPD3	NOC2L
	ATIC		ARRDC2	ASPH	ZNF596		RASA1	NOL9
	ATL1		ARRDC3	ASPHD1	LOC103344931		THAP10	NOP16
	ATL2		ARRDC4	ASPHD2	SNORD14A		SLC26A5	NOX3
	ATL3		ARRDC5	ASPM	EFCC1		CAMSAP1	NOXRED1
	ATM		ARSA	ASPN	C1S		CDK5	NPC2
	ATMIN		ARSB	ASPRV1	KIAA1614		CNGA3	NPHP4
	ATN1		ARSD	ASPSCR1	RASGEF1A		OTULIN	NPM1
	ATOH7		ARSE	ASRGL1	DISC1		C4orf33	NPPA
	ATOH8		ARSF	ASS1	PRR5L		GFRAL	NPPB
	ATOX1		ARSG	ASTE1	TMEM138		GDPD3	NPY1R
	ATP10A		ARSH	ASTL	MAPRE2		UBXN7	NPY2R
	ATP10B		ARSI	ASTN1	GJC1		RSBN1L	NPY5R
	ATP10D		ARSJ	ASTN2	TAL1		TACC2	NR0B2
	ATP11A		ARSK	ASUN	ZNF224		OLFM4	NR2C2
	ATP11B		ART1	ASXL1	NABP1		SLC36A4	NR2E1
	ATP11C		ART3	ASXL2	LINC00605		AP1M1	NR3C2
	ATP13A1		ART4	ASXL3	LRFN3		KRTAP5.6	NRDE2
	ATP13A2		ART5	ASZ1	SDHAP2		STARD5	NRROS
	ATP13A3		ARTN	ATAD1	MT1F		NKG7	NRXN3
	ATP13A4		ARV1	ATAD2	ILDR2		TXNL4A	NSD1
	ATP13A5		ARVCF	ATAD2B	MIR6717		SLC10A7	NSL1
	ATP1A1		ARX	ATAD3A	LOC105376114		TRPM3	NT5DC1
	ATP1A1-AS1		AS3MT	ATAD3B	COL4A3		PIGZ	NTPCR
	ATP1A2		ASAH1	ATAD3C	ORAOV1		ARPP19	NUDC
	ATP1A3		ASAH2	ATAD5	AMDHD1		DOPEY2	NUDCD2
	ATP1A4		ASAH2B	ATAT1	LOC105376557		TIMM21	NUDT14
	ATP1B1		ASAP1	ATCAY	PLA2G6		OR1J4	NUDT15
	ATP1B2		ASAP2	ATE1	TP53I3		TRIT1	NUFIP1
	ATP1B3		ASAP3	ATF1	LINC01144		KPNA5	NUMB
	ATP23		ASB1	ATF2	CA5BP1		CEP170B	NUP133
	ATP2A1		ASB10	ATF3	CES3		CLCN2	NUP210
	ATP2A1-AS1		ASB11	ATF4	RGS2		STX11	NUP43
	ATP2A2		ASB13	ATF5	CD86		ARHGAP23	NUPL1
	ATP2A3		ASB14	ATF6	ZNF589		LCMT1	NUS1
	ATP2B1		ASB15	ATF6B	CCDC84		TSHZ1	NVL
	ATP2B1-AS1		ASB16	ATF7	NME5		SLC34A1	OBSCN
	ATP2B2		ASB17	ATF7IP	CD300LF		ZDHHC13	OGG1
	ATP2B4		ASB18	ATF7IP2	LMBR1L		ZNF480	OLFM4
	ATP2C1		ASB2	ATG10	SMARCA1		MYL9	OLIG3
	ATP2C2		ASB4	ATG101	LAMP3		CHRNG	OPA1
	ATP5A1		ASB5	ATG12	MTERF2		FBXO5	OPN3
	ATP5B		ASB6	ATG13	HIST1H4H		CHTF8	OPRD1
	ATP5C1		ASB7	ATG14	LOC729970		RP11.571M6.15	OPRM1
	ATP5D		ASB8	ATG16L1	KIAA0100		ANKRD17	OR11L1
	ATP5E		ASB9	ATG16L2	DUSP23		ITCH	OR13G1
	ATP5EP2		ASCC1	ATG2A	UHRF2		ACAP2	OR14A16
	ATP5F1		ASCC2	ATG2B	TSC1		SRR	OR14A2
	ATP5G1		ASCC3	ATG3	ETFDH		MAPKAP1	OR14C36
	ATP5G2		ASCL1	ATG4A	ANTXR1		RHCE	OR14I1
	ATP5G3		ASCL2	ATG4B	THUMPD3-AS1		CALN1	OR14K1
	ATP5H		ASCL3	ATG4C	CCL3L3		CPM	OR1C1
	ATP5I		ASCL4	ATG4D	LTBP4		CHD1	OR2A4
	ATP5J		ASCL5	ATG5	LINC02027		ARMC7	OR2AJ1
	ATP5J2		ASF1B	ATG7	SNX30		SERPINA3	OR2AK2
	ATP5J2-PTCD1		ASGR1	ATG9A	SPX		PPIB	OR2B11
	ATP5L		ASGR2	ATG9B	FOXQ1		SCG3	OR2C3
	ATP5L2		ASH1L	ATHL1	ETV7		BYSL	OR2G2
	ATP5O		ASH2L	ATIC	FRS3		MED20	OR2G3
	ATP5S		ASIC1	ATL1	C16orf86		ALYREF	OR2G6
	ATP5SL		ASIC2	ATL2	BMP2K		SLC25A10	OR2L13
	ATP6AP1		ASIC3	ATL3	PATJ		HIST1H3B	OR2L2
	ATP6AP1L		ASIC4	ATM	ALKAL2		RP11.166N6.3	OR2L3
	ATP6AP2		ASIC5	ATMIN	CHD3		NOX5	OR2L5
	ATP6V0A2		ASIP	ATN1	EVI2A		PPAPDC3	OR2M2
	ATP6V0A4		ASL	ATOH1	DHRS4-AS1		RAB20	OR2M3
	ATP6V0B		ASNA1	ATOH7	HSPB6		RHOBTB1	OR2M4
	ATP6V0C		ASNS	ATOH8	HLA-DQA2		PSG11	OR2M5
	ATP6V0D1		ASNSD1	ATOX1	MAP3K8		CRYM	OR2M7
	ATP6V0D2		ASPA	ATP10A	KIAA1324L		NSD1	OR2T1
	ATP6V0E1		ASPDH	ATP10B	SPATA7		OR8H1	OR2T10
	ATP6V0E2		ASPG	ATP10D	ZKSCAN4		HERC2	OR2T12
	ATP6V0E2-AS1		ASPH	ATP11A	AMIGO1		NHSL2	OR2T2
	ATP6V1A		ASPHD1	ATP11B	RFTN2		OR4C16	OR2T27
	ATP6V1B1		ASPHD2	ATP11C	CEP104		NDUFA11	OR2T29
	ATP6V1B2		ASPM	ATP12A	SLC37A2		RIMS1	OR2T3
	ATP6V1C1		ASPN	ATP13A1	SHPRH		ILK	OR2T33
	ATP6V1C2		ASPRV1	ATP13A2	FAM229B		ADK	OR2T34
	ATP6V1D		ASPSCR1	ATP13A3	LOC100507437		FGF21	OR2T35
	ATP6V1E1		ASRGL1	ATP13A4	GEM		CYSTM1	OR2T4
	ATP6V1E2		ASS1	ATP13A5	TNFRSF25		HS2ST1	OR2T5
	ATP6V1F		ASTE1	ATP1A1	KCTD13		44454	OR2T6
	ATP6V1G1		ASTL	ATP1A2	SS18L2		SRL	OR2T8
	ATP6V1G2		ASTN1	ATP1A3	SLC5A9		KHK	OR2W3
	ATP6V1H		ASTN2	ATP1A4	GTF3A		C12orf50	OR2Y1
	ATP7A		ASUN	ATP1B1	RIBC1		LYRM4	OR4F5
	ATP7B		ASXL1	ATP1B2	NOP9		ZKSCAN5	OR6B2
	ATP8A1		ASXL2	ATP1B3	VANGL2		EMR2	OR6B3
	ATP8A2		ASXL3	ATP1B4	CCNJL		HMGN4	OR6F1
	ATP8B1		ASZ1	ATP2A1	MAX		FOXI2	OSTM1
	ATP8B2		ATAD1	ATP2A2	WDPCP		CASC1	OSTN
	ATP8B3		ATAD2	ATP2A3	GCC2		LYRM5	OTOS
	ATP8B4		ATAD2B	ATP2B1	B3GNT4		ZNF626	OTUB2
	ATP8B5P		ATAD3A	ATP2B2	AP1G2		PTS	OTUD3
	ATP9A		ATAD3B	ATP2B3	BTC		ZC3H12C	OTX2
	ATP9B		ATAD3C	ATP2B4	ZNF235		C16orf96	OXNAD1
	ATPAF1		ATAD5	ATP2C1	LGI4		MET	OXTR
	ATPAF2		ATAT1	ATP2C2	ALDH4A1		DDX55	PABPC3
	ATPIF1		ATCAY	ATP4A	FAM27C		BICD1	PACRG
	ATR		ATE1	ATP4B	CATSPER3		CHST1	PACS2
	ATRAID		ATF1	ATP5A1	PRR29		RHOT1	PADI1
	ATRIP		ATF2	ATP5B	CD28		SLC4A9	PADI2
	ATRN		ATF3	ATP5C1	LOC102724190		HEY1	PADI3
	ATRNL1		ATF4	ATP5D	ZNF503-AS1		TMPO	PADI4
	ATRX		ATF5	ATP5E	AKR7A3		SUGP2	PADI6
	ATXN1		ATF6	ATP5EP2	ZNF417		USP44	PAFAH2
	ATXN10		ATF6B	ATP5F1	KLHDC1		CD151	PAK2
	ATXN1L		ATF7	ATP5G1	SLC16A9		RPS29	PALLD
	ATXN2		ATF7IP	ATP5G2	TADA2A		DTWD2	PAN3
	ATXN2L		ATF7IP2	ATP5G3	OSTM1-AS1		HZGJ	PANK3
	ATXN3		ATG10	ATP5H	P2RY12		TMEM182	PANK4
	ATXN7		ATG101	ATP5I	VASH1		ENTPD5	PAPLN
	ATXN7L1		ATG12	ATP5J	LOC101928424		UROS	PAPOLA
	ATXN7L2		ATG13	ATP5J2	ADNP-AS1		MID1	PAQR7
	ATXN7L3		ATG14	ATP5J2-PTCD1	SPTLC3		ZNF567	PARK2
	ATXN7L3B		ATG16L1	ATP5L	DOCK4		FBXO30	PARK7
	AUH		ATG16L2	ATP5L2	BUD31		RPSA	PARL
	AUNIP		ATG2A	ATP5O	ALOX12		IRAK3	PARP1
	AUP1		ATG2B	ATP5S	ZNF703		CAB39	PARP4
	AURKA		ATG3	ATP5SL	MFSD12		ZNRF1	PASK
	AURKAIP1		ATG4A	ATP6AP1	ZFAND1		ZZZ3	PAX7
	AURKB		ATG4B	ATP6AP1L	WTIP		TNFAIP8L2	PBOV1
	AURKC		ATG4C	ATP6AP2	EPB41L5		DTX1	PCDH17
	AUTS2		ATG4D	ATP6V0A1	GATA2		MAGOHB	PCDH20
	AVEN		ATG5	ATP6V0A2	LOC100507373		TMEM60	PCDH8
	AVIL		ATG7	ATP6V0A4	COL12A1		PODNL1	PCDH9
	AVL9		ATG9A	ATP6V0B	UGT1A9		MANEA	PCMT1
	AVPI1		ATG9B	ATP6V0C	ANO4		DRD3	PCNX
	AVPR1A		ATHL1	ATP6V0D1	LOC101927895		TUBGCP3	PCNXL2
	AVPR1B		ATIC	ATP6V0D2	CTDSP2		ZBTB7A	PCNXL4
	AVPR2		ATL1	ATP6V0E1	PLPP2		WDR77	PCYT1A
	AXDND1		ATL2	ATP6V0E2	RPN1		MB	PDCD1
	AXIN1		ATL3	ATP6V1A	FHL5		MTRNR2L1	PDCD10
	AXIN2		ATM	ATP6V1B1	KLHDC2		CBLL1	PDCD2
	AXL		ATMIN	ATP6V1B2	MGEA5		SAR1A	PDCD6IP
	AZGP1		ATN1	ATP6V1C1	SLFN12		SLC25A29	PDE10A
	AZI2		ATOH1	ATP6V1C2	MIR573		GRIK1	PDE7B
	AZIN1		ATOH7	ATP6V1D	SLC1A3		OR6V1	PDGFC
	AZIN2		ATOH8	ATP6V1E1	DYNC1H1		NOP58	PDIK1L
	AZU1		ATOX1	ATP6V1E2	MUTYH		MED19	PDLIM3
	B2M		ATP10A	ATP6V1F	FAM162B		VPS18	PDLIM7
	B3GALNT1		ATP10B	ATP6V1G1	SGIP1		SPPL2A	PDPN
	B3GALNT2		ATP10D	ATP6V1G2	ZNF132		THEGL	PDS5B
	B3GALT1		ATP11A	ATP6V1G2-DDX39B	ULBP3		SNX14	PDX1
	B3GALT2		ATP11AUN	ATP6V1G3	KDM4C		GDAP2	PELI2
	B3GALT4		ATP11B	ATP6V1H	FAM69B		WDR3	PER2
	B3GALT5		ATP11C	ATP7A	PHTF1		CRISP2	PER3
	B3GALT6		ATP12A	ATP7B	HIC2		TMEM100	PERP
	B3GAT1		ATP13A1	ATP8A1	HEYL		ABHD5	PEX10
	B3GAT2		ATP13A2	ATP8A2	ASPN		ZYG11B	PEX14
	B3GAT3		ATP13A3	ATP8B1	SPRYD7		ENTHD2	PEX3
	B3GLCT		ATP13A4	ATP8B2	JPX		EZR	PEX5L
	B3GNT2		ATP13A5	ATP8B3	TPRN		TAOK3	PEX7
	B3GNT3		ATP1A1	ATP8B4	TPSAB1		ME2	PFN3
	B3GNT4		ATP1A2	ATP9A	CXCL10		TMEM230	PGBD2
	B3GNT5		ATP1A3	ATP9B	MYO5A		GEN1	PGBD5
	B3GNT7		ATP1A4	ATPAF1	SPICE1		BBIP1	PGD
	B3GNT8		ATP1B1	ATPAF2	CACNA1H		LRCH2	PGF
	B3GNT9		ATP1B2	ATPIF1	RASAL2-AS1		ERH	PHACTR2
	B3GNTL1		ATP1B3	ATR	CMTM1		WT1	PHACTR4
	B4GALNT1		ATP1B4	ATRAID	SIM1		CTSW	PHC3
	B4GALNT2		ATP2A1	ATRIP	DDX3X		FBXL18	PHF10
	B4GALNT3		ATP2A2	ATRN	NEPRO		TRAFD1	PHF11
	B4GALNT4		ATP2A3	ATRNL1	ANKRD39		ATR	PHF13
	B4GALT1		ATP2B1	ATRX	CAPN10		MICAL3	PHYKPL
	B4GALT1-AS1		ATP2B2	ATXN1	HDAC4		ZFP42	PIGH
	B4GALT2		ATP2B3	ATXN10	KIAA1958		RP11.212D19.4	PIGV
	B4GALT3		ATP2B4	ATXN1L	SRGAP2B		PRRG2	PIGX
	B4GALT4		ATP2C1	ATXN2	SECISBP2		PROSER3	PIGZ
	B4GALT5		ATP2C2	ATXN2L	MIR1270		RGMB	PIK3C2B
	B4GALT6		ATP4A	ATXN3	NGFR		DAP	PIK3CA
	B4GALT7		ATP4B	ATXN3L	KLF4		ATP1B3	PIK3CD
	B4GAT1		ATP5A1	ATXN7	C11orf63		FBXO40	PINK1
	B9D1		ATP5B	ATXN7L1	SEMA5A		TFRC	PITHD1
	B9D2		ATP5C1	ATXN7L2	HABP2		C19orf52	PKIB
	BAALC		ATP5D	ATXN7L3	SYTL2		METTL21B	PLA2G2A
	BAALC-AS1		ATP5E	ATXN7L3B	SIMC1		GPATCH1	PLA2G2C
	BAALC-AS2		ATP5EP2	AUH	SERPINA6		GOLGA3	PLA2G2D
	BAAT		ATP5F1	AUNIP	GOLT1A		PFDN2	PLA2G2E
	BABAM1		ATP5G1	AUP1	CREBZF		RPS18	PLA2G2F
	BACE1		ATP5G2	AURKA	C3orf36		PTTG1	PLA2G5
	BACE2		ATP5G3	AURKAIP1	DENND3		ANP32E	PLAGL1
	BACH2		ATP5H	AURKB	ATP7B		LAMA4	PLCH2
	BAD		ATP5I	AURKC	NOVA2		SLAMF8	PLCL2
	BAG1		ATP5J	AUTS2	ARID4A		TMEM167A	PLD1
	BAG2		ATP5J2	AVEN	MIR600		OR1I1	PLD4
	BAG3		ATP5J2.PTCD1	AVIL	DCTN4		MRPL27	PLD5
	BAG4		ATP5L	AVL9	DNAJC27		KIAA0195	PLEK2
	BAG5		ATP5L2	AVP	CALM1		PUS7	PLEKHA6
	BAG6		ATP5O	AVPI1	PCF11		TAF12	PLEKHD1
	BAHCC1		ATP5S	AVPR1A	SH3BP5-AS1		LIPE	PLEKHG1
	BAHD1		ATP5SL	AVPR1B	WDCP		GPR84	PLEKHG3
	BAIAP2		ATP6AP1	AVPR2	LOC101929147		KCNG1	PLEKHG5
	BAIAP2-AS1		ATP6AP1L	AWAT1	SLC17A2		ZNF667	PLEKHH1
	BAIAP2L1		ATP6AP2	AWAT2	SERINC3		FBXL12	PLEKHM2
	BAIAP2L2		ATP6V0A1	AXDND1	BBX		RP11.77K12.1	PLEKHN1
	BAIAP3		ATP6V0A2	AXIN1	C1RL-AS1		TMSB10	PLG
	BAK1		ATP6V0A4	AXIN2	SLC5A3		KLK3	PLN
	BAMBI		ATP6V0B	AXL	STARD9		SOCS4	PLOD1
	BANF1		ATP6V0C	AZGP1	DOCK5		WDHD1	PLRG1
	BANK1		ATP6V0D1	AZI2	MSX1		MUC1	PNLDC1
	BANP		ATP6V0D2	AZIN1	TESK2		AGL	PNMA1
	BAP1		ATP6V0E1	AZIN2	ITGA9		ANKRD32	PNRC2
	BARD1		ATP6V0E2	AZU1	RARRES3		TSN	POLR1D
	BARX2		ATP6V1A	B2M	RASEF		GFPT2	POLR2H
	BASP1		ATP6V1B1	B3GALNT1	CCDC85A		NECAB3	POMP
	BATF		ATP6V1B2	B3GALNT2	PHOSPHO2		CDK8	POMT2
	BATF2		ATP6V1C1	B3GALT1	CMTM4		DRD5	POSTN
	BATF3		ATP6V1C2	B3GALT2	KDM5D		PSMD4	POU1F1
	BAX		ATP6V1D	B3GALT4	SAMD5		C14orf105	POU4F2
	BAZ1A		ATP6V1E1	B3GALT5	GNL3L		C8orf4	PPARG
	BAZ1B		ATP6V1E2	B3GALT6	KNOP1		WDR48	PPID
	BAZ2A		ATP6V1F	B3GALTL	POP5		KCNAB2	PPIL4
	BAZ2B		ATP6V1G1	B3GAT1	VCAN		REPIN1	PPIL6
	BBIP1		ATP6V1G2	B3GAT2	RNF24		ARL2BP	PPM1A
	BBOF1		ATP6V1G2.DDX39B	B3GAT3	VAV1		TOMM20L	PPP1R13B
	BBOX1		ATP6V1G3	B3GNT2	LETMD1		MAPK4	PPP1R14C
	BBOX1-AS1		ATP6V1H	B3GNT3	SOX17		VPS37C	PPP1R15B
	BBS1		ATP7A	B3GNT4	ITK		LRRC36	PPP1R2
	BBS10		ATP7B	B3GNT5	ARHGEF9		STT3B	PPP1R36
	BBS12		ATP8A1	B3GNT6	RCOR3		CLCN4	PPP1R7
	BBS2		ATP8A2	B3GNT7	INMT		ARL3	PPP1R8
	BBS4		ATP8B1	B3GNT8	LNP1		AP2B1	PPP2R5A
	BBS5		ATP8B2	B3GNT9	TFPI2		CTC.360G5.8	PPP2R5C
	BBS7		ATP8B3	B3GNTL1	MORN1		STXBP4	PPP2R5E
	BBS9		ATP8B4	B4GALNT1	SLCO2B1		KLK7	PPP4R4
	BBX		ATP9A	B4GALNT2	LOC283140		C17orf80	PQLC2
	BCAM		ATP9B	B4GALNT3	ECM2		CADPS	PRAMEF1
	BCAN		ATPAF1	B4GALNT4	GNLY		EXT2	PRAMEF10
	BCAP29		ATPAF2	B4GALT1	EML1		APPL1	PRAMEF11
	BCAP31		ATPIF1	B4GALT2	PTPN3		CCDC176	PRAMEF12
	BCAR1		ATR	B4GALT3	HOGA1		SP3	PRAMEF14
	BCAR3		ATRAID	B4GALT4	SYNE3		BRAT1	PRAMEF17
	BCAS1		ATRIP	B4GALT5	FGFBP2		PTPRG	PRAMEF18
	BCAS2		ATRN	B4GALT6	CD81-AS1		LYRM7	PRAMEF19
	BCAS3		ATRNL1	B4GALT7	PSAT1		TLR9	PRAMEF2
	BCAS4		ATRX	B4GAT1	PSORS1C1		MTMR7	PRAMEF20
	BCAT1		ATXN1	B9D1	MIR7114		ZNF639	PRAMEF4
	BCAT2		ATXN10	B9D2	DTX4		GPR151	PRAMEF5
	BCCIP		ATXN1L	BAALC	PLA2G7		C12orf79	PRAMEF6
	BCDIN3D		ATXN2	BAAT	LOC100506691		DGAT2L6	PRAMEF7
	BCDIN3D-AS1		ATXN2L	BABAM1	SMCO4		JMJD6	PRAMEF8
	BCHE		ATXN3	BACE1	LHFPL2		PDE1A	PRAMEF9
	BCKDHA		ATXN3L	BACE2	CAPN5		TMEM189.UBE2V1	PRDM16
	BCKDHB		ATXN7	BACH1	MAP10		STARD4	PRDM2
	BCKDK		ATXN7L1	BACH2	NBPF1		VDAC2	PRELID1
	BCL10		ATXN7L2	BAD	LOC100506098		RBM15	PRIMA1
	BCL11A		ATXN7L3	BAG1	L3HYPDH		LILRB4	PRKCH
	BCL11B		ATXN7L3B	BAG2	FMO2		KDM1A	PRKCI
	BCL2		AUH	BAG3	APOM		DEF8	PRKCZ
	BCL2A1		AUNIP	BAG4	FAM219B		HOMEZ	PRLH
	BCL2L1		AUP1	BAG5	PRKAB1		ANKRD42	PROP1
	BCL2L10		AURKA	BAG6	IL11RA		BET1L	PROS1
	BCL2L11		AURKAIP1	BAHCC1	BCDIN3D		XPNPEP2	PROSER1
	BCL2L12		AURKB	BAHD1	MAFB		GOLPH3	PROX1
	BCL2L13		AURKC	BAI1	HMGCL		LHX4.AS1	PROX2
	BCL2L14		AUTS2	BAI2	PUDP		ADAMTS18	PRR18
	BCL2L15		AVEN	BAI3	GTF2IRD2		DHX34	PRR20A
	BCL2L2		AVIL	BAIAP2	HDAC10		RNF144B	PRR20B
	BCL2L2-PABPN1		AVL9	BAIAP2L1	SMG1		ENSA	PRR20C
	BCL6		AVP	BAIAP2L2	HSPA9		JAM3	PRR20D
	BCL6B		AVPI1	BAIAP3	DDHD2		OR1E1	PRR20E
	BCL7A		AVPR1A	BAK1	MIR568		ZBTB37	PRR21
	BCL7B		AVPR1B	BAMBI	TRAF4		HIRA	PRR7
	BCL7C		AVPR2	BANF1	RC3H2		ZNF28	PRRT3
	BCL9		AWAT1	BANF2	SCML1		GPC3	PRSS38
	BCL9L		AWAT2	BANK1	LOC107986453		PRSS50	PRSS48
	BCLAF1		AXDND1	BANP	THSD7B		TRAF4	PSEN1
	BCO1		AXIN1	BAP1	CCL18		UBE2J1	PSEN2
	BCO2		AXIN2	BARD1	TRIB3		ACO1	PSMA3
	BCOR		AXL	BARHL1	DDX11		TMED10	PSMB1
	BCORL1		AZGP1	BARHL2	PPP1R3E		APOBEC3H	PSMC1
	BCR		AZI2	BARX1	ATOH8		MS4A8	PSMD2
	BCS1L		AZIN1	BARX2	TEKT2		ECSIT	PSPC1
	BCYRN1		AZIN2	BASP1	ZBTB39		BTN2A1	PTAFR
	BDH1		AZU1	BATF	GPAT3		CCT7	PTCHD2
	BDH2		B2M	BATF2	CYP51A1		LEFTY2	PTEN
	BDKRB1		B3GALNT1	BATF3	KLF15		FN1	PTGR2
	BDKRB2		B3GALNT2	BAX	INHBB		OR2L3	PTPN14
	BDNF		B3GALT1	BAZ1A	C6orf223		VIT	PTPN21
	BDNF-AS		B3GALT2	BAZ1B	RFX3-AS1		DRAM1	PTPRK
	BDP1		B3GALT4	BAZ2A	NR1D2		DCTPP1	PTPRU
	BEAN1		B3GALT5	BAZ2B	PEPD		ANKRD60	PTTG1
	BEAN1-AS1		B3GALT6	BBC3	ST7-AS1		PANK2	PUSL1
	BECN1		B3GALTL	BBIP1	KANSL1L		WDR6	PWWP2A
	BEGAIN		B3GAT1	BBOX1	RNASE2		UBE2J2	PYCR2
	BEND3		B3GAT2	BBS1	ZNF354C		QSER1	PYDC2
	BEND4		B3GAT3	BBS10	CAMKK1		OR8D4	QKI
	BEND5		B3GNT2	BBS12	GHR		PRPSAP1	RAB15
	BEND6		B3GNT3	BBS2	DIP2B		FANCI	RAB17
	BEND7		B3GNT4	BBS4	GMEB1		METTL6	RAB24
	BEST1		B3GNT5	BBS5	CNTN4		OR2M3	RAB32
	BEST3		B3GNT6	BBS7	TRUB2		C7orf72	RAB3GAP2
	BEST4		B3GNT7	BBS9	RHBDL1		C20orf24	RAB42
	BET1		B3GNT8	BBX	ABCC2		RCE1	RAB4A
	BET1L		B3GNT9	BCAM	AK6		POLR3F	RAD18
	BEX1		B3GNTL1	BCAN	HAVCR2		ECT2L	RAD51B
	BEX2		B4GALNT1	BCAP29	CELSR3-AS1		ZMIZ2	RAET1E
	BEX3		B4GALNT2	BCAP31	ZNF583		BPI	RAET1G
	BEX4		B4GALNT3	BCAR1	CIART		PROZ	RAET1L
	BEX5		B4GALNT4	BCAR3	HLA-L		TSPAN12	RAF1
	BFAR		B4GALT1	BCAS1	ELOVL6		RIOK3	RAMP1
	BFSP1		B4GALT2	BCAS2	ATG2B		DCT	RANBP17
	BFSP2		B4GALT3	BCAS3	TAGAP		PHACTR1	RAP1GAP
	BGLAP		B4GALT4	BCAS4	EZR		LRRC55	RAPGEF2
	BGN		B4GALT5	BCAT1	SUSD3		NDUFV3	RARS
	BHLHA15		B4GALT6	BCAT2	PIK3AP1		DLGAP1	RASGEF1C
	BHLHB9		B4GALT7	BCCIP	AP1S3		DPAGT1	RASL11A
	BHLHE22		B4GAT1	BCDIN3D	AHI1		ATAD2	RB1
	BHLHE40		B9D1	BCHE	ZNF276		GTF2H1	RBBP5
	BHLHE40-AS1		B9D2	BCKDHA	PDCD5		HPS5	RBM25
	BHLHE41		BAALC	BCKDHB	PRKD1		DNAJC3	RBM34
	BHMT		BAAT	BCKDK	ANKDD1A		SNX29	RBM44
	BHMT2		BABAM1	BCL10	PPWD1		UCN3	RBM46
	BICC1		BACE1	BCL11A	KHNYN		OR9K2	RBP7
	BICD1		BACE2	BCL11B	CCT6P3		KIAA0355	RCAN3
	BICD2		BACH1	BCL2	CSAD		C14orf119	RCBTB1
	BICDL1		BACH2	BCL2A1	MYOM1		FAM35A	RCBTB2
	BICDL2		BAD	BCL2L1	MDM4		GLUD1	RCC1
	BID		BAG1	BCL2L10	USHBP1		NIPAL1	RCC2
	BIK		BAG2	BCL2L11	HMBOX1		TBCE	RCOR1
	BIN1		BAG3	BCL2L12	STAC3		FASTKD3	RCOR3
	BIN2		BAG4	BCL2L13	DEPDC4		OR4D2	RD3
	BIN3		BAG5	BCL2L14	RSL1D1		RBFOX1	RD3L
	BIRC2		BAG6	BCL2L15	DHRS4		ADAMTS10	RDH11
	BIRC3		BAHCC1	BCL2L2	BCAR3		PCBP3	RDH12
	BIRC5		BAHD1	BCL2L2-PABPN1	SNORA33		WIPI1	REN
	BIRC6		BAI1	BCL3	GTF2IP4		ADORA2A	REPS1
	BIRC6-AS2		BAI2	BCL6	MGAT2		FAM161B	RER1
	BIRC7		BAI3	BCL6B	COLCA2		SNX4	RERE
	BIVM		BAIAP2	BCL7A	ZDHHC2		RPLP1	REV3L
	BLCAP		BAIAP2L1	BCL7B	DAAM2		CRHR1	RFC3
	BLK		BAIAP2L2	BCL7C	UNKL		SULT1A2	RFC4
	BLM		BAIAP3	BCL9	PPARGC1B		BAZ2A	RFPL4B
	BLMH		BAK1	BCL9L	DNPH1		TRA2A	RFTN1
	BLNK		BAMBI	BCLAF1	LOC553103		C15orf57	RFX6
	BLOC1S1		BANF1	BCO1	UBE3D		MRPL44	RFXAP
	BLOC1S2		BANF2	BCO2	PKP2		PPA1	RGCC
	BLOC1S3		BANK1	BCOR	GALC		LRP8	RGS14
	BLOC1S4		BANP	BCORL1	PTK2		CSNK1G3	RGS17
	BLOC1S5		BAP1	BCR	SIGLEC14		KLHL24	RGS6
	BLOC1S5-TXNDC5		BARD1	BCS1L	MYO1B		IDE	RGS7
	BLOC1S6		BARHL1	BDH1	SFXN1		ATM	RHCE
	BLVRA		BARHL2	BDH2	RBM33		GH2	RHD
	BLVRB		BARX1	BDKRB1	CADM4		RGAG1	RHOJ
	BLZF1		BARX2	BDKRB2	AJAP1		DZANK1	RHOU
	BMF		BASP1	BDNF	TLE2		ATG2B	RIN3
	BMI1		BATF	BDP1	OCLN		CAMK2D	RMND1
	BMP1		BATF2	BEAN1	POPDC2		FATE1	RMND5B
	BMP2		BATF3	BECN1	ZNF134		IKZF1	RNASEH2B
	BMP2K		BAX	BECN1P1	KDM5A		ATG9A	RNASET2
	BMP3		BAZ1A	BEGAIN	RAB7B		HPS6	RNF130
	BMP4		BAZ1B	BEND2	LOC101928143		YARS2	RNF145
	BMP5		BAZ2A	BEND3	MT1X		CSNK2A1	RNF146
	BMP6		BAZ2B	BEND4	DNAJC18		OR10A3	RNF168
	BMP7		BBC3	BEND5	PDE3A		FXYD6.FXYD2	RNF17
	BMP8A		BBIP1	BEND6	CCDC113		KCTD5	RNF175
	BMP8B		BBOX1	BEND7	BTAF1		COG4	RNF186
	BMPER		BBS1	BEST1	DLEU1		RTF1	RNF187
	BMPR1A		BBS10	BEST2	CD247		CCDC70	RNF207
	BMPR1B		BBS12	BEST3	NT5DC3		ARHGEF35	RNF217
	BMPR2		BBS2	BEST4	MIR514B		LY75.CD302	RNF223
	BMS1		BBS4	BET1	CCDC163		GTF2H5	RNF44
	BMS1P20		BBS5	BET1L	PDPR		SERAC1	RNF6
	BMS1P21		BBS7	BEX1	NDUFA1		ZFP36L1	RNPEPL1
	BMS1P4		BBS9	BEX2	MASP1		IST1	ROBO1
	BMS1P5		BBX	BEX4	DACT3		CCNG2	ROBO2
	BMT2		BCAM	BEX5	MITD1		HIGD1A	ROS1
	BMX		BCAN	BFAR	FBXO33		ZWINT	RPA2
	BNC1		BCAP29	BFSP1	LOC105369486		DISC1	RPF2
	BNC2		BCAP31	BFSP2	SUGP2		LCN1	RPL11
	BNIP1		BCAR1	BGLAP	LOC100288778		CHCHD2	RPL21
	BNIP2		BCAR3	BGN	ABHD11-AS1		MLNR	RPL22
	BNIP3		BCAS1	BHLHA15	SCIN		CCDC59	RPL22L1
	BNIP3L		BCAS2	BHLHA9	CD5		BANF1	RPL26L1
	BNIPL		BCAS3	BHLHB9	ZNF582		SGCG	RPL32
	BOC		BCAS4	BHLHE22	PCSK6		MLLT10	RPL35A
	BOD1		BCAT1	BHLHE23	FECH		SCAMP2	RPL39L
	BOD1L1		BCAT2	BHLHE40	NRDE2		RBM15B	RPS12
	BOK		BCCIP	BHLHE41	HLA-B		SEC16B	RPS3A
	BOLA1		BCDIN3D	BHMG1	C1orf122		RAD50	RPS6KA1
	BOLA2-SMG1P6		BCHE	BHMT	CHML		DMRT3	RPS6KA2
	BOLA2B		BCKDHA	BHMT2	PRPF38A		ATP6V1D	RPS6KA5
	BOLA3		BCKDHB	BICC1	MIR424		WBSCR27	RPS6KC1
	BOLA3-AS1		BCKDK	BICD1	CHST7		AC010646.3	RPS6KL1
	BORA		BCL10	BICD2	ARHGAP18		NR2F6	RPUSD3
	BORCS5		BCL11A	BID	WDR72		ADAMTSL5	RRP15
	BORCS6		BCL11B	BIK	TBC1D16		IGDCC3	RSC1A1
	BORCS7		BCL2	BIN1	FBLN2		C1orf100	RSG1
	BORCS8		BCL2A1	BIN2	MIR6073		MFI2	RSPH3
	BPGM		BCL2L1	BIN3	TMEM161B-AS1		KRTAP10.10	RSPH4A
	BPHL		BCL2L10	BIRC2	TSC22D3		C6orf211	RSPO3
	BPNT1		BCL2L11	BIRC3	SIGLEC10		RMND1	RTL1
	BPTF		BCL2L12	BIRC5	IL33		C15orf40	RTN1
	BRAF		BCL2L13	BIRC6	HDHD3		DOHH	RTP1
	BRAP		BCL2L14	BIRC7	MSL3		HINT2	RTP2
	BRAT1		BCL2L15	BIRC8	CYB5RL		GNB1	RTP4
	BRCA1		BCL2L2	BIVM	RPS6KA5		DNASE1L2	RUFY1
	BRCA2		BCL2L2.PABPN1	BIVM-ERCC5	KRT10		FIG4	RUNX3
	BRCC3		BCL3	BLACE	STEAP3		TPD52	RWDD1
	BRD1		BCL6	BLCAP	CRAMP1		TP53TG3D	RWDD4
	BRD2		BCL6B	BLID	GSTT2B		CDKN3	RXFP1
	BRD3		BCL7A	BLK	BRD1		DNMT3B	RXFP2
	BRD4		BCL7B	BLM	SLCO4A1		HOXD3	RYR2
	BRD7		BCL7C	BLMH	EXOC8		ANKRD55	SACS
	BRD8		BCL9	BLNK	THSD1		TCEAL5	SAMD11
	BRD9		BCL9L	BLOC1S1	RFX7		FAM26E	SAMD15
	BRE		BCLAF1	BLOC1S2	ZBED8		CLPX	SAMD3
	BRF1		BCO1	BLOC1S3	PABPC4L		CENPC	SAMD5
	BRF2		BCO2	BLOC1S4	CACNA2D1		DENR	SAMD7
	BRI3		BCOR	BLOC1S5	PAXBP1		DNAJB9	SAP18
	BRI3BP		BCORL1	BLOC1S5-TXNDC5	SCGB1D2		SLU7	SAP30
	BRICD5		BCR	BLOC1S6	EVC		CCDC25	SASH1
	BRINP1		BCS1L	BLVRA	MIGA2		ANO6	SCAF8
	BRINP2		BDH1	BLVRB	KLF7		EBLN1	SCCPDH
	BRIP1		BDH2	BLZF1	CYP4X1		NUPL2	SCGB3A1
	BRIX1		BDKRB1	BMF	LOC257396		SEC24B	SCLY
	BRK1		BDKRB2	BMI1	MTCH2		SMG5	SCML4
	BRMS1		BDNF	BMP1	MFAP4		DECR1	SCNN1D
	BRMS1L		BDP1	BMP10	NR2F1		LRR1	SCRG1
	BROX		BEAN1	BMP15	PTGER4		SRPK3	SDCCAG8
	BRPF1		BECN1	BMP2	GPR132		WARS2	SDE2
	BRPF3		BEGAIN	BMP2K	C1QTNF6		PSKH2	SDF4
	BRSK1		BEND2	BMP3	USP13		GABPB1	SDHB
	BRSK2		BEND3	BMP4	ADAM22		MFSD10	SEC13
	BRWD1		BEND4	BMP5	ANGPT1		CCDC120	SEC62
	BRWD1-IT2		BEND5	BMP6	ZNF561		CLOCK	SEC63
	BRWD3		BEND6	BMP7	MIR452		TRAPPC4	SEL1L
	BSCL2		BEND7	BMP8A	MPL		PAXIP1	SENP2
	BSDC1		BEST1	BMP8B	NEMF		BPIFB3	SENP5
	BSG		BEST2	BMPER	DOC2B		ALAS1	SEPN1
	BSN		BEST3	BMPR1A	ZNF75D		ACAD8	44441
	BSN-AS2		BEST4	BMPR1B	KIAA1107		SLC45A2	SERAC1
	BSPRY		BET1	BMPR2	ZNF219		H2AFV	SERINC1
	BST1		BET1L	BMS1	SDPR		TMEM39A	SERP2
	BST2		BEX1	BMX	ACADSB		CEMIP	SERPINA1
	BTAF1		BEX2	BNC1	ERLIN2		FBXO18	SERPINA10
	BTBD1		BEX4	BNC2	ZNF519		COPS5	SERPINA11
	BTBD10		BEX5	BNIP1	VAPB		EXO1	SERPINA12
	BTBD11		BFAR	BNIP2	KLHL11		CCDC53	SERPINA3
	BTBD16		BFSP1	BNIP3	IKBKE		CDV3	SERPINA4
	BTBD18		BFSP2	BNIP3L	METTL3		ANXA2	SERPINA5
	BTBD19		BGLAP	BNIPL	44261		TP53I11	SERPINA6
	BTBD2		BGN	BOC	MDP1		GTF3A	SERPINA9
	BTBD3		BHLHA15	BOD1	SEMA4D		NKTR	SERPINE3
	BTBD6		BHLHA9	BOD1L1	HSPA12B		PPIL1	SERPINI1
	BTBD7		BHLHB9	BOD1L2	TRIP11		GSDMB	SERPINI2
	BTBD8		BHLHE22	BOK	L3MBTL3		HAT1	SERTM1
	BTBD9		BHLHE23	BOLA1	KITLG		C21orf58	SESN1
	BTC		BHLHE40	BOLA2	P2RY10		YIPF5	SESN2
	BTD		BHLHE41	BOLA2B	LOC171391		GRPR	SETD3
	BTF3		BHMG1	BOLA3	LINC02202		FGF8	SETD5
	BTF3L4		BHMT	BOLL	FAM160A1		KIAA1524	SETDB2
	BTG1		BHMT2	BOP1	FPR1		C1QBP	SETMAR
	BTG2		BICC1	BORA	WWC2-AS2		RAPSN	SF3B5
	BTG3		BICD1	BPGM	RIC1		PLAGL2	SFN
	BTK		BICD2	BPHL	PTGFRN		ZNF3	SFRP2
	BTLA		BID	BPI	GTF3C6		BLACE	SFT2D1
	BTN1A1		BIK	BPIFA1	BOC		DOK7	SFXN1
	BTN2A1		BIN1	BPIFA2	LOC101927972		ECSCR	SGCG
	BTN2A2		BIN2	BPIFA3	ZNF391		STK35	SGK1
	BTN2A3P		BIN3	BPIFB1	PRSS16		GPR156	SGPP1
	BTN3A1		BIRC2	BPIFB2	ZFP36		NPHS2	SH2D5
	BTN3A2		BIRC3	BPIFB3	ANO1		TAOK2	SH3BGRL3
	BTN3A3		BIRC5	BPIFB4	AGO2		HIST1H1A	SH3BP5
	BTNL2		BIRC6	BPIFB6	ZNF577		ACTR2	SH3BP5L
	BTNL3		BIRC7	BPIFC	PLEKHM3		BUD13	SH3D19
	BTNL8		BIRC8	BPNT1	LILRB5		SRSF3	SH3PXD2B
	BTNL9		BIVM	BPTF	COBL		YIPF3	SH3RF1
	BTRC		BIVM.ERCC5	BRAF	SNORA59A		PDLIM5	SHISA2
	BUB1		BLACE	BRAP	ZNF112		AC104389.2	SHPRH
	BUB1B		BLCAP	BRAT1	NOV		LA16c.306E5.2	SI
	BUB3		BLID	BRCA1	HMCN1		CCNB3	SIAH3
	BUD13		BLK	BRCA2	IGF1R		POC1B	SIMC1
	BUD23		BLM	BRCC3	PLB1		GFRA4	SIPA1L1
	BUD31		BLMH	BRD1	ZNF230		ZNF398	SIPA1L2
	BVES		BLNK	BRD2	BDNF		GBAS	SIVA1
	BVES-AS1		BLOC1S1	BRD3	IKBKB		RCBTB1	SIX1
	BYSL		BLOC1S2	BRD4	EGFL7		RAB39A	SIX4
	BZW1		BLOC1S3	BRD7	CCDC3		NRXN2	SIX6
	BZW2		BLOC1S4	BRD8	TMEM255B		TAF5	SKA3
	C10orf10		BLOC1S5	BRD9	ID1		CCL1	SKI
	C10orf105		BLOC1S5.TXNDC5	BRDT	TNFRSF10D		MTSS1L	SKIL
	C10orf107		BLOC1S6	BRE	SUGCT		ANLN	SLC10A1
	C10orf11		BLVRA	BRF1	LINC00989		OR51E2	SLC16A10
	C10orf128		BLVRB	BRF2	LOC100129503		SLAMF7	SLC18B1
	C10orf142		BLZF1	BRI3	MIR6516		ZNF224	SLC22A1
	C10orf35		BMF	BRI3BP	TMOD1		TMEM238	SLC22A16
	C10orf55		BMI1	BRICD5	GALNT12		KCNQ4	SLC22A2
	C10orf62		BMP1	BRINP1	CCR1		OR4X1	SLC22A3
	C10orf67		BMP10	BRINP2	KDM6A		TTC19	SLC24A4
	C10orf76		BMP15	BRINP3	NEURL4		ZSWIM7	SLC25A15
	C10orf82		BMP2	BRIP1	SELENOI		RP11.12J10.3	SLC25A29
	C10orf88		BMP2K	BRIX1	FMO3		MAX	SLC25A30
	C10orf99		BMP3	BRK1	TFRC		PRELID2	SLC25A33
	C11orf1		BMP4	BRMS1	TNRC6A		SRMS	SLC25A34
	C11orf16		BMP5	BRMS1L	ITGA11		RPS6KA5	SLC25A4
	C11orf21		BMP6	BROX	RASD2		TTC3	SLC25A47
	C11orf24		BMP7	BRPF1	ZSWIM6		ATG10	SLC2A12
	C11orf42		BMP8A	BRPF3	FRK		NUP85	SLC2A2
	C11orf45		BMP8B	BRS3	MTHFD1L		PDE11A	SLC2A5
	C11orf49		BMPER	BRSK1	HEY1		MGAT2	SLC2A7
	C11orf52		BMPR1A	BRSK2	DOCK6		RPL36AL	SLC30A1
	C11orf54		BMPR1B	BRWD1	CYR61		SMAD4	SLC30A10
	C11orf57		BMPR2	BRWD3	SNORD62B		LCE2A	SLC30A2
	C11orf58		BMS1	BSCL2	STX17		RRP15	SLC34A1
	C11orf63		BMX	BSDC1	LOC101927480		ANGPTL2	SLC35D3
	C11orf65		BNC1	BSG	DMXL2		SYNGR4	SLC35E2
	C11orf68		BNC2	BSN	TRPM2		RNF7	SLC35E2B
	C11orf70		BNIP1	BSND	CLEC2D		USF1	SLC35F1
	C11orf71		BNIP2	BSPH1	ZNF853		PM20D2	SLC35F3
	C11orf72		BNIP3	BSPRY	WDR27		RNF157	SLC35F4
	C11orf74		BNIP3L	BST1	NES		NTN3	SLC38A6
	C11orf80		BNIPL	BST2	SDCBP2-AS1		FAM19A1	SLC39A9
	C11orf84		BOC	BSX	LINC01058		REG1A	SLC45A1
	C11orf86		BOD1	BTAF1	CCDC58		LETM2	SLC46A3
	C11orf88		BOD1L1	BTBD1	LARS		SERTAD2	SLC51A
	C11orf91		BOD1L2	BTBD10	KIRREL		RAB9B	SLC6A1
	C11orf94		BOK	BTBD11	USP49		UTP6	SLC6A11
	C11orf95		BOLA1	BTBD16	ZNF202		FABP7	SLC6A6
	C11orf96		BOLA2	BTBD17	RGS1		C11orf98	SLC7A1
	C11orf97		BOLA2B	BTBD18	EBF1		METTL12	SLC7A14
	C11orf98		BOLA3	BTBD19	CELF1		CMC1	SLC8A3
	C12orf10		BOLL	BTBD2	CRIPAK		P3H2	SLC9A1
	C12orf29		BOP1	BTBD3	ERV3-1		FAM104A	SLIRP
	C12orf4		BORA	BTBD6	ZNF385B		PCDHA10	SLIT3
	C12orf42		BPGM	BTBD7	PIH1D2		MUCL1	SLITRK3
	C12orf43		BPHL	BTBD8	LENG8-AS1		CEP78	SLU7
	C12orf45		BPI	BTBD9	CYBB		ZNF487	SMAD9
	C12orf49		BPIFA1	BTC	NUTM2D		SNX30	SMCO1
	C12orf50		BPIFA2	BTD	HPSE		IL15	SMEK1
	C12orf54		BPIFA3	BTF3	BRICD5		ALOX15B	SMIM1
	C12orf56		BPIFB1	BTF3L4	UNG		CER1	SMIM2
	C12orf57		BPIFB2	BTG1	TMEM260		IQCG	SMLR1
	C12orf60		BPIFB3	BTG2	RTP4		LYSMD1	SMOC1
	C12orf65		BPIFB4	BTG3	DFFB		ZBED5	SMOC2
	C12orf66		BPIFB6	BTG4	TOB2		C4orf51	SMPD2
	C12orf71		BPIFC	BTK	IGSF3		CCDC167	SMPDL3A
	C12orf73		BPNT1	BTLA	NSUN4		RDX	SMPDL3B
	C12orf74		BPTF	BTN1A1	PDSS1		TMEM50A	SMYD2
	C12orf75		BRAF	BTN2A1	ALAD		NOL7	SMYD3
	C12orf76		BRAP	BTN2A2	TRIM52-AS1		ZNF611	SNAP47
	C14orf1		BRAT1	BTN3A1	SLC26A1		OPRK1	SNAPC1
	C14orf105		BRCA1	BTN3A2	SLC6A6		SMARCA5	SNCB
	C14orf119		BRCA2	BTN3A3	LOC642361		SORCS2	SNED1
	C14orf132		BRCC3	BTNL2	RAPGEFL1		GTPBP4	SNRPE
	C14orf159		BRD1	BTNL3	TPSD1		PTPRQ	SNW1
	C14orf166		BRD2	BTNL8	ANKRD26		SNX3	SNX25
	C14orf180		BRD3	BTNL9	PHYKPL		SIAH2	SNX3
	C14orf2		BRD4	BTRC	LOC100129216		DLK1	SNX9
	C14orf28		BRD7	BUB1	ZNF502		ZFP91	SOBP
	C14orf37		BRD8	BUB1B	SNORA77		C14orf37	SOD2
	C14orf79		BRD9	BUB3	CD83		UCK2	SOGA3
	C14orf80		BRDT	BUD13	FOXK1		RANGRF	SOHLH2
	C14orf93		BRE	BUD31	MIR1199		ZCCHC2	SORBS2
	C15orf38-AP3S2		BRF1	BVES	JAG2		HAUS5	SOX13
	C15orf39		BRF2	BYSL	MKL2		OR4A5	SOX2
	C15orf40		BRI3	BZRAP1	ARHGAP35		CEP350	SPATA13
	C15orf41		BRI3BP	BZW1	KANK1		ESM1	SPATA16
	C15orf52		BRICD5	BZW2	TOMM20		CALR3	SPATA17
	C15orf57		BRINP1	C10orf10	JMJD1C		KDELC2	SPATA21
	C15orf59		BRINP2	C10orf105	IPO11-LRRC70		OGFR	SPATA4
	C15orf61		BRINP3	C10orf107	SESTD1		EXOSC4	SPATA7
	C15orf62		BRIP1	C10orf11	RIOK3		CCL5	SPCS3
	C15orf65		BRIX1	C10orf113	WDR90		TRAPPC6A	SPDL1
	C16orf45		BRK1	C10orf120	ARL15		CPA6	SPEN
	C16orf46		BRMS1	C10orf126	AGT		HPS3	SPERT
	C16orf52		BRMS1L	C10orf128	LINC02166		IKBKB	SPG20
	C16orf54		BROX	C10orf2	CRNKL1		TRIM6.TRIM34	SPHAR
	C16orf58		BRPF1	C10orf32	MTHFD1		PRMT9	SPOCK3
	C16orf59		BRPF3	C10orf35	LNX1		NUDT5	SPRTN
	C16orf62		BRS3	C10orf53	CREBBP		JRK	SPRYD7
	C16orf70		BRSK1	C10orf54	LOC102723897		MAPRE2	SPSB1
	C16orf71		BRSK2	C10orf55	LINC00672		ETHE1	SPTB
	C16orf72		BRWD1	C10orf62	ALG14		EIF4G1	SPTLC2
	C16orf74		BRWD3	C10orf67	NDOR1		FGFR1OP	SQSTM1
	C16orf86		BSCL2	C10orf71	THUMPD2		CMPK2	SRGAP3
	C16orf87		BSDC1	C10orf76	LINC02035		CTB.54O9.9	SRM
	C16orf89		BSG	C10orf82	THBD		RALGPS2	SRP9
	C16orf91		BSN	C10orf88	INCA1		SMAGP	SRRM1
	C16orf95		BSND	C10orf90	LRRC70		SYTL2	SRSF10
	C16orf96		BSPRY	C10orf95	ZNF334		RAB37	SRSF4
	C17orf105		BST1	C10orf99	SOWAHD		RP5.1021I20.4	SRSF5
	C17orf107		BST2	C11orf1	LAMB1		CDK5RAP1	SST
	C17orf47		BSX	C11orf16	FAM13A-AS1		PRKAR1B	SSU72
	C17orf49		BTAF1	C11orf21	DBP		SHE	SSUH2
	C17orf51		BTBD1	C11orf24	FAM109B		CENPBD1	ST6GAL1
	C17orf53		BTBD10	C11orf30	RAB19		TTI2	STAC
	C17orf58		BTBD11	C11orf31	ZNF846		TNFAIP2	STARD13
	C17orf62		BTBD16	C11orf40	NPHP4		AQP4	STC2
	C17orf64		BTBD17	C11orf42	CDKN2B		RNF121	STK10
	C17orf67		BTBD18	C11orf45	FAM160A2		PTBP2	STK25
	C17orf75		BTBD19	C11orf49	KLHL7-AS1		FAHD1	STMN1
	C17orf78		BTBD2	C11orf52	MRPS31		CTNNBIP1	STOML3
	C17orf80		BTBD3	C11orf53	LRCH3		CCDC180	STON2
	C17orf97		BTBD6	C11orf54	SLC25A44		TOB1	STOX2
	C18orf21		BTBD7	C11orf57	PGS1		DES	STPG1
	C18orf25		BTBD8	C11orf58	NIN		CTD.3105H18.14	STX11
	C18orf32		BTBD9	C11orf63	NAT6		ZNF799	STX12
	C18orf54		BTC	C11orf65	INHBA		MXI1	STX19
	C18orf63		BTD	C11orf68	LOC101927811		CGB5	STX7
	C18orf8		BTF3	C11orf70	SLC12A8		USP36	STXBP5
	C19orf12		BTF3L4	C11orf71	SPC25		SPSB1	SUCLA2
	C19orf18		BTG1	C11orf73	LINC00641		KIF4B	SUGT1
	C19orf24		BTG2	C11orf74	GAS5-AS1		ZCCHC3	SUMF1
	C19orf25		BTG3	C11orf80	CCDC30		GTF2E1	SUMO4
	C19orf33		BTG4	C11orf84	LOC730102		RABL3	SUPT20H
	C19orf35		BTK	C11orf85	CDK10		GDNF	SUSD4
	C19orf38		BTLA	C11orf86	F8A1		SLC9C1	SUSD5
	C19orf43		BTN1A1	C11orf87	ITGAX		OR8B12	SYF2
	C19orf44		BTN2A1	C11orf88	SCIMP		TMEM241	SYN2
	C19orf45		BTN2A2	C11orf91	ARHGAP31-AS1		SH3BP5	SYNDIG1L
	C19orf47		BTN3A1	C11orf94	PPARA		LFNG	SYNE1
	C19orf48		BTN3A2	C11orf95	HIGD1B		EMC6	SYNE2
	C19orf53		BTN3A3	C11orf96	FAM168A		HECTD3	SYNE3
	C19orf54		BTNL2	C11orf98	DSCAS		FBXL5	SYNJ2
	C19orf57		BTNL3	C12orf10	MIA2		PERM1	SYNJ2BP
	C19orf60		BTNL8	C12orf29	BMPR2		HIST1H3E	SYT16
	C19orf66		BTNL9	C12orf4	KCNIP2-AS1		MED7	SYTL1
	C19orf67		BTRC	C12orf40	ARFGEF3		C1orf50	SYTL3
	C19orf68		BUB1	C12orf42	DM1-AS		C9orf69	SZRD1
	C19orf70		BUB1B	C12orf43	MKLN1-AS		EIF1AD	T
	C19orf71		BUB3	C12orf45	AKR7A2		MYL12A	TAAR1
	C19orf73		BUD13	C12orf49	EXTL3		DERL2	TAAR2
	C19orf81		BUD31	C12orf5	NRG3		UBA6	TAAR5
	C19orf84		BVES	C12orf50	HIST1H2AC		ALDH1A2	TAAR6
	C1D		BYSL	C12orf54	ZNF704		CCDC24	TAAR8
	C1GALT1		BZRAP1	C12orf56	PRAG1		BACE1	TAAR9
	C1GALT1C1		BZW1	C12orf57	ZNF135		SLC35G6	TAB2
	C1GALT1C1L		BZW2	C12orf60	S1PR2		ACOT8	TADA3
	C1QA		C10orf10	C12orf65	DACT1		ZSWIM3	TAF12
	C1QB		C10orf105	C12orf66	CKMT2-AS1		CWC25	TAF1A
	C1QBP		C10orf107	C12orf71	RIN1		RHOH	TAF5L
	C1QC		C10orf11	C12orf73	KIAA2026		KMT2E	TAGAP
	C1QL1		C10orf113	C12orf74	FAT4		ZNF596	TAMM41
	C1QL3		C10orf12	C12orf75	CNTRL		MCF2	TARBP1
	C1QL4		C10orf120	C12orf76	C2orf40		KLK8	TARDBP
	C1QTNF1		C10orf128	C14orf1	ZNF274		TTC8	TAS1R1
	C1QTNF1-AS1		C10orf131	C14orf105	MYO3A		IL16	TAS1R2
	C1QTNF12		C10orf2	C14orf119	L2HGDH		COX14	TAS1R3
	C1QTNF2		C10orf32	C14orf132	ANKRD50		C7orf55	TATDN2
	C1QTNF3		C10orf32.ASMT	C14orf142	ATP5S		ARFGAP1	TATDN3
	C1QTNF3-AMACR		C10orf35	C14orf159	GDA		ZNF727	TBC1D32
	C1QTNF4		C10orf53	C14orf166	ARL6		SHPRH	TBC1D9B
	C1QTNF6		C10orf54	C14orf169	RHPN1		CPNE3	TBCCD1
	C1QTNF7		C10orf55	C14orf177	ZNF470		RMDN1	TBCE
	C1QTNF9		C10orf62	C14orf178	INPP5B		HEG1	TBL1XR1
	C1QTNF9B		C10orf67	C14orf180	TMEM177		DPP8	TBP
	C1R		C10orf71	C14orf2	NMUR1		TSEN2	TBPL1
	C1RL		C10orf76	C14orf28	NADSYN1		OR8K5	TC2N
	C1RL-AS1		C10orf82	C14orf37	ZNF101		ARNT2	TCEA3
	C1S		C10orf88	C14orf39	LTB4R		ULK2	TCEB3
	C1orf100		C10orf90	C14orf79	ARHGEF35		TXNL4B	TCF21
	C1orf101		C10orf99	C14orf80	TMEM45A		44261	TCL1A
	C1orf105		C11orf1	C14orf93	TP53TG5		CPNE5	TCL1B
	C1orf106		C11orf16	C15orf26	BPHL		MAPKAPK2	TCP1
	C1orf109		C11orf21	C15orf27	CXCL11		TMEM231	TCP10
	C1orf112		C11orf24	C15orf38-AP3S2	RNF157		ATP2A3	TCP10L2
	C1orf115		C11orf30	C15orf39	TRHDE		FBXO45	TCTE3
	C1orf116		C11orf31	C15orf40	FOXO4		SEH1L	TCTEX1D2
	C1orf122		C11orf40	C15orf41	LOC400541		TEFM	TDO2
	C1orf123		C11orf42	C15orf43	CLDN15		STX1B	TDP1
	C1orf127		C11orf44	C15orf48	LOC101927855		MBLAC2	TDRD3
	C1orf131		C11orf45	C15orf52	EFNB3		POLR3G	TDRD9
	C1orf140		C11orf49	C15orf53	TARBP1		OCA2	TECPR2
	C1orf145		C11orf52	C15orf57	GAS7		DCAF6	TENM2
	C1orf159		C11orf53	C15orf59	LAMTOR5		MIS12	TENM3
	C1orf162		C11orf54	C15orf61	CYP26B1		MPC1	TEX22
	C1orf167		C11orf57	C15orf62	PMS2P3		ANAPC1	TEX26
	C1orf168		C11orf58	C15orf65	AVPR1B		DEFB107A	TFB1M
	C1orf174		C11orf63	C16orf13	B4GALT4		IGF1	TFB2M
	C1orf186		C11orf65	C16orf45	PHLDA2		PTPRK	TFRC
	C1orf189		C11orf68	C16orf46	SLC27A2		TBC1D16	TGFB2
	C1orf194		C11orf70	C16orf52	ENTPD2		RPH3A	TGFB3
	C1orf198		C11orf71	C16orf54	MEIS1		SERTAD4	THAP3
	C1orf204		C11orf73	C16orf58	EMCN		VPS37D	THAP4
	C1orf21		C11orf74	C16orf59	LOC284023		SOX7	THBS2
	C1orf210		C11orf80	C16orf62	WASH2P		EIF6	THEMIS
	C1orf216		C11orf84	C16orf70	IRF6		TMCO4	THEMIS2
	C1orf220		C11orf85	C16orf71	JPH2		KLHL31	THOC3
	C1orf226		C11orf86	C16orf72	CCDC183-AS1		SLC23A3	THPO
	C1orf228		C11orf87	C16orf74	FGF12		KLHL11	THSD1
	C1orf27		C11orf88	C16orf78	ZNF45		BTN1A1	THUMPD3
	C1orf35		C11orf91	C16orf82	MCUR1		DCDC1	TIAM2
	C1orf43		C11orf94	C16orf86	MTERF4		CLEC12B	TIGD4
	C1orf50		C11orf95	C16orf87	FILIP1L		RPLP0	TIMM9
	C1orf52		C11orf96	C16orf89	LOC100129518		PRR5L	TIMP4
	C1orf53		C11orf98	C16orf90	MICB		SEC11C	TKTL2
	C1orf54		C12orf10	C16orf91	MIR4653		NBEAL1	TLL1
	C1orf56		C12orf29	C16orf92	HOXD9		RNF144A	TLR2
	C1orf61		C12orf4	C16orf93	TET3		STK17A	TLR3
	C1orf74		C12orf40	C16orf95	CCR2		COPS7B	TLR5
	C2		C12orf42	C16orf96	FAHD2B		AKR1A1	TLX3
	C20orf144		C12orf43	C17orf100	HES1		IPO13	TM4SF19
	C20orf194		C12orf45	C17orf104	CAPN12		MANF	TMA16
	C20orf196		C12orf49	C17orf105	NACAD		NAT1	TMCC2
	C20orf202		C12orf5	C17orf107	SEC14L1		RPTOR	TMCO4
	C20orf24		C12orf50	C17orf47	PODXL2		MMS22L	TMED10
	C20orf27		C12orf54	C17orf49	SORT1		USP30	TMED8
	C20orf96		C12orf56	C17orf50	OR51E1		STIL	TMED9
	C21orf2		C12orf57	C17orf51	DUSP7		RP11.831H9.11	TMEM121
	C21orf33		C12orf60	C17orf53	EZH1		ZNF230	TMEM144
	C21orf58		C12orf65	C17orf58	MIR7107		C14orf2	TMEM154
	C21orf59		C12orf66	C17orf59	ZNF702P		SNF8	TMEM179
	C21orf62		C12orf71	C17orf61-PLSCR3	EP400		ALDOB	TMEM181
	C21orf91		C12orf73	C17orf62	ASPHD1		TSPAN17	TMEM184C
	C22orf15		C12orf74	C17orf64	LOC100996246		CPSF7	TMEM192
	C22orf23		C12orf75	C17orf67	APOL4		OR2AK2	TMEM200A
	C22orf24		C12orf76	C17orf70	ALG13		EFCAB1	TMEM200B
	C22orf29		C12orf79	C17orf74	CLK2		RALGAPA1	TMEM201
	C22orf34		C14orf1	C17orf75	UBXN8		ZBTB49	TMEM206
	C22orf39		C14orf105	C17orf78	ZNF148		PIGU	TMEM207
	C22orf46		C14orf119	C17orf80	SNHG21		MTUS1	TMEM212
	C2CD2		C14orf142	C17orf85	ORMDL1		NEDD8.MDP1	TMEM222
	C2CD2L		C14orf159	C17orf89	MAN1B1-AS1		CRBN	TMEM229B
	C2CD3		C14orf166	C17orf96	LRFN4		ARHGEF6	TMEM240
	C2CD4A		C14orf169	C17orf97	SLC7A6		CRELD2	TMEM242
	C2CD4B		C14orf177	C17orf98	OPHN1		KATNAL1	TMEM244
	C2CD4C		C14orf178	C17orf99	DNAJB9		RP11.249C24.12	TMEM251
	C2CD4D		C14orf180	C18orf21	YTHDF2		PXDN	TMEM260
	C2CD5		C14orf183	C18orf25	MRAS		XPC	TMEM30B
	C2CD6		C14orf2	C18orf32	ST8SIA4		GPNMB	TMEM40
	C2orf15		C14orf28	C18orf42	PCM1		KLC3	TMEM41A
	C2orf16		C14orf37	C18orf54	GTDC1		COL22A1	TMEM43
	C2orf40		C14orf39	C18orf63	EHD3		DDX24	TMEM44
	C2orf42		C14orf79	C18orf8	JADE2		TMC8	TMEM50A
	C2orf49		C14orf80	C19orf12	CCL15		PRPF40A	TMEM51
	C2orf50		C14orf93	C19orf18	SETD6		ASCL2	TMEM52
	C2orf54		C15orf26	C19orf24	NEIL1		GRB2	TMEM57
	C2orf61		C15orf27	C19orf25	SETD4		BTD	TMEM63A
	C2orf66		C15orf38.AP3S2	C19orf26	PRF1		HACL1	TMEM63C
	C2orf68		C15orf39	C19orf33	MDGA1		SULT1A3	TMEM78
	C2orf69		C15orf40	C19orf35	TEN1		CCT2	TMEM81
	C2orf70		C15orf41	C19orf38	CCDC74B		HDHD3	TMEM82
	C2orf72		C15orf43	C19orf40	PLEKHH1		HBS1L	TMEM88B
	C2orf73		C15orf48	C19orf43	HIST1H3H		FGF22	TMPPE
	C2orf74		C15orf52	C19orf44	ZNF491		PI4K2B	TNFAIP2
	C2orf76		C15orf53	C19orf45	NUBPL		ZFAND3	TNFAIP3
	C2orf81		C15orf57	C19orf47	BBS5		RGN	TNFRSF14
	C2orf82		C15orf59	C19orf48	MIR922		ARSD	TNFRSF18
	C2orf88		C15orf61	C19orf52	HKR1		PCMTD1	TNFRSF19
	C2orf91		C15orf62	C19orf53	CLEC3B		PCDH1	TNFRSF1B
	C3		C15orf65	C19orf54	GNA15		ANG	TNFRSF25
	C3AR1		C16orf13	C19orf57	BMS1P20		RNASE4	TNFRSF4
	C3orf14		C16orf45	C19orf60	MAP4K2		KEAP1	TNFRSF8
	C3orf18		C16orf46	C19orf66	CD69		TMCC1	TNFRSF9
	C3orf20		C16orf52	C19orf67	KLHDC8A		TAF3	TNFSF10
	C3orf22		C16orf54	C19orf68	LRBA		VTA1	TNFSF11
	C3orf33		C16orf58	C19orf70	MYOZ1		ERGIC3	TNIK
	C3orf35		C16orf59	C19orf71	MLEC		MUSTN1	TNK2
	C3orf36		C16orf62	C19orf73	PLXNA1		RPL27	TOMM20
	C3orf38		C16orf70	C19orf80	KCTD9		PHACTR4	TOMM20L
	C3orf49		C16orf71	C19orf81	TMC7		TCF12	TP53BP2
	C3orf52		C16orf72	C19orf84	EMB		SAC3D1	TP63
	C3orf58		C16orf74	C1D	DDX20		PHKB	TP73
	C3orf62		C16orf78	C1GALT1	MIR7703		PPP1R32	TPD52L1
	C3orf67		C16orf86	C1GALT1C1	ZNF655		PDCD2L	TPRG1
	C3orf70		C16orf87	C1QA	ENDOG		CUEDC2	TPRG1L
	C3orf80		C16orf89	C1QB	EBF4		RAX2	TPT1
	C4A		C16orf90	C1QBP	PPP1R9A		TTL	TPTE2
	C4B		C16orf91	C1QC	HOXD3		PARP1	TRA2B
	C4BPA		C16orf92	C1QL1	LINC01876		AGAP6	TRAF3
	C4BPB		C16orf93	C1QL2	ZNF529		LY6G5B	TRAF3IP1
	C4orf19		C16orf95	C1QL3	C1QL4		GBF1	TRAF3IP2
	C4orf22		C16orf96	C1QL4	C1QTNF1		ID3	TRAF5
	C4orf26		C17orf100	C1QTNF1	SH2D4A		PPTC7	TRANK1
	C4orf3		C17orf104	C1QTNF2	KLF12		KDM4A	TRAPPC11
	C4orf32		C17orf105	C1QTNF3	ASPDH		GCM1	TRAPPC3L
	C4orf33		C17orf107	C1QTNF4	PPP1R13B		FAM98C	TRDN
	C4orf45		C17orf47	C1QTNF5	NBAS		BTBD18	TRIM11
	C4orf46		C17orf49	C1QTNF6	CTTNBP2		DCHS2	TRIM13
	C4orf47		C17orf50	C1QTNF7	PTPN14		PBLD	TRIM17
	C4orf48		C17orf51	C1QTNF8	CX3CR1		COX5A	TRIM2
	C4orf50		C17orf53	C1QTNF9	KIF16B		SENP6	TRIM58
	C4orf51		C17orf58	C1QTNF9B	LINC01273		SLC25A18	TRIM60
	C5		C17orf59	C1QTNF9B-AS1	LOC100996717		RABL6	TRIM61
	C5AR1		C17orf61.PLSCR3	C1R	BDNF-AS		UBE2V1	TRIM63
	C5AR2		C17orf62	C1RL	MIR590		CHPF2	TRIM67
	C5orf15		C17orf64	C1S	TM7SF3		NUCKS1	TRIM71
	C5orf22		C17orf67	C1orf100	LPXN		PSMA7	TRIML1
	C5orf24		C17orf70	C1orf101	SLC39A8		ABL1	TRIML2
	C5orf30		C17orf74	C1orf105	ZNF284		SLC52A2	TRIP11
	C5orf34		C17orf75	C1orf106	LINC00106		NAA30	TRMT11
	C5orf38		C17orf78	C1orf109	FLCN		CDC42EP2	TRMT5
	C5orf42		C17orf80	C1orf110	ASB1		CHD8	TRMT61A
	C5orf46		C17orf85	C1orf111	NR2F2-AS1		ZFYVE1	TRNAU1AP
	C5orf47		C17orf89	C1orf112	SIPA1L1		MAP2K4	TRNP1
	C5orf49		C17orf96	C1orf115	ANKS1B		FNDC1	TRNT1
	C5orf51		C17orf97	C1orf116	GADD45B		BCL6	TRPC4
	C5orf56		C17orf98	C1orf122	GSTM2		SEMA4G	TSC22D1
	C5orf58		C17orf99	C1orf123	GTF3C4		EIF4E2	TSEN2
	C5orf63		C18orf21	C1orf127	TTC31		NPEPPS	TSHR
	C5orf64		C18orf25	C1orf131	DHTKD1		RP4.734P14.4	TSNAX
	C5orf67		C18orf32	C1orf141	TRPC6		OR2T33	TSPAN17
	C6		C18orf42	C1orf145	SSTR2		DNM2	TSPYL1
	C6orf1		C18orf54	C1orf146	THTPA		COX18	TSPYL4
	C6orf106		C18orf63	C1orf158	KLF8		SOS1	TTC1
	C6orf120		C18orf65	C1orf159	KLF13		CNOT6	TTC13
	C6orf132		C18orf8	C1orf162	SNHG5		TRMT11	TTC14
	C6orf136		C19orf12	C1orf167	MIR4720		PPM1B	TTC29
	C6orf141		C19orf18	C1orf168	ACAP3		PIWIL4	TTC34
	C6orf163		C19orf24	C1orf174	ZEB1		EBNA1BP2	TTC7B
	C6orf201		C19orf25	C1orf177	NLRP3		CARD9	TTC8
	C6orf203		C19orf26	C1orf185	TCF7L1		CCNE2	TTC9
	C6orf223		C19orf33	C1orf186	PIAS2		STMN2	TTLL10
	C6orf226		C19orf35	C1orf189	ZNF740		CYLD	TTLL2
	C6orf47		C19orf38	C1orf194	MIR1285-1		LMBRD2	TTLL3
	C6orf48		C19orf40	C1orf198	KLHL36		SKP2	TTLL5
	C6orf52		C19orf43	C1orf204	NBPF12		PPARG	TUBA3C
	C6orf58		C19orf44	C1orf21	EDNRB		IRF5	TUBE1
	C6orf62		C19orf45	C1orf210	SHE		OTUB1	TULP4
	C6orf89		C19orf47	C1orf216	WDFY2		ZNF724P	TWIST2
	C7		C19orf48	C1orf226	CEBPB-AS1		CDK13	TXLNB
	C7orf25		C19orf52	C1orf228	SIPA1L3		RAP1B	UBE2F
	C7orf26		C19orf53	C1orf233	MTHFR		VSIG10	UBE2J2
	C7orf31		C19orf54	C1orf234	NPHP3		ANAPC4	UBE4B
	C7orf49		C19orf57	C1orf27	C2orf74		SPDL1	UBIAD1
	C7orf50		C19orf60	C1orf35	ALG8		NELFB	UBL3
	C7orf57		C19orf66	C1orf43	SERPINE1		ADM5	UBLCP1
	C7orf61		C19orf67	C1orf50	DHRSX		DNAH10	UBP1
	C7orf73		C19orf68	C1orf52	SNAPC3		ADAM33	UBR4
	C8G		C19orf70	C1orf53	ZFAS1		GSTO1	UBR7
	C8orf22		C19orf71	C1orf54	PAN2		NR1D2	UBTD2
	C8orf31		C19orf73	C1orf56	MID2		TP53BP1	UBXN10
	C8orf33		C19orf80	C1orf61	MIR1307		HLA.G	UBXN11
	C8orf34		C19orf81	C1orf64	CCHCR1		CHRNA4	UBXN7
	C8orf37		C19orf83	C1orf68	CCDC110		LIN7C	UFM1
	C8orf37-AS1		C19orf84	C1orf74	APOLD1		LOXL1	UFSP2
	C8orf4		C1D	C1orf86	KIAA0895L		SLC3A2	UIMC1
	C8orf44		C1GALT1	C1orf87	P2RY13		LONP2	ULBP1
	C8orf44-SGK3		C1GALT1C1	C1orf94	SMAGP		KCTD20	ULBP2
	C8orf46		C1QA	C1orf95	ZDHHC6		HNRNPF	ULBP3
	C8orf48		C1QB	C2	PLEKHO1		ERP27	UNC5A
	C8orf58		C1QBP	C20orf141	MOCS3		C14orf177	UNC79
	C8orf59		C1QC	C20orf144	ARID2		OR56B4	UNC93A
	C8orf76		C1QL1	C20orf173	FUCA2		CTD.2587H24.4	URAD
	C8orf82		C1QL2	C20orf194	CEP135		TMEM229B	URB2
	C8orf88		C1QL3	C20orf195	GLIS2-AS1		PROM1	USH2A
	C9		C1QL4	C20orf196	FCER1G		TMEM63A	USP12
	C9orf116		C1QTNF1	C20orf202	LOC645513		LMNTD2	USP13
	C9orf131		C1QTNF2	C20orf24	HIVEP1		TMEM2	USP48
	C9orf142		C1QTNF3	C20orf27	MPHOSPH8		TMEM30C	USPL1
	C9orf152		C1QTNF3.AMACR	C20orf85	SLC2A5		ZNF592	UST
	C9orf153		C1QTNF4	C20orf96	PLCL1		RPS23	UTP14C
	C9orf16		C1QTNF5	C21orf140	ATIC		NACA	UTRN
	C9orf172		C1QTNF6	C21orf2	LINC01843		CXCR6	UTS2
	C9orf24		C1QTNF7	C21orf33	TMEM80		SRD5A2	UTS2B
	C9orf40		C1QTNF8	C21orf58	ZFP14		KCNA5	VAMP3
	C9orf43		C1QTNF9	C21orf59	AAK1		PSMB2	VASH1
	C9orf47		C1QTNF9B	C21orf62	ZNF248		PDP1	VASH2
	C9orf50		C1QTNF9B.AS1	C21orf91	ZCCHC14		ADCY10	VEGFC
	C9orf64		C1R	C22orf15	SPEF2		SERPINA6	VGLL2
	C9orf66		C1RL	C22orf23	ZNF362		POP5	VGLL3
	C9orf69		C1S	C22orf29	PDLIM5		RBM46	VGLL4
	C9orf72		C1orf100	C22orf31	ACE		NPHP3.ACAD11	VHL
	C9orf78		C1orf101	C22orf39	RILP		ZFP14	VIP
	C9orf84		C1orf105	C22orf42	CPNE5		MAN1A2	VIPAS39
	C9orf85		C1orf106	C22orf46	SLC16A2		GIPC1	VNN1
[truncated: 17,555 more rows]

## Sheet: LUAD
Dataset group #1
Samples	Complete Datasets				Significant Datasets
	mRNA	miRNA	Methy	CNV	mRNA	miRNA	Methy	CNV
TCGA.05.4384.01	A1BG	hsa-let-7a-1	A1BG	A1BG	XIST	hsa-mir-196a-2	SLC25A43	A2M
TCGA.05.4390.01	A1BG-AS1	hsa-let-7a-2	A1CF	A1CF	ADGRF1	hsa-mir-196a-1	EMD	A2ML1
TCGA.05.4396.01	A2M	hsa-let-7a-3	A2M	A2M	SCGB1A1	hsa-mir-23c	YIPF6	AACS
TCGA.05.4405.01	A2M-AS1	hsa-let-7b	A2ML1	A2ML1	GJB1	hsa-mir-1269a	ZMYM3	AADACL3
TCGA.05.4410.01	A2ML1	hsa-let-7c	A3GALT2	A3GALT2	NPIPB15	hsa-mir-5586	KRBOX4	AADACL4
TCGA.05.4415.01	A2MP1	hsa-let-7d	A4GALT	A4GALT	SFTPC	hsa-mir-3934	UBE2A	AASDHPPT
TCGA.05.4417.01	A4GALT	hsa-let-7e	A4GNT	A4GNT	MFSD4A	hsa-mir-150	FAM58A	ABCB9
TCGA.05.4424.01	A4GNT	hsa-let-7f-1	AAAS	AAAS	GGT6	hsa-mir-187	BTK	ABCC4
TCGA.05.4425.01	AAAS	hsa-let-7f-2	AACS	AACS	POF1B	hsa-mir-205	TCEAL8	ABCC5
TCGA.05.4427.01	AACS	hsa-let-7g	AADAC	AADAC	PITX1	hsa-mir-197	XIAP	ABCD4
TCGA.05.4433.01	AADAC	hsa-let-7i	AADACL2	AADACL2	LGSN	hsa-mir-1-2	ARMCX6	ABCF3
TCGA.05.5420.01	AADACP1	hsa-mir-1-1	AADACL3	AADACL3	CEACAM5	hsa-mir-484	FANCB	ABCG4
TCGA.05.5423.01	AADAT	hsa-mir-1-2	AADACL4	AADACL4	MUC4	hsa-mir-338	MOSPD2	ABHD13
TCGA.05.5425.01	AAED1	hsa-mir-100	AADAT	AADAT	HOXB7	hsa-mir-133a-1	SPACA5	ABHD14A
TCGA.05.5428.01	AAGAB	hsa-mir-101-1	AAED1	AAED1	VANGL2	hsa-mir-4709	PHKA2	ABHD14B
TCGA.05.5429.01	AAK1	hsa-mir-101-2	AAGAB	AAGAB	S100P	hsa-mir-1-1	VBP1	ABHD16B
TCGA.05.5715.01	AAMDC	hsa-mir-103a-1	AAK1	AAK1	PPP1R14D	hsa-mir-3610	GNL3L	ABHD5
TCGA.35.5375.01	AAMP	hsa-mir-103a-2	AAMDC	AAMDC	HOXC10	hsa-mir-4791	RPL36A	ABHD6
TCGA.38.4631.01	AANAT	hsa-mir-106a	AAMP	AAMP	ALPK3	hsa-mir-1287	SSR4	ABR
TCGA.38.4632.01	AAR2	hsa-mir-106b	AANAT	AANAT	SLC44A5	hsa-mir-6716	GRIPAP1	ACACB
TCGA.38.6178.01	AARD	hsa-mir-107	AAR2	AAR2	PCDHB2	hsa-mir-199a-1	IDH3G	ACAD10
TCGA.38.7271.01	AARS	hsa-mir-10a	AARD	AARD	ERAP2	hsa-mir-31	RPL10	ACAD8
TCGA.38.A44F.01	AARS2	hsa-mir-10b	AARS	AARS	RNF212	hsa-mir-199a-2	ZNF630	ACADS
TCGA.44.2656.01	AARSD1	hsa-mir-1180	AARS2	AARS2	RPS4Y1	hsa-mir-3926-2	VMA21	ACAP2
TCGA.44.2665.01	AASDH	hsa-mir-1226	AARSD1	AARSD1	PLEKHS1	hsa-mir-133a-2	HUWE1	ACAP3
TCGA.44.2666.01	AASDHPPT	hsa-mir-1228	AASDH	AASDH	IRX2	hsa-mir-1228	HCCS	ACAT1
TCGA.44.2668.01	AASS	hsa-mir-1229	AASDHPPT	AASDHPPT	PPP1R1B	hsa-mir-3614	CUL4B	ACKR2
TCGA.44.3918.01	AATBC	hsa-mir-1245a	AASS	AASS	DNAJC12	hsa-mir-96	LAS1L	ACOT1
TCGA.44.4112.01	AATF	hsa-mir-1247	AATF	AATF	PCP4L1	hsa-mir-30e	FAM127A	ACOT2
TCGA.44.5643.01	AATK	hsa-mir-1248	AATK	AATK	FADS2	hsa-mir-143	MOSPD1	ACOT4
TCGA.44.5644.01	ABALON	hsa-mir-1249	ABAT	AATK-AS1	PRR11	hsa-mir-5698	SPIN2B	ACOT6
TCGA.44.5645.01	ABAT	hsa-mir-125a	ABCA1	ABAT	CX3CL1	hsa-mir-412	RRAGB	ACOT7
TCGA.44.6145.01	ABCA1	hsa-mir-125b-1	ABCA10	ABCA1	KIF12	hsa-mir-155	RPL36A.HNRNPH2	ACOX2
TCGA.44.6146.01	ABCA10	hsa-mir-125b-2	ABCA12	ABCA10	AQP5	hsa-mir-193b	APOO	ACP6
TCGA.44.6147.01	ABCA11P	hsa-mir-126	ABCA13	ABCA12	NPIPA5	hsa-mir-144	CXorf58	ACR
TCGA.44.6148.01	ABCA12	hsa-mir-1262	ABCA2	ABCA13	ZNF229	hsa-mir-199b	OGT	ACRV1
TCGA.44.6774.01	ABCA13	hsa-mir-1266	ABCA3	ABCA2	FAM3B	hsa-mir-342	MTM1	ACSF3
TCGA.44.6775.01	ABCA17P	hsa-mir-1269a	ABCA4	ABCA3	PALM3	hsa-mir-574	CHIC1	ACSL1
TCGA.44.6776.01	ABCA2	hsa-mir-127	ABCA5	ABCA4	GPR87	hsa-mir-146a	ARMCX5	ACSL6
TCGA.44.6777.01	ABCA3	hsa-mir-1270	ABCA6	ABCA5	EFS	hsa-mir-34c	NDUFB11	ACSS3
TCGA.44.6778.01	ABCA4	hsa-mir-1271	ABCA7	ABCA6	RNF128	hsa-mir-708	TCEAL3	ACTC1
TCGA.44.6779.01	ABCA5	hsa-mir-1277	ABCA8	ABCA7	C5orf38	hsa-mir-2277	WDR44	ACTL8
TCGA.44.7659.01	ABCA6	hsa-mir-128-1	ABCA9	ABCA8	PNMAL1	hsa-mir-126	SAT1	ACTR6
TCGA.44.7660.01	ABCA7	hsa-mir-128-2	ABCB1	ABCA9	EEF1A2	hsa-mir-29c	ZNF449	ACTR8
TCGA.44.7661.01	ABCA8	hsa-mir-1287	ABCB10	ABCB1	CACNA2D2	hsa-mir-3909	SLC9A6	ACTRT2
TCGA.44.7662.01	ABCA9	hsa-mir-1288	ABCB11	ABCB10	BPIFB1	hsa-mir-1296	HPRT1	ACTRT3
TCGA.44.7667.01	ABCB1	hsa-mir-129-1	ABCB4	ABCB11	PEBP4	hsa-mir-1277	TAB3	ACY1
TCGA.44.7669.01	ABCB10	hsa-mir-129-2	ABCB5	ABCB4	GSTA1	hsa-mir-3065	RBM10	ACYP1
TCGA.44.7670.01	ABCB4	hsa-mir-1291	ABCB6	ABCB5	UGT8	hsa-mir-139	FGD1	ADAL
TCGA.44.7671.01	ABCB5	hsa-mir-1292	ABCB7	ABCB6	SPN	hsa-mir-627	PIM2	ADAM12
TCGA.44.7672.01	ABCB6	hsa-mir-1296	ABCB8	ABCB7	PCSK1N	hsa-mir-551a	C1GALT1C1	ADAM30
TCGA.44.8117.01	ABCB7	hsa-mir-1301	ABCB9	ABCB8	DMBT1	hsa-mir-4999	ARAF	ADAM8
TCGA.44.8119.01	ABCB8	hsa-mir-1304	ABCC1	ABCB9	ZNF750	hsa-mir-212	ZNF75D	ADAMTS12
TCGA.44.8120.01	ABCB9	hsa-mir-1306	ABCC10	ABCC1	PPP1R14C	hsa-mir-339	USP27X	ADAMTS15
TCGA.44.A479.01	ABCC1	hsa-mir-1307	ABCC11	ABCC10	WBSCR27	hsa-mir-4443	EFNB1	ADAMTS19
TCGA.44.A47A.01	ABCC10	hsa-mir-130a	ABCC12	ABCC11	MSLN	hsa-mir-101-2	SLC35A2	ADAMTS8
TCGA.44.A47B.01	ABCC11	hsa-mir-130b	ABCC2	ABCC12	SOX2	hsa-mir-3651	PDHA1	ADARB2
TCGA.44.A47G.01	ABCC13	hsa-mir-132	ABCC3	ABCC2	ERICH5	hsa-mir-33a	SLC25A14	ADCK1
TCGA.44.A4SS.01	ABCC2	hsa-mir-133a-1	ABCC4	ABCC3	AQP4	hsa-mir-577	IDS	ADIPOQ
TCGA.44.A4SU.01	ABCC3	hsa-mir-133a-2	ABCC5	ABCC4	HJURP	hsa-mir-4638	USP51	ADM2
TCGA.49.4487.01	ABCC4	hsa-mir-134	ABCC8	ABCC5	TTK	hsa-mir-142	RAP2C	ADM5
TCGA.49.4488.01	ABCC5	hsa-mir-1343	ABCC9	ABCC6	MMP12	hsa-mir-324	HTATSF1	ADNP2
TCGA.49.4490.01	ABCC6	hsa-mir-135b	ABCD1	ABCC8	KIF23	hsa-mir-326	JADE3	ADORA3
TCGA.49.4512.01	ABCC6P1	hsa-mir-136	ABCD2	ABCC9	SPINK1	hsa-mir-450b	UPF3B	ADPRHL1
TCGA.49.4514.01	ABCC6P2	hsa-mir-138-1	ABCD3	ABCD1	ADRB2	hsa-mir-26b	ZBTB33	ADSSL1
TCGA.49.6742.01	ABCC8	hsa-mir-138-2	ABCD4	ABCD2	C4orf19	hsa-mir-30b	APEX2	AFF4
TCGA.49.6743.01	ABCC9	hsa-mir-139	ABCE1	ABCD3	MUC5B	hsa-mir-5010	CD99L2	AGA
TCGA.49.6744.01	ABCD1	hsa-mir-140	ABCF1	ABCD4	TESC	hsa-mir-486-2	FMR1	AGAP2
TCGA.49.6745.01	ABCD2	hsa-mir-141	ABCF2	ABCE1	PIGR	hsa-mir-1249	POLA1	AGL
TCGA.49.6761.01	ABCD3	hsa-mir-142	ABCF3	ABCF1	KIF18B	hsa-mir-1245a	ZNF41	AGMAT
TCGA.49.6767.01	ABCD4	hsa-mir-143	ABCG1	ABCF2	ACKR1	hsa-mir-874	ARMCX3	AGPAT6
TCGA.49.AAQV.01	ABCE1	hsa-mir-144	ABCG2	ABCF3	QPRT	hsa-mir-203b	BEX2	AGRN
TCGA.49.AAR0.01	ABCF1	hsa-mir-145	ABCG4	ABCG1	RPS6KA6	hsa-mir-98	EBP	AGTRAP
TCGA.49.AAR2.01	ABCF2	hsa-mir-1468	ABCG5	ABCG2	SUSD4	hsa-mir-486-1	ZNF275	AGXT2
TCGA.49.AAR3.01	ABCF3	hsa-mir-146a	ABCG8	ABCG4	PRRX2	hsa-mir-183	SCML2	AHCYL1
TCGA.49.AAR4.01	ABCG1	hsa-mir-146b	ABHD1	ABCG5	LRRK2	hsa-mir-449a	CENPI	AHDC1
TCGA.49.AAR9.01	ABCG2	hsa-mir-147b	ABHD10	ABCG8	P3H3	hsa-let-7c	NUP62CL	AHNAK2
TCGA.49.AARE.01	ABCG4	hsa-mir-148a	ABHD11	ABHD1	MUC21	hsa-mir-186	PIH1D3	AHSA1
TCGA.49.AARN.01	ABCG5	hsa-mir-148b	ABHD12	ABHD10	MUC15	hsa-mir-1247	ATRX	AHSG
TCGA.49.AARO.01	ABHD1	hsa-mir-149	ABHD12B	ABHD11	H2AFY2	hsa-mir-1266	TSC22D3	AICDA
TCGA.49.AARQ.01	ABHD10	hsa-mir-150	ABHD13	ABHD12	XK	hsa-mir-145	MECP2	AIM1
TCGA.49.AARR.01	ABHD11	hsa-mir-151a	ABHD14A	ABHD12B	PFN2	hsa-mir-6837	WWC3	AIM1L
TCGA.4B.A93V.01	ABHD11-AS1	hsa-mir-151b	ABHD14A.ACY1	ABHD13	ESPN	hsa-mir-503	FAM127B	AJAP1
TCGA.50.5044.01	ABHD12	hsa-mir-152	ABHD14B	ABHD14A	FGG	hsa-mir-193a	TSPAN7	AK7
TCGA.50.5045.01	ABHD12B	hsa-mir-153-1	ABHD15	ABHD14A-ACY1	NGEF	hsa-mir-147b	THOC2	AK9
TCGA.50.5049.01	ABHD13	hsa-mir-153-2	ABHD16A	ABHD14B	SOX9	hsa-mir-3652	CETN2	AKIRIN1
TCGA.50.5051.01	ABHD14A	hsa-mir-154	ABHD16B	ABHD15	ELFN2	hsa-mir-942	NSDHL	AKIRIN2
TCGA.50.5055.01	ABHD14A-ACY1	hsa-mir-155	ABHD17A	ABHD16A	GALNT14	hsa-mir-3917	RP2	AKNAD1
TCGA.50.5066.01	ABHD14B	hsa-mir-15a	ABHD17B	ABHD16B	KLHDC7A	hsa-mir-23b	CSTF2	AKR7A2
TCGA.50.5068.01	ABHD15	hsa-mir-15b	ABHD17C	ABHD17A	TUBB3	hsa-mir-7705	FAM199X	AKR7A3
TCGA.50.5072.01	ABHD16A	hsa-mir-16-1	ABHD2	ABHD17B	MIR3658	hsa-mir-1307	MSL3	AKT1
TCGA.50.5930.01	ABHD17A	hsa-mir-16-2	ABHD3	ABHD17C	ASPM	hsa-mir-639	SNX12	ALAS1
TCGA.50.5931.01	ABHD17B	hsa-mir-17	ABHD4	ABHD2	MARK1	hsa-mir-24-1	DYNLT3	ALDH16A1
TCGA.50.5932.01	ABHD17C	hsa-mir-181a-1	ABHD5	ABHD3	SLC26A9	hsa-mir-5001	RBMX	ALDH1L2
TCGA.50.5933.01	ABHD18	hsa-mir-181a-2	ABHD6	ABHD4	MELK	hsa-mir-191	GPKOW	ALDH2
TCGA.50.5935.01	ABHD2	hsa-mir-181b-1	ABHD8	ABHD5	MIRLET7D	hsa-mir-511	NKRF	ALDH4A1
TCGA.50.5936.01	ABHD3	hsa-mir-181b-2	ABI1	ABHD6	SLC15A2	hsa-let-7a-3	AIFM1	ALDH6A1
TCGA.50.5939.01	ABHD4	hsa-mir-181c	ABI2	ABHD8	CLEC10A	hsa-mir-1271	PIN4	ALDH7A1
TCGA.50.5941.01	ABHD5	hsa-mir-181d	ABI3	ABI1	ARSE	hsa-mir-222	PHF6	ALG10
TCGA.50.5942.01	ABHD6	hsa-mir-182	ABI3BP	ABI2	SAA1	hsa-mir-182	AL022578.1	ALG10B
TCGA.50.5944.01	ABHD8	hsa-mir-183	ABL1	ABI3	FDCSP	hsa-mir-30a	ZNF182	ALG12
TCGA.50.5946.01	ABI1	hsa-mir-184	ABL2	ABI3BP	GSTO2	hsa-mir-9-2	STK26	ALG3
TCGA.50.6590.01	ABI2	hsa-mir-185	ABLIM1	ABL1	FGFR3	hsa-mir-7-1	ZNF81	ALG9
TCGA.50.6591.01	ABI3	hsa-mir-186	ABLIM2	ABL2	STEAP1	hsa-mir-664a	SPIN4	ALKBH1
TCGA.50.6592.01	ABI3BP	hsa-mir-187	ABLIM3	ABLIM1	C8orf34-AS1	hsa-mir-4724	RPGR	ALKBH2
TCGA.50.6593.01	ABL1	hsa-mir-188	ABO	ABLIM2	CFAP221	hsa-mir-3613	RPS6KA3	ALKBH8
TCGA.50.6594.01	ABL2	hsa-mir-18a	ABR	ABLIM3	LARP4B	hsa-mir-642a	SCML1	ALPK2
TCGA.50.6595.01	ABLIM1	hsa-mir-18b	ABRA	ABO	ATP13A4	hsa-mir-542	RGAG4	ALPL
TCGA.50.6597.01	ABLIM2	hsa-mir-190a	ABRACL	ABR	LINC00665	hsa-mir-423	FAM156A	ALS2CL
TCGA.50.6673.01	ABLIM3	hsa-mir-190b	ABT1	ABRA	CYP4B1	hsa-mir-4728	TIMM8A	ALX1
TCGA.50.7109.01	ABO	hsa-mir-191	ABTB1	ABRACL	DPP4	hsa-mir-146b	GPC4	ALX3
TCGA.50.8457.01	ABR	hsa-mir-192	ABTB2	ABT1	MIR4635	hsa-mir-4772	MTMR1	AMACR
TCGA.50.8459.01	ABRACL	hsa-mir-193a	AC002310.13	ABTB1	KIAA1324	hsa-mir-3136	PPEF1	AMD1
TCGA.50.8460.01	ABT1	hsa-mir-193b	AC002398.9	ABTB2	MARCO	hsa-mir-550a-2	TRMT2B	AMDHD1
TCGA.53.7624.01	ABTB1	hsa-mir-194-1	AC002985.3	AC002310.13	KIF2C	hsa-mir-20a	ENOX2	AMICA1
TCGA.53.7626.01	ABTB2	hsa-mir-194-2	AC003002.4	AC003002.4	GNG7	hsa-mir-378a	LONRF3	AMIGO1
TCGA.53.7813.01	ACAA1	hsa-mir-195	AC003002.6	AC004076.7	APBB1	hsa-mir-548b	APOOL	AMIGO3
TCGA.53.A4EZ.01	ACAA2	hsa-mir-196a-1	AC003005.4	AC004754.3	DEPDC1	hsa-mir-9-1	SLC25A53	AMN
TCGA.55.5899.01	ACACA	hsa-mir-196a-2	AC003006.7	AC004980.11	ADAMTSL5	hsa-mir-5000	CXorf56	AMPD1
TCGA.55.6543.01	ACACB	hsa-mir-196b	AC004076.7	AC006538.4	KIF4A	hsa-mir-9-3	MAGED2	AMPD2
TCGA.55.6642.01	ACAD10	hsa-mir-197	AC004076.9	AC009336.19	CDC6	hsa-mir-29b-2	HDAC8	AMT
TCGA.55.6712.01	ACAD11	hsa-mir-1976	AC004381.6	AC011242.6	CCR2	hsa-mir-24-2	IL13RA1	AMY1A
TCGA.55.6968.01	ACAD8	hsa-mir-199a-1	AC004754.3	AC013269.5	TSPYL5	hsa-mir-210	PRPS2	AMY1B
TCGA.55.6970.01	ACAD9	hsa-mir-199a-2	AC005779.2	AC022431.2	AHNAK2	hsa-mir-671	TCEAL1	AMY1C
TCGA.55.6971.01	ACADL	hsa-mir-199b	AC006445.1	AC037459.4	PDE6B	hsa-mir-26a-1	ZCCHC12	AMY2A
TCGA.55.6972.01	ACADM	hsa-mir-19a	AC006449.2	AC068533.7	QPCT	hsa-mir-454	RBMX2	AMY2B
TCGA.55.6978.01	ACADS	hsa-mir-19b-1	AC006486.9	AC073610.5	EPM2AIP1	hsa-mir-30d	RBM3	ANAPC5
TCGA.55.6979.01	ACADSB	hsa-mir-19b-2	AC006538.4	AC073869.1	NT5E	hsa-mir-34b	MED12	ANAPC7
TCGA.55.6980.01	ACADVL	hsa-mir-200a	AC006547.14	AC104534.3	AK4	hsa-mir-598	TSPYL2	ANGEL1
TCGA.55.6981.01	ACAN	hsa-mir-200b	AC006994.3	AC108938.5	PANX2	hsa-mir-99a	TMEM185A	ANGPTL7
TCGA.55.6982.01	ACAP1	hsa-mir-200c	AC007040.11	ACAA1	BCL2L15	hsa-mir-425	BRWD3	ANK1
TCGA.55.6983.01	ACAP2	hsa-mir-203a	AC007557.5	ACAA2	POU2AF1	hsa-mir-504	MMGT1	ANKK1
TCGA.55.6984.01	ACAP3	hsa-mir-203b	AC007906.1	ACACA	RGS17	hsa-mir-660	44445	ANKLE2
TCGA.55.6985.01	ACAT1	hsa-mir-204	AC008074.1	ACACB	EME1	hsa-mir-26a-2	SHROOM4	ANKRD10
TCGA.55.6986.01	ACAT2	hsa-mir-205	AC008641.1	ACAD10	TNNT1	hsa-mir-760	MAGED1	ANKRD11
TCGA.55.6987.01	ACBD3	hsa-mir-20a	AC008759.1	ACAD11	PTPRO	hsa-mir-664b	TFE3	ANKRD13A
TCGA.55.7227.01	ACBD4	hsa-mir-20b	AC009065.4	ACAD8	CDCA5	hsa-let-7a-1	PBDC1	ANKRD20A1
TCGA.55.7281.01	ACBD5	hsa-mir-21	AC009121.2	ACAD9	CECR2	hsa-mir-940	COX7B	ANKRD20A2
TCGA.55.7283.01	ACBD7	hsa-mir-210	AC009133.22	ACADL	CENPA	hsa-let-7f-2	OTUD5	ANKRD20A3
TCGA.55.7284.01	ACCS	hsa-mir-2110	AC009336.19	ACADM	FLRT3	hsa-mir-30c-1	UTP14A	ANKRD20A4
TCGA.55.7570.01	ACD	hsa-mir-2116	AC010184.1	ACADS	MIR1287	hsa-mir-6806	MID1IP1	ANKRD29
TCGA.55.7573.01	ACE	hsa-mir-212	AC010287.1	ACADSB	MIR4329	hsa-mir-181d	UBQLN2	ANKRD32
TCGA.55.7574.01	ACE2	hsa-mir-214	AC010547.9	ACADVL	TFF3	hsa-mir-101-1	KIF4A	ANKRD34A
TCGA.55.7576.01	ACER2	hsa-mir-215	AC010642.1	ACAN	EPHX4	hsa-mir-1270	PDZD11	ANKRD35
TCGA.55.7724.01	ACER3	hsa-mir-216a	AC010646.3	ACAP1	DPT	hsa-mir-6761	MID2	ANKRD37
TCGA.55.7725.01	ACHE	hsa-mir-217	AC011513.3	ACAP2	ELOVL6	hsa-let-7a-2	MBTPS2	ANKRD6
TCGA.55.7726.01	ACIN1	hsa-mir-218-1	AC011530.4	ACAP3	LRRC15	hsa-let-7f-1	GLA	ANKRD63
TCGA.55.7727.01	ACKR1	hsa-mir-218-2	AC013286.1	ACAT1	LINC01655	hsa-mir-502	HNRNPH2	ANKRD65
TCGA.55.7728.01	ACKR2	hsa-mir-219a-1	AC015688.3	ACAT2	SCIN	hsa-mir-1976	MCTS1	ANKRD9
TCGA.55.7815.01	ACKR3	hsa-mir-22	AC017028.10	ACBD3	SRPX2	hsa-mir-939	FUNDC2	ANKS1B
TCGA.55.7903.01	ACKR4	hsa-mir-221	AC022431.2	ACBD4	RCN3	hsa-mir-744	CXorf57	ANO10
TCGA.55.7907.01	ACLY	hsa-mir-222	AC024361.1	ACBD5	AURKB	hsa-mir-6854	CXorf40B	ANO4
TCGA.55.7910.01	ACMSD	hsa-mir-223	AC024592.12	ACBD7	CYP4X1	hsa-mir-29b-1	ATG4A	ANO9
TCGA.55.7911.01	ACO1	hsa-mir-224	AC025048.1	ACCS	TPPP	hsa-mir-301a	PSMD10	ANXA2R
TCGA.55.7913.01	ACO2	hsa-mir-2277	AC025263.3	ACCSL	MZB1	hsa-mir-3170	TBC1D25	ANXA9
TCGA.55.7914.01	ACOT1	hsa-mir-2355	AC037459.4	ACD	NEK2	hsa-mir-6892	FAM122B	AP2A1
TCGA.55.7994.01	ACOT11	hsa-mir-23a	AC068533.7	ACE	NDC80	hsa-mir-3615	PJA1	AP2A2
TCGA.55.7995.01	ACOT13	hsa-mir-23b	AC069063.1	ACE2	CCR7	hsa-mir-17	RENBP	AP2M1
TCGA.55.8085.01	ACOT2	hsa-mir-23c	AC069368.3	ACER1	AMT	hsa-mir-223	PHF8	AP2S1
TCGA.55.8087.01	ACOT4	hsa-mir-24-1	AC073130.2	ACER2	CHRDL1	hsa-mir-551b	ZDHHC9	AP3M2
TCGA.55.8089.01	ACOT7	hsa-mir-24-2	AC073610.5	ACER3	APOD	hsa-mir-501	XKRX	AP3S1
TCGA.55.8090.01	ACOT8	hsa-mir-25	AC073657.1	ACHE	KIF26B	hsa-mir-320a	ERCC6L	AP4B1
TCGA.55.8091.01	ACOT9	hsa-mir-26a-1	AC079355.1	ACIN1	CLEC5A	hsa-mir-365a	UPRT	APAF1
TCGA.55.8092.01	ACOX1	hsa-mir-26a-2	AC084219.2	ACKR1	MMP28	hsa-mir-450a-2	AMER1	APBA2
TCGA.55.8094.01	ACOX2	hsa-mir-26b	AC087350.1	ACKR2	FKBP10	hsa-mir-152	MSN	APC
TCGA.55.8096.01	ACOX3	hsa-mir-27a	AC087651.1	ACKR3	GAL3ST1	hsa-mir-365b	SMARCA1	APEH
TCGA.55.8097.01	ACOXL	hsa-mir-27b	AC087651.2	ACKR4	GOLGA8A	hsa-mir-151a	MAGT1	APITD1
TCGA.55.8203.01	ACOXL-AS1	hsa-mir-28	AC087762.1	ACLY	NUF2	hsa-mir-107	IGBP1	APLP2
TCGA.55.8204.01	ACP1	hsa-mir-296	AC090154.1	ACMSD	GLRB	hsa-let-7b	RPL39	APOA1
TCGA.55.8205.01	ACP2	hsa-mir-299	AC091180.1	ACN9	RASGEF1A	hsa-mir-592	NKAP	APOA4
TCGA.55.8206.01	ACP5	hsa-mir-29a	AC092384.1	ACO1	GOLGA8B	hsa-mir-33b	TBC1D8B	APOA5
TCGA.55.8207.01	ACP6	hsa-mir-29b-1	AC092835.2	ACO2	OLR1	hsa-mir-450a-1	MBNL3	APOBEC1
TCGA.55.8208.01	ACP7	hsa-mir-29b-2	AC093323.1	ACOT1	TXNDC17	hsa-mir-1343	RLIM	APOC3
TCGA.55.8299.01	ACPP	hsa-mir-29c	AC104057.1	ACOT11	VIM-AS1	hsa-mir-331	BRCC3	APOD
TCGA.55.8301.01	ACPT	hsa-mir-301a	AC104073.2	ACOT12	CST6	hsa-mir-4677	ABCB7	APOLD1
TCGA.55.8302.01	ACR	hsa-mir-301b	AC104389.1	ACOT13	NCAPG	hsa-mir-3653	FAM122C	APOPT1
TCGA.55.8505.01	ACRBP	hsa-mir-3065	AC104389.2	ACOT2	CILP2	hsa-mir-132	MPP1	APPL1
TCGA.55.8506.01	ACRV1	hsa-mir-3074	AC104532.2	ACOT4	SMOC2	hsa-mir-3130-2	HDX	APPL2
TCGA.55.8507.01	ACSBG1	hsa-mir-30a	AC104534.3	ACOT6	PLK1	hsa-mir-148b	TSR2	APRT
TCGA.55.8508.01	ACSBG2	hsa-mir-30b	AC104809.3	ACOT7	C16orf59	hsa-mir-27b	GAB3	AQPEP
TCGA.55.8510.01	ACSF2	hsa-mir-30c-1	AC105009.1	ACOT8	CD79B	hsa-mir-19b-2	TAF9B	AQR
TCGA.55.8511.01	ACSF3	hsa-mir-30c-2	AC112719.2	ACOT9	PRDM16	hsa-mir-3127	BEX5	ARCN1
TCGA.55.8512.01	ACSL1	hsa-mir-30d	AC124312.1	ACOX1	SORBS1	hsa-mir-32	SLC25A44	AREL1
TCGA.55.8513.01	ACSL3	hsa-mir-30e	AC126407.1	ACOX2	KIF11	hsa-mir-214	SMS	ARF4
TCGA.55.8514.01	ACSL4	hsa-mir-31	AC129492.1	ACOX3	HIST3H2A	hsa-mir-455	CHRDL1	ARFRP1
TCGA.55.8614.01	ACSL5	hsa-mir-3127	AC131263.1	ACOXL	KIF14	hsa-mir-30c-2	SPIN3	ARGLU1
TCGA.55.8615.01	ACSL6	hsa-mir-3130-1	AC138028.1	ACP1	LRRN4	hsa-mir-4444-2	STAG2	ARHGAP11A
TCGA.55.8616.01	ACSM1	hsa-mir-3130-2	AC138969.4	ACP2	ARHGAP40	hsa-mir-590	NDUFA1	ARHGAP11B
TCGA.55.8619.01	ACSM3	hsa-mir-3136	AC231657.1	ACP5	RBMS3	hsa-mir-106a	FOXO4	ARHGAP20
TCGA.55.8620.01	ACSM4	hsa-mir-3150b	AC241377.2	ACP6	PKMYT1	hsa-mir-92a-1	ZNF674	ARHGAP32
TCGA.55.8621.01	ACSM5	hsa-mir-3170	AC242988.1	ACPP	WNT5B	hsa-mir-4668	REPS2	ARHGAP35
TCGA.55.A48X.01	ACSS1	hsa-mir-3199-2	AC245100.1	ACPT	FAM83D	hsa-mir-361	OPHN1	ARHGDIB
TCGA.55.A48Y.01	ACSS2	hsa-mir-32	ACAA1	ACR	VSIG2	hsa-mir-589	NAA10	ARHGEF10L
TCGA.55.A48Z.01	ACSS3	hsa-mir-3200	ACAA2	ACRBP	CCNB2	hsa-mir-643	ZMAT1	ARHGEF12
TCGA.55.A490.01	ACTA1	hsa-mir-320a	ACACA	ACRC	TROAP	hsa-mir-195	PHKA1	ARHGEF16
TCGA.55.A491.01	ACTA2	hsa-mir-320b-1	ACACB	ACRV1	COBL	hsa-mir-10b	PIGA	ARHGEF19
TCGA.55.A492.01	ACTA2-AS1	hsa-mir-320b-2	ACAD10	ACSBG1	DDX3Y	hsa-let-7g	CMC4	ARHGEF3
TCGA.55.A493.01	ACTB	hsa-mir-320c-1	ACAD11	ACSBG2	GSTM1	hsa-mir-3928	MTCP1	ARHGEF7
TCGA.55.A494.01	ACTBL2	hsa-mir-323a	ACAD8	ACSF2	STAC	hsa-mir-16-1	ELF4	ARID1A
TCGA.55.A4DF.01	ACTC1	hsa-mir-323b	ACAD9	ACSF3	ALOX12P2	hsa-mir-1180	F8	ARIH2
TCGA.55.A4DG.01	ACTG1	hsa-mir-324	ACADL	ACSL1	MNDA		RNF113A	ARIH2OS
TCGA.55.A57B.01	ACTG2	hsa-mir-326	ACADM	ACSL3	TSPAN8		CASK	ARL1
TCGA.62.8394.01	ACTL10	hsa-mir-328	ACADS	ACSL4	GAS7		DLG3	ARL6IP4
TCGA.62.8395.01	ACTL6A	hsa-mir-330	ACADSB	ACSL5	BTBD9		BCORL1	ARMC2
TCGA.62.8397.01	ACTN1	hsa-mir-331	ACADVL	ACSL6	APBA2		CCDC160	ARNT
TCGA.62.8398.01	ACTN1-AS1	hsa-mir-335	ACAN	ACSM1	CKAP2L		SMIM10	ARPC3
TCGA.62.8399.01	ACTN2	hsa-mir-337	ACAP1	ACSM2A	PHYHD1		MORF4L2	ARRDC3
TCGA.62.8402.01	ACTN3	hsa-mir-338	ACAP2	ACSM2B	IL4I1		HDAC6	ARSA
TCGA.62.A46O.01	ACTN4	hsa-mir-339	ACAP3	ACSM3	P2RY13		DDX26B	ARSK
TCGA.62.A46P.01	ACTR10	hsa-mir-33a	ACAT1	ACSM4	SNHG5		PQBP1	ART4
TCGA.62.A46R.01	ACTR1A	hsa-mir-33b	ACAT2	ACSM5	SNX20		TIMM17B	ASAP3
TCGA.62.A46S.01	ACTR1B	hsa-mir-340	ACBD3	ACSM6	CENPF		ARHGAP4	ASB14
TCGA.62.A46V.01	ACTR2	hsa-mir-342	ACBD4	ACSS1	CHST3		USP11	ASB2
TCGA.62.A46Y.01	ACTR3	hsa-mir-345	ACBD5	ACSS2	CCR4		SYTL4	ASCC3
TCGA.62.A470.01	ACTR3B	hsa-mir-34a	ACBD7	ACSS3	PTPRH		G6PD	ASCL1
TCGA.62.A471.01	ACTR3C	hsa-mir-34b	ACCS	ACTA1	ITGA2		IKBKG	ASCL2
TCGA.62.A472.01	ACTR5	hsa-mir-34c	ACCSL	ACTA2	MIR611		RBM41	ASCL4
TCGA.64.1679.01	ACTR6	hsa-mir-3605	ACD	ACTB	WDR66		WDR45	ASF1A
TCGA.64.1681.01	ACTR8	hsa-mir-3607	ACE	ACTBL2	TCF7		GPR64	ASPG
TCGA.64.5774.01	ACTRT3	hsa-mir-361	ACE2	ACTC1	CABP4		APLN	ATAD3A
TCGA.64.5775.01	ACVR1	hsa-mir-3610	ACER1	ACTG1	LOC101927630		SAMD3	ATAD3B
TCGA.64.5778.01	ACVR1B	hsa-mir-3613	ACER2	ACTG2	MTFR2		PPP1R3F	ATAD3C
TCGA.64.5779.01	ACVR1C	hsa-mir-3614	ACER3	ACTL10	CLEC4A		HIST1H2BH	ATF7IP
TCGA.64.5781.01	ACVR2A	hsa-mir-3615	ACHE	ACTL6A	BEND7		PRICKLE3	ATG12
TCGA.64.5815.01	ACVR2B	hsa-mir-362	ACIN1	ACTL6B	IGF2BP2		ZNF518B	ATG2B
TCGA.67.4679.01	ACVR2B-AS1	hsa-mir-363	ACKR1	ACTL7A	ADH1B		MAOA	ATG5
TCGA.67.6215.01	ACVRL1	hsa-mir-3651	ACKR2	ACTL7B	STAT4		ACOT9	ATHL1
TCGA.67.6216.01	ACY1	hsa-mir-3652	ACKR3	ACTL8	LOC101929331		EID3	ATM
TCGA.67.6217.01	ACY3	hsa-mir-3653	ACKR4	ACTL9	CD2		ZCCHC18	ATP10A
TCGA.69.7760.01	ACYP1	hsa-mir-365a	ACLY	ACTN1	COL4A3		EIF4E1B	ATP11A
TCGA.69.7761.01	ACYP2	hsa-mir-365b	ACMSD	ACTN2	SIX1		RPS4Y1	ATP13A2
TCGA.69.7763.01	ADA	hsa-mir-3677	ACN9	ACTN3	PCDHA11		HIST1H3F	ATP13A3
TCGA.69.7764.01	ADA2	hsa-mir-3682	ACO1	ACTN4	FNDC10		AMMECR1	ATP13A4
TCGA.69.7765.01	ADAD2	hsa-mir-369	ACO2	ACTR10	PHLDA1		CHST7	ATP13A5
TCGA.69.7973.01	ADAL	hsa-mir-3690-1	ACOT1	ACTR1A	EGLN3		PRPS1	ATP1A1
TCGA.69.7974.01	ADAM10	hsa-mir-370	ACOT11	ACTR1B	SPAG5		NONO	ATP2A2
TCGA.69.7978.01	ADAM11	hsa-mir-374a	ACOT12	ACTR2	GTSE1		VWC2	ATP2B1
TCGA.69.7979.01	ADAM12	hsa-mir-374b	ACOT13	ACTR3	CCNB1		LDOC1	ATP4B
TCGA.69.7980.01	ADAM15	hsa-mir-375	ACOT2	ACTR3B	SHE		FAM127C	ATP5F1
TCGA.69.8253.01	ADAM17	hsa-mir-376b	ACOT4	ACTR3C	MIR3176		FAM50A	ATP5L
TCGA.69.8254.01	ADAM19	hsa-mir-376c	ACOT6	ACTR5	FCGBP		PRDX4	ATP6V0A2
TCGA.69.8255.01	ADAM20	hsa-mir-377	ACOT7	ACTR6	CYB561D1		SLC9A7	ATP8B1
TCGA.69.8453.01	ADAM20P1	hsa-mir-378a	ACOT8	ACTR8	PRC1		FAM3A	ATP9B
TCGA.69.A59K.01	ADAM21	hsa-mir-378c	ACOT9	ACTRT1	C20orf85		MAMLD1	ATPIF1
TCGA.71.6725.01	ADAM22	hsa-mir-379	ACOX1	ACTRT2	CDC20		GATA3	ATRIP
TCGA.71.8520.01	ADAM23	hsa-mir-381	ACOX2	ACTRT3	GREM1		EDA	ATXN2
TCGA.73.4658.01	ADAM28	hsa-mir-382	ACOX3	ACVR1	BMP5		ANKRD45	ATXN3
TCGA.73.4676.01	ADAM29	hsa-mir-3909	ACOXL	ACVR1B	VCAN		OCRL	ATXN7L2
TCGA.73.7498.01	ADAM32	hsa-mir-3912	ACP1	ACVR1C	MIR590		ZNF280C	AUNIP
TCGA.73.7499.01	ADAM33	hsa-mir-3913-1	ACP2	ACVR2A	CRYM		ADAMTS2	AURKAIP1
TCGA.73.A9RS.01	ADAM8	hsa-mir-3913-2	ACP5	ACVR2B	HIST1H3E		RNF128	AVEN
TCGA.75.5122.01	ADAM9	hsa-mir-3917	ACP6	ACVRL1	RND1		TMSB15B	AVIL
TCGA.75.5125.01	ADAMDEC1	hsa-mir-3922	ACPP	ACY1	PLA2G4A		KLF8	B2M
TCGA.75.5126.01	ADAMTS1	hsa-mir-3926-2	ACPT	ACY3	SYT7		HSD17B10	B3GALT6
TCGA.75.5146.01	ADAMTS10	hsa-mir-3928	ACR	ACYP1	NCAPH		LAMP2	B3GAT1
TCGA.75.5147.01	ADAMTS12	hsa-mir-3934	ACRBP	ACYP2	CDK1		SH3KBP1	B3GAT2
TCGA.75.6203.01	ADAMTS13	hsa-mir-3940	ACRC	ADA	PARP15		RAB39B	B3GNT4
TCGA.75.6205.01	ADAMTS14	hsa-mir-409	ACRV1	ADAD1	SLC22A17		NHS	B3GNT5
TCGA.75.6206.01	ADAMTS15	hsa-mir-410	ACSBG1	ADAD2	PAPLN		FTSJ1	B4GALNT4
TCGA.75.6207.01	ADAMTS16	hsa-mir-411	ACSBG2	ADAL	KCNN4		CCDC22	BACE1
TCGA.75.6211.01	ADAMTS17	hsa-mir-412	ACSF2	ADAM10	LUC7L		ATP6AP2	BACH2
TCGA.75.6212.01	ADAMTS18	hsa-mir-421	ACSF3	ADAM11	ALOX15B		TMEM200A	BAG2
TCGA.75.6214.01	ADAMTS2	hsa-mir-423	ACSL1	ADAM12	MCM4		ZNF711	BAG5
TCGA.75.7025.01	ADAMTS3	hsa-mir-424	ACSL3	ADAM15	FHL2		F8A1	BAHD1
TCGA.75.7027.01	ADAMTS4	hsa-mir-425	ACSL4	ADAM17	SSPN		PRRG1	BAI3
TCGA.75.7030.01	ADAMTS5	hsa-mir-429	ACSL5	ADAM18	SCTR		GDI1	BANP
TCGA.75.7031.01	ADAMTS6	hsa-mir-431	ACSL6	ADAM19	TTYH2		SNCB	BAP1
TCGA.78.7143.01	ADAMTS7	hsa-mir-432	ACSM1	ADAM2	KANSL1L		NAP1L2	BARX2
TCGA.78.7145.01	ADAMTS7P1	hsa-mir-4326	ACSM2A	ADAM20	DEPDC1B		PGRMC1	BATF
TCGA.78.7146.01	ADAMTS8	hsa-mir-433	ACSM3	ADAM21	OLFML1		FAM104B	BAX
TCGA.78.7147.01	ADAMTS9	hsa-mir-4443	ACSM4	ADAM22	LMCD1		GK	BBC3
TCGA.78.7148.01	ADAMTS9-AS1	hsa-mir-4444-2	ACSM5	ADAM23	PLXNC1		RAI2	BBS10
TCGA.78.7149.01	ADAMTS9-AS2	hsa-mir-4473	ACSM6	ADAM28	UHRF1		TMEM47	BCAS2
TCGA.78.7150.01	ADAMTSL1	hsa-mir-449a	ACSS1	ADAM29	ITGB8		WBP5	BCAT2
TCGA.78.7152.01	ADAMTSL2	hsa-mir-450a-1	ACSS2	ADAM30	PLOD2		DKC1	BCKDHB
TCGA.78.7153.01	ADAMTSL3	hsa-mir-450a-2	ACSS3	ADAM32	KCNA3		KCNK9	BCL11B
TCGA.78.7154.01	ADAMTSL4	hsa-mir-450b	ACTA1	ADAM33	FBLN2		PLP2	BCL2L12
TCGA.78.7155.01	ADAMTSL4-AS1	hsa-mir-451a	ACTA2	ADAM7	CD28		RP11.934B9.3	BCL2L14
TCGA.78.7156.01	ADAMTSL5	hsa-mir-452	ACTB	ADAM8	UNC13B		TSPAN6	BCL2L15
TCGA.78.7158.01	ADAP1	hsa-mir-4521	ACTBL2	ADAM9	MB		COL4A6	BCL6
TCGA.78.7159.01	ADAP2	hsa-mir-454	ACTC1	ADAMDEC1	BEX5		ADAMTS16	BCL7A
TCGA.78.7160.01	ADAR	hsa-mir-455	ACTG1	ADAMTS1	TRAF1		EGR4	BCL9
TCGA.78.7161.01	ADARB1	hsa-mir-4638	ACTG2	ADAMTS10	TRPM2		SPRR3	BCL9L
TCGA.78.7162.01	ADARB2	hsa-mir-4661	ACTL10	ADAMTS12	ADAM8		HCFC1	BCO2
TCGA.78.7163.01	ADAT1	hsa-mir-4662a	ACTL6A	ADAMTS13	HYAL1		IGSF1	BCR
TCGA.78.7166.01	ADAT2	hsa-mir-4668	ACTL6B	ADAMTS14	CEBPA-AS1		NADK	BDH1
TCGA.78.7167.01	ADAT3	hsa-mir-4676	ACTL7A	ADAMTS15	C9orf152		NLGN4Y	BDKRB1
TCGA.78.7220.01	ADCK1	hsa-mir-4677	ACTL7B	ADAMTS16	P2RY14		EYA4	BDKRB2
TCGA.78.7535.01	ADCK2	hsa-mir-4709	ACTL8	ADAMTS17	CD79A		RPS6KA6	BEGAIN
TCGA.78.7536.01	ADCK5	hsa-mir-4724	ACTL9	ADAMTS18	POGK		MAOB	BEND3
TCGA.78.7537.01	ADCY1	hsa-mir-4728	ACTN1	ADAMTS19	RIN1		PPP1R14A	BEND6
TCGA.78.7539.01	ADCY10	hsa-mir-4742	ACTN2	ADAMTS2	ZNF132		VSTM2B	BET1L
TCGA.78.7540.01	ADCY10P1	hsa-mir-4746	ACTN3	ADAMTS20	CIART		B3GALT5	BHLHA9
TCGA.78.7542.01	ADCY2	hsa-mir-4772	ACTN4	ADAMTS3	COL11A1		FGF13	BIRC2
TCGA.78.7633.01	ADCY3	hsa-mir-4786	ACTR10	ADAMTS4	PER3		SPOCK1	BIRC3
TCGA.78.8640.01	ADCY4	hsa-mir-4791	ACTR1A	ADAMTS5	PCLAF		CHM	BIVM
TCGA.78.8648.01	ADCY5	hsa-mir-484	ACTR1B	ADAMTS6	UNC5CL		ZXDB	BLID
TCGA.78.8655.01	ADCY6	hsa-mir-485	ACTR2	ADAMTS7	GJB2		RGS7	BLOC1S6
TCGA.78.8660.01	ADCY7	hsa-mir-486-1	ACTR3	ADAMTS8	SUSD2		OTUB1	BMF
TCGA.78.8662.01	ADCY9	hsa-mir-486-2	ACTR3B	ADAMTS9	MIR3189		UXT	BMP8A
TCGA.80.5607.01	ADCYAP1	hsa-mir-487a	ACTR3C	ADAMTSL1	CD3D		TSPAN33	BMP8B
TCGA.80.5608.01	ADCYAP1R1	hsa-mir-487b	ACTR5	ADAMTSL2	TMEM63C		TOX2	BNIP3
TCGA.80.5611.01	ADD1	hsa-mir-491	ACTR6	ADAMTSL3	RTP4		NWD2	BNIPL
TCGA.83.5908.01	ADD2	hsa-mir-493	ACTR8	ADAMTSL4	AURKA		UBE2QL1	BOD1L2
TCGA.86.6562.01	ADD3	hsa-mir-495	ACTRT1	ADAMTSL5	BCL11B		HMX3	BOLA1
TCGA.86.6851.01	ADGB	hsa-mir-496	ACTRT2	ADAP1	MYO15B		HMGB3	BRAP
TCGA.86.7701.01	ADGRA2	hsa-mir-497	ACTRT3	ADAP2	GINS1		RSPO4	BRD1
TCGA.86.7711.01	ADGRA3	hsa-mir-4999	ACVR1	ADAR	SLC22A18AS		TCF24	BRD8
TCGA.86.7713.01	ADGRB1	hsa-mir-5000	ACVR1B	ADARB1	KIFC1		MTMR8	BRF1
TCGA.86.7714.01	ADGRB2	hsa-mir-5001	ACVR1C	ADARB2	RERG		SIX3	BRI3BP
TCGA.86.7953.01	ADGRB3	hsa-mir-500a	ACVR2A	ADAT1	MMP7		RALGPS1	BRIX1
TCGA.86.7954.01	ADGRD1	hsa-mir-500b	ACVR2B	ADAT2	KCNJ15		AMPD3	BRSK2
TCGA.86.7955.01	ADGRE1	hsa-mir-501	ACVRL1	ADAT3	REEP6		KCNS2	BSN
TCGA.86.8054.01	ADGRE2	hsa-mir-5010	ACY1	ADCK1	C1orf27		ZNF804B	BSPH1
TCGA.86.8055.01	ADGRE3	hsa-mir-502	ACY3	ADCK2	XKRX		ELF5	BSX
TCGA.86.8056.01	ADGRE4P	hsa-mir-503	ACYP1	ADCK3	CD33		KLHL13	BTBD11
TCGA.86.8073.01	ADGRE5	hsa-mir-504	ACYP2	ADCK4	HTRA3		XKR6	BTBD6
TCGA.86.8074.01	ADGRF1	hsa-mir-505	AD000671.6	ADCK5	MIR8071-1		SYN3	BTBD7
TCGA.86.8075.01	ADGRF2	hsa-mir-508	ADA	ADCY1	CCL3		SORCS1	BTG1
TCGA.86.8076.01	ADGRF3	hsa-mir-509-1	ADAD1	ADCY10	PHKG2		ZDHHC15	BTG4
TCGA.86.8278.01	ADGRF4	hsa-mir-509-2	ADAD2	ADCY2	BIRC5		COMP	BUB1B
TCGA.86.8279.01	ADGRF5	hsa-mir-509-3	ADAL	ADCY3	ALPL		ADD2	BUD13
TCGA.86.8280.01	ADGRG1	hsa-mir-511	ADAM10	ADCY4	HIST1H2AE		RAB9B	BVES
TCGA.86.8281.01	ADGRG2	hsa-mir-514a-1	ADAM11	ADCY5	ARHGAP31		COG2	BYSL
TCGA.86.8358.01	ADGRG3	hsa-mir-514a-2	ADAM12	ADCY6	CEP55		FBXO39	C10orf90
TCGA.86.8359.01	ADGRG5	hsa-mir-514a-3	ADAM15	ADCY7	IMPA2		CLDN10	C11orf1
TCGA.86.8585.01	ADGRG6	hsa-mir-532	ADAM17	ADCY8	TAGAP		ADCY4	C11orf21
TCGA.86.8668.01	ADGRL1	hsa-mir-539	ADAM18	ADCY9	CD300C		GSTM1	C11orf45
TCGA.86.8669.01	ADGRL2	hsa-mir-542	ADAM19	ADCYAP1	TCEANC		AMER2	C11orf52
TCGA.86.8671.01	ADGRL3	hsa-mir-543	ADAM2	ADCYAP1R1	BRCA1		FREM3	C11orf53
TCGA.86.8672.01	ADGRL4	hsa-mir-548b	ADAM22	ADD1	FANCI		KIF2B	C11orf57
TCGA.86.8673.01	ADGRV1	hsa-mir-548e	ADAM23	ADD2	TADA1		HIST1H3D	C11orf63
TCGA.86.8674.01	ADH1B	hsa-mir-548v	ADAM28	ADD3	SAPCD2		FOXD1	C11orf65
TCGA.86.A456.01	ADH1C	hsa-mir-550a-1	ADAM29	ADGB	RTN4RL2		NPY	C11orf70
TCGA.86.A4D0.01	ADH4	hsa-mir-550a-2	ADAM30	ADH1A	DYSF		C17orf104	C11orf71
TCGA.86.A4JF.01	ADH5	hsa-mir-550a-3	ADAM32	ADH1B	IGSF6		INA	C11orf87
TCGA.86.A4P7.01	ADH6	hsa-mir-551a	ADAM33	ADH1C	CREB3L4		AF196779.12	C11orf88
TCGA.86.A4P8.01	ADH7	hsa-mir-551b	ADAM7	ADH4	ARHGAP4		COL26A1	C12orf29
TCGA.91.6828.01	ADHFE1	hsa-mir-556	ADAM8	ADH5	FAM49A		GRIA4	C12orf42
TCGA.91.6829.01	ADI1	hsa-mir-5586	ADAM9	ADH6	PC		SLC10A3	C12orf43
TCGA.91.6830.01	ADIPOR1	hsa-mir-561	ADAMDEC1	ADH7	CYP2U1		COL4A5	C12orf45
TCGA.91.6831.01	ADIPOR2	hsa-mir-5683	ADAMTS1	ADHFE1	SLC6A8		UTF1	C12orf49
TCGA.91.6835.01	ADK	hsa-mir-5684	ADAMTS10	ADI1	CDC45		MAP4K1	C12orf50
TCGA.91.6836.01	ADM	hsa-mir-5698	ADAMTS12	ADIG	IKZF1		IRF4	C12orf60
TCGA.91.6840.01	ADM2	hsa-mir-5699	ADAMTS13	ADIPOQ	MFSD6L		NKX6.2	C12orf65
TCGA.91.6847.01	ADM5	hsa-mir-574	ADAMTS14	ADIPOR1	SYNE1		PTGIS	C12orf73
TCGA.91.6848.01	ADNP	hsa-mir-576	ADAMTS15	ADIPOR2	JAML		DLX1	C12orf74
TCGA.91.6849.01	ADNP-AS1	hsa-mir-577	ADAMTS16	ADIRF	LINC01426		KEL	C12orf75
TCGA.91.7771.01	ADNP2	hsa-mir-579	ADAMTS17	ADK	SPC24		PDK3	C12orf76
TCGA.91.8496.01	ADO	hsa-mir-580	ADAMTS18	ADM	44256		DIO3	C14orf1
TCGA.91.8497.01	ADORA1	hsa-mir-582	ADAMTS19	ADM2	ITM2A		ZCCHC14	C14orf132
TCGA.91.8499.01	ADORA2A	hsa-mir-584	ADAMTS2	ADM5	BPIFA1		SLC6A11	C14orf142
TCGA.91.A4BC.01	ADORA2A-AS1	hsa-mir-589	ADAMTS20	ADNP	NPDC1		DISP1	C14orf159
TCGA.91.A4BD.01	ADORA2B	hsa-mir-590	ADAMTS3	ADNP2	HNRNPDL		ZC4H2	C14orf169
TCGA.93.7347.01	ADPGK	hsa-mir-592	ADAMTS4	ADO	AGER		FAM163A	C14orf177
TCGA.93.7348.01	ADPGK-AS1	hsa-mir-598	ADAMTS5	ADORA1	C1QTNF6		LELP1	C14orf178
TCGA.93.8067.01	ADPRH	hsa-mir-616	ADAMTS6	ADORA2A	SCIMP		HBQ1	C14orf180
TCGA.93.A4JN.01	ADPRHL1	hsa-mir-624	ADAMTS7	ADORA2B	BAIAP3		TJP2	C14orf2
TCGA.93.A4JO.01	ADPRHL2	hsa-mir-625	ADAMTS8	ADORA3	PCED1A		TRPV5	C14orf79
TCGA.93.A4JP.01	ADPRM	hsa-mir-627	ADAMTS9	ADPGK	TLR7		AL589842.1	C14orf80
TCGA.93.A4JQ.01	ADRA1A	hsa-mir-628	ADAMTSL1	ADPRH	PXDN		ETS1	C15orf41
TCGA.95.7039.01	ADRA1B	hsa-mir-629	ADAMTSL2	ADPRHL1	SCD5		ZNF814	C15orf43
TCGA.95.7043.01	ADRA1D	hsa-mir-639	ADAMTSL3	ADPRHL2	IFNLR1		KLHL35	C15orf48
TCGA.95.7562.01	ADRA2A	hsa-mir-642a	ADAMTSL4	ADPRM	KLF6		SP9	C15orf52
TCGA.95.7567.01	ADRA2B	hsa-mir-643	ADAMTSL5	ADRA1A	LIPM		SPRR2G	C15orf53
TCGA.95.7944.01	ADRA2C	hsa-mir-6509	ADAP1	ADRA1B	CRACR2B		PGK1	C15orf57
TCGA.95.7947.01	ADRB1	hsa-mir-651	ADAP2	ADRA1D	MXRA7		CNR1	C15orf62
TCGA.95.7948.01	ADRB2	hsa-mir-6510	ADAR	ADRA2A	LRFN4		UNCX	C17orf97
TCGA.95.8039.01	ADRB3	hsa-mir-6511b-1	ADARB1	ADRA2B	SLC2A10		SPRR2A	C18orf54
TCGA.95.8494.01	ADRM1	hsa-mir-6511b-2	ADARB2	ADRA2C	HABP2		CTD.2105E13.6	C18orf63
TCGA.95.A4VK.01	ADSL	hsa-mir-6516	ADAT1	ADRB1	SCGB3A2		GPR88	C18orf8
TCGA.95.A4VN.01	ADSS	hsa-mir-652	ADAT2	ADRB2	HKDC1		FMN2	C19orf12
TCGA.95.A4VP.01	ADSSL1	hsa-mir-653	ADAT3	ADRB3	ZNF626		CDC42EP4	C19orf68
TCGA.97.7546.01	ADTRP	hsa-mir-654	ADCK1	ADRBK1	AQP3		GREM1	C19orf73
TCGA.97.7547.01	AEBP2	hsa-mir-655	ADCK2	ADRBK2	TTLL3		FMO6P	C1QA
TCGA.97.7552.01	AEN	hsa-mir-659	ADCK3	ADRM1	OLFM1		EVI2B	C1QB
TCGA.97.7553.01	AES	hsa-mir-660	ADCK4	ADSL	CLEC2D		HMX2	C1QC
TCGA.97.7554.01	AFAP1	hsa-mir-664a	ADCK5	ADSS	CYLD		FIGLA	C1QTNF3
TCGA.97.7937.01	AFAP1-AS1	hsa-mir-664b	ADCY1	ADSSL1	DLGAP5		HIST2H3PS2	C1QTNF5
TCGA.97.7938.01	AFAP1L1	hsa-mir-671	ADCY10	ADTRP	CD27		LCE6A	C1orf127
TCGA.97.7941.01	AFAP1L2	hsa-mir-6716	ADCY2	AEBP1	PET117		HIST1H3G	C1orf158
TCGA.97.8171.01	AFDN	hsa-mir-6718	ADCY3	AEBP2	ITGAL		SUV39H1	C1orf159
TCGA.97.8172.01	AFDN-AS1	hsa-mir-6720	ADCY4	AEN	CST1		UBL4A	C1orf162
TCGA.97.8174.01	AFF1	hsa-mir-675	ADCY5	AES	COL15A1		TBX18	C1orf167
TCGA.97.8175.01	AFF2	hsa-mir-6755	ADCY6	AFAP1	MIR4489		HIST3H2A	C1orf174
TCGA.97.8176.01	AFF3	hsa-mir-676	ADCY7	AFAP1L1	LONRF2		ISL1	C1orf194
TCGA.97.8177.01	AFF4	hsa-mir-6761	ADCY8	AFAP1L2	LSAMP		WBSCR17	C1orf210
TCGA.97.8179.01	AFG3L1P	hsa-mir-6806	ADCY9	AFF1	TMEM61		GJD2	C1orf233
TCGA.97.8547.01	AFG3L2	hsa-mir-6837	ADCYAP1	AFF2	SLFN11		CNBD1	C1orf234
TCGA.97.8552.01	AFMID	hsa-mir-6842	ADCYAP1R1	AFF3	A1BG-AS1		ZNF257	C1orf50
TCGA.97.A4LX.01	AFTPH	hsa-mir-6854	ADD1	AFF4	MRC1		DSC3	C1orf56
TCGA.97.A4M0.01	AGA	hsa-mir-6892	ADD2	AFG3L2	MIR6831		ZNF835	C1orf64
TCGA.97.A4M1.01	AGAP1	hsa-mir-7-1	ADD3	AFM	HPGDS		ZXDA	C1orf86
TCGA.97.A4M2.01	AGAP1-IT1	hsa-mir-7-2	ADGB	AFMID	RPL13AP5		HTR1B	C20orf195
TCGA.97.A4M3.01	AGAP12P	hsa-mir-7-3	ADH1A	AFP	FLT3LG		ZAR1	C2CD2L
TCGA.97.A4M5.01	AGAP2	hsa-mir-708	ADH1B	AFTPH	COMP		NPBWR1	C2CD4C
TCGA.97.A4M6.01	AGAP2-AS1	hsa-mir-744	ADH1C	AGA	CCDC58		ZDBF2	C3AR1
TCGA.97.A4M7.01	AGAP3	hsa-mir-758	ADH4	AGAP1	NUSAP1		FAM181B	C3orf14
TCGA.99.7458.01	AGAP4	hsa-mir-760	ADH5	AGAP10	BMP3		AKAP13	C3orf18
TCGA.99.8025.01	AGAP5	hsa-mir-766	ADH6	AGAP2	TRAM1L1		IZUMO1	C3orf38
TCGA.99.8028.01	AGAP6	hsa-mir-769	ADH7	AGAP3	MRGPRF		SOWAHD	C3orf62
TCGA.99.8032.01	AGAP9	hsa-mir-7702	ADHFE1	AGAP4	COL16A1		RSPO2	C3orf67
TCGA.99.8033.01	AGBL2	hsa-mir-7705	ADI1	AGAP5	HERC2P2		SLC30A3	C3orf70
TCGA.99.AA5R.01	AGBL3	hsa-mir-7706	ADIG	AGAP6	CRTAC1		SYNDIG1	C3orf84
TCGA.J2.8192.01	AGBL4	hsa-mir-874	ADIPOQ	AGBL2	NAALADL1		MYO1G	C4orf47
TCGA.J2.8194.01	AGBL5	hsa-mir-877	ADIPOR1	AGBL3	CXorf21		CLVS2	C5AR1
TCGA.J2.A4AD.01	AGER	hsa-mir-887	ADIPOR2	AGBL4	CDT1		RIC3	C5AR2
TCGA.J2.A4AE.01	AGFG1	hsa-mir-889	ADIRF	AGBL5	RGN		HSD17B14	C5orf15
TCGA.J2.A4AG.01	AGFG2	hsa-mir-891a	ADK	AGER	RECQL4		RP11.1021N1.1	C5orf24
TCGA.L4.A4E5.01	AGGF1	hsa-mir-9-1	ADM	AGFG1	RAD51		LAMB1	C5orf28
TCGA.L4.A4E6.01	AGK	hsa-mir-9-2	ADM2	AGFG2	UBE2S		SLC25A5	C5orf30
TCGA.L9.A443.01	AGL	hsa-mir-9-3	ADM5	AGGF1	PGGT1B		FLNA	C5orf34
TCGA.L9.A444.01	AGMAT	hsa-mir-92a-1	ADNP	AGK	MIR4649		DPYSL4	C5orf42
TCGA.L9.A50W.01	AGMO	hsa-mir-92a-2	ADNP2	AGL	PRR5L		OR6K2	C5orf51
TCGA.L9.A5IP.01	AGO1	hsa-mir-92b	ADO	AGMAT	TACC3		ACAN	C5orf56
TCGA.L9.A743.01	AGO2	hsa-mir-93	ADORA1	AGMO	SHROOM4		C1orf68	C5orf63
TCGA.L9.A7SV.01	AGO3	hsa-mir-935	ADORA2A	AGO1	APOBEC3D		FLRT2	C6
TCGA.L9.A8F4.01	AGO4	hsa-mir-937	ADORA2B	AGO2	PTPN22		TCHHL1	C6orf132
TCGA.MN.A4N1.01	AGPAT2	hsa-mir-939	ADORA3	AGO3	SPON1		EMILIN3	C6orf163
TCGA.MN.A4N4.01	AGPAT3	hsa-mir-940	ADPGK	AGO4	HACD1		OR51D1	C6orf165
TCGA.MN.A4N5.01	AGPAT4	hsa-mir-942	ADPRH	AGPAT1	ADGRA2		DGKI	C6orf203
TCGA.MP.A4SV.01	AGPAT4-IT1	hsa-mir-944	ADPRHL1	AGPAT2	TRIM22		ZSCAN31	C6orf57
TCGA.MP.A4SW.01	AGPAT5	hsa-mir-95	ADPRHL2	AGPAT3	B4GALNT4		FAM19A5	C7
TCGA.MP.A4SY.01	AGPS	hsa-mir-96	ADPRM	AGPAT4	CDH3		CREB3L1	C9
TCGA.MP.A4T4.01	AGR2	hsa-mir-98	ADRA1A	AGPAT5	CHI3L2		OR4D6	CA11
TCGA.MP.A4T6.01	AGR3	hsa-mir-99a	ADRA1B	AGPAT6	HIST1H2BC		LANCL3	CA5A
TCGA.MP.A4T7.01	AGRN	hsa-mir-99b	ADRA1D	AGPAT9	DDR2		CPM	CA6
TCGA.MP.A4T8.01	AGRP		ADRA2A	AGPS	PID1		ARHGEF9	CABLES1
TCGA.MP.A4T9.01	AGT		ADRA2B	AGR2	CENPW		PKD2L2	CABP1
TCGA.MP.A4TA.01	AGTPBP1		ADRA2C	AGR3	SLC29A4		KCNH7	CABP5
TCGA.MP.A4TC.01	AGTR1		ADRB1	AGRN	AIM1		OR2M7	CABYR
TCGA.MP.A4TD.01	AGTR2		ADRB2	AGRP	KIAA1324L		OR6K3	CACNA1D
TCGA.MP.A4TE.01	AGTRAP		ADRB3	AGT	CACNG4		ZNF573	CACNA2D2
TCGA.MP.A4TF.01	AHCTF1		ADRBK1	AGTPBP1	DOCK8		PYHIN1	CACNA2D3
TCGA.MP.A4TH.01	AHCY		ADRBK2	AGTR1	ORC6		CXorf22	CADM1
TCGA.MP.A4TI.01	AHCYL1		ADRM1	AGTR2	CST2		ARMCX1	CALM1
TCGA.MP.A4TJ.01	AHCYL2		ADSL	AGTRAP	EXOC3L2		IRX4	CALM3
TCGA.MP.A4TK.01	AHDC1		ADSS	AGXT	APLN		NKX2.2	CALML6
TCGA.MP.A5C7.01	AHI1		ADSSL1	AGXT2	CHIT1		SNCA	CALY
TCGA.NJ.A4YF.01	AHNAK		ADTRP	AHCTF1	CALHM2		UCHL1	CAMK2N1
TCGA.NJ.A4YG.01	AHNAK2		AEBP1	AHCY	RNF39		GGN	CAMK2N2
TCGA.NJ.A4YI.01	AHR		AEBP2	AHCYL1	KLC3		HAL	CAMK4
TCGA.NJ.A4YP.01	AHRR		AEN	AHCYL2	SKA1		OR10J5	CAMKK2
TCGA.NJ.A4YQ.01	AHSA1		AES	AHDC1	CARD16		IQSEC1	CAMKV
TCGA.NJ.A55A.01	AHSA2		AF131216.1	AHI1	ZNF471		PRAMEF2	CAMLG
TCGA.NJ.A55O.01	AICDA		AF196779.12	AHNAK	GPR34		ZNF677	CAMP
TCGA.NJ.A55R.01	AIDA		AFAP1	AHNAK2	CDKN2B		OR9A4	CAMTA1
TCGA.NJ.A7XG.01	AIF1		AFAP1L1	AHR	TRAF3		AGR3	CAP1
TCGA.O1.A52J.01	AIF1L		AFAP1L2	AHRR	MAPK15		MORC4	CAPN3
TCGA.S2.AA1A.01	AIFM1		AFF1	AHSA1	CDA		NAALAD2	CAPSL
	AIFM2		AFF2	AHSA2	MIR6835		TMSB4X	CAPZA1
	AIFM3		AFF3	AHSG	P2RX7		MEGF10	CAPZA2
	AIG1		AFF4	AHSP	ETNK2		STAC2	CAPZB
	AIM1		AFG3L2	AICDA	HK3		ARMCX4	CARD16
	AIM1L		AFMID	AIDA	PCDH17		FCRL1	CARD17
	AIM2		AFP	AIF1	DES		TAS2R60	CARD18
	AIMP1		AFTPH	AIF1L	AHCYL2		CDH13	CARD6
	AIMP2		AGA	AIFM1	FOXA3		FAM120C	CARD8
	AIP		AGAP1	AIFM2	PDGFRB		CCL4L1	CARKD
	AIRE		AGAP2	AIFM3	MIR331		HNF1A	CARS
	AJAP1		AGAP3	AIG1	MAP3K13		TRAF3IP2	CARS2
	AJUBA		AGAP5	AIM1	CYP27A1		TGIF2LX	CASC1
	AK1		AGAP6	AIM1L	SFRP4		F2RL3	CASC4
	AK2		AGBL1	AIM2	HDGFRP3		ZNF667	CASC5
	AK3		AGBL2	AIMP1	HIVEP3		CTD.2583A14.9	CASP1
	AK4		AGBL3	AIMP2	VCAM1		OR51G1	CASP3
	AK5		AGBL4	AIP	SARDH		GATA2	CASP4
	AK6		AGBL5	AIPL1	AUTS2		TLX1	CASP5
	AK7		AGER	AIRE	SCT		SALL1	CASP8AP2
	AK8		AGFG1	AJAP1	CENPN		ITGA8	CASP9
	AK9		AGFG2	AJUBA	MCM10		TMEM132C	CASQ2
	AKAP1		AGGF1	AK1	LAMA2		SV2A	CAST
	AKAP10		AGK	AK2	NDN		SHISA6	CASZ1
	AKAP11		AGL	AK3	MCTP1		CALB1	CATSPER2
	AKAP12		AGMAT	AK4	LAMP3		POTEF	CATSPER3
	AKAP14		AGMO	AK5	GPRIN2		PTPN22	CATSPER4
	AKAP17A		AGO1	AK7	CASP1		HMGN5	CATSPERB
	AKAP2		AGO2	AK8	ZBED9		VSIG1	CBFA2T3
	AKAP3		AGO3	AK9	HDX		GSX1	CBL
	AKAP5		AGO4	AKAP1	DOK2		TAF1	CBLN2
	AKAP6		AGPAT1	AKAP10	SFXN4		TAZ	CBWD3
	AKAP7		AGPAT2	AKAP11	MCAT		CRMP1	CBWD5
	AKAP8		AGPAT3	AKAP12	SSC5D		CDH8	CBWD7
	AKAP8L		AGPAT4	AKAP13	ADGRF5		LPPR5	CCBE1
	AKAP9		AGPAT5	AKAP14	TNC		NANOS1	CCDC102B
	AKIP1		AGPAT6	AKAP2	PPP1R13B		PORCN	CCDC110
	AKIRIN1		AGPAT9	AKAP3	ENPP5		CR1L	CCDC112
	AKIRIN2		AGPS	AKAP4	PON2		CLDN17	CCDC114
	AKNA		AGR2	AKAP5	MOV10		ADAM32	CCDC12
	AKNAD1		AGR3	AKAP6	TNFRSF25		CD8B	CCDC15
	AKR1A1		AGRN	AKAP7	EIF4A1		IL1RAPL1	CCDC152
	AKR1B1		AGRP	AKAP8	TRAIP		TUBB6	CCDC153
	AKR1B10		AGT	AKAP8L	ABI3BP		ITGA4	CCDC155
	AKR1B15		AGTPBP1	AKAP9	IRF8		LCE2D	CCDC168
	AKR1C1		AGTR1	AKIP1	STK17A		OR9A2	CCDC176
	AKR1C2		AGTRAP	AKIRIN1	WDR90		HSPB6	CCDC23
	AKR1C3		AGXT	AKIRIN2	LINC01006		ALX1	CCDC27
	AKR1C4		AGXT2	AKNA	SIGLEC1		NXPH2	CCDC30
	AKR1E2		AHCTF1	AKNAD1	EPHB2		GSTA5	CCDC36
	AKR7A2		AHCY	AKR1A1	ZIK1		SYNM	CCDC38
	AKR7A3		AHCYL1	AKR1B1	FOLR2		FZD10	CCDC42B
	AKR7L		AHCYL2	AKR1B10	NPR3		CBLN1	CCDC50
	AKT1		AHDC1	AKR1B15	RIPOR1		KIF5A	CCDC51
	AKT1S1		AHI1	AKR1C1	MFGE8		ZNF471	CCDC53
	AKT2		AHNAK	AKR1C2	LAMC3		LHCGR	CCDC59
	AKT3		AHNAK2	AKR1C3	PRKAR1A		RP11.310N16.1	CCDC60
	AKTIP		AHR	AKR1C4	CPAMD8		ABCC9	CCDC62
	ALAD		AHRR	AKR1D1	CDCA3		CPLX2	CCDC63
	ALAS1		AHSA1	AKR1E2	PRKCQ		FRZB	CCDC64
	ALAS2		AHSA2	AKR7A2	PTGS2		OR6V1	CCDC66
	ALB		AHSG	AKR7A3	PLEKHN1		DUS2	CCDC68
	ALCAM		AHSP	AKT1	NCAPG2		FLG2	CCDC71
	ALDH16A1		AICDA	AKT1S1	NRGN		NPY5R	CCDC8
	ALDH18A1		AIDA	AKT2	LRBA		BHLHE23	CCDC84
	ALDH1A1		AIF1	AKT3	MT1E		OR2M4	CCDC85C
	ALDH1A2		AIF1L	AKTIP	CYP39A1		SLC18A2	CCDC88C
	ALDH1A3		AIFM1	AL021546.6	ACTB		SLC6A3	CCDC9
	ALDH1B1		AIFM2	AL513523.2	HDGF		RALYL	CCDC92
	ALDH1L1		AIFM3	ALAD	CXCR3		HIST1H2AA	CCER1
	ALDH1L2		AIG1	ALAS1	MYBL2		HIST1H2BA	CCL28
	ALDH2		AIM1	ALAS2	CEBPD		OR6K6	CCNC
	ALDH3A1		AIM1L	ALB	LAMA4		PRAF2	CCND1
	ALDH3A2		AIM2	ALCAM	APOBEC3G		TRAF2	CCND3
	ALDH3B1		AIMP1	ALDH16A1	KCNQ3		HIST3H2BB	CCNDBP1
	ALDH3B2		AIMP2	ALDH18A1	MCUB		GRIK3	CCNE1
	ALDH4A1		AIP	ALDH1A1	NOTCH2		TBL2	CCNH
	ALDH5A1		AIPL1	ALDH1A2	DUOX1		NCBP2L	CCNI2
	ALDH6A1		AIRE	ALDH1A3	IGFBP2		TCF7L1	CCNK
	ALDH7A1		AJAP1	ALDH1B1	PCGF1		SCARA5	CCNL2
	ALDH8A1		AJUBA	ALDH1L1	MAD2L1		C11orf87	CCR1
	ALDH9A1		AK1	ALDH1L2	WSB1		CRCT1	CCR2
	ALDOA		AK2	ALDH2	ALKAL1		SPHKAP	CCR3
	ALDOB		AK3	ALDH3A1	ID1		STXBP5L	CCR5
	ALDOC		AK4	ALDH3A2	RPS15		RP11.484M3.5	CCR9
	ALG1		AK5	ALDH3B1	ZNF439		MAGEE1	CD101
	ALG10		AK7	ALDH3B2	LSM5		GSC2	CD109
	ALG10B		AK8	ALDH4A1	DNAJB13		MYO18A	CD151
	ALG11		AK9	ALDH5A1	DERL3		PROCA1	CD160
	ALG12		AKAP1	ALDH6A1	SRCIN1		FBXL7	CD163
	ALG13		AKAP10	ALDH7A1	ABHD14B		VAX1	CD163L1
	ALG14		AKAP11	ALDH8A1	MAP10		ACTL10	CD164
	ALG1L		AKAP12	ALDH9A1	MEX3D		SALL2	CD164L2
	ALG1L2		AKAP13	ALDOA	ICAM5		HKR1	CD2
	ALG1L9P		AKAP14	ALDOB	SBK1		UCN	CD226
	ALG2		AKAP2	ALDOC	CCDC137		C3orf30	CD37
	ALG3		AKAP3	ALG1	PBK		MAPT	CD3D
	ALG5		AKAP4	ALG10	TTC13		SOX8	CD3E
	ALG6		AKAP5	ALG10B	FOXM1		ZNF404	CD3G
	ALG8		AKAP6	ALG11	CENPU		MATK	CD52
	ALG9		AKAP7	ALG12	TNK1		ZNF735	CD53
	ALK		AKAP8	ALG13	HIST1H2BG		ZFP30	CD58
	ALKAL1		AKAP8L	ALG14	ESPL1		FFAR3	CD69
	ALKAL2		AKAP9	ALG1L	SIT1		ZNF714	CD81
	ALKBH1		AKIP1	ALG1L2	AGAP2-AS1		KCNA4	CDA
	ALKBH2		AKIRIN1	ALG2	STK10		PDE4B	CDAN1
	ALKBH3		AKIRIN2	ALG3	LTF		NKX2.3	CDC14A
	ALKBH3-AS1		AKNA	ALG5	PAG1		KIAA1211L	CDC16
	ALKBH4		AKNAD1	ALG6	SH3RF1		GRAP2	CDC20
	ALKBH5		AKR1A1	ALG8	PLSCR4		GLYAT	CDC23
	ALKBH6		AKR1B1	ALG9	SAMD1		USP17L3	CDC25A
	ALKBH7		AKR1B10	ALK	GGTA1P		USP17L8	CDC25C
	ALKBH8		AKR1B15	ALKBH1	PGGHG		ZNF418	CDC40
	ALMS1		AKR1C1	ALKBH2	TAF9		CXorf40A	CDC42
	ALMS1-IT1		AKR1C2	ALKBH3	CP		OOSP2	CDC42BPB
	ALMS1P1		AKR1C3	ALKBH4	DOCK11		FCRL2	CDC42SE1
	ALOX12		AKR1C4	ALKBH5	CCL5		DRD2	CDC42SE2
	ALOX12-AS1		AKR1D1	ALKBH6	SNORD7		SRPX	CDCA4
	ALOX12B		AKR1E2	ALKBH7	PUS7		IL20RA	CDCP1
	ALOX12P2		AKR7A2	ALKBH8	KLC4		CCDC181	CDH15
	ALOX15		AKR7A3	ALLC	METTL7B		KLHL42	CDH20
	ALOX15B		AKT1	ALMS1	CS		PAX1	CDHR4
	ALOX5		AKT1S1	ALOX12	LPAR6		RFX4	CDHR5
	ALOX5AP		AKT2	ALOX12B	ANLN		ANKRD33B	CDK10
	ALOXE3		AKT3	ALOX15	ITGA8		CPLX1	CDK11A
	ALPK1		AKTIP	ALOX15B	LOC171391		TACR3	CDK11B
	ALPK2		AL008723.1	ALOX5	NLRP1		AQP1	CDK17
	ALPK3		AL021546.6	ALOX5AP	HLA-DQA2		MDGA2	CDK19
	ALPL		AL022328.1	ALOXE3	CX3CR1		SPATC1L	CDK2AP1
	ALPP		AL022578.1	ALPI	C1orf112		MEI1	CDK4
	ALPPL2		AL023806.1	ALPK1	ITGAV		HEPACAM	CDKL3
	ALS2		AL135842.1	ALPK2	LOC101927027		TDRD10	CDKN1B
	ALS2CL		AL158839.1	ALPK3	WDR74		ABCC8	CDKN1C
	ALS2CR12		AL162426.1	ALPL	KIAA1549		FLG	CDKN2A
	ALX4		AL357140.1	ALPP	LOC645513		HOXB7	CDKN2AIP
	ALYREF		AL358852.1	ALPPL2	CCDC84		SHISA9	CDKN2AIPNL
	AMACR		AL365181.2	ALS2	TNIK		NXPH1	CDO1
	AMBP		AL513523.2	ALS2CL	PDZRN3		MAGI1	CDON
	AMBRA1		AL589743.1	ALS2CR11	EXO1		KRTAP10.8	CDT1
	AMD1		AL589842.1	ALS2CR12	CTLA4		CERK	CELA2A
	AMDHD1		AL645922.1	ALX1	RASA3		HCN1	CELA2B
	AMDHD2		ALAD	ALX3	GIMAP7		EBF1	CELA3A
	AMER1		ALAS1	ALX4	DSN1		KLF14	CELA3B
	AMFR		ALAS2	ALYREF	MIR8071-2		CUX2	CELSR1
	AMHR2		ALB	AMACR	MDFIC		NOS1	CELSR2
	AMIGO1		ALCAM	AMBN	NKD2		FOXI2	CELSR3
	AMIGO2		ALDH16A1	AMBP	FLAD1		ARMCX2	CEND1
	AMMECR1		ALDH18A1	AMBRA1	P2RY6		GRP	CENPBD1
	AMMECR1L		ALDH1A1	AMD1	ANKS6		STARD8	CEP104
	AMN		ALDH1A2	AMDHD1	AZGP1		CHP2	CEP120
	AMN1		ALDH1A3	AMDHD2	SLC4A4		OR8I2	CEP128
	AMOTL1		ALDH1B1	AMELX	XKR9		LCE2C	CEP164
	AMOTL2		ALDH1L1	AMER1	CABLES1		SULT4A1	CEP170B
	AMPD1		ALDH1L2	AMER2	GGTLC1		FCER1A	CEP19
	AMPD2		ALDH2	AMER3	RPS4X		MCF2	CEP290
	AMPD3		ALDH3A1	AMFR	SSR2		PROM1	CEP57L1
	AMPH		ALDH3A2	AMH	GGPS1		POU6F1	CEP85
	AMT		ALDH3B1	AMHR2	NAPSB		SOX11	CEP85L
	AMY2B		ALDH3B2	AMICA1	P3H4		FGF6	CEPT1
	AMZ1		ALDH4A1	AMIGO1	P3H2		GPR149	CERK
	AMZ2		ALDH5A1	AMIGO2	C17orf53		ABCD1	CERS2
	AMZ2P1		ALDH6A1	AMIGO3	COL8A2		RIMS2	CETN3
	ANAPC1		ALDH7A1	AMMECR1	CEPT1		ARL4C	CGA
	ANAPC10		ALDH8A1	AMMECR1L	MIR650		KIF1A	CGB
	ANAPC11		ALDH9A1	AMN	IRF1		SHOX2	CGB1
	ANAPC13		ALDOA	AMN1	ZNF702P		ZNF135	CGB2
	ANAPC15		ALDOB	AMOT	CCNA2		APCS	CGB5
	ANAPC16		ALDOC	AMOTL1	HLA-DQB1-AS1		NEUROG1	CGB7
	ANAPC1P1		ALG1	AMOTL2	BEND5		SPRR1B	CGB8
	ANAPC2		ALG10	AMPD1	SAP30L		SLC18A3	CGGBP1
	ANAPC4		ALG10B	AMPD2	MYL9		ATP13A3	CHAC1
	ANAPC5		ALG11	AMPD3	RASSF10		MMP26	CHAMP1
	ANAPC7		ALG12	AMPH	PALM		MAL	CHD1
	ANG		ALG13	AMT	TBC1D4		GAD2	CHD1L
	ANGEL1		ALG14	AMTN	MIR147B		DEFB123	CHD5
	ANGEL2		ALG1L	AMY1A	ALDOC		OR5W2	CHDH
	ANGPT1		ALG1L2	AMY1B	CERKL		PAK3	CHEK1
	ANGPT2		ALG2	AMY1C	PLLP		AGBL1	CHFR
	ANGPT4		ALG3	AMY2A	SLAMF6		MAGEC2	CHGA
	ANGPTL1		ALG5	AMY2B	C12orf45		ITPRIPL1	CHI3L2
	ANGPTL2		ALG6	AMZ1	CENPE		OR51T1	CHIA
	ANGPTL3		ALG8	AMZ2	CYCS		NID2	CHID1
	ANGPTL4		ALG9	ANAPC1	MIR4517		RP5.877J2.1	CHKB
	ANGPTL5		ALK	ANAPC10	ITGBL1		TRIM72	CHMP1A
	ANGPTL6		ALKBH1	ANAPC11	MROH6		CPNE5	CHMP2B
	ANGPTL7		ALKBH2	ANAPC13	HAPLN3		MAGEH1	CHP1
	ANGPTL8		ALKBH3	ANAPC15	SPC25		TBX3	CHPT1
	ANK1		ALKBH4	ANAPC16	ZNF467		CCDC60	CHRD
	ANK2		ALKBH5	ANAPC2	SNCG		PTF1A	CHRFAM7A
	ANK3		ALKBH6	ANAPC4	LOXL1		HS3ST3A1	CHRM5
	ANKAR		ALKBH7	ANAPC5	SPTLC3		CD1C	CHRNA7
	ANKDD1A		ALKBH8	ANAPC7	RPL35		PAPLN	CHST11
	ANKDD1B		ALLC	ANG	TET2		TRIM42	CHST14
	ANKEF1		ALMS1	ANGEL1	SLC39A8		ADH4	CHSY3
	ANKFN1		ALOX12	ANGEL2	AUNIP		KRT40	CINP
	ANKFY1		ALOX12B	ANGPT1	DMTF1		GRAMD3	CISH
	ANKH		ALOX15	ANGPT2	KIF3C		PTGDR	CIT
	ANKHD1		ALOX15B	ANGPT4	PDK1		MEIOB	CITED4
	ANKHD1-EIF4EBP3		ALOX5	ANGPTL1	GPX8		KCNA7	CKAP4
	ANKIB1		ALOX5AP	ANGPTL2	YBEY		C1orf189	CKB
	ANKK1		ALOXE3	ANGPTL3	CCNC		GLRA2	CKMT1A
	ANKLE1		ALPI	ANGPTL4	NCKAP1L		CHST8	CKMT1B
	ANKLE2		ALPK1	ANGPTL5	PPP2R3A		SHE	CLCC1
	ANKMY1		ALPK2	ANGPTL6	N4BP2L1		OR11L1	CLCN2
	ANKMY2		ALPK3	ANGPTL7	IER3IP1		NCKAP1L	CLCN6
	ANKRA2		ALPL	ANK1	RASD1		BCAP31	CLCNKA
	ANKRD1		ALPP	ANK2	TPX2		ALX4	CLCNKB
	ANKRD10		ALPPL2	ANK3	LRP1		SMLR1	CLDN1
	ANKRD11		ALS2	ANKAR	SNX10		NPTX2	CLDN10
	ANKRD12		ALS2CL	ANKDD1A	PRR36		RYR3	CLDN11
	ANKRD13A		ALS2CR11	ANKDD1B	HAGLR		RYR2	CLDN16
	ANKRD13B		ALS2CR12	ANKEF1	EVI2A		CCL11	CLDN19
	ANKRD13C		ALX1	ANKFN1	WDR3		ATP6AP1	CLDN22
	ANKRD13D		ALX3	ANKFY1	CPA3		ITIH5	CLDN24
	ANKRD16		ALX4	ANKH	EIF4EBP3		FAAH2	CLDN25
	ANKRD17		ALYREF	ANKHD1	NHS		IGSF21	CLEC12A
	ANKRD18A		AMACR	ANKHD1-EIF4EBP3	CDKN3		CFTR	CLEC12B
	ANKRD18B		AMBN	ANKIB1	VEPH1		PYCARD	CLEC1A
	ANKRD19P		AMBP	ANKK1	CD48		MSC	CLEC1B
	ANKRD2		AMBRA1	ANKLE1	NAGS		SIRPD	CLEC2A
	ANKRD20A11P		AMD1	ANKLE2	SNHG25		STK3	CLEC2B
	ANKRD22		AMDHD1	ANKMY1	CCDC80		SCNN1B	CLEC2D
	ANKRD23		AMDHD2	ANKMY2	DAPP1		LIN7A	CLEC3B
	ANKRD24		AMELX	ANKRA2	MOXD1		CNTNAP2	CLEC4A
	ANKRD26		AMER1	ANKRD1	CCL13		CADPS	CLEC4C
	ANKRD27		AMER2	ANKRD10	CD80		AJAP1	CLEC4D
	ANKRD28		AMER3	ANKRD11	PLAU		SLC32A1	CLEC4E
	ANKRD29		AMFR	ANKRD12	LYRM2		ADCYAP1	CLEC6A
	ANKRD31		AMH	ANKRD13A	MYH11		UQCRB	CLEC7A
	ANKRD33B		AMHR2	ANKRD13B	ACAA1		AMOT	CLEC9A
	ANKRD34A		AMICA1	ANKRD13C	TMEM108		LMO2	CLECL1
	ANKRD34B		AMIGO1	ANKRD13D	TMEM41A		SLC9C1	CLIC4
	ANKRD35		AMIGO2	ANKRD16	SLC17A9		FLT3	CLIP1
	ANKRD36		AMIGO3	ANKRD17	EPS8		CD53	CLLU1
	ANKRD36B		AMMECR1	ANKRD18A	NSUN5		FBN2	CLLU1OS
	ANKRD36BP2		AMMECR1L	ANKRD18B	FAM131A		HIST1H2BI	CLMN
	ANKRD36C		AMN	ANKRD2	HLF		ONECUT1	CLMP
	ANKRD37		AMN1	ANKRD20A1	ANXA6		NLRP10	CLRN3
	ANKRD39		AMOT	ANKRD20A2	LINC00649		ACD	CLSTN1
	ANKRD40		AMOTL1	ANKRD20A3	ALDH1B1		OVCH1	CLUH
	ANKRD42		AMOTL2	ANKRD20A4	ATAD3C		SYT6	CLVS2
	ANKRD44		AMPD1	ANKRD20A8P	FOS		OR14A16	CLYBL
	ANKRD44-IT1		AMPD2	ANKRD22	PLEKHG1		CST11	CMKLR1
	ANKRD45		AMPD3	ANKRD23	JAK2		GBX2	CNDP1
	ANKRD46		AMPH	ANKRD24	ICAM2		GDF6	CNDP2
	ANKRD49		AMT	ANKRD26	ZNF783		P2RX7	CNKSR1
	ANKRD50		AMTN	ANKRD27	HIST1H2AC		FCRL3	CNR1
	ANKRD52		AMY2A	ANKRD28	CXCL9		AIM2	CNR2
	ANKRD53		AMY2B	ANKRD29	ZNF671		SOWAHC	CNTNAP3
	ANKRD55		AMZ1	ANKRD30A	SLC25A38		WIF1	CNTNAP3B
	ANKRD6		AMZ2	ANKRD30B	CDCA2		RXFP3	COL10A1
	ANKRD61		ANAPC1	ANKRD30BL	FEN1		GALR1	COL11A1
	ANKRD65		ANAPC10	ANKRD31	MNX1		C5orf49	COL12A1
	ANKRD66		ANAPC11	ANKRD32	APLNR		ADAMTSL2	COL19A1
	ANKRD7		ANAPC13	ANKRD33	C5orf56		OR6T1	COL4A1
	ANKRD9		ANAPC15	ANKRD33B	MKI67		TMEM164	COL4A2
	ANKS1A		ANAPC16	ANKRD34A	MEOX2		THBS4	COL7A1
	ANKS1B		ANAPC2	ANKRD34B	SOX13		CLEC2L	COL9A1
	ANKS3		ANAPC4	ANKRD34C	DST		NEDD4L	COL9A2
	ANKS4B		ANAPC5	ANKRD35	NAMPT		MROH9	COMMD10
	ANKS6		ANAPC7	ANKRD36	PITPNA		RP5.972B16.2	COQ3
	ANKUB1		ANG	ANKRD36B	VEGFA		ADAMTS5	COQ5
	ANKZF1		ANGEL1	ANKRD36C	MRPS25		TNFRSF8	COQ6
	ANLN		ANGEL2	ANKRD37	KCNQ1		RAMP3	CORO1C
	ANO1		ANGPT1	ANKRD39	PIK3R5		LCE1B	CORT
	ANO10		ANGPT2	ANKRD40	PLEKHO1		KCNA1	COX6A1
	ANO2		ANGPT4	ANKRD42	RAD54L		MUM1L1	COX7A2
	ANO3		ANGPTL1	ANKRD44	HIST1H3H		SRGN	COX7C
	ANO4		ANGPTL2	ANKRD45	LINC00339		WT1	COX8C
	ANO5		ANGPTL3	ANKRD46	SLC16A9		CHODL	CPLX4
	ANO6		ANGPTL4	ANKRD49	LRRK1		ST8SIA5	CPM
	ANO7		ANGPTL5	ANKRD50	KMT2A		PYDC2	CPN2
	ANO8		ANGPTL6	ANKRD52	TNFAIP8		C1QL2	CPNE7
	ANO9		ANGPTL7	ANKRD53	OASL		C1orf87	CPNE8
	ANOS1		ANK1	ANKRD54	MICU3		CPXM1	CPSF2
	ANP32A		ANK2	ANKRD55	GPR65		RAB33A	CPSF3L
	ANP32AP1		ANK3	ANKRD6	SCGB3A1		TM6SF2	CPT1B
	ANP32B		ANKAR	ANKRD60	MIR664B		MEOX2	CPT1C
	ANP32E		ANKDD1A	ANKRD61	ISM1		RAX	CRADD
	ANPEP		ANKDD1B	ANKRD62	DIRAS1		MRPS36	CREBL2
	ANTXR1		ANKEF1	ANKRD63	TRIM45		BEND4	CRELD2
	ANTXR2		ANKFN1	ANKRD65	PLXNB3		KRTAP19.3	CRIP1
	ANXA1		ANKFY1	ANKRD66	CXCL10		DENND5A	CRIP2
	ANXA10		ANKH	ANKRD7	MIR25		OR2B11	CRK
	ANXA11		ANKHD1	ANKRD9	RPL23A		YWHAQ	CROCC
	ANXA13		ANKHD1.EIF4EBP3	ANKS1A	RAD51AP1		MAGEC1	CRTAM
	ANXA2		ANKIB1	ANKS1B	CCDC51		CASP2	CRX
	ANXA2R		ANKK1	ANKS3	MIR21		HGF	CRY1
	ANXA3		ANKLE1	ANKS4B	GPR132		TAL1	CRYAB
	ANXA4		ANKLE2	ANKS6	RBM11		OR6N2	CRYGS
	ANXA5		ANKMY1	ANKUB1	TMEM163		PDE1C	CSDE1
	ANXA6		ANKMY2	ANKZF1	PTGDS		SLC25A34	CSF1
	ANXA7		ANKRA2	ANLN	RPL39L		GDF10	CSF2
	ANXA8		ANKRD1	ANO1	ABO		RCN1	CSMD1
	ANXA8L1		ANKRD10	ANO10	SPHK1		IL1RAPL2	CSNK1G3
	ANXA9		ANKRD11	ANO2	DUSP12		SFRP1	CSPG5
	AOAH		ANKRD12	ANO3	RPP40		ACOT12	CSRP2
	AOC1		ANKRD13A	ANO4	COLEC12		ATP6V0A4	CTAGE1
	AOC2		ANKRD13B	ANO5	ZNF503-AS1		HBM	CTDP1
	AOC3		ANKRD13C	ANO6	CYTIP		TBR1	CTDSPL2
	AOC4P		ANKRD13D	ANO7	PTGIR		ERICH3	CTNNBIP1
	AOX1		ANKRD16	ANO8	MIR3936		NKX2.4	CTPS1
	AP1AR		ANKRD17	ANO9	CYP4V2		NPBWR2	CTRC
	AP1B1		ANKRD18A	ANP32A	COL14A1		SLITRK1	CTSD
	AP1G1		ANKRD18B	ANP32B	GRAMD2		GIMAP5	CTSK
	AP1G2		ANKRD2	ANP32D	TRIM52		OTOP1	CTSS
	AP1M1		ANKRD20A1	ANP32E	PDGFD		LAGE3	CTTNBP2NL
	AP1M2		ANKRD20A2	ANPEP	PEG10		SDSL	CTU2
	AP1S1		ANKRD20A3	ANTXR1	STT3A		CHRNA6	CTXN2
	AP1S2		ANKRD20A4	ANTXR2	MARVELD2		XK	CTXN3
	AP1S3		ANKRD22	ANTXRL	C5orf24		UNC5A	CUL4A
	AP2A1		ANKRD23	ANXA1	STX17		HOXB8	CUL5
	AP2A2		ANKRD24	ANXA10	TMEM164		CTD.2528L19.4	CUX2
	AP2B1		ANKRD26	ANXA11	EGF		FGF11	CWF19L2
	AP2M1		ANKRD27	ANXA13	ABHD5		C8orf88	CXCL14
	AP2S1		ANKRD28	ANXA2	IGFBPL1		ZSCAN23	CXCR5
	AP3B1		ANKRD29	ANXA2R	FCER1A		SOX30	CXCR6
	AP3B2		ANKRD30A	ANXA3	NAXE		LACRT	CXXC1
	AP3D1		ANKRD30B	ANXA4	LIMK1		DSCAM	CYB561D1
	AP3M1		ANKRD30BL	ANXA5	GPS2		OR10K2	CYB561D2
	AP3M2		ANKRD31	ANXA6	SDPR		DLX6	CYB5A
	AP3S1		ANKRD32	ANXA7	TIGIT		GRIN3A	CYB5R4
	AP3S2		ANKRD33	ANXA8	FAM90A1		POU4F3	CYBA
	AP4B1		ANKRD33B	ANXA8L1	MCOLN2		ZNF236	CYFIP1
	AP4B1-AS1		ANKRD34A	ANXA9	MSRB3		STX1A	CYP27B1
	AP4E1		ANKRD34B	AOAH	COL6A3		GPR83	CYP2E1
	AP4M1		ANKRD34C	AOC1	HECW2		RBKS	CYP46A1
	AP4S1		ANKRD35	AOC2	GFPT1		GPR173	CYP4V2
	AP5B1		ANKRD36	AOC3	FUCA1		LRRC7	CYP8B1
	AP5M1		ANKRD36B	AOX1	CRABP2		CDKL5	CYTH2
	AP5S1		ANKRD36C	AP000275.65	STOX2		OR4D5	DAB2
	AP5Z1		ANKRD37	AP000322.53	RFWD2		SPATS1	DACT3
	APAF1		ANKRD39	AP000350.10	FAM171A1		ITGAX	DAG1
	APBA1		ANKRD40	AP000721.4	DUSP2		C12orf60	DALRD3
	APBA2		ANKRD42	AP002884.2	DDI2		MS4A4A	DAO
	APBA3		ANKRD44	AP003419.11	MIR378J		SLC16A2	DAOA
	APBB1		ANKRD45	AP1AR	EPB41L4A-AS2		FAM89A	DBNDD1
	APBB1IP		ANKRD46	AP1B1	CLDN10-AS1		USP47	DBP
	APBB2		ANKRD49	AP1G1	TRIP13		XKR4	DBT
	APC		ANKRD50	AP1G2	CIITA		SYCN	DCAF4
	APC2		ANKRD52	AP1M1	UBXN10		OR4A47	DCBLD1
	APCDD1		ANKRD53	AP1M2	PIP5KL1		TXNRD1	DCC
	APCDD1L		ANKRD54	AP1S1	TM6SF1		BHLHA9	DCLRE1B
	APCDD1L-AS1		ANKRD55	AP1S2	E2F8		KCNS1	DCN
	APEH		ANKRD6	AP1S3	LOC102724323		OR1C1	DCP1A
	APELA		ANKRD60	AP2A1	BUB1		PTPRN	DCP2
	APEX1		ANKRD62	AP2A2	SLC2A1		ECT2	DCPS
	APEX2		ANKRD63	AP2B1	FBN1		NINJ2	DCT
	APH1A		ANKRD65	AP2M1	TMEM91		UCN3	DCTD
	APH1B		ANKRD66	AP2S1	DCUN1D3		SLAMF6	DCUN1D2
	API5		ANKRD7	AP3B1	MAN1B1		DGAT2L6	DCUN1D5
	APIP		ANKRD9	AP3B2	INMT		PAX7	DDI1
	APITD1-CORT		ANKS1A	AP3D1	BANK1		MDFIC	DDI2
	APLF		ANKS1B	AP3M1	TBC1D20		DNAAF2	DDO
	APLN		ANKS3	AP3M2	PPP4R1-AS1		MAP3K15	DDOST
	APLNR		ANKS4B	AP3S1	YKT6		HCRTR2	DDX10
	APLP1		ANKS6	AP3S2	H2AFZ		SLIT1	DDX20
	APLP2		ANKUB1	AP4B1	PDPR		OLIG2	DDX24
	APMAP		ANKZF1	AP4E1	RRM2		ANKUB1	DDX25
	APOA1		ANLN	AP4M1	DLG3		CRH	DDX43
	APOA1-AS		ANO1	AP4S1	TPM2		OR3A2	DDX46
	APOB		ANO10	AP5B1	SORCS2		PRSS21	DDX47
	APOBEC2		ANO2	AP5M1	TMIGD3		LYNX1	DDX51
	APOBEC3A		ANO3	AP5S1	CCL20		SH3BGRL	DDX54
	APOBEC3B		ANO4	AP5Z1	CXCL1		OR10P1	DDX55
	APOBEC3C		ANO5	APAF1	PPA1		CCDC50	DDX6
	APOBEC3D		ANO6	APBA1	OSR2		OPCML	DEAF1
	APOBEC3F		ANO7	APBA2	SORBS2		S100A12	DEF8
	APOBEC3G		ANO8	APBA3	UBD		OR52R1	DEGS2
	APOBEC3H		ANO9	APBB1	FBXL6		SERPINB10	DENND2C
	APOBEC4		ANP32A	APBB1IP	C7		OR10J3	DENND2D
	APOBR		ANP32B	APBB2	XRCC2		SLC8A3	DENND6A
	APOC1		ANP32D	APBB3	CD38		ADCY8	DENND6B
	APOC1P1		ANP32E	APC	COL4A4		MRS2	DENR
	APOC4		ANPEP	APC2	TARS		JPH4	DEPDC4
	APOD		ANTXR1	APCDD1	SLC44A3		PRAMEF12	DERA
	APOE		ANTXR2	APCDD1L	SCAMP3		S100P	DFFA
	APOH		ANTXRL	APCS	PPP1R3C		RP11.307N16.6	DFFB
	APOL1		ANXA1	APEH	PRKCB		BARX1	DGKG
	APOL2		ANXA11	APEX1	GRHL1		FBXW8	DHDDS
	APOL3		ANXA13	APEX2	GADD45A		PHOX2A	DHDH
	APOL4		ANXA2	APH1A	AKR7A2		AURKAIP1	DHRS3
	APOL6		ANXA2R	APH1B	INF2		FUT9	DHX30
	APOLD1		ANXA3	API5	ADAM12		OR51F1	DHX34
	APOM		ANXA4	APIP	MFAP4		CDX2	DHX37
	APOO		ANXA5	APITD1	PRELP		CWH43	DIABLO
	APOOL		ANXA6	APITD1-CORT	SNORD12B		NEUROD4	DICER1
	APOPT1		ANXA7	APLF	ARHGEF37		FAM196B	DIO2
	APP		ANXA8L1	APLN	TUBB6		BRINP1	DIO3
	APPBP2		ANXA9	APLNR	CENPI		LHFPL4	DIP2C
	APPL1		AOAH	APLP1	C20orf96		TLDC2	DISP2
	APPL2		AOC1	APLP2	PIK3CD		KCNB1	DIXDC1
	APRT		AOC2	APMAP	ARV1		GPR75	DKK4
	APTR		AOC3	APOA1	PRKD1		SPDEF	DKKL1
	APTX		AOX1	APOA1BP	PAMR1		TTC6	DLAT
	AQP1		AP000275.65	APOA2	LY75		HOXA13	DLG1
	AQP11		AP000295.9	APOA4	MIR7112		CTPS1	DLK1
	AQP3		AP000304.12	APOA5	KIF20B		VIPR2	DLL4
	AQP4		AP000349.2	APOB	CARD11		SOX7	DLST
	AQP5		AP000350.10	APOBEC1	CDCA8		TLX2	DMXL1
	AQP6		AP000721.4	APOBEC2	FGD2		BEX4	DNAH1
	AQP7		AP001888.1	APOBEC3A	GZMA		OR2G3	DNAH10
	AQP9		AP002884.2	APOBEC3B	SLC1A1		COL14A1	DNAH10OS
	AQR		AP003419.11	APOBEC3C	KNSTRN		MT3	DNAH12
	AR		AP006285.2	APOBEC3D	FBXO9		C1orf110	DNAJB11
	ARAF		AP1AR	APOBEC3F	C6orf223		CD1A	DNAJC11
	ARAP1		AP1B1	APOBEC3G	TBC1D30		OLFM4	DNAJC16
	ARAP2		AP1G1	APOBEC3H	RPS26		TMEM196	DNAJC17
	ARAP3		AP1G2	APOBEC4	CD83		KRTAP19.1	DNAJC21
	ARC		AP1M1	APOBR	MIR3614		FOXB2	DNAJC3
	ARCN1		AP1M2	APOC1	KLF15		OR2AT4	DNAJC5
	AREG		AP1S1	APOC2	CCR5		BHMT2	DNAJC8
	AREL1		AP1S2	APOC3	SIRPG		REG1B	DNAL1
	ARF3		AP1S3	APOC4	ARL17B		NRK	DNASE1L3
	ARF4		AP2A1	APOC4-APOC2	TMLHE		OR2A2	DOC2B
	ARF4-AS1		AP2A2	APOD	COX17		GPR34	DOCK1
	ARF5		AP2B1	APOE	MIR559		GRM5	DOCK3
	ARF6		AP2M1	APOF	LINC00654		MRPL44	DOCK9
	ARFGAP1		AP2S1	APOH	MAP1B		GLIS1	DOK6
	ARFGAP2		AP3B1	APOL1	GPS1		CHFR	DOPEY1
	ARFGAP3		AP3B2	APOL2	NR1D1		POMC	DPAGT1
	ARFGEF1		AP3D1	APOL3	PCYOX1L		SORCS3	DPEP1
	ARFGEF2		AP3M1	APOL4	PHB		RAB11FIP4	DPF3
	ARFGEF3		AP3M2	APOL5	CCL4L2		SIX6	DPH1
	ARFIP1		AP3S1	APOL6	LGALS2		SLC9A1	DPH5
	ARFIP2		AP3S2	APOLD1	TONSL		LHX2	DPH6
	ARFRP1		AP4B1	APOM	FDFT1		NUPR1	DPPA3
	ARG1		AP4E1	APOO	IGLL5		MMRN1	DPPA5
	ARG2		AP4M1	APOOL	SIX4		DOCK9	DPYSL4
	ARGLU1		AP4S1	APOPT1	NPHP3		CCL8	DRAM1
	ARHGAP1		AP5B1	APP	FAM134B		ACTA1	DRAM2
	ARHGAP10		AP5M1	APPBP2	URB1-AS1		ZFP64	DRAXIN
	ARHGAP11A		AP5S1	APPL1	PPP4C		ZSCAN5A	DRD2
	ARHGAP12		AP5Z1	APPL2	GTF2H2		MRGPRG	DRD4
	ARHGAP15		APAF1	APRT	GOLGA7B		OR6C74	DSCAML1
	ARHGAP17		APBA1	APTX	ROS1		SLC9A3	DSE
	ARHGAP18		APBA2	AQP1	MFAP2		ACTN4	DSEL
	ARHGAP19		APBA3	AQP10	ZWINT		FAM169A	DST
	ARHGAP20		APBB1	AQP11	NDRG1		CD244	DTWD2
	ARHGAP21		APBB1IP	AQP12A	BARX2		OR8B8	DTX1
	ARHGAP22		APBB2	AQP12B	AMIGO2		PAX5	DUOX1
	ARHGAP23		APBB3	AQP2	UBE2T		SLC39A2	DUOX2
	ARHGAP24		APC	AQP3	ZFP2		ARFGAP1	DUOXA1
	ARHGAP25		APC2	AQP4	MAMDC2		ATG4D	DUOXA2
	ARHGAP26		APCDD1	AQP5	PPARG		MTMR12	DUSP16
	ARHGAP27		APCDD1L	AQP6	TRIM66		DCANP1	DUSP6
	ARHGAP27P1		APCS	AQP7	HMMR		C2orf76	DUSP7
	ARHGAP28		APEH	AQP8	PDE4B		KCNK2	DUSP8
	ARHGAP29		APELA	AQP9	ADAP2		EVX1	DUT
	ARHGAP30		APEX1	AQPEP	CYBB		OR11H6	DVL1
	ARHGAP31		APEX2	AQR	CLK3		RP11.1220K2.2	DVL3
	ARHGAP31-AS1		APH1A	AR	SNRPC		MOGAT3	DYNAP
	ARHGAP32		APH1B	ARAF	MMP17		OR5B2	DYNC1H1
	ARHGAP33		API5	ARAP1	44257		SKOR1	DYNC2H1
	ARHGAP35		APIP	ARAP2	OSTM1		SH3D21	DYNLL1
	ARHGAP39		APITD1	ARAP3	PYCRL		OR4D1	DZIP1
	ARHGAP4		APITD1.CORT	ARC	KIT		DNAJA1	E2F2
	ARHGAP40		APLF	ARCN1	MIR6753		BRE	E2F7
	ARHGAP42		APLN	AREG	ZNF418		CD5L	EBF3
	ARHGAP44		APLNR	AREL1	PIK3CD-AS2		KRTAP13.2	EBNA1BP2
	ARHGAP45		APLP1	ARF1	ASRGL1		GUCY2D	ECE1
	ARHGAP5		APLP2	ARF3	TMEM134		IL21R	ECE2
	ARHGAP6		APMAP	ARF4	GALNT6		SPATA19	ECHS1
	ARHGAP8		APOA1	ARF5	DOCK2		CES5A	EDN2
	ARHGAP9		APOA1BP	ARF6	DPYSL3		S100A7L2	EEA1
	ARHGDIA		APOA2	ARFGAP1	NFATC4		OR52N2	EEF1A1
	ARHGDIB		APOA4	ARFGAP2	CCL4		CHAT	EFCAB11
	ARHGDIG		APOA5	ARFGAP3	ABHD11-AS1		GAL3ST3	EFHD2
	ARHGEF10		APOB	ARFGEF1	AP4B1		SLC15A1	EFNA5
	ARHGEF10L		APOBEC1	ARFGEF2	CCDC93		P2RY10	EFNB2
	ARHGEF11		APOBEC2	ARFIP1	LOC100288175		KRTAP21.1	EGFLAM
	ARHGEF12		APOBEC3A	ARFIP2	CLINT1		HOXC11	EGFR
	ARHGEF15		APOBEC3B	ARFRP1	DGCR5		SKAP1	EGR1
	ARHGEF16		APOBEC3C	ARG1	DECR2		FBXO22	EHD2
	ARHGEF17		APOBEC3D	ARG2	ANKRD44		LAIR1	EHD4
	ARHGEF18		APOBEC3F	ARGFX	PLD4		GRIA2	EHHADH
	ARHGEF19		APOBEC3G	ARGLU1	C1orf131		OR4K17	EI24
	ARHGEF2		APOBEC3H	ARHGAP1	SH3RF2		RP1.37E16.12	EID3
	ARHGEF25		APOBEC4	ARHGAP10	MIR5047		DOK6	EIF2AK4
	ARHGEF26		APOBR	ARHGAP11A	SNORD19		VSTM2A	EIF2B1
	ARHGEF26-AS1		APOC1	ARHGAP11B	TMEM200B		OR51B2	EIF2B2
	ARHGEF28		APOC2	ARHGAP12	ALG2		HOXC9	EIF2B5
	ARHGEF3		APOC3	ARHGAP15	LRRC14		SLC25A15	EIF2S3L
	ARHGEF33		APOC4	ARHGAP17	ACTG2		CCL3	EIF3J
	ARHGEF35		APOC4.APOC2	ARHGAP18	HSCB		MPPED2	EIF4A2
	ARHGEF37		APOD	ARHGAP19	ELN		GIMAP1	EIF4G1
	ARHGEF38		APOE	ARHGAP20	CD209		FBXL6	EIF4G3
	ARHGEF38-IT1		APOF	ARHGAP21	IL1RAP		SMCO4	EIF5
	ARHGEF39		APOH	ARHGAP22	KIAA0141		HAND2	EIF5A2
	ARHGEF4		APOL1	ARHGAP23	SYNJ2BP		SIM2	ELAC1
	ARHGEF40		APOL2	ARHGAP24	SIDT1		SPANXN4	ELK3
	ARHGEF5		APOL3	ARHGAP25	TENM4		OR13F1	ELL2
	ARHGEF6		APOL4	ARHGAP26	PRR15		CRELD2	ELL3
	ARHGEF7		APOL5	ARHGAP27	PRKG1		HBE1	ELMOD1
	ARHGEF9		APOL6	ARHGAP28	GNA13		ELK1	ELMSAN1
	ARID1A		APOLD1	ARHGAP29	EPPK1		PCDH8	ELOVL1
	ARID1B		APOM	ARHGAP30	CLEC7A		KDELR3	ELOVL4
	ARID2		APOO	ARHGAP31	CXCL12		KIR2DL4	ELP6
	ARID3A		APOOL	ARHGAP32	CYTH1		CGREF1	ELSPBP1
	ARID3B		APOPT1	ARHGAP33	ENTPD1		GIMAP6	EMB
	ARID3C		APP	ARHGAP35	STX10		TRIM17	EMC1
	ARID4A		APPBP2	ARHGAP36	MILR1		VMO1	EMC4
	ARID4B		APPL1	ARHGAP39	HS3ST1		ARL11	EMC7
	ARID5A		APPL2	ARHGAP4	TFCP2L1		BST1	EML1
	ARID5B		APRT	ARHGAP40	FRMD4B		DBNDD2	EML5
	ARIH2		APTX	ARHGAP42	C19orf70		EDN3	EMP1
	ARIH2OS		AQP1	ARHGAP44	CELSR3-AS1		S100A10	EMP3
	ARL1		AQP10	ARHGAP5	UBE2G2		PFKFB1	ENO1
	ARL10		AQP11	ARHGAP6	CXorf23		LCE4A	ENPP6
	ARL11		AQP12A	ARHGAP8	SECISBP2		TYR	ENSA
	ARL13A		AQP12B	ARHGAP9	DTYMK		DLG5	ENTPD5
	ARL13B		AQP2	ARHGDIA	CLMN		RBAK.RBAKDN	EP400
	ARL14		AQP3	ARHGDIB	DUOXA1		DCD	EPB41
	ARL14EP		AQP4	ARHGDIG	ARHGAP9		ZIC2	EPB41L4A
	ARL15		AQP5	ARHGEF1	SHCBP1		CYSRT1	EPB42
	ARL16		AQP6	ARHGEF10	MUC3A		OR2G6	EPHA2
	ARL17A		AQP7	ARHGEF10L	CD3E		KIAA1549L	EPHA3
	ARL17B		AQP8	ARHGEF11	ARHGAP24		PPP2R2B	EPHA7
	ARL2		AQP9	ARHGEF12	BUB1B		INPP5B	EPHA8
	ARL2BP		AQPEP	ARHGEF15	ZRSR2		CDH9	EPHB2
	ARL3		AQR	ARHGEF16	SNORD104		TDRP	EPHB3
	ARL4A		AR	ARHGEF17	LCP2		PRSS58	EPS8
	ARL4C		ARAF	ARHGEF18	NAA25		TNFRSF6B	EPS8L2
	ARL4D		ARAP1	ARHGEF19	C6orf141		FCN1	EPS8L3
	ARL5A		ARAP2	ARHGEF2	EIF2AK1		DEFB110	EPYC
	ARL5B		ARAP3	ARHGEF25	MUM1		OR2G2	ERAP1
	ARL6		ARC	ARHGEF26	SGO2		SEZ6	ERAP2
	ARL6IP1		ARCN1	ARHGEF28	CAMKK2		OR5AN1	ERBB2
	ARL6IP4		AREG	ARHGEF3	LGALS9		DNAJC5B	ERC2
	ARL6IP5		AREL1	ARHGEF33	PNMA2		OR5M9	ERCC5
	ARL6IP6		ARF1	ARHGEF35	FBXO16		CTBP2	ERMAP
	ARL8A		ARF3	ARHGEF37	LAMP5		GPD2	ERP27
	ARL8B		ARF4	ARHGEF38	LINC01176		CCL14	ERP29
	ARL9		ARF5	ARHGEF39	NPTN-IT1		ACSM5	ERRFI1
	ARMC1		ARF6	ARHGEF4	UBE2C		ELK3	ESAM
	ARMC10		ARFGAP1	ARHGEF40	ZNF480		CACNA1E	ESPN
	ARMC12		ARFGAP2	ARHGEF5	GAB3		ANKRD60	ESRRB
	ARMC2		ARFGAP3	ARHGEF6	GAS6		RAB21	ETF1
	ARMC3		ARFGEF1	ARHGEF7	CA11		TBX5	ETS1
	ARMC4		ARFGEF2	ARHGEF9	C2orf54		FOXC2	ETV5
	ARMC5		ARFIP1	ARID1A	OPN1SW		C16orf95	ETV6
	ARMC6		ARFIP2	ARID1B	NFKBID		GALNTL6	EVL
	ARMC7		ARFRP1	ARID2	RNF157-AS1		OR2D2	EXD1
	ARMC8		ARG1	ARID3A	CSF2RA		SPARC	EXO5
	ARMC9		ARG2	ARID3B	SHH		CCDC146	EXOC3L4
	ARMCX1		ARGLU1	ARID3C	ZNF415		ELOVL2	EXOSC10
	ARMCX2		ARHGAP1	ARID4A	CACNB3		SLC6A7	EXOSC7
	ARMCX3		ARHGAP10	ARID4B	BTG3		ACER1	EXPH5
	ARMCX4		ARHGAP11A	ARID5A	TPSD1		LCE1A	EXTL1
	ARMCX5		ARHGAP11B	ARID5B	SGK494		AC006994.3	EXTL2
	ARMCX6		ARHGAP12	ARIH1	ZCCHC24		HSD3B1	EYA3
	ARMT1		ARHGAP15	ARIH2	SMS		OR8B2	EYS
	ARNT		ARHGAP17	ARIH2OS	ACPP		COL11A1	F10
	ARNTL		ARHGAP18	ARL1	PLEKHG4		MXRA5	F11
	ARNTL2		ARHGAP19	ARL10	ZEB2		IST1	F7
	ARPC1A		ARHGAP19.SLIT1	ARL11	RUNX3		OR1S2	FABP3
	ARPC1B		ARHGAP20	ARL13A	MIR4724		ATP6V1G2.DDX39B	FABP7
	ARPC2		ARHGAP21	ARL13B	HAS3		BSX	FAM101A
	ARPC3		ARHGAP22	ARL14	C10orf128		TMEM132B	FAM101B
	ARPC4		ARHGAP23	ARL14EP	UBE2Q1-AS1		TRH	FAM102B
	ARPC4-TTLL3		ARHGAP24	ARL15	RUVBL2		EDA2R	FAM107A
	ARPC5		ARHGAP25	ARL16	RORA		IVL	FAM109A
	ARPC5L		ARHGAP26	ARL17A	MTHFD2		SIAH3	FAM110D
	ARPIN		ARHGAP27	ARL17B	THRB		OSTM1	FAM118B
	ARPP19		ARHGAP28	ARL2	LINC01644		OR9G4	FAM131A
	ARR3		ARHGAP29	ARL2BP	ETS2		STK39	FAM131C
	ARRB1		ARHGAP30	ARL3	RAP1GAP		ECT2L	FAM132A
	ARRB2		ARHGAP31	ARL4A	MIR7846		RGS10	FAM135A
	ARRDC1		ARHGAP32	ARL4C	GPX3		OR2L2	FAM13B
	ARRDC1-AS1		ARHGAP33	ARL4D	STIL		KIAA1161	FAM149A
	ARRDC2		ARHGAP35	ARL5A	MICB		RP11.159D12.5	FAM155A
	ARRDC3		ARHGAP36	ARL5B	ANKRD65		PON1	FAM161B
	ARRDC3-AS1		ARHGAP39	ARL5C	NDUFS2		IFITM1	FAM162B
	ARRDC4		ARHGAP4	ARL6	ZBTB7C		C12orf73	FAM170A
	ARRDC5		ARHGAP40	ARL6IP1	MIR936		NUP50	FAM172A
	ARSA		ARHGAP42	ARL6IP4	SPON2		TDRD5	FAM174A
	ARSB		ARHGAP44	ARL6IP5	PEX13		LCE2B	FAM181A
	ARSD		ARHGAP5	ARL6IP6	APOL4		PKN2	FAM183A
	ARSE		ARHGAP6	ARL8A	ADCY7		MMD2	FAM184A
	ARSG		ARHGAP8	ARL8B	EIF6		HIST1H1A	FAM189A1
	ARSH		ARHGAP9	ARL9	ZNF692		SNX20	FAM196A
	ARSI		ARHGDIA	ARMC1	PTPRC		CNGB3	FAM198A
	ARSJ		ARHGDIB	ARMC10	RTN4R		PHACTR3	FAM19A3
	ARSK		ARHGDIG	ARMC12	ARMCX1		TMEM225	FAM19A5
	ART3		ARHGEF1	ARMC2	PSTPIP1		TWIST1	FAM208A
	ART4		ARHGEF10	ARMC3	RAC3		ABT1	FAM212A
	ART5		ARHGEF10L	ARMC4	APOL3		CDC73	FAM212B
	ARTN		ARHGEF11	ARMC5	MEX3A		OR2A14	FAM213B
	ARV1		ARHGEF12	ARMC6	MRPL32		OR8H2	FAM216A
	ARVCF		ARHGEF15	ARMC7	NR3C2		C8orf22	FAM222A
	ARX		ARHGEF16	ARMC8	ALYREF		SSTR1	FAM229B
	AS3MT		ARHGEF17	ARMC9	ITGAM		RP4.533D7.6	FAM26D
	ASAH1		ARHGEF18	ARMCX1	GMPR		STXBP2	FAM26E
	ASAH2		ARHGEF19	ARMCX2	CD300LF		DNASE1L1	FAM26F
	ASAH2B		ARHGEF2	ARMCX3	MIR937		FAM43B	FAM3A
	ASAP1		ARHGEF25	ARMCX4	SYTL4		IGFLR1	FAM3D
	ASAP1-IT2		ARHGEF26	ARMCX5	GAMT		SEMA4C	FAM43A
	ASAP2		ARHGEF28	ARMCX6	LTBP2		SH3TC2	FAM43B
	ASAP3		ARHGEF3	ARMS2	PCSK4		EFCAB1	FAM46A
	ASB1		ARHGEF33	ARNT	NLGN2		EIF2A	FAM46B
	ASB11		ARHGEF35	ARNT2	MSL3		CYTL1	FAM46C
	ASB12		ARHGEF37	ARNTL	COL9A2		CTSG	FAM53C
	ASB13		ARHGEF38	ARNTL2	LINC01372		TMEM171	FAM57A
	ASB14		ARHGEF39	ARPC1A	SLIT2		ZCCHC2	FAM63A
	ASB16		ARHGEF4	ARPC1B	FCGR2A		PLAA	FAM69C
	ASB16-AS1		ARHGEF40	ARPC2	FLVCR1		IFITM2	FAM71C
	ASB2		ARHGEF5	ARPC3	MLYCD		SPRR4	FAM72B
	ASB3		ARHGEF6	ARPC4	TPSAB1		IGFL2	FAM72C
	ASB4		ARHGEF7	ARPC4-TTLL3	DCTN5		SLC6A15	FAM72D
	ASB6		ARHGEF9	ARPC5	ASCC3		THSD7B	FAM76A
	ASB7		ARID1A	ARPC5L	TMOD1		OR56A3	FAM81B
	ASB8		ARID1B	ARPIN	CCNF		NDUFC1	FAM83E
	ASB9		ARID2	ARPP19	SNORA75		ZIC5	FAM90A1
	ASCC1		ARID3A	ARPP21	MIR429		SUPT3H	FAM98B
	ASCC2		ARID3B	ARR3	HRCT1		IKZF1	FAN1
	ASCC3		ARID3C	ARRB1	SLC48A1		SPATA8	FANCA
	ASCL1		ARID4A	ARRB2	RAD51-AS1		MOS	FARP1
	ASCL2		ARID4B	ARRDC1	EPHX2		MYOD1	FAT1
	ASCL5		ARID5A	ARRDC2	KAT2B		CDH22	FAXC
	ASF1A		ARID5B	ARRDC3	FOXP3		C10orf53	FBLIM1
	ASF1B		ARIH1	ARRDC4	DALRD3		OR6N1	FBLN5
	ASGR1		ARIH2	ARRDC5	BZW2		NTSR1	FBN1
	ASGR2		ARIH2OS	ARSA	QTRT1		DHTKD1	FBN2
	ASH2L		ARL1	ARSB	NSUN5P1		GNG4	FBRSL1
	ASIC1		ARL10	ARSD	MDM4		DKK2	FBXL17
	ASIC2		ARL11	ARSE	UACA		RPLP1	FBXL4
	ASIC3		ARL13A	ARSF	SLC26A1		LRRC31	FBXO15
	ASIC4		ARL13B	ARSG	LOC101927905		OR51M1	FBXO2
	ASIP		ARL14	ARSH	EMILIN1		FAM198B	FBXO21
	ASL		ARL14EP	ARSI	MIR452		CST7	FBXO31
	ASMT		ARL14EPL	ARSJ	PAXIP1-AS2		SCG3	FBXO4
	ASMTL		ARL15	ARSK	AHCYL1		BCOR	FBXO42
	ASNA1		ARL16	ART1	LTB		MLLT6	FBXO44
	ASNS		ARL17A	ART3	PMAIP1		PSORS1C2	FBXO45
	ASNSD1		ARL17B	ART4	EPB41L2		RIPPLY2	FBXO6
	ASPA		ARL2	ART5	ERCC6L		CH17.140K24.5	FBXW12
	ASPDH		ARL2.SNX15	ARTN	INO80E		MVP	FBXW8
	ASPG		ARL2BP	ARV1	PTAFR		NME4	FCF1
	ASPH		ARL3	ARVCF	GSDMB		LHX1	FCGR1A
	ASPHD1		ARL4A	ARX	ERG		MT1G	FCGR1B
	ASPHD2		ARL4C	AS3MT	CDC25C		CES3	FCGRT
	ASPM		ARL4D	ASAH1	PDZD2		FGD5	FCN3
	ASPN		ARL5A	ASAH2	SATB1		BPIFB6	FDX1
	ASPRV1		ARL5B	ASAH2B	MIR221		TBC1D7	FDXACB1
	ASPSCR1		ARL5C	ASAP1	PTPN7		SOX18	FECH
	ASRGL1		ARL6	ASAP2	MYLK		CALM3	FEM1C
	ASS1		ARL6IP1	ASAP3	GZMB		KRTAP22.1	FER
	ASTE1		ARL6IP4	ASB1	F13A1		OR14C36	FETUB
	ASTL		ARL6IP5	ASB10	FKBPL		KCNK18	FEZ1
	ASTN1		ARL6IP6	ASB11	PDLIM4		AKR1E2	FEZF2
	ASTN2		ARL8A	ASB12	DDX39A		IGSF11	FGD6
	ASXL1		ARL8B	ASB13	FCGR2B		MRRF	FGF10
	ASXL2		ARL9	ASB14	CD8A		RBM18	FGF12
	ASXL3		ARMC1	ASB15	SACM1L		CCDC42	FGF14
	ATAD1		ARMC10	ASB16	OLFM2		SPRR1A	FGF19
	ATAD2		ARMC12	ASB17	CEP170B		CSMD1	FGF21
	ATAD2B		ARMC2	ASB18	FANCD2		ACTRT2	FGF3
	ATAD3A		ARMC3	ASB2	ELK3		TSNAXIP1	FGF4
	ATAD3B		ARMC4	ASB4	KIAA0907		DBX1	FGR
	ATAD3C		ARMC5	ASB5	RTN1		OR7D2	FHAD1
	ATAD5		ARMC6	ASB6	SMARCD3		SV2C	FHIT
	ATAT1		ARMC7	ASB7	RHOH		HEPN1	FHL5
	ATE1		ARMC8	ASB8	HIST1H1C		OR5P3	FICD
	ATE1-AS1		ARMC9	ASB9	RASGRP4		SLC6A2	FIG4
	ATF1		ARMCX1	ASCC1	PIK3CG		MLNR	FILIP1
	ATF2		ARMCX2	ASCC2	C1orf43		ZC2HC1C	FKBP1C
	ATF3		ARMCX3	ASCC3	CXCL13		KRTAP15.1	FKRP
	ATF4		ARMCX4	ASCL1	HIP1		TMEM2	FLI1
	ATF6		ARMCX5	ASCL2	SGO1		PDZRN3	FLNB
	ATF6B		ARMCX6	ASCL3	GNG2		NEUROD1	FLRT2
	ATF7		ARMS2	ASCL4	KIAA0100		JAM3	FLT3LG
	ATF7IP		ARNT	ASCL5	CHURC1		GFOD2	FLVCR2
	ATF7IP2		ARNT2	ASF1A	IL15		OR56B1	FMN1
	ATG10		ARNTL	ASF1B	ABLIM3		SPRR2F	FMO5
	ATG101		ARNTL2	ASGR1	MIR4640		DEFB106A	FNDC7
	ATG12		ARPC1A	ASGR2	WRNIP1		PRMT8	FNIP1
	ATG13		ARPC1B	ASH1L	IQGAP3		NDP	FNTA
	ATG14		ARPC2	ASH2L	FYB		RPGRIP1	FOS
	ATG16L1		ARPC3	ASIC1	PPP1R16B		GRIN1	FOXD4L3
	ATG16L2		ARPC4	ASIC2	NETO2		PPM1K	FOXD4L4
	ATG2A		ARPC4.TTLL3	ASIC3	AIM2		CDH3	FOXD4L5
	ATG2B		ARPC5	ASIC4	LMO7-AS1		FERD3L	FOXD4L6
	ATG3		ARPC5L	ASIC5	STARD10		LDHAL6A	FOXI2
	ATG4A		ARPIN	ASIP	ERP27		NLRP6	FOXJ2
	ATG4B		ARPP19	ASL	P2RY8		MS4A3	FOXJ3
	ATG4C		ARPP21	ASNA1	LINC00324		CHD6	FOXN3
	ATG4D		ARR3	ASNS	BRIP1		XYLT1	FOXN4
	ATG5		ARRB1	ASNSD1	KIF20A		ADH1B	FOXO3
	ATG7		ARRB2	ASPA	RITA1		C1orf94	FOXO6
	ATG9A		ARRDC1	ASPDH	TRAF5		CALHM3	FOXR1
	ATG9B		ARRDC2	ASPG	ASPHD1		PCDHB13	FOXRED1
	ATIC		ARRDC3	ASPH	F2R		CSMD2	FRG1
	ATL1		ARRDC4	ASPHD1	USP36		ANXA9	FRG2
	ATL2		ARRDC5	ASPHD2	MTURN		C8orf37	FRG2B
	ATL3		ARSA	ASPM	SCML1		OR10T2	FRK
	ATM		ARSB	ASPN	ZNF662		KLHL15	FRMD5
	ATMIN		ARSD	ASPRV1	LSM4		LGALS8	FRRS1
	ATN1		ARSE	ASPSCR1	COX6A1		PLXNC1	FRS3
	ATOH7		ARSF	ASRGL1	FAM110C		EPN1	FSIP1
	ATOH8		ARSG	ASS1	S100B		KRT1	FSTL4
	ATOX1		ARSH	ASTE1	ZNF789		RP11.444E17.6	FTL
	ATP10A		ARSI	ASTL	VPS37D		FAM129B	FTMT
	ATP10B		ARSJ	ASTN1	PCAT6		LRRC29	FUCA1
	ATP10D		ARSK	ASTN2	SNORD101		TMEM208	FUOM
	ATP11A		ART1	ASUN	SRR		SLC10A2	FUT1
	ATP11B		ART3	ASXL1	NOL7		WDR7	FUT2
	ATP11C		ART4	ASXL2	APOLD1		HIF3A	FUT9
	ATP12A		ART5	ASXL3	CHL1		HRNR	FUZ
	ATP13A1		ARTN	ASZ1	DGUOK-AS1		GGT6	FXYD2
	ATP13A2		ARV1	ATAD1	ADAR		PI4K2B	FXYD6
	ATP13A3		ARVCF	ATAD2	CD276		OR51E2	FYB
	ATP13A4		ARX	ATAD2B	ST3GAL5		NISCH	FYCO1
	ATP13A5		AS3MT	ATAD3A	CHADL		AL135842.1	FYN
	ATP1A1		ASAH1	ATAD3B	CERCAM		PPP2R4	FYTTD1
	ATP1A1-AS1		ASAH2	ATAD3C	ARL4C		PIH1D2	FZD10
	ATP1A2		ASAH2B	ATAD5	FBLN1		PKP2	G6PD
	ATP1A3		ASAP1	ATAT1	SGCE		COL4A2	GABARAPL1
	ATP1A4		ASAP2	ATCAY	TRIM31-AS1		PAX8	GABPB2
	ATP1B1		ASAP3	ATE1	CHEK1		PLTP	GABRA5
	ATP1B2		ASB1	ATF1	MAP1A		CSRNP3	GABRB3
	ATP1B3		ASB10	ATF2	DNAJC22		IGF2	GABRD
	ATP23		ASB11	ATF3	PPP2R5E		CNKSR2	GABRG3
	ATP2A1		ASB13	ATF4	CYP24A1		TINAG	GABRR1
	ATP2A1-AS1		ASB14	ATF5	LZTS1		TRIM48	GABRR2
	ATP2A2		ASB15	ATF6	NIN		AGTR1	GALC
	ATP2A3		ASB16	ATF6B	RRAGB		RBBP8NL	GALE
	ATP2B1		ASB17	ATF7	RACK1		FAM78B	GALNS
	ATP2B1-AS1		ASB18	ATF7IP	SLAMF1		DXO	GALNT4
	ATP2B2		ASB2	ATF7IP2	DLG4		CYB5R3	GALNT9
	ATP2B4		ASB4	ATG10	ARHGEF6		KRT73	GALR1
	ATP2C1		ASB5	ATG101	TSPOAP1		VWA3A	GANC
	ATP2C2		ASB6	ATG12	ARL6IP1		CIPC	GAS2L3
	ATP4B		ASB7	ATG13	ASAP2		CIDEA	GAS6
	ATP5A1		ASB8	ATG14	PTGER4		AC124312.1	GAS8
	ATP5B		ASB9	ATG16L1	GEN1		MAB21L3	GATA6
	ATP5C1		ASCC1	ATG16L2	ERICH2		BTN1A1	GATC
	ATP5D		ASCC2	ATG2A	UBR5-AS1		KRTAP11.1	GATM
	ATP5E		ASCC3	ATG2B	CTHRC1		ZG16B	GCHFR
	ATP5EP2		ASCL1	ATG3	SNORD69		CMA1	GCN1L1
	ATP5F1		ASCL2	ATG4A	LTBP1		LIMA1	GDAP2
	ATP5G1		ASCL3	ATG4B	MAGEE1		CIT	GDF3
	ATP5G2		ASCL4	ATG4C	NINL		TRIM67	GDF9
	ATP5G3		ASCL5	ATG4D	MXI1		KBTBD12	GDNF
	ATP5H		ASF1B	ATG5	SYDE1		OR8B4	GEMIN4
	ATP5I		ASGR1	ATG7	TMPRSS4		CCDC84	GFRA3
	ATP5J		ASGR2	ATG9A	LRRC75B		C12orf79	GGACT
	ATP5J2		ASH1L	ATG9B	LAT2		MPV17L	GGTLC2
	ATP5J2-PTCD1		ASH2L	ATHL1	FLVCR1-AS1		OR5AU1	GHR
	ATP5L		ASIC1	ATIC	ASF1B		QKI	GIN1
	ATP5O		ASIC2	ATL1	IL7		ISY1	GIT2
	ATP5S		ASIC3	ATL2	WDR6		LTBP1	GJA1
	ATP5SL		ASIC4	ATL3	PSMB8-AS1		ICMT	GJA10
	ATP6AP1		ASIC5	ATM	ZNF580		REG3G	GJA5
	ATP6AP1L		ASIP	ATMIN	IFI44L		OR2T3	GJA8
	ATP6AP2		ASL	ATN1	TMOD2		SLITRK2	GJA9
	ATP6V0A2		ASNA1	ATOH1	UNC45A		PF4	GJB7
	ATP6V0A4		ASNS	ATOH7	SAMSN1		ATL2	GJD2
	ATP6V0B		ASNSD1	ATOH8	SECTM1		KRTAP10.7	GLB1L2
	ATP6V0C		ASPA	ATOX1	DAB2		ZNF285	GLB1L3
	ATP6V0D1		ASPDH	ATP10A	MACROD1		ABCA9	GLOD4
	ATP6V0D2		ASPG	ATP10B	SUSD3		OR51B5	GLRX
	ATP6V0E1		ASPH	ATP10D	CDKL2		PPAT	GLRX3
	ATP6V0E2		ASPHD1	ATP11A	TMEM161B-AS1		LANCL2	GLRX5
	ATP6V0E2-AS1		ASPHD2	ATP11B	SYNE3		C1orf61	GLT1D1
	ATP6V1A		ASPM	ATP11C	NCALD		HIST1H4F	GLT8D1
	ATP6V1B1		ASPN	ATP12A	TANC2		KRTAP23.1	GLT8D2
	ATP6V1B2		ASPRV1	ATP13A1	MAP3K3		GDNF	GLTP
	ATP6V1C1		ASPSCR1	ATP13A2	HTATIP2		NXT2	GLTSCR1
	ATP6V1C2		ASRGL1	ATP13A3	SSH2		MORC2	GLTSCR2
	ATP6V1D		ASS1	ATP13A4	TREM1		ASB18	GLYCTK
	ATP6V1E1		ASTE1	ATP13A5	ETFDH		NUDT15	GMEB1
	ATP6V1E2		ASTL	ATP1A1	FMNL3		GMFG	GMEB2
	ATP6V1F		ASTN1	ATP1A2	AK2		PGAP1	GMNC
	ATP6V1G1		ASTN2	ATP1A3	PLK4		PARD6B	GMPPB
	ATP6V1G2		ASUN	ATP1A4	ZSWIM7		FAM161A	GNAI2
	ATP6V1H		ASXL1	ATP1B1	PABPC1L		VSIG2	GNAI3
	ATP7A		ASXL2	ATP1B2	CD1C		USP42	GNAT1
	ATP7B		ASXL3	ATP1B3	CLN3		MS4A6A	GNAT2
	ATP8A1		ASZ1	ATP1B4	TNFRSF17		TMEM64	GNAZ
	ATP8A2		ATAD1	ATP2A1	MMP1		FAM206A	GNB1
	ATP8B1		ATAD2	ATP2A2	ZMAT1		IKBKAP	GNG8
	ATP8B2		ATAD2B	ATP2A3	IKZF3		FIG4	GNL3
	ATP8B3		ATAD3A	ATP2B1	ARHGAP30		AK9	GNPTAB
	ATP8B4		ATAD3B	ATP2B2	RPA3		ATP7A	GOLGA3
	ATP8B5P		ATAD3C	ATP2B3	ABHD11		OR5A1	GOLGA5
	ATP9A		ATAD5	ATP2B4	PFDN2		PATE1	GOLGA6L1
	ATP9B		ATAT1	ATP2C1	SLC39A11		MSLN	GOLGA6L2
	ATPAF1		ATCAY	ATP2C2	TFAP2C		ASTN1	GOLGA6L6
	ATPAF2		ATE1	ATP4A	MS4A1		CRB3	GOLGA6L7P
	ATPIF1		ATF1	ATP4B	CHN1		SYT10	GOLGA8A
	ATR		ATF2	ATP5A1	SNX3		CSK	GOLGA8B
	ATRAID		ATF3	ATP5B	SOX12		VASH1	GOLGA8F
	ATRIP		ATF4	ATP5C1	KNTC1		DOCK11	GOLGA8G
	ATRN		ATF5	ATP5D	SLC1A5		RP4.576H24.4	GOLGA8H
	ATRNL1		ATF6	ATP5E	LACC1		SLC23A2	GOLGA8J
	ATRX		ATF6B	ATP5EP2	ZNF641		ANKRD65	GOLGA8K
	ATXN1		ATF7	ATP5F1	ZSWIM5		MAGEB6	GOLGA8M
	ATXN10		ATF7IP	ATP5G1	BMP2		MSGN1	GOLGA8N
	ATXN1L		ATF7IP2	ATP5G2	MIR6847		PSG11	GOLGA8O
	ATXN2		ATG10	ATP5G3	YIPF6		KRTAP6.2	GOLGA8Q
	ATXN2L		ATG101	ATP5H	GSPT2		CNIH1	GOLGA8R
	ATXN3		ATG12	ATP5I	SPATS2L		KIAA1217	GOLGA8S
	ATXN7		ATG13	ATP5J	CTXN1		EYA2	GOLGA8T
	ATXN7L1		ATG14	ATP5J2	ZBTB42		SAR1B	GOLPH3L
	ATXN7L2		ATG16L1	ATP5J2-PTCD1	C2		GABRA4	GOPC
	ATXN7L3		ATG16L2	ATP5L	ZFP92		DNASE1L2	GP5
	ATXN7L3B		ATG2A	ATP5L2	KCTD14		HCAR3	GPATCH2L
	AUH		ATG2B	ATP5O	CXCL2		RSPH10B	GPATCH3
	AUNIP		ATG3	ATP5S	ZNF584		DEFB104B	GPC5
	AUP1		ATG4A	ATP5SL	TOMM5		NRN1L	GPC6
	AURKA		ATG4B	ATP6AP1	MIR6787		SLC26A1	GPN2
	AURKAIP1		ATG4C	ATP6AP1L	MIR6717		POU3F3	GPN3
	AURKB		ATG4D	ATP6AP2	NEIL1		SH2D2A	GPR123
	AURKC		ATG5	ATP6V0A1	DMXL2		PLD1	GPR132
	AUTS2		ATG7	ATP6V0A2	SLC7A2		OR52E2	GPR133
	AVEN		ATG9A	ATP6V0A4	KBTBD8		EBLN1	GPR143
	AVIL		ATG9B	ATP6V0B	SLC37A3		ADRA1D	GPR150
	AVL9		ATHL1	ATP6V0C	STAMBP		LPP	GPR153
	AVPI1		ATIC	ATP6V0D1	RHBDF1		CAMTA1	GPR157
	AVPR1A		ATL1	ATP6V0D2	MIR6834		ZNF454	GPR160
	AVPR2		ATL2	ATP6V0E1	SNX1		TRIM14	GPR176
	AXDND1		ATL3	ATP6V0E2	KIAA1143		PLXNA4	GPR18
	AXIN1		ATM	ATP6V1A	FARSB		SERP2	GPR180
	AXIN2		ATMIN	ATP6V1B1	MIR4784		NEFM	GPR183
	AXL		ATN1	ATP6V1B2	NPRL3		TXLNB	GPR19
	AZGP1		ATOH1	ATP6V1C1	PHKA2		PTPN7	GPR3
	AZI2		ATOH7	ATP6V1C2	FUOM		C18orf42	GPR6
	AZIN1		ATOH8	ATP6V1D	TNFRSF18		ASB9	GPR61
	AZIN2		ATOX1	ATP6V1E1	TNFRSF4		HMGXB3	GPR62
	AZU1		ATP10A	ATP6V1E2	SYNPR-AS1		TIGD6	GPR63
	B2M		ATP10B	ATP6V1F	CRBN		DNAL1	GPR65
	B3GALNT1		ATP10D	ATP6V1G1	MRPL19		SUN5	GPR68
	B3GALNT2		ATP11A	ATP6V1G2	ZYG11A		UXS1	GPR88
	B3GALT1		ATP11AUN	ATP6V1G2-DDX39B	PARD3B		FCRL4	GPR89A
	B3GALT2		ATP11B	ATP6V1G3	NSMCE4A		UNC79	GPR89B
	B3GALT4		ATP11C	ATP6V1H	PEX3		AP000304.12	GPR98
	B3GALT5		ATP12A	ATP7A	ESM1		HBEGF	GPRC5A
	B3GALT6		ATP13A1	ATP7B	BTN3A3		RAB40C	GPRC5D
	B3GAT1		ATP13A2	ATP8A1	FCMR		PKP1	GPRC6A
	B3GAT2		ATP13A3	ATP8A2	FBXL4		GPR6	GPSM2
	B3GAT3		ATP13A4	ATP8B1	ALOX5AP		LRRC69	GPX1
	B3GLCT		ATP13A5	ATP8B2	MED13L		OR10J1	GRAMD1B
	B3GNT2		ATP1A1	ATP8B3	DMRTA1		PAMR1	GRAMD3
	B3GNT3		ATP1A2	ATP8B4	MMP9		STAT5A	GRAMD4
	B3GNT4		ATP1A3	ATP9A	SOCS7		PRKCB	GRB7
	B3GNT5		ATP1A4	ATP9B	ARHGAP11A		OR51I1	GREM1
	B3GNT6		ATP1B1	ATPAF1	GZMK		EGF	GRHL3
	B3GNT7		ATP1B2	ATPAF2	USB1		CHRFAM7A	GRIA4
	B3GNT8		ATP1B3	ATPIF1	SMUG1		SPN	GRIK2
	B3GNT9		ATP1B4	ATR	SPIRE2		HTR1A	GRIK4
	B3GNTL1		ATP2A1	ATRAID	GPSM2		TNNI3K	GRIN2B
	B4GALNT1		ATP2A2	ATRIP	PDK4		CTC.512J12.6	GRIN2D
	B4GALNT2		ATP2A3	ATRN	SLC25A10		ACBD3	GRK1
	B4GALNT3		ATP2B1	ATRNL1	PUM1		DUSP9	GRM2
	B4GALNT4		ATP2B2	ATRX	ATIC		COL6A6	GRP
	B4GALT1		ATP2B3	ATXN1	NFKBIL1		STAP2	GRTP1
	B4GALT1-AS1		ATP2B4	ATXN10	KDM1B		WNK4	GRWD1
	B4GALT2		ATP2C1	ATXN1L	HACD4		OR2W1	GSC
	B4GALT3		ATP2C2	ATXN2	ROCK2		TACC1	GSG1
	B4GALT4		ATP4A	ATXN2L	FYCO1		PRLR	GSKIP
	B4GALT5		ATP4B	ATXN3	ARGLU1		OR2F1	GSTM1
	B4GALT6		ATP5A1	ATXN3L	NIPAL3		DHX35	GSTM2
	B4GALT7		ATP5B	ATXN7	SLC27A3		HBA2	GSTM3
	B4GAT1		ATP5C1	ATXN7L1	SSR4		SLC24A2	GSTM4
	B9D1		ATP5D	ATXN7L2	WASF3		KCNK17	GSTM5
	B9D2		ATP5E	ATXN7L3	RACGAP1		MS4A2	GSTZ1
	BAALC		ATP5EP2	ATXN7L3B	TPSB2		RP11.125O5.2	GTF2A1
	BAALC-AS1		ATP5F1	AUH	DCTN6		SLCO1B1	GTF2H3
	BAALC-AS2		ATP5G1	AUNIP	HECA		IQGAP2	GTF3C6
	BAAT		ATP5G2	AUP1	MIR7703		WDR64	GTPBP4
	BABAM1		ATP5G3	AURKA	MIR1285-1		C7orf34	GUCA1A
	BACE1		ATP5H	AURKAIP1	MANEAL		P2RY4	GUCA2A
	BACE2		ATP5I	AURKB	TNFRSF19		SFXN5	GUCA2B
	BACH2		ATP5J	AURKC	CKMT1A		ANXA8L1	GUCY1A2
	BAD		ATP5J2	AUTS2	GXYLT2		NECAB1	GUCY2C
	BAG1		ATP5J2.PTCD1	AVEN	LHX4-AS1		OR5B12	GYS1
	BAG2		ATP5L	AVIL	PTTG1		C8orf4	H2AFJ
	BAG3		ATP5L2	AVL9	IFT140		UGDH	H2AFX
	BAG4		ATP5O	AVP	LFNG		DBI	H2AFY
	BAG5		ATP5S	AVPI1	NELL2		DEFB125	H6PD
	BAG6		ATP5SL	AVPR1A	NPM1		CCL18	HACE1
	BAHCC1		ATP6AP1	AVPR1B	SKAP1		FRMD4B	HAL
	BAHD1		ATP6AP1L	AVPR2	NOCT		DPM1	HAO2
	BAIAP2		ATP6AP2	AWAT1	HDHD2		NOSIP	HAUS2
	BAIAP2-AS1		ATP6V0A1	AWAT2	ITGB2-AS1		NRBP1	HCAR1
	BAIAP2L1		ATP6V0A2	AXDND1	WISP1		DNAH1	HCAR2
	BAIAP2L2		ATP6V0A4	AXIN1	PLA2G15		APLNR	HCAR3
	BAIAP3		ATP6V0B	AXIN2	FAM114A1		CEP170B	HCFC2
	BAK1		ATP6V0C	AXL	ZNF76		PRICKLE2	HCN1
	BAMBI		ATP6V0D1	AZGP1	MRPL15		PLEKHG7	HDAC10
	BANF1		ATP6V0D2	AZI2	HIST1H2BD		DBF4B	HDAC2
	BANK1		ATP6V0E1	AZIN1	CCT7		NIPAL3	HEATR4
	BANP		ATP6V0E2	AZIN2	CXCL14		ID1	HEBP1
	BAP1		ATP6V1A	AZU1	ARHGAP44		KRTAP13.1	HECTD4
	BARD1		ATP6V1B1	B2M	IL16		GRIK4	HELT
	BARX1		ATP6V1B2	B3GALNT1	CLIP3		ADAM10	HELZ2
	BARX2		ATP6V1C1	B3GALNT2	PIP		HOXD11	HEMK1
	BASP1		ATP6V1C2	B3GALT1	ANKRD22		TBX4	HENMT1
	BATF		ATP6V1D	B3GALT2	TRIAP1		ZNF492	HEPACAM
	BATF2		ATP6V1E1	B3GALT4	DHDH		OR51A7	HEPN1
	BATF3		ATP6V1E2	B3GALT5	PSMB9		ACRBP	HERC2
	BAX		ATP6V1F	B3GALT6	ABCC6		CCL16	HES1
	BAZ1A		ATP6V1G1	B3GALTL	SHC2		S100A7	HES2
	BAZ1B		ATP6V1G2	B3GAT1	CARMIL2		TSPYL5	HES3
	BAZ2A		ATP6V1G2.DDX39B	B3GAT2	LRRC3		DOPEY2	HES4
	BAZ2B		ATP6V1G3	B3GAT3	ATP11A		AUNIP	HES5
	BBIP1		ATP6V1H	B3GNT2	RCCD1		44266	HESX1
	BBOF1		ATP7A	B3GNT3	ZEB1		CCKBR	HEYL
	BBOX1		ATP7B	B3GNT4	BGN		TRPV6	HFE2
	BBOX1-AS1		ATP8A1	B3GNT5	KNL1		EFHC2	HGSNAT
	BBS1		ATP8A2	B3GNT6	RNPEP		IRX1	HHIPL1
	BBS10		ATP8B1	B3GNT7	LUM		ZFR	HIAT1
	BBS12		ATP8B2	B3GNT8	MID2		SPPL2C	HIC1
	BBS2		ATP8B3	B3GNT9	CENPL		GGA1	HIF3A
	BBS4		ATP8B4	B3GNTL1	PGBD2		ADRA2C	HINFP
	BBS5		ATP9A	B4GALNT1	LOC100128531		TPSB2	HINT1
	BBS7		ATP9B	B4GALNT2	MIR4653		ATXN7L1	HIP1R
	BBS9		ATPAF1	B4GALNT3	ERCC2		PNLIP	HIPK1
	BBX		ATPAF2	B4GALNT4	APC		C6orf58	HIST2H2AA4
	BCAM		ATPIF1	B4GALT1	NUP85		ARSD	HIST2H2AB
	BCAN		ATR	B4GALT2	FBRSL1		CTD.2192J16.22	HIST2H2AC
	BCAP29		ATRAID	B4GALT3	RPS23		DACH2	HIST2H2BE
	BCAP31		ATRIP	B4GALT4	MAVS		HMGCL	HIST2H2BF
	BCAR1		ATRN	B4GALT5	TNFAIP8L3		SLC6A1	HIST2H3A
	BCAR3		ATRNL1	B4GALT6	BAMBI		OR2A5	HIST2H3C
	BCAS1		ATRX	B4GALT7	LOC101927811		SLA2	HIST2H3D
	BCAS2		ATXN1	B4GAT1	PHYKPL		COL4A1	HIST2H4A
	BCAS3		ATXN10	B9D1	ARID5A		RAB17	HIST2H4B
	BCAS4		ATXN1L	B9D2	PRRT3-AS1		CALCB	HIST4H4
	BCAT1		ATXN2	BAALC	DUS1L		IZUMO2	HIVEP3
	BCAT2		ATXN2L	BAAT	MRPL16		UAP1L1	HMBS
	BCCIP		ATXN3	BABAM1	PERM1		WFIKKN2	HMGCL
	BCDIN3D		ATXN3L	BACE1	OGFOD1		THEMIS2	HMGCS1
	BCDIN3D-AS1		ATXN7	BACE2	TUBG1		ESRRG	HMGCS2
	BCHE		ATXN7L1	BACH1	SLC35F3		RCE1	HMGN2
	BCKDHA		ATXN7L2	BACH2	RASAL3		TCTN2	HMGN3
	BCKDHB		ATXN7L3	BAD	LRRC25		LHX8	HNF1A
	BCKDK		ATXN7L3B	BAG1	FBXO48		CALCA	HNRNPA0
	BCL10		AUH	BAG2	COPS7A		VCPKMT	HNRNPCL1
	BCL11A		AUNIP	BAG3	MIR6772		KRT222	HNRNPR
	BCL11B		AUP1	BAG4	LINC00854		TNFAIP8L2	HORMAD1
	BCL2		AURKA	BAG5	SLC9A8		MT1H	HP1BP3
	BCL2A1		AURKAIP1	BAG6	PHGDH		RIPPLY3	HPCAL4
	BCL2L1		AURKB	BAHCC1	PHTF2		KSR1	HPD
	BCL2L10		AURKC	BAHD1	RPL18		RTN1	HRAS
	BCL2L11		AUTS2	BAI1	COL10A1		DCHS2	HRASLS
	BCL2L12		AVEN	BAI2	FIG4		PGAM2	HRC
	BCL2L13		AVIL	BAI3	SYTL2		RHPN1	HRG
	BCL2L14		AVL9	BAIAP2	AQP9		KRTAP24.1	HRH4
	BCL2L15		AVP	BAIAP2L1	MIR1908		ACTL6B	HRK
	BCL2L2		AVPI1	BAIAP2L2	TAF13		OR51V1	HS3ST5
	BCL2L2-PABPN1		AVPR1A	BAIAP3	PSMB10		CHRDL2	HS6ST3
	BCL6		AVPR1B	BAK1	CSTF2		ZSCAN2	HSBP1L1
	BCL6B		AVPR2	BAMBI	POLI		UTS2B	HSD17B14
	BCL7A		AWAT1	BANF1	LCMT2		ACTR1A	HSD17B4
	BCL7B		AWAT2	BANF2	GUCY1A3		LRRC8E	HSD3B1
	BCL7C		AXDND1	BANK1	CNKSR1		TMX2.CTNND1	HSD3B2
	BCL9		AXIN1	BANP	RAI2		FAM86C1	HSF2
	BCL9L		AXIN2	BAP1	PWWP2B		BCL9L	HSP90AA1
	BCLAF1		AXL	BARD1	CKMT1B		LCE3A	HSP90B1
	BCO1		AZGP1	BARHL1	FKBP14		DOK2	HSPA13
	BCO2		AZI2	BARHL2	POMZP3		EHF	HSPA4
	BCOR		AZIN1	BARX1	PLN		SMYD2	HSPA8
	BCORL1		AZIN2	BARX2	MCCC2		OR3A3	HSPB2
	BCR		AZU1	BASP1	SLC22A18		AC010547.9	HSPB7
	BCS1L		B2M	BATF	RNASE1		SVEP1	HSPB8
	BCYRN1		B3GALNT1	BATF2	MNX1-AS1		OR8D1	HSPG2
	BDH1		B3GALNT2	BATF3	FAM83A-AS1		CACNG8	HTR1B
	BDH2		B3GALT1	BAX	UHRF1BP1		ADRBK1	HTR1D
	BDKRB1		B3GALT2	BAZ1A	RGL4		CST9L	HTR1E
	BDKRB2		B3GALT4	BAZ1B	TOX		DEF8	HTR1F
	BDNF		B3GALT5	BAZ2A	MIR7111		OR8B3	HTR3A
	BDNF-AS		B3GALT6	BAZ2B	C19orf53		SLC25A28	HTR3B
	BDP1		B3GALTL	BBC3	CSF2RB		RIF1	HTR3C
	BEAN1		B3GAT1	BBIP1	MIR4700		MOCS3	HTR3D
	BEAN1-AS1		B3GAT2	BBOX1	CACHD1		HIVEP2	HTR3E
	BECN1		B3GAT3	BBS1	MSC		MATN4	HTR6
	BEGAIN		B3GNT2	BBS10	ERAP1		LRIG2	HVCN1
	BEND3		B3GNT3	BBS12	MXRA8		KCNQ2	HYAL1
	BEND4		B3GNT4	BBS2	SEMA4F		PAX6	HYAL2
	BEND5		B3GNT5	BBS4	OVOL1		NEFL	HYAL3
	BEND6		B3GNT6	BBS5	TNFRSF12A		AVPR1A	HYI
	BEND7		B3GNT7	BBS7	TACO1		EXOSC5	HYLS1
	BEST1		B3GNT8	BBS9	RHNO1		KCNH5	HYOU1
	BEST4		B3GNT9	BBX	ZBTB14		KIR3DX1	HYPK
	BET1		B3GNTL1	BCAM	FAM220A		TESPA1	IBTK
	BET1L		B4GALNT1	BCAN	EFEMP2		SLC6A18	ICMT
	BEX1		B4GALNT2	BCAP29	ZNF280B		PSG9	ID3
	BEX2		B4GALNT3	BCAP31	DACT3		TTBK1	IDI1
	BEX3		B4GALNT4	BCAR1	ZNF767P		SIGLEC8	IDI2
	BEX4		B4GALT1	BCAR3	HSD17B4		SGMS1	IFFO2
	BEX5		B4GALT2	BCAS1	MAML2		CHRM2	IFI27
	BFAR		B4GALT3	BCAS2	BRF1		PRPH	IFI27L1
	BFSP1		B4GALT4	BCAS3	PUF60		IKZF4	IFI27L2
	BFSP2		B4GALT5	BCAS4	LAMB1		RGAG1	IFI6
	BGLAP		B4GALT6	BCAT1	BCS1L		DEFB133	IFITM1
	BGN		B4GALT7	BCAT2	BNIPL		MTPN	IFITM10
	BHLHA15		B4GAT1	BCCIP	IL7R		TRPA1	IFITM2
	BHLHB9		B9D1	BCDIN3D	APLP2		GSTA1	IFITM3
	BHLHE22		B9D2	BCHE	EIF1B		URAD	IFITM5
	BHLHE40		BAALC	BCKDHA	CREBRF		DEFB116	IFNLR1
	BHLHE40-AS1		BAAT	BCKDHB	SFRP2		NF1	IFRD2
	BHLHE41		BABAM1	BCKDK	TOP2A		TMEM179B	IFT46
	BHMT		BACE1	BCL10	ACTR1B		PLEKHS1	IFT81
	BHMT2		BACE2	BCL11A	FBXO2		SLC6A5	IGF1
	BICC1		BACH1	BCL11B	GALNT5		AGAP1	IGF2
	BICD1		BACH2	BCL2	SERTAD4-AS1		MOCS1	IGF2BP2
	BICD2		BAD	BCL2A1	BTN3A1		CHMP1A	IGFL1
	BICDL1		BAG1	BCL2L1	WHRN		PCK1	IGFL2
	BICDL2		BAG2	BCL2L10	44257		ZNF80	IGFL3
	BID		BAG3	BCL2L11	MALL		MASTL	IGFL4
	BIK		BAG4	BCL2L12	KIAA1671		YME1L1	IGLL5
	BIN1		BAG5	BCL2L13	CFL1		DEFB106B	IGSF21
	BIN2		BAG6	BCL2L14	SERF2		OR2M3	IGSF3
	BIN3		BAHCC1	BCL2L15	MIR186		GPR39	IGSF9B
	BIRC2		BAHD1	BCL2L2	FAM135A		SLC43A3	IKBIP
	BIRC3		BAI1	BCL2L2-PABPN1	TMEM185B		GRM1	IKBKB
	BIRC5		BAI2	BCL3	ZFYVE27		NDUFAB1	IKBKG
	BIRC6		BAI3	BCL6	CARNMT1		MC4R	IL10RA
	BIRC6-AS2		BAIAP2	BCL6B	PPP1R14A		CD69	IL13
	BIRC7		BAIAP2L1	BCL7A	GNB4		TCTE1	IL17C
	BIVM		BAIAP2L2	BCL7B	RND3		ARMC8	IL17RB
	BLCAP		BAIAP3	BCL7C	DM1-AS		GPR27	IL17RD
	BLK		BAK1	BCL9	LSM12		KRT8	IL17REL
	BLM		BAMBI	BCL9L	SNAP47		RNH1	IL18
	BLMH		BANF1	BCLAF1	LOC389641		BCAN	IL1RAP
	BLNK		BANF2	BCO1	INPP5D		SLC38A11	IL22RA1
	BLOC1S1		BANK1	BCO2	SULF1		MFHAS1	IL3
	BLOC1S2		BANP	BCOR	UXS1		CYP26C1	IL31
	BLOC1S3		BAP1	BCORL1	PRPF8		OR2AG1	IL4
	BLOC1S4		BARD1	BCR	RAB3IL1		RCN3	IL5
	BLOC1S5		BARHL1	BCS1L	PSAT1		SEC61A1	IL7R
	BLOC1S5-TXNDC5		BARHL2	BDH1	EIF5A		BCL2L15	IL9
	BLOC1S6		BARX1	BDH2	TBX5		S1PR2	IMPACT
	BLVRA		BARX2	BDKRB1	C19orf48		ACOX2	IMPDH2
	BLVRB		BASP1	BDKRB2	ZNF740		RAB6C	IMPG1
	BLZF1		BATF	BDNF	PSRC1		FAM215A	INF2
	BMF		BATF2	BDP1	RASGRP1		NPRL2	ING1
	BMI1		BATF3	BEAN1	CTTNBP2NL		CACNG3	ING2
	BMP1		BAX	BECN1	ADORA2B		SSRP1	INO80
	BMP2		BAZ1A	BECN1P1	GPR68		OR2M2	INPP5A
	BMP2K		BAZ1B	BEGAIN	C2orf42		ATAD3C	INPP5K
	BMP3		BAZ2A	BEND2	GMIP		SLITRK6	INS
	BMP4		BAZ2B	BEND3	NFIX		FBXO34	IP6K1
	BMP5		BBC3	BEND4	BCL6B		EPHB6	IP6K2
	BMP6		BBIP1	BEND5	E2F1		HRH1	IPO5
	BMP7		BBOX1	BEND6	ACTA2		POU4F2	IQCD
	BMP8A		BBS1	BEND7	PDLIM3		FAXDC2	IQCF1
	BMP8B		BBS10	BEST1	ITPKA		MRPL17	IQCF2
	BMPER		BBS12	BEST2	PIGU		ANKRD13B	IQCF3
	BMPR1A		BBS2	BEST3	COLGALT1		CXCR5	IQCF5
	BMPR1B		BBS4	BEST4	MIR3682		FNDC1	IQCF6
	BMPR2		BBS5	BET1	ISCU		OR4D11	IQCG
	BMS1		BBS7	BET1L	RPL29		NT5C3A	IRF1
	BMS1P20		BBS9	BEX1	DTL		MEFV	IRF2
	BMS1P21		BBX	BEX2	LARGE1		OR10W1	IRF2BPL
	BMS1P4		BCAM	BEX4	NDST1		ZSCAN30	IRF3
	BMS1P5		BCAN	BEX5	WDR83OS		ZNF282	IRF7
	BMT2		BCAP29	BFAR	TBL2		KRTAP6.3	IRS2
	BMX		BCAP31	BFSP1	CCT3		PSG1	ISCA2
	BNC1		BCAR1	BFSP2	CDH11		AARSD1	ISCU
	BNC2		BCAR3	BGLAP	SLIT3		IFRD1	ISG15
	BNIP1		BCAS1	BGN	USP32		KNTC1	ISM2
	BNIP2		BCAS2	BHLHA15	DDX60L		TTF1	ISOC1
	BNIP3		BCAS3	BHLHA9	FAM45A		HNRNPD	ITGA10
	BNIP3L		BCAS4	BHLHB9	RAB38		GRXCR1	ITGBL1
	BNIPL		BCAT1	BHLHE22	VSTM4		CDC34	ITIH1
	BOC		BCAT2	BHLHE23	PIMREG		EFCC1	ITIH3
	BOD1		BCCIP	BHLHE40	CD5		OSBPL6	ITIH4
	BOD1L1		BCDIN3D	BHLHE41	FAM46C		ACSL4	ITPK1
	BOK		BCHE	BHMG1	TOR1AIP2		RANBP17	ITPKA
	BOLA1		BCKDHA	BHMT	CNIH4		OSR2	IVD
	BOLA2-SMG1P6		BCKDHB	BHMT2	NR1D2		PGAM1	IZUMO1
	BOLA2B		BCKDK	BICC1	NACA		LCMT1	JAG2
	BOLA3		BCL10	BICD1	SDF2L1		CAPN9	JAKMIP3
	BOLA3-AS1		BCL11A	BICD2	TSPAN1		OR5H15	JAM3
	BORA		BCL11B	BID	DIXDC1		OGDH	JDP2
	BORCS5		BCL2	BIK	ELMOD3		CIITA	JMJD7
	BORCS6		BCL2A1	BIN1	GNPTAB		NR2E1	JPH3
	BORCS7		BCL2L1	BIN2	NICN1		MKL1	KAT6A
	BORCS8		BCL2L10	BIN3	CRY2		CD81	KATNBL1
	BPGM		BCL2L11	BIRC2	RFC4		RSL24D1	KAZN
	BPHL		BCL2L12	BIRC3	ZNF79		NCF4	KBTBD3
	BPIFA1		BCL2L13	BIRC5	MCM5		SYT9	KCNA10
	BPIFA2		BCL2L14	BIRC6	ELF5		PARS2	KCNA2
	BPIFB1		BCL2L15	BIRC7	DYNLL1		TAS2R40	KCNA3
	BPIFB2		BCL2L2	BIRC8	44440		PPM1D	KCNA7
	BPNT1		BCL2L2.PABPN1	BIVM	LIF		IRS4	KCNAB2
	BPTF		BCL3	BIVM-ERCC5	CD69		MID1	KCNC4
	BRAF		BCL6	BLACE	TMEM139		TIGD1	KCND3
	BRAP		BCL6B	BLCAP	PAX8		AC007906.1	KCNG2
	BRAT1		BCL7A	BLID	SNX25		THY1	KCNJ1
	BRCA1		BCL7B	BLK	HLA-DOB		NUP43	KCNJ14
	BRCA2		BCL7C	BLM	SCARA3		BAZ1B	KCNJ5
	BRCC3		BCL9	BLMH	FMR1		GYPC	KCNK10
	BRD1		BCL9L	BLNK	SERINC2		HGSNAT	KCNK13
	BRD2		BCLAF1	BLOC1S1	HLA-DOA		GPR160	KCNN2
	BRD3		BCO1	BLOC1S2	ZNF18		NUS1	KCNQ1
	BRD4		BCO2	BLOC1S3	MIR564		MKLN1	KCNQ4
	BRD7		BCOR	BLOC1S4	UBXN10-AS1		RAB33B	KCNQ5
	BRD8		BCORL1	BLOC1S5	CD84		CC2D1B	KCTD10
	BRD9		BCR	BLOC1S5-TXNDC5	RPL24		UPB1	KCTD6
	BRDT		BCS1L	BLOC1S6	APOBEC3B		RBMXL2	KDELC1
	BRE		BDH1	BLVRA	HCP5		OR4K2	KDELC2
	BRF1		BDH2	BLVRB	UBB		LAMB3	KDELR1
	BRF2		BDKRB1	BLZF1	PILRA		KRTAP7.1	KDM1A
	BRI3		BDKRB2	BMF	ATP8A1		FPR3	KDM2B
	BRI3BP		BDNF	BMI1	ADCK5		TFAP2A	KDM3B
	BRICD5		BDP1	BMP1	TNNC1		KCNE4	KERA
	BRINP1		BEAN1	BMP10	PHACTR1		TAAR5	KHDC1
	BRINP2		BECN1	BMP15	ADM2		MYH4	KHDC1L
	BRINP3		BEGAIN	BMP2	DEFB1		CNEP1R1	KHDC3L
	BRIP1		BEND2	BMP2K	LOC101929147		MCRS1	KHDRBS2
	BRIX1		BEND3	BMP3	LOC105372240		MLLT4	KIAA0226
	BRK1		BEND4	BMP4	FAM20C		MYH6	KIAA0825
	BRMS1		BEND5	BMP5	ZC3H12D		GIT1	KIAA1024L
	BRMS1L		BEND6	BMP6	SNRPF		LCE5A	KIAA1143
	BROX		BEND7	BMP7	KLHL3		TIMD4	KIAA1324
	BRPF1		BEST1	BMP8A	SOCS5		NEXN	KIAA1377
	BRPF3		BEST2	BMP8B	DPP10-AS1		MYL10	KIAA1467
	BRSK1		BEST3	BMPER	MTERF3		PNRC2	KIAA1468
	BRSK2		BEST4	BMPR1A	CNN1		RUNX1	KIAA1586
	BRWD1		BET1	BMPR1B	AGAP6		BRD2	KIAA1919
	BRWD1-IT2		BET1L	BMPR2	ISG20L2		OR6B2	KIAA2013
	BRWD3		BEX1	BMS1	NUDT1		USP46	KIF15
	BSCL2		BEX2	BMX	IFI27		CCDC14	KIF17
	BSDC1		BEX4	BNC1	BAIAP2-AS1		RP11.212D19.4	KIF1B
	BSG		BEX5	BNC2	PKM		FAM180A	KIF20A
	BSN		BFAR	BNIP1	PROCR		OR5T2	KIF26A
	BSN-AS2		BFSP1	BNIP2	WFS1		SYNDIG1L	KIF3A
	BSPRY		BFSP2	BNIP3	DSTNP2		HSPA1B	KIF9
	BST1		BGLAP	BNIP3L	BTG1		TAF6	KIRREL3
	BST2		BGN	BNIPL	GPR4		SHARPIN	KITLG
	BTAF1		BHLHA15	BOC	NUDCD1		FUOM	KLC1
	BTBD1		BHLHA9	BOD1	ZNF32-AS2		LMO7DN	KLF13
	BTBD10		BHLHB9	BOD1L1	SERPINE1		OR52A1	KLHDC4
	BTBD11		BHLHE22	BOD1L2	MIR1236		IYD	KLHDC7A
	BTBD16		BHLHE23	BOK	PYGO2		PABPC5	KLHDC7B
	BTBD18		BHLHE40	BOLA1	MTO1		ARHGAP8	KLHDC8B
	BTBD19		BHLHE41	BOLA2	EIF1AX		ANG	KLHL17
	BTBD2		BHMG1	BOLA2B	ZBED5		RNASE4	KLHL18
	BTBD3		BHMT	BOLA3	AHCTF1		CES1	KLHL21
	BTBD6		BHMT2	BOLL	COQ2		EIF1AD	KLHL24
	BTBD7		BICC1	BOP1	PDGFRA		FCRLA	KLHL3
	BTBD8		BICD1	BORA	HLA-DQB2		CPEB1	KLHL32
	BTBD9		BICD2	BPGM	CENPM		OR10V1	KLHL6
	BTC		BID	BPHL	ANKRD29		C4orf33	KLKB1
	BTD		BIK	BPI	FLVCR2		ZNF518A	KLRB1
	BTF3		BIN1	BPIFA1	CSNK1D		KRTAP12.1	KLRC1
	BTF3L4		BIN2	BPIFA2	VAMP1		AACS	KLRC2
	BTG1		BIN3	BPIFA3	SP3		NAA30	KLRC3
	BTG2		BIRC2	BPIFB1	NCAPD3		AC093323.1	KLRC4
	BTG3		BIRC3	BPIFB2	GSG2		FAM153C	KLRD1
	BTK		BIRC5	BPIFB3	RILPL2		HOXA6	KLRF1
	BTLA		BIRC6	BPIFB4	ADAT2		POU4F1	KLRF2
	BTN1A1		BIRC7	BPIFB6	ARHGAP42		TIPARP	KLRG1
	BTN2A1		BIRC8	BPIFC	AKNA		NIPAL4	KLRK1
	BTN2A2		BIVM	BPNT1	FKBP1B		GML	KMT2A
	BTN2A3P		BIVM.ERCC5	BPTF	LCP1		C11orf88	KNDC1
	BTN3A1		BLACE	BRAF	LINC01089		ANGPTL2	KNG1
	BTN3A2		BLCAP	BRAP	PCDHB14		ARPC1B	KNSTRN
	BTN3A3		BLID	BRAT1	CENPQ		ZNF774	KNTC1
	BTNL8		BLK	BRCA1	RNF144B		AKAP10	KPNA5
	BTNL9		BLM	BRCA2	KIFC2		OR52B2	KPTN
	BTRC		BLMH	BRCC3	STAG3L5P		BCHE	KRAS
	BUB1		BLNK	BRD1	PIK3IP1		EPCAM	KRBOX1
	BUB1B		BLOC1S1	BRD2	WDR43		ARHGEF3	KSR2
	BUB3		BLOC1S2	BRD3	SLAMF7		OR2T1	LACE1
	BUD13		BLOC1S3	BRD4	PPIG		DHX15	LACTBL1
	BUD23		BLOC1S4	BRD7	ALDOA		PTCD2	LAGE3
	BUD31		BLOC1S5	BRD8	ARVCF		SPOCK2	LAMA3
	BVES		BLOC1S5.TXNDC5	BRD9	FAM26F		EAPP	LAMA4
	BVES-AS1		BLOC1S6	BRDT	PER2		ZNF329	LAMB2
	BYSL		BLVRA	BRE	DIS3L		CDH20	LAMP1
	BZW1		BLVRB	BRF1	ENOPH1		HBB	LAMTOR5
	BZW2		BLZF1	BRF2	DDAH1		AKTIP	LANCL2
	C10orf10		BMF	BRI3	C1orf35		LEFTY2	LAPTM5
	C10orf105		BMI1	BRI3BP	GPR84		ADAMTSL3	LARP4B
	C10orf107		BMP1	BRICD5	BIN2		SH3BP2	LARS2
	C10orf11		BMP10	BRINP1	MYO5C		RBBP6	LAYN
	C10orf128		BMP15	BRINP2	TMEM184A		C1QTNF6	LCA5
	C10orf35		BMP2	BRINP3	TMEM216		CDKL3	LCMT2
	C10orf55		BMP2K	BRIP1	AOC3		POSTN	LDLRAD2
	C10orf67		BMP3	BRIX1	UNC13D		CDCA4	LDLRAP1
	C10orf76		BMP4	BRK1	CSDC2		ZBTB44	LEAP2
	C10orf88		BMP5	BRMS1	SPAG4		NEUROD6	LECT2
	C11orf1		BMP6	BRMS1L	CD180		NDUFS7	LGMN
	C11orf16		BMP7	BROX	BCDIN3D		CRYGD	LGSN
	C11orf21		BMP8A	BRPF1	TMEM132A		OR8U1	LHB
	C11orf24		BMP8B	BRPF3	NRP1		PYDC1	LHX5
[truncated: 17,912 more rows]

## Sheet: LUSC
Dataset group #1
[truncated: 19,553 more rows]

[truncated: 4 more sheets: ACC, KIRP, LIHC, THYM]
